# Supplementary material for: N‐Doped Nonalternant Molecular Bowl/Saddle Hybrids
Source: Angew Chem Int Ed Engl. 2025 Sep 30;64(48):e202516881. doi: 10.1002/anie.202516881 (PMC12643336; doi:10.1002/anie.202516881)
Supplement: Supplementary file 2 — Supporting Information [file ANIE-64-e202516881-s001.zip]

Archive with 4 entries (4 files):
- Per-4Cl.cif
- 1a.cif
- 2.cif
- 2@C60.cif
