# Supplementary material for: N‐Doped Nonalternant Molecular Bowl/Saddle Hybrids
Source: Angew Chem Int Ed Engl. 2025 Sep 30;64(48):e202516881. doi: 10.1002/anie.202516881 (PMC12643336; doi:10.1002/anie.202516881)
Supplement: Supplementary file 2 — Supporting Information [file ANIE-64-e202516881-s001.zip › Per-4Cl.cif]

data_mj24680_0m
_audit_creation_date               2024-07-09
_audit_creation_method
;
Olex2 1.5
(compiled 2024.02.16 svn.r378c4104 for OlexSys, GUI svn.r6928)
;
_shelx_SHELXL_version_number       '2018/3'
_audit_contact_author_address      ?
_audit_contact_author_email        ?
_audit_contact_author_name         ''
_audit_contact_author_phone        ?
_publ_contact_author_id_orcid      ?
_publ_section_references
;
Dolomanov, O.V., Bourhis, L.J., Gildea, R.J, Howard, J.A.K. & Puschmann, H.
 (2009), J. Appl. Cryst. 42, 339-341.

Sheldrick, G.M. (2015). Acta Cryst. A71, 3-8.

Sheldrick, G.M. (2015). Acta Cryst. C71, 3-8.
;
_chemical_name_common              ?
_chemical_name_systematic          ?
_chemical_formula_moiety           '2(C10 H4 Cl2)'
_chemical_formula_sum              'C20 H8 Cl4'
_chemical_formula_weight           390.06
_chemical_melting_point            ?
loop_
  _atom_type_symbol
  _atom_type_description
  _atom_type_scat_dispersion_real
  _atom_type_scat_dispersion_imag
  _atom_type_scat_source
 'C' 'C' 0.0137 0.0067 'International Tables Vol C Tables 4.2.6.8 and 6.1.1.4'
 'H' 'H' 0.0000 0.0000 'International Tables Vol C Tables 4.2.6.8 and 6.1.1.4'
 'Cl' 'Cl' 0.3281 0.5435 'International Tables Vol C Tables 4.2.6.8 and 6.1.1.4'

_shelx_space_group_comment
;
The symmetry employed for this shelxl refinement is uniquely defined
by the following loop, which should always be used as a source of
symmetry information in preference to the above space-group names.
They are only intended as comments.
;
_space_group_crystal_system        'monoclinic'
_space_group_IT_number             13
_space_group_name_H-M_alt          'P 1 2/n 1'
_space_group_name_Hall             '-P 2yac'
loop_
  _space_group_symop_operation_xyz
 'x, y, z'
 '-x+1/2, y, -z+1/2'
 '-x, -y, -z'
 'x-1/2, -y, z-1/2'

_cell_length_a                     11.2009(2)
_cell_length_b                     7.08310(10)
_cell_length_c                     19.8629(4)
_cell_angle_alpha                  90
_cell_angle_beta                   105.5150(10)
_cell_angle_gamma                  90
_cell_volume                       1518.44(5)
_cell_formula_units_Z              4
_cell_measurement_reflns_used      7639
_cell_measurement_temperature      170.00
_cell_measurement_theta_max        54.882
_cell_measurement_theta_min        4.020
_shelx_estimated_absorpt_T_max     0.799
_shelx_estimated_absorpt_T_min     0.503
_exptl_absorpt_coefficient_mu      4.688
_exptl_absorpt_correction_T_max    0.7508
_exptl_absorpt_correction_T_min    0.4388
_exptl_absorpt_correction_type     multi-scan
_exptl_absorpt_process_details
;
SADABS-2016/2 (Bruker,2016/2) was used for absorption correction.
wR2(int) was 0.1630 before and 0.0772 after correction.
The Ratio of minimum to maximum transmission is 0.5844.
The \l/2 correction factor is Not present.
;
_exptl_absorpt_special_details     ?
_exptl_crystal_colour              yellow
_exptl_crystal_colour_primary      yellow
_exptl_crystal_density_diffrn      1.706
_exptl_crystal_density_meas        ?
_exptl_crystal_density_method      ?
_exptl_crystal_description         block
_exptl_crystal_F_000               784
_exptl_crystal_size_max            0.17
_exptl_crystal_size_mid            0.17
_exptl_crystal_size_min            0.05
_exptl_transmission_factor_max     ?
_exptl_transmission_factor_min     ?
_diffrn_reflns_av_R_equivalents    0.0847
_diffrn_reflns_av_unetI/netI       0.0565
_diffrn_reflns_Laue_measured_fraction_full  0.997
_diffrn_reflns_Laue_measured_fraction_max  0.997
_diffrn_reflns_limit_h_max         8
_diffrn_reflns_limit_h_min         -13
_diffrn_reflns_limit_k_max         8
_diffrn_reflns_limit_k_min         -7
_diffrn_reflns_limit_l_max         24
_diffrn_reflns_limit_l_min         -21
_diffrn_reflns_number              17963
_diffrn_reflns_point_group_measured_fraction_full  0.997
_diffrn_reflns_point_group_measured_fraction_max  0.997
_diffrn_reflns_theta_full          53.594
_diffrn_reflns_theta_max           54.882
_diffrn_reflns_theta_min           3.592
_diffrn_ambient_temperature        170.00
_diffrn_detector_area_resol_mean   ?
_diffrn_measured_fraction_theta_full  0.997
_diffrn_measured_fraction_theta_max  0.997
_diffrn_measurement_device_type    'Bruker D8 Venture'
_diffrn_measurement_method         '\f and \w scans'
_diffrn_radiation_type             GaK\a
_diffrn_radiation_wavelength       1.34139
_diffrn_source                     ?
_diffrn_source_current             2.86
_diffrn_source_power               0.1995708
_diffrn_source_voltage             69.78
_diffrn_standards_number           0
_reflns_Friedel_coverage           0.000
_reflns_Friedel_fraction_full      .
_reflns_Friedel_fraction_max       .
_reflns_number_gt                  2076
_reflns_number_total               2887
_reflns_special_details
;
 Reflections were merged by SHELXL according to the crystal
 class for the calculation of statistics and refinement.
 
 _reflns_Friedel_fraction is defined as the number of unique
 Friedel pairs measured divided by the number that would be
 possible theoretically, ignoring centric projections and
 systematic absences.
;
_reflns_threshold_expression       'I > 2\s(I)'
_computing_cell_refinement         'SAINT V8.40B (?, 2016)'
_computing_data_collection         ?
_computing_data_reduction          'SAINT V8.40B (?, 2016)'
_computing_molecular_graphics      'Olex2 1.5 (Dolomanov et al., 2009)'
_computing_publication_material    'Olex2 1.5 (Dolomanov et al., 2009)'
_computing_structure_refinement    'SHELXL 2018/3 (Sheldrick, 2015)'
_computing_structure_solution      'SHELXT 2018/2 (Sheldrick, 2018)'
_refine_diff_density_max           0.418
_refine_diff_density_min           -0.420
_refine_diff_density_rms           0.079
_refine_ls_extinction_coef         .
_refine_ls_extinction_method       none
_refine_ls_goodness_of_fit_ref     1.069
_refine_ls_hydrogen_treatment      constr
_refine_ls_matrix_type             full
_refine_ls_number_parameters       217
_refine_ls_number_reflns           2887
_refine_ls_number_restraints       0
_refine_ls_R_factor_all            0.0651
_refine_ls_R_factor_gt             0.0361
_refine_ls_restrained_S_all        1.069
_refine_ls_shift/su_max            0.000
_refine_ls_shift/su_mean           0.000
_refine_ls_structure_factor_coef   Fsqd
_refine_ls_weighting_details      
 'w=1/[\s^2^(Fo^2^)+(0.0541P)^2^] where P=(Fo^2^+2Fc^2^)/3'
_refine_ls_weighting_scheme        calc
_refine_ls_wR_factor_gt            0.0927
_refine_ls_wR_factor_ref           0.1017
_refine_special_details            ?
_olex2_refinement_description
;
1. Fixed Uiso
 At 1.2 times of:
  All C(H) groups
2.a Aromatic/amide H refined with riding coordinates:
 C3(H3), C4(H4), C6(H6), C7(H7), C3A(H3A), C4A(H4A), C6A(H6A), C7A(H7A)
;
_atom_sites_solution_hydrogens     geom
_atom_sites_solution_primary       dual
_atom_sites_solution_secondary     ?
loop_
  _atom_site_label
  _atom_site_type_symbol
  _atom_site_fract_x
  _atom_site_fract_y
  _atom_site_fract_z
  _atom_site_U_iso_or_equiv
  _atom_site_adp_type
  _atom_site_occupancy
  _atom_site_site_symmetry_order
  _atom_site_calc_flag
  _atom_site_refinement_flags_posn
  _atom_site_refinement_flags_adp
  _atom_site_refinement_flags_occupancy
  _atom_site_disorder_assembly
  _atom_site_disorder_group
 Cl1 Cl 0.38910(4) 0.65758(8) 0.44139(3) 0.02547(17) Uani 1 1 d . . . . .
 Cl2 Cl 0.21951(5) 0.24804(9) 0.06038(3) 0.02747(18) Uani 1 1 d . . . . .
 C1 C 0.34225(16) 0.4805(3) 0.31452(10) 0.0162(5) Uani 1 1 d . . . . .
 C2 C 0.43067(17) 0.5566(3) 0.37088(11) 0.0194(5) Uani 1 1 d . . . . .
 C3 C 0.55598(18) 0.5705(3) 0.37178(11) 0.0214(5) Uani 1 1 d . . . . .
 H3 H 0.614398 0.621037 0.411485 0.026 Uiso 1 1 calc R U . . .
 C4 C 0.59397(16) 0.5107(3) 0.31506(11) 0.0225(5) Uani 1 1 d . . . . .
 H4 H 0.679817 0.508213 0.317474 0.027 Uiso 1 1 calc R U . . .
 C5 C 0.50634(16) 0.4529(3) 0.25309(10) 0.0198(5) Uani 1 1 d . . . . .
 C6 C 0.53941(17) 0.3934(3) 0.19234(11) 0.0226(5) Uani 1 1 d . . . . .
 H6 H 0.623903 0.395401 0.191694 0.027 Uiso 1 1 calc R U . . .
 C7 C 0.45067(18) 0.3329(3) 0.13452(11) 0.0220(5) Uani 1 1 d . . . . .
 H7 H 0.474417 0.280456 0.096014 0.026 Uiso 1 1 calc R U . . .
 C8 C 0.32465(17) 0.3484(3) 0.13223(10) 0.0193(5) Uani 1 1 d . . . . .
 C9 C 0.28553(17) 0.4268(3) 0.18696(11) 0.0169(5) Uani 1 1 d . . . . .
 C10 C 0.37933(16) 0.4532(3) 0.25140(10) 0.0163(5) Uani 1 1 d . . . . .
 Cl1A Cl 0.59559(4) 0.74663(9) 0.06086(3) 0.02866(18) Uani 1 1 d . . . . .
 Cl2A Cl 0.79569(5) 1.15298(9) 0.44245(3) 0.02856(18) Uani 1 1 d . . . . .
 C1A C 0.65390(17) 0.9263(3) 0.18734(10) 0.0172(5) Uani 1 1 d . . . . .
 C2A C 0.56114(17) 0.8486(3) 0.13342(11) 0.0196(5) Uani 1 1 d . . . . .
 C3A C 0.43775(17) 0.8348(3) 0.13639(11) 0.0224(5) Uani 1 1 d . . . . .
 H3A H 0.376619 0.783119 0.098111 0.027 Uiso 1 1 calc R U . . .
 C4A C 0.40555(17) 0.8957(3) 0.19441(11) 0.0215(5) Uani 1 1 d . . . . .
 H4A H 0.320705 0.899096 0.194296 0.026 Uiso 1 1 calc R U . . .
 C5A C 0.49751(16) 0.9540(3) 0.25472(10) 0.0193(5) Uani 1 1 d . . . . .
 C6A C 0.46955(17) 1.0115(3) 0.31684(11) 0.0215(5) Uani 1 1 d . . . . .
 H6A H 0.386150 1.009781 0.319543 0.026 Uiso 1 1 calc R U . . .
 C7A C 0.56217(18) 1.0701(3) 0.37335(11) 0.0222(5) Uani 1 1 d . . . . .
 H7A H 0.542253 1.120660 0.413299 0.027 Uiso 1 1 calc R U . . .
 C8A C 0.68664(17) 1.0548(3) 0.37188(11) 0.0200(5) Uani 1 1 d . . . . .
 C9A C 0.72067(16) 0.9794(3) 0.31506(10) 0.0170(5) Uani 1 1 d . . . . .
 C10A C 0.62248(16) 0.9529(3) 0.25240(10) 0.0158(5) Uani 1 1 d . . . . .

loop_
  _atom_site_aniso_label
  _atom_site_aniso_U_11
  _atom_site_aniso_U_22
  _atom_site_aniso_U_33
  _atom_site_aniso_U_23
  _atom_site_aniso_U_13
  _atom_site_aniso_U_12
 Cl1 0.0188(3) 0.0312(4) 0.0234(3) -0.0069(2) 0.0003(2) -0.0004(2)
 Cl2 0.0242(3) 0.0349(4) 0.0219(3) -0.0059(3) 0.0035(2) 0.0010(2)
 C1 0.0120(9) 0.0148(12) 0.0198(11) 0.0006(9) 0.0010(8) 0.0009(9)
 C2 0.0169(10) 0.0181(12) 0.0215(12) 0.0013(10) 0.0019(8) 0.0018(9)
 C3 0.0149(10) 0.0186(13) 0.0257(13) 0.0018(10) -0.0033(9) -0.0008(9)
 C4 0.0074(9) 0.0227(14) 0.0350(14) 0.0036(11) 0.0016(9) -0.0006(9)
 C5 0.0141(10) 0.0171(12) 0.0279(13) 0.0056(10) 0.0051(9) 0.0014(9)
 C6 0.0120(9) 0.0245(14) 0.0329(14) 0.0077(10) 0.0088(9) 0.0048(9)
 C7 0.0206(10) 0.0221(13) 0.0256(13) 0.0020(11) 0.0101(9) 0.0055(10)
 C8 0.0176(10) 0.0205(13) 0.0182(12) 0.0023(10) 0.0022(9) 0.0026(9)
 C9 0.0142(10) 0.0165(12) 0.0193(11) 0.0052(9) 0.0030(8) 0.0003(9)
 C10 0.0123(9) 0.0125(11) 0.0223(12) 0.0012(9) 0.0016(8) 0.0006(8)
 Cl1A 0.0216(3) 0.0409(4) 0.0208(3) -0.0072(3) 0.0011(2) -0.0022(2)
 Cl2A 0.0226(3) 0.0384(4) 0.0233(3) -0.0099(3) 0.0037(2) -0.0044(2)
 C1A 0.0123(9) 0.0165(12) 0.0210(12) 0.0023(10) 0.0015(8) 0.0014(8)
 C2A 0.0161(10) 0.0221(13) 0.0180(12) 0.0007(10) 0.0000(8) 0.0021(9)
 C3A 0.0126(10) 0.0254(14) 0.0236(13) 0.0010(11) -0.0049(9) -0.0017(9)
 C4A 0.0080(9) 0.0233(13) 0.0305(13) 0.0061(10) 0.0005(9) 0.0015(9)
 C5A 0.0146(10) 0.0177(12) 0.0251(13) 0.0045(10) 0.0044(9) 0.0006(9)
 C6A 0.0122(9) 0.0202(13) 0.0330(13) 0.0042(10) 0.0074(9) 0.0016(9)
 C7A 0.0220(11) 0.0207(13) 0.0265(13) -0.0010(10) 0.0110(9) 0.0004(9)
 C8A 0.0183(10) 0.0205(13) 0.0195(12) -0.0004(10) 0.0020(8) -0.0015(9)
 C9A 0.0131(9) 0.0171(12) 0.0204(11) 0.0015(10) 0.0035(8) -0.0010(9)
 C10A 0.0111(9) 0.0154(12) 0.0194(11) 0.0009(9) 0.0013(8) 0.0001(8)

_geom_special_details
;
 All esds (except the esd in the dihedral angle between two l.s. planes)
 are estimated using the full covariance matrix.  The cell esds are taken
 into account individually in the estimation of esds in distances, angles
 and torsion angles; correlations between esds in cell parameters are only
 used when they are defined by crystal symmetry.  An approximate (isotropic)
 treatment of cell esds is used for estimating esds involving l.s. planes.
;
loop_
  _geom_bond_atom_site_label_1
  _geom_bond_atom_site_label_2
  _geom_bond_distance
  _geom_bond_site_symmetry_2
  _geom_bond_publ_flag
 Cl1 C2 1.743(2) . ?
 Cl2 C8 1.741(2) . ?
 C1 C2 1.390(3) . ?
 C1 C9 1.474(3) 2 ?
 C1 C10 1.435(3) . ?
 C2 C3 1.403(3) . ?
 C3 H3 0.9500 . ?
 C3 C4 1.373(3) . ?
 C4 H4 0.9500 . ?
 C4 C5 1.414(3) . ?
 C5 C6 1.418(3) . ?
 C5 C10 1.414(2) . ?
 C6 H6 0.9500 . ?
 C6 C7 1.371(3) . ?
 C7 H7 0.9500 . ?
 C7 C8 1.404(3) . ?
 C8 C9 1.392(3) . ?
 C9 C10 1.435(3) . ?
 Cl1A C2A 1.745(2) . ?
 Cl2A C8A 1.739(2) . ?
 C1A C2A 1.391(3) . ?
 C1A C9A 1.468(3) 2_655 ?
 C1A C10A 1.440(3) . ?
 C2A C3A 1.402(3) . ?
 C3A H3A 0.9500 . ?
 C3A C4A 1.366(3) . ?
 C4A H4A 0.9500 . ?
 C4A C5A 1.416(3) . ?
 C5A C6A 1.412(3) . ?
 C5A C10A 1.413(3) . ?
 C6A H6A 0.9500 . ?
 C6A C7A 1.373(3) . ?
 C7A H7A 0.9500 . ?
 C7A C8A 1.407(3) . ?
 C8A C9A 1.391(3) . ?
 C9A C10A 1.436(3) . ?

loop_
  _geom_angle_atom_site_label_1
  _geom_angle_atom_site_label_2
  _geom_angle_atom_site_label_3
  _geom_angle
  _geom_angle_site_symmetry_1
  _geom_angle_site_symmetry_3
  _geom_angle_publ_flag
 C2 C1 C9 126.53(18) . 2 ?
 C2 C1 C10 116.45(17) . . ?
 C10 C1 C9 117.02(17) . 2 ?
 C1 C2 Cl1 121.36(15) . . ?
 C1 C2 C3 122.2(2) . . ?
 C3 C2 Cl1 116.27(16) . . ?
 C2 C3 H3 120.1 . . ?
 C4 C3 C2 119.78(19) . . ?
 C4 C3 H3 120.1 . . ?
 C3 C4 H4 119.7 . . ?
 C3 C4 C5 120.54(17) . . ?
 C5 C4 H4 119.7 . . ?
 C4 C5 C6 123.25(17) . . ?
 C10 C5 C4 118.67(19) . . ?
 C10 C5 C6 118.08(18) . . ?
 C5 C6 H6 119.7 . . ?
 C7 C6 C5 120.65(18) . . ?
 C7 C6 H6 119.7 . . ?
 C6 C7 H7 120.0 . . ?
 C6 C7 C8 120.0(2) . . ?
 C8 C7 H7 120.0 . . ?
 C7 C8 Cl2 116.63(16) . . ?
 C9 C8 Cl2 121.19(15) . . ?
 C9 C8 C7 121.99(19) . . ?
 C8 C9 C1 126.48(18) . 2 ?
 C8 C9 C10 116.14(17) . . ?
 C10 C9 C1 117.36(18) . 2 ?
 C5 C10 C1 120.26(18) . . ?
 C5 C10 C9 120.86(19) . . ?
 C9 C10 C1 118.88(17) . . ?
 C2A C1A C9A 126.93(19) . 2_655 ?
 C2A C1A C10A 115.56(18) . . ?
 C10A C1A C9A 117.50(17) . 2_655 ?
 C1A C2A Cl1A 121.01(15) . . ?
 C1A C2A C3A 122.5(2) . . ?
 C3A C2A Cl1A 116.36(16) . . ?
 C2A C3A H3A 120.0 . . ?
 C4A C3A C2A 119.93(19) . . ?
 C4A C3A H3A 120.0 . . ?
 C3A C4A H4A 119.7 . . ?
 C3A C4A C5A 120.60(18) . . ?
 C5A C4A H4A 119.7 . . ?
 C6A C5A C4A 122.82(18) . . ?
 C6A C5A C10A 118.91(18) . . ?
 C10A C5A C4A 118.27(19) . . ?
 C5A C6A H6A 119.8 . . ?
 C7A C6A C5A 120.39(18) . . ?
 C7A C6A H6A 119.8 . . ?
 C6A C7A H7A 120.1 . . ?
 C6A C7A C8A 119.7(2) . . ?
 C8A C7A H7A 120.1 . . ?
 C7A C8A Cl2A 116.03(16) . . ?
 C9A C8A Cl2A 121.45(15) . . ?
 C9A C8A C7A 122.33(19) . . ?
 C8A C9A C1A 126.69(18) . 2_655 ?
 C8A C9A C10A 116.17(17) . . ?
 C10A C9A C1A 117.14(18) . 2_655 ?
 C5A C10A C1A 120.81(17) . . ?
 C5A C10A C9A 120.46(18) . . ?
 C9A C10A C1A 118.73(17) . . ?

loop_
  _geom_torsion_atom_site_label_1
  _geom_torsion_atom_site_label_2
  _geom_torsion_atom_site_label_3
  _geom_torsion_atom_site_label_4
  _geom_torsion
  _geom_torsion_site_symmetry_1
  _geom_torsion_site_symmetry_2
  _geom_torsion_site_symmetry_3
  _geom_torsion_site_symmetry_4
  _geom_torsion_publ_flag
 Cl1 C2 C3 C4 -173.77(17) . . . . ?
 Cl2 C8 C9 C1 -16.6(3) . . . 2 ?
 Cl2 C8 C9 C10 161.94(17) . . . . ?
 C1 C2 C3 C4 1.2(3) . . . . ?
 C1 C9 C10 C1 16.5(3) 2 . . . ?
 C1 C9 C10 C5 -163.45(19) 2 . . . ?
 C2 C1 C10 C5 17.3(3) . . . . ?
 C2 C1 C10 C9 -162.7(2) . . . . ?
 C2 C3 C4 C5 6.3(3) . . . . ?
 C3 C4 C5 C6 178.7(2) . . . . ?
 C3 C4 C5 C10 -1.6(3) . . . . ?
 C4 C5 C6 C7 177.8(2) . . . . ?
 C4 C5 C10 C1 -10.4(3) . . . . ?
 C4 C5 C10 C9 169.5(2) . . . . ?
 C5 C6 C7 C8 6.8(3) . . . . ?
 C6 C5 C10 C1 169.3(2) . . . . ?
 C6 C5 C10 C9 -10.8(3) . . . . ?
 C6 C7 C8 Cl2 -174.17(18) . . . . ?
 C6 C7 C8 C9 0.9(3) . . . . ?
 C7 C8 C9 C1 168.5(2) . . . 2 ?
 C7 C8 C9 C10 -13.0(3) . . . . ?
 C8 C9 C10 C1 -162.2(2) . . . . ?
 C8 C9 C10 C5 17.9(3) . . . . ?
 C9 C1 C2 Cl1 -17.5(3) 2 . . . ?
 C9 C1 C2 C3 167.8(2) 2 . . . ?
 C9 C1 C10 C5 -163.2(2) 2 . . . ?
 C9 C1 C10 C9 16.9(3) 2 . . . ?
 C10 C1 C2 Cl1 161.97(16) . . . . ?
 C10 C1 C2 C3 -12.7(3) . . . . ?
 C10 C5 C6 C7 -1.9(3) . . . . ?
 Cl1A C2A C3A C4A 174.09(18) . . . . ?
 Cl2A C8A C9A C1A 16.8(3) . . . 2_655 ?
 Cl2A C8A C9A C10A -162.67(17) . . . . ?
 C1A C2A C3A C4A -1.2(3) . . . . ?
 C1A C9A C10A C1A -16.5(3) 2_655 . . . ?
 C1A C9A C10A C5A 163.8(2) 2_655 . . . ?
 C2A C1A C10A C5A -18.1(3) . . . . ?
 C2A C1A C10A C9A 162.2(2) . . . . ?
 C2A C3A C4A C5A -6.9(3) . . . . ?
 C3A C4A C5A C6A -177.6(2) . . . . ?
 C3A C4A C5A C10A 1.9(3) . . . . ?
 C4A C5A C6A C7A -178.8(2) . . . . ?
 C4A C5A C10A C1A 10.9(3) . . . . ?
 C4A C5A C10A C9A -169.4(2) . . . . ?
 C5A C6A C7A C8A -6.4(3) . . . . ?
 C6A C5A C10A C1A -169.5(2) . . . . ?
 C6A C5A C10A C9A 10.1(3) . . . . ?
 C6A C7A C8A Cl2A 174.17(17) . . . . ?
 C6A C7A C8A C9A -0.9(4) . . . . ?
 C7A C8A C9A C1A -168.4(2) . . . 2_655 ?
 C7A C8A C9A C10A 12.1(3) . . . . ?
 C8A C9A C10A C1A 163.0(2) . . . . ?
 C8A C9A C10A C5A -16.6(3) . . . . ?
 C9A C1A C2A Cl1A 17.0(3) 2_655 . . . ?
 C9A C1A C2A C3A -167.9(2) 2_655 . . . ?
 C9A C1A C10A C5A 163.0(2) 2_655 . . . ?
 C9A C1A C10A C9A -16.6(3) 2_655 . . . ?
 C10A C1A C2A Cl1A -161.76(16) . . . . ?
 C10A C1A C2A C3A 13.4(3) . . . . ?
 C10A C5A C6A C7A 1.7(3) . . . . ?

_shelx_res_file
;
TITL mj24680_0m_a.res in P2/n
    mj24680_0m.res
    created by SHELXL-2018/3 at 09:07:50 on 09-Jul-2024
REM Old TITL mj24680_0m in P2/n
REM SHELXT solution in P2/n: R1 0.118, Rweak 0.004, Alpha 0.028
REM <I/s> 0.883 for 247 systematic absences, Orientation as input
REM Formula found by SHELXT: C20 Cl4
CELL 1.34139 11.2009 7.0831 19.8629 90 105.515 90
ZERR 4 0.0002 0.0001 0.0004 0 0.001 0
LATT 1
SYMM 0.5-X,+Y,0.5-Z
SFAC C H Cl
DISP C 0.0137 0.0067 57.1
DISP Cl 0.3281 0.5435 4162.2
DISP H -0 0 0.6481
UNIT 80 32 16

L.S. 4
PLAN  5
SIZE 0.05 0.17 0.17
TEMP -103.15
CONF
BOND
list 4
MORE -1
BOND $H
fmap 2
ACTA
REM <olex2.extras>
REM <HklSrc "%.\\mj24680_0m.hkl">
REM </olex2.extras>

WGHT    0.054100
FVAR       0.44189
CL1   3    0.389097    0.657584    0.441392    11.00000    0.01875    0.03123 =
         0.02336   -0.00695    0.00032   -0.00040
CL2   3    0.219505    0.248041    0.060381    11.00000    0.02417    0.03488 =
         0.02186   -0.00593    0.00355    0.00100
C1    1    0.342248    0.480499    0.314520    11.00000    0.01202    0.01483 =
         0.01978    0.00061    0.00101    0.00095
C2    1    0.430666    0.556564    0.370885    11.00000    0.01692    0.01806 =
         0.02149    0.00127    0.00192    0.00180
C3    1    0.555985    0.570456    0.371775    11.00000    0.01489    0.01861 =
         0.02572    0.00183   -0.00328   -0.00081
AFIX  43
H3    2    0.614398    0.621037    0.411485    11.00000   -1.20000
AFIX   0
C4    1    0.593974    0.510708    0.315063    11.00000    0.00740    0.02272 =
         0.03505    0.00359    0.00161   -0.00061
AFIX  43
H4    2    0.679817    0.508213    0.317474    11.00000   -1.20000
AFIX   0
C5    1    0.506338    0.452854    0.253089    11.00000    0.01411    0.01711 =
         0.02788    0.00557    0.00508    0.00139
C6    1    0.539413    0.393352    0.192343    11.00000    0.01199    0.02446 =
         0.03290    0.00773    0.00878    0.00479
AFIX  43
H6    2    0.623903    0.395401    0.191694    11.00000   -1.20000
AFIX   0
C7    1    0.450665    0.332879    0.134520    11.00000    0.02062    0.02208 =
         0.02562    0.00197    0.01011    0.00547
AFIX  43
H7    2    0.474417    0.280456    0.096014    11.00000   -1.20000
AFIX   0
C8    1    0.324653    0.348446    0.132228    11.00000    0.01765    0.02054 =
         0.01823    0.00228    0.00224    0.00259
C9    1    0.285527    0.426762    0.186957    11.00000    0.01416    0.01646 =
         0.01928    0.00522    0.00297    0.00033
C10   1    0.379327    0.453233    0.251402    11.00000    0.01226    0.01249 =
         0.02232    0.00122    0.00157    0.00061

CL1A  3    0.595586    0.746628    0.060855    11.00000    0.02160    0.04088 =
         0.02083   -0.00717    0.00106   -0.00215
CL2A  3    0.795685    1.152981    0.442454    11.00000    0.02260    0.03840 =
         0.02329   -0.00988    0.00374   -0.00437
C1A   1    0.653901    0.926278    0.187345    11.00000    0.01233    0.01647 =
         0.02102    0.00231    0.00149    0.00138
C2A   1    0.561140    0.848616    0.133420    11.00000    0.01610    0.02210 =
         0.01799    0.00067    0.00002    0.00212
C3A   1    0.437746    0.834800    0.136394    11.00000    0.01257    0.02538 =
         0.02360    0.00098   -0.00493   -0.00174
AFIX  43
H3A   2    0.376619    0.783119    0.098111    11.00000   -1.20000
AFIX   0
C4A   1    0.405546    0.895748    0.194409    11.00000    0.00796    0.02335 =
         0.03051    0.00609    0.00048    0.00147
AFIX  43
H4A   2    0.320705    0.899096    0.194296    11.00000   -1.20000
AFIX   0
C5A   1    0.497514    0.953985    0.254720    11.00000    0.01459    0.01770 =
         0.02507    0.00450    0.00441    0.00058
C6A   1    0.469547    1.011544    0.316836    11.00000    0.01217    0.02018 =
         0.03296    0.00424    0.00738    0.00161
AFIX  43
H6A   2    0.386150    1.009781    0.319543    11.00000   -1.20000
AFIX   0
C7A   1    0.562167    1.070051    0.373353    11.00000    0.02201    0.02070 =
         0.02646   -0.00096    0.01097    0.00045
AFIX  43
H7A   2    0.542253    1.120660    0.413299    11.00000   -1.20000
AFIX   0
C8A   1    0.686643    1.054772    0.371882    11.00000    0.01830    0.02047 =
         0.01947   -0.00040    0.00204   -0.00147
C9A   1    0.720672    0.979444    0.315061    11.00000    0.01309    0.01709 =
         0.02037    0.00152    0.00350   -0.00105
C10A  1    0.622483    0.952870    0.252403    11.00000    0.01108    0.01538 =
         0.01936    0.00087    0.00127    0.00007
HKLF 4


REM  mj24680_0m_a.res in P2/n
REM wR2 = 0.1017, GooF = S = 1.069, Restrained GooF = 1.069 for all data
REM R1 = 0.0361 for 2076 Fo > 4sig(Fo) and 0.0651 for all 2887 data
REM 217 parameters refined using 0 restraints

END

WGHT      0.0541      0.0000

REM Highest difference peak  0.418,  deepest hole -0.420,  1-sigma level  0.079
Q1    1   0.1466  0.2592  0.0694  11.00000  0.05    0.42
Q2    1   0.8005  1.2589  0.4456  11.00000  0.05    0.37
Q3    1   0.7794  0.9702  0.3128  11.00000  0.05    0.35
Q4    1   0.5813  0.8752  0.0457  11.00000  0.05    0.34
Q5    1   0.4996  0.8315  0.1383  11.00000  0.05    0.33
;
_shelx_res_checksum                50153
_shelx_hkl_file
;
  -1   0   0   -0.10    0.40
   1   0   0    0.70    0.50
   1   0   0    1.60    0.20
   2   0   0  217.48   14.80
   2   0   0  173.18   13.30
  -2   0   0  177.18   13.20
   3   0   0   -0.50    1.20
   3   0   0    0.00    1.50
  -3   0   0    0.50    0.20
   3   0   0    1.20    0.50
   4   0   0  246.48   19.40
   4   0   0  214.68   17.10
  -4   0   0  237.68   17.00
   4   0   0  281.37   20.30
  -4   0   0  233.58   16.90
  -4   0   0  228.58   19.50
   5   0   0   -0.30    3.50
   5   0   0   -3.70    2.80
   5   0   0    0.90    0.80
  -5   0   0    0.30    0.30
  -5   0   0    0.30    0.30
  -5   0   0    0.10    4.20
   6   0   0  689.63   54.99
  -6   0   0  706.83   50.99
  -6   0   0  671.13   50.89
   6   0   0  785.32   56.39
  -6   0   0  772.52   55.29
   7   0   0   -1.20    6.70
   7   0   0   -8.90    7.70
  -7   0   0    0.40    0.50
  -7   0   0   -6.30    5.30
  -7   0   0   -0.20    0.40
  -8   0   0   71.99    5.70
  -8   0   0   71.99   11.90
  -9   0   0    0.90    0.70
  -9   0   0   -3.50    7.50
  -9   0   0    1.40    0.80
 -10   0   0  751.72   53.59
 -10   0   0  717.23   53.39
 -10   0   0  809.12   62.09
 -11   0   0    0.50    0.70
 -11   0   0  -12.20   10.40
 -11   0   0    1.50    1.30
 -12   0   0  158.58   23.70
 -12   0   0  162.38   12.00
 -13   0   0   -0.40    0.90
 -13   0   0  -18.90   14.80
   0  -1   0    0.90    0.20
   0   1   0    0.40    0.30
   0   1   0    0.60    0.80
  -1  -1   0  367.16   24.10
   1  -1   0  346.57   24.10
   1  -1   0  341.37   25.00
  -1  -1   0  337.47   25.80
  -1   1   0  360.76   25.20
   1   1   0  350.26   25.90
   1   1   0  285.67   24.20
  -2  -1   0  349.27   25.00
  -2  -1   0  318.37   22.50
   2  -1   0  355.76   23.60
   2   1   0  300.07   24.70
   2   1   0  290.77   22.80
  -2   1   0  287.17   22.40
  -2   1   0  355.16   23.70
  -2   1   0  292.97   22.50
  -3  -1   0   34.80    2.70
  -3  -1   0   37.20    2.60
   3  -1   0   36.50    4.20
  -3  -1   0   36.20    5.10
  -3  -1   0   31.80    5.30
   3   1   0   35.00    5.40
  -3   1   0   40.00    4.30
   3   1   0   31.60    3.00
  -3   1   0   34.80    2.70
   3   1   0   19.80    9.60
  -4  -1   0  387.46   27.70
   4  -1   0  427.36   30.10
  -4  -1   0  384.86   27.60
  -4  -1   0  383.76   30.30
  -4  -1   0  381.66   31.40
   4  -1   0  385.66   29.60
   4   1   0  458.45   36.00
   4   1   0  455.05   32.40
   4   1   0  329.17   27.90
  -4   1   0  407.16   27.70
  -4   1   0  337.87   30.00
   5  -1   0  102.69    9.80
  -5  -1   0   82.69    6.40
   5  -1   0   80.19    9.20
  -5  -1   0   92.09    6.50
  -5  -1   0   91.09   11.00
  -5   1   0   84.19   10.70
   5   1   0   85.19   11.20
  -5   1   0   90.29    6.50
   5   1   0   59.39   16.60
  -5   1   0   86.89    6.30
  -6  -1   0   67.19    9.50
  -6  -1   0   56.69    4.50
   6  -1   0   58.89    9.20
   6  -1   0   44.80    8.60
  -6  -1   0   65.49    4.70
  -6   1   0   61.29    4.60
  -6   1   0   63.39    4.40
   6   1   0   57.19   11.00
  -6   1   0   67.79   10.30
   6   1   0   55.79   10.00
   6   1   0   69.79   19.80
   6   1   0   48.30    5.00
   7  -1   0   22.50    8.30
  -7  -1   0   29.70    2.50
  -7  -1   0   33.40    7.70
  -7  -1   0   27.60    2.30
   7  -1   0   32.20    8.60
  -7   1   0   26.00    2.20
  -7   1   0   28.40    7.50
  -7   1   0   24.40    2.40
   7   1   0   16.40   11.20
   7   1   0   22.30    3.50
   7   1   0    4.50    8.60
  -8  -1   0   62.39    5.20
   8  -1   0   62.69   13.60
  -8  -1   0   65.29   14.10
  -8  -1   0   60.49    4.90
  -8   1   0   67.79   12.60
  -8   1   0   68.59    5.10
  -9  -1   0   -3.80    7.50
  -9  -1   0    0.10    0.60
  -9   1   0    0.60    0.60
  -9   1   0    0.20    0.70
  -9   1   0    7.90    8.40
 -10  -1   0    5.30    1.00
 -10  -1   0    6.40    1.50
 -10  -1   0   12.80    8.90
 -10   1   0    3.40    1.20
 -10   1   0   -1.50   10.10
 -10   1   0    3.40    0.90
 -11  -1   0   66.49    5.50
 -11  -1   0   72.09    6.10
 -11  -1   0   75.69   16.60
 -11   1   0   78.29   16.00
 -11   1   0   70.79    5.60
 -12  -1   0    7.20    2.50
 -12  -1   0    9.30   11.70
 -12  -1   0    7.30    1.30
 -12   1   0   29.70   15.50
 -12   1   0    4.30    2.20
 -12   1   0    6.90    1.30
 -13  -1   0   12.90   13.50
 -13   1   0    4.10   21.60
   0  -2   0  273.97   17.20
   0  -2   0  217.58   19.90
   0   2   0  246.08   22.20
   0   2   0  227.68   17.30
   0   2   0  224.58   17.20
   0   2   0  254.87   20.00
   1  -2   0  661.33   46.50
  -1  -2   0  573.74   47.10
   1   2   0  655.23   44.50
  -1   2   0  655.33   48.90
  -1   2   0  554.14   44.30
  -1   2   0  744.33   47.20
   1   2   0  551.44   44.60
   1   2   0  678.93   47.90
   1   2   0  658.83   51.09
  -1   2   0  581.94   44.50
  -2  -2   0  570.04   46.50
  -2  -2   0  600.84   45.20
   2  -2   0  591.14   44.90
  -2  -2   0  604.84   43.10
  -2   2   0  604.04   43.20
   2   2   0  683.13   47.40
  -2   2   0  657.73   45.30
   2   2   0  581.74   43.40
   2   2   0  576.24   43.20
   2   2   0  654.13   50.09
  -3  -2   0  401.16   35.30
  -3  -2   0  470.35   34.10
   3  -2   0  438.06   33.00
  -3  -2   0  442.66   31.30
  -3  -2   0  481.35   31.20
   3   2   0  456.85   40.00
   3   2   0  424.86   31.50
  -3   2   0  467.15   31.40
  -3   2   0  379.96   34.70
   3   2   0  463.75   36.10
   3   2   0  420.56   31.80
  -4  -2   0    3.40    0.50
  -4  -2   0    1.30    4.20
   4  -2   0    0.80    2.30
  -4   2   0    3.20    0.60
   4   2   0    9.60   10.40
  -4   2   0    1.10    5.90
  -4   2   0    5.00    2.70
   4   2   0    2.00    1.10
   4   2   0    3.10    1.20
  -4   2   0    4.00    0.70
   4   2   0    8.20    4.40
   5  -2   0  119.89   11.00
  -5  -2   0  117.79    7.60
   5  -2   0   98.39   10.00
  -5  -2   0   93.89   13.80
  -5  -2   0  106.89   11.90
   5   2   0  111.69   15.40
  -5   2   0   86.99    7.50
   5   2   0  113.99   20.30
   5   2   0   98.29    8.30
  -5   2   0   84.99   13.20
  -5   2   0  109.09    7.70
  -6  -2   0  660.03   50.59
   6  -2   0  695.73   48.60
   6  -2   0  604.84   47.90
  -6  -2   0  688.13   45.70
  -6  -2   0  614.44   53.19
  -6   2   0  620.74   45.60
   6   2   0  494.35   60.69
   6   2   0  559.34   46.30
  -6   2   0  719.23   45.80
   6   2   0  717.13   55.59
  -7  -2   0  376.46   31.30
  -7  -2   0  393.26   25.20
   7  -2   0  308.67   27.70
  -7   2   0  351.06   25.10
   7   2   0  318.27   46.40
  -7   2   0  340.17   31.40
  -7   2   0  343.87   25.20
  -8  -2   0    9.40    1.30
  -8  -2   0    9.20    1.50
  -8  -2   0    9.80    7.50
  -8   2   0    1.00    9.20
  -8   2   0    9.60    1.40
  -8   2   0    9.00    1.30
  -9  -2   0  292.37   21.20
  -9  -2   0  304.47   30.40
  -9  -2   0  321.17   21.70
  -9   2   0  280.27   21.20
  -9   2   0  305.37   21.40
  -9   2   0  229.38   29.40
 -10  -2   0  157.68   12.30
 -10  -2   0  135.69   21.40
 -10  -2   0  162.68   11.80
 -10   2   0  138.49   21.30
 -10   2   0  176.98   12.00
 -10   2   0  148.09   11.70
 -11  -2   0   -1.30    1.40
 -11  -2   0    0.40    0.80
 -11  -2   0   -5.40   10.20
 -11   2   0    1.10    0.80
 -11   2   0  -16.90   14.60
 -12  -2   0   12.90    2.90
 -12  -2   0   15.70    2.10
 -12  -2   0   17.00   12.20
 -12   2   0   36.70   21.90
 -12   2   0   21.80    2.20
   0  -3   0    3.40    2.90
   0  -3   0    2.10    0.60
   0  -3   0   12.60    7.30
   0   3   0    1.30    0.60
   0   3   0    4.20    3.50
   0   3   0    3.30    1.00
   0   3   0    4.20    7.60
  -1  -3   0  514.25   34.60
  -1  -3   0  440.76   38.40
   1  -3   0  543.85   34.70
  -1  -3   0  567.24   38.90
   1  -3   0  447.96   37.60
   1   3   0  574.84   40.50
  -1   3   0  429.76   34.50
  -1   3   0  479.55   41.20
  -1   3   0  464.65   34.80
   1   3   0  434.06   41.80
   1   3   0  481.75   35.00
  -1   3   0  503.85   38.80
   1   3   0  456.55   34.70
  -2  -3   0  101.09   12.90
  -2  -3   0  123.99    8.50
   2  -3   0  105.19   12.10
  -2  -3   0  126.39    8.40
  -2   3   0  106.19    8.40
  -2   3   0  107.99    8.60
   2   3   0  113.29   13.70
   2   3   0  110.49   19.20
   2   3   0  106.29    8.60
  -2   3   0  128.29   12.70
  -2   3   0  127.29   16.90
   2   3   0  124.99   10.10
  -3  -3   0   69.79    9.30
  -3  -3   0   65.39   10.60
  -3  -3   0   80.79    5.40
   3  -3   0   67.69    8.10
  -3  -3   0   78.39    5.50
  -3   3   0   71.39    5.60
  -3   3   0   87.49    9.40
   3   3   0   68.09    6.10
   3   3   0   54.59   14.70
  -3   3   0   82.49   13.10
   3   3   0   79.69   11.90
  -3   3   0   61.59    5.40
   3   3   0   66.79    5.70
   4  -3   0   57.69    7.80
  -4  -3   0   44.40    8.40
  -4  -3   0   68.29    4.90
  -4  -3   0   50.49   10.60
   4   3   0   70.69   13.10
   4   3   0   60.89    5.50
   4   3   0   65.49   16.60
  -4   3   0   75.19    9.20
  -4   3   0   52.79    4.70
  -4   3   0   77.29   12.40
   4   3   0   70.19    5.30
  -5  -3   0  445.26   30.80
  -5  -3   0  459.75   35.80
  -5  -3   0  396.16   38.70
   5  -3   0  391.56   32.60
  -5  -3   0  424.06   30.60
  -5   3   0  473.55   30.80
   5   3   0  433.86   45.30
  -5   3   0  405.76   30.60
   5   3   0  400.16   31.50
   5   3   0  468.35   41.20
   5   3   0  446.56   31.00
  -6  -3   0   10.70    1.40
  -6  -3   0    6.70   13.60
  -6  -3   0   15.30    6.10
  -6  -3   0    9.20    1.10
   6   3   0   -1.20   14.10
   6   3   0    6.30    2.10
   6   3   0  -11.60   17.00
  -6   3   0    7.70    1.20
  -6   3   0    6.50    1.10
  -6   3   0    7.60    9.00
  -7  -3   0   63.59    4.60
  -7  -3   0   53.69   10.90
  -7  -3   0   64.99    5.00
   7   3   0   56.99   26.60
  -7   3   0   59.19   12.50
  -7   3   0   55.39    4.50
   7   3   0   52.79    6.20
  -7   3   0   54.09    4.70
  -8  -3   0  297.67   29.80
  -8  -3   0  306.77   21.90
  -8  -3   0  293.67   21.50
  -8   3   0  282.67   42.60
  -8   3   0  295.87   21.40
  -9  -3   0  293.27   29.30
  -9  -3   0  250.07   19.60
  -9  -3   0  255.37   19.20
  -9   3   0  282.07   30.60
  -9   3   0  262.87   19.20
  -9   3   0  275.77   19.10
 -10  -3   0   -0.40    1.30
 -10  -3   0   -8.70   10.00
 -10   3   0    0.70    0.80
 -11  -3   0   54.79    5.60
 -11  -3   0   65.59   16.70
 -11  -3   0   58.09    5.10
 -11   3   0   61.19    4.80
 -12  -3   0   22.20   20.40
 -12  -3   0   15.10    2.10
 -12   3   0   14.70    2.00
   0  -4   0   70.09   14.60
   0  -4   0   78.79    6.00
   0   4   0   70.09    6.30
   0   4   0   74.19    6.00
   0   4   0   86.19   12.70
   0   4   0   72.89   16.20
   1  -4   0    2.70    5.30
  -1  -4   0    2.10    8.00
  -1  -4   0    6.10    5.50
  -1  -4   0    1.10    0.70
  -1   4   0   -7.50    6.20
   1   4   0  -12.70    9.50
   1   4   0    1.70    1.10
   1   4   0   -2.50    6.40
  -1   4   0   13.20   10.30
  -1   4   0    0.70    0.70
  -1   4   0    0.60    0.80
   1   4   0    1.20    0.80
  -2  -4   0   30.40    2.60
  -2  -4   0   37.90    8.90
  -2  -4   0   27.30    8.80
  -2  -4   0   31.50    3.20
   2  -4   0   22.90    6.80
  -2   4   0   26.60    3.00
  -2   4   0   26.20    2.60
   2   4   0   24.70    9.80
   2   4   0   30.80    3.40
  -2   4   0   22.90    7.90
  -2   4   0   37.00   12.20
   2   4   0   29.40    3.00
   2   4   0    5.90   10.70
  -3  -4   0   88.89   13.40
  -3  -4   0   98.39    7.10
  -3  -4   0   75.59   14.80
   3  -4   0   71.39   12.00
  -3  -4   0   97.49    7.10
  -3   4   0   84.09    7.00
  -3   4   0   89.99    7.30
   3   4   0  129.49   22.80
  -3   4   0  105.69   14.30
   3   4   0   84.49    7.30
   3   4   0  102.49    8.00
  -3   4   0   98.59   18.50
   3   4   0  112.09   19.30
  -4  -4   0   27.20    2.60
  -4  -4   0   30.20    8.40
  -4  -4   0   23.60   11.90
  -4  -4   0   28.30    2.70
   4  -4   0   22.20    7.30
  -4   4   0   31.70    2.90
   4   4   0   34.30    3.90
  -4   4   0   25.70    2.60
  -4   4   0   23.80    8.40
   4   4   0   26.50    3.30
  -4   4   0   37.00   12.70
   4   4   0   35.10   15.60
   4   4   0   38.20   14.80
  -5  -4   0   19.60   15.80
  -5  -4   0   16.50    1.90
  -5  -4   0   15.00    1.90
  -5   4   0   31.40   11.90
   5   4   0    7.30    2.40
   5   4   0   32.50   18.80
  -5   4   0   13.50    1.80
   5   4   0   17.40    2.60
   5   4   0   24.40   17.70
  -5   4   0   14.20    1.90
  -6  -4   0   34.30    9.70
  -6  -4   0   43.50    3.70
   6   4   0   53.79   21.80
   6   4   0   36.30    5.00
  -6   4   0   35.30    3.80
  -6   4   0   41.00    3.50
  -6   4   0   10.20   13.00
  -7  -4   0   93.79   16.70
  -7  -4   0  121.29    9.10
  -7  -4   0  127.89    9.50
   7   4   0  120.49   33.90
  -7   4   0  112.69   19.90
  -7   4   0  125.89    9.10
   7   4   0  104.29   10.70
  -8  -4   0  115.59    9.30
  -8  -4   0  129.59    9.10
   8   4   0  192.38   43.40
  -8   4   0  109.59    8.90
  -8   4   0  113.29    8.80
  -8   4   0  103.09   20.90
  -9  -4   0    4.20    1.70
  -9   4   0   -0.30   17.10
 -10  -4   0   22.00    3.00
 -10  -4   0   23.10   14.50
 -10  -4   0   22.40    3.50
 -10   4   0   27.50    2.60
 -11  -4   0   15.40   13.90
   0  -5   0   34.40   22.30
   0   5   0    5.10    1.30
   0   5   0    6.40    1.80
   0   5   0   15.60   13.50
   0   5   0   12.10   12.70
  -1  -5   0 1633.54  116.49
  -1  -5   0 1542.75  107.69
  -1   5   0 1622.14  121.39
   1   5   0 1630.84  123.59
   1   5   0 1451.15  108.29
  -1   5   0 1307.47  119.79
  -1   5   0 1588.84  108.19
   1   5   0 1450.95  107.79
  -1   5   0 1437.66  107.69
   1   5   0 1613.54  119.29
  -2  -5   0   24.70   11.30
   2  -5   0   -6.50   10.90
  -2  -5   0    5.00   13.30
  -2  -5   0   -1.30    0.90
  -2   5   0    3.70   13.50
  -2   5   0    3.00   12.90
   2   5   0    0.50   13.80
   2   5   0   -5.50   16.50
  -2   5   0   -0.60    1.10
   2   5   0    1.10    1.30
   2   5   0   -0.60    1.00
   3  -5   0   10.80   12.50
  -3  -5   0   -6.60   17.10
  -3  -5   0   10.60    9.80
  -3  -5   0   14.50    2.10
  -3   5   0   14.10    2.00
   3   5   0   16.00   21.40
  -3   5   0   12.90   13.90
  -3   5   0    4.40   14.70
   3   5   0   18.70    3.30
  -3   5   0   14.60    2.30
   3   5   0   28.40   17.00
  -4  -5   0  262.17   28.10
  -4  -5   0  251.77   19.50
  -4   5   0  269.67   19.50
  -4   5   0  287.47   19.80
   4   5   0  298.37   39.90
   4   5   0  247.78   20.60
   4   5   0  270.57   20.30
  -5  -5   0    2.10    1.20
  -5  -5   0    0.90    8.60
  -5  -5   0    0.40    1.70
  -5   5   0    1.80    1.20
   5   5   0   17.30   20.60
  -5   5   0    4.20    1.20
  -5   5   0   16.50   15.10
   5   5   0    3.30    2.20
   5   5   0    1.70    2.20
  -6  -5   0   -3.80    1.60
  -6  -5   0   -1.90    8.70
  -6  -5   0    0.50    1.00
  -6   5   0   -6.10   15.00
   6   5   0   10.80   23.00
  -6   5   0    1.10    1.20
   6   5   0   -3.70    2.70
  -6   5   0    2.80    1.00
  -7  -5   0  509.05   46.10
  -7  -5   0  480.85   34.20
  -7   5   0  466.35   33.70
   7   5   0  500.95   65.49
  -7   5   0  495.05   33.70
  -7   5   0  430.16   47.70
   7   5   0  418.96   35.20
  -8  -5   0    5.10    2.40
  -8  -5   0    6.50    1.80
  -8  -5   0    9.40   12.20
   8   5   0   -4.90   40.40
   8   5   0    8.00    5.40
  -8   5   0    9.20    1.50
  -9  -5   0   30.90    4.30
  -9  -5   0   14.90   13.70
  -9   5   0   36.00    3.30
 -10  -5   0   18.70   14.10
   0   6   0   25.90   17.00
  -1   6   0   11.70   16.50
  -1   6   0   -0.60    1.00
   1   6   0    1.90    1.40
   1   6   0   -3.40   16.20
  -1   6   0    4.20    1.80
   1   6   0    3.20    2.00
  -2  -6   0   -0.60    2.10
  -2   6   0    1.50    1.30
   2   6   0    3.60    1.40
  -2   6   0    4.00    1.70
   2   6   0    0.70    1.90
   2   6   0   -4.50   17.40
  -2   6   0   10.20   15.20
  -3  -6   0   54.89   20.90
  -3  -6   0   61.19    6.10
  -3   6   0   70.69    5.90
  -3   6   0   67.49    6.40
   3   6   0   43.00   21.40
  -3   6   0   51.79   19.30
   3   6   0   69.59    7.10
   3   6   0   67.29    6.40
  -4  -6   0   17.40   15.60
  -4  -6   0   13.10    2.40
   4   6   0   -0.50   20.70
  -4   6   0   26.20   18.90
  -4   6   0   17.80    2.80
  -4   6   0   18.80    2.50
   4   6   0   11.50    3.00
   4   6   0   12.90    2.70
  -5  -6   0   -0.90   14.00
  -5  -6   0    1.10    1.80
   5   6   0   24.20   26.00
   5   6   0    2.00    2.80
  -5   6   0   22.90   18.10
  -5   6   0    0.80    1.70
  -5   6   0    2.10    1.20
   5   6   0    1.40    2.90
  -6  -6   0   57.19   17.10
  -6  -6   0   35.30    4.50
  -6   6   0   39.60    3.80
   6   6   0    9.30   29.40
   6   6   0   32.50    5.70
  -7  -6   0   24.70   16.20
  -7   6   0   20.20   22.50
   7   6   0   70.69   35.70
  -8  -6   0    1.10    2.70
  -8  -6   0   -0.90   15.60
   8   6   0  -66.59   42.90
  -8   6   0    1.20    1.20
   8   6   0    0.30    7.90
  -9  -6   0   -1.50   16.50
  -9   6   0    2.60    1.20
   0   7   0   14.60   20.40
   1   7   0   98.49    9.20
  -1   7   0   48.40   31.60
  -2   7   0    3.30    1.60
  -2   7   0    0.10   33.50
   2   7   0   21.60   21.30
   2   7   0    0.50    2.50
   2   7   0    4.40    2.70
  -2   7   0    1.70    2.10
   3   7   0   11.90    2.70
  -3   7   0   -3.40   20.10
   3   7   0   35.00   23.70
  -3   7   0   10.50    2.10
   3   7   0    8.90    3.20
  -3   7   0    3.70    2.40
   4   7   0  133.99   33.20
  -4   7   0  196.78   14.70
   4   7   0  200.08   14.80
  -4   7   0  168.88   30.40
   4   7   0  177.78   15.60
  -4   7   0  166.58   13.90
  -5  -7   0  -24.20   29.00
   5   7   0    9.00    3.70
  -5   7   0    1.40   22.90
   5   7   0    7.60   29.40
   5   7   0   -4.10    4.20
  -6  -7   0    1.50   28.30
   6   7   0    1.30    4.30
   6   7   0   45.60   30.70
  -6   7   0  -63.69   42.10
  -7  -7   0  -15.90   27.20
   7   7   0   64.59   36.80
  -7   7   0   40.70    4.30
   0   8   0    4.10    3.30
   0   8   0  -14.80   21.60
   0   8   0    4.00    2.00
   1   8   0    3.30    2.10
  -1   8   0  -31.40   22.20
  -1   8   0    3.50    3.20
   1   8   0   -1.20    3.00
   1   8   0   -2.80   23.40
  -1   8   0    2.70    1.70
   2   8   0   16.70   23.30
   2   8   0   29.50    4.90
  -2   8   0   27.90    4.70
  -2   8   0   39.70    4.30
   2   8   0   45.10    5.10
  -2   8   0   42.00   25.60
   3   8   0   48.00   30.10
  -3   8   0   75.29    6.70
   3   8   0   77.89    9.70
   4   8   0    9.40    4.60
   4   8   0   26.10   37.70
  -4   8   0  -25.10   25.30
 -13   0   1   29.90   16.20
 -12   0   1   -8.80   12.90
 -12   0   1   -4.50    1.70
 -12   0   1    0.40    0.70
 -11   0   1  108.79    9.00
 -11   0   1  133.99   10.10
 -10   0   1    5.80    8.90
  -9   0   1  238.48   24.30
  -9   0   1  236.88   16.70
  -9   0   1  214.98   16.40
  -8   0   1   -6.40    6.20
  -8   0   1   -0.70    0.50
  -8   0   1    0.50    0.50
   8   0  -1   -8.10   15.00
   7   0  -1   -2.20    6.50
  -7   0   1    3.00    5.30
   7   0  -1    8.40    6.50
  -7   0   1    4.70    0.80
  -7   0   1    3.40    0.60
   6   0  -1   -1.80    4.00
  -6   0   1    0.30    0.40
  -6   0   1    7.20    5.10
  -6   0   1   -0.20    0.30
   6   0  -1   -0.50    4.40
  -5   0   1   55.79    7.70
   5   0  -1   48.10    7.00
  -5   0   1   53.09    3.50
   5   0  -1   39.20    3.70
  -5   0   1   47.20    3.60
   4   0  -1    0.20    0.50
   4   0  -1   -2.70    1.80
  -4   0   1    0.30    0.30
   4   0  -1    0.10    1.60
  -4   0   1   -2.60    3.30
  -3   0   1   21.30    3.20
   3   0  -1   21.20    3.10
   3   0  -1   15.80    1.50
  -3   0   1   18.50    1.40
  -2   0   1   -0.30    0.80
  -2   0   1    0.10    0.10
   2   0  -1    0.30    0.20
   2   0  -1    1.50    0.80
  -1   0   1    2.00    0.20
  -1   0   1    1.40    0.50
  -1   0   1    1.50    0.20
   1   0  -1    1.20    0.50
  -1   0  -1    6.50    0.60
   1   0   1    5.50    1.30
   1   0   1    5.80    0.70
  -1   0  -1    7.70    1.30
  -2   0  -1    0.00    0.20
   2   0   1    0.60    0.40
   2   0   1    0.90    1.20
   3   0   1    2.70    1.70
   3   0   1    3.80    2.20
  -3   0  -1    4.60    0.50
  -3   0  -1    2.80    0.50
  -3   0  -1    6.00    3.50
   3   0   1    3.70    0.80
   4   0   1   -3.90    2.30
  -4   0  -1   -2.40    3.80
  -4   0  -1    0.70    0.40
  -4   0  -1    0.70    0.30
   4   0   1    1.40    2.30
   4   0   1    0.60    0.70
  -5   0  -1    0.00    0.30
   5   0   1    2.50    3.50
   5   0   1    1.00    0.90
   5   0   1   -0.20    4.10
  -5   0  -1   -0.10    0.40
  -5   0  -1   -0.90    4.50
   6   0   1    0.20    1.20
   6   0   1   -4.50    5.60
   6   0   1    2.00    5.00
  -6   0  -1    4.80    5.10
  -6   0  -1    0.20    0.40
  -6   0  -1    0.10    0.40
   7   0   1   89.89   15.00
  -7   0  -1   85.09    6.50
  -7   0  -1   91.69   13.60
  -7   0  -1   87.49    6.70
   7   0   1   78.19   20.90
  -8   0  -1   -0.10    0.50
   8   0   1  -27.30   14.50
  -8   0  -1   -0.90    0.60
  -8   0  -1    1.80    7.00
  -9   0  -1   27.60    2.90
  -9   0  -1   32.90   10.80
  -9   0  -1   29.80    2.70
 -10   0  -1    5.50    9.10
 -11   0  -1  151.48   11.30
 -11   0  -1  155.28   24.20
 -12   0  -1   -0.90    0.80
 -12   0  -1   -2.60    1.70
 -12   0  -1  -20.40   12.80
 -13  -1   1  122.09    9.90
 -13   1   1  143.89   10.00
 -12  -1   1   40.40    4.60
 -12  -1   1   15.30   12.20
 -12  -1   1   35.00    3.30
 -12   1   1   51.59   16.30
 -12   1   1   34.30    4.90
 -12   1   1   39.40    3.40
 -11  -1   1    2.40    1.40
 -11  -1   1   -0.60    9.70
 -11  -1   1    0.50    0.80
 -11   1   1    3.70    0.90
 -11   1   1    3.00    1.40
 -10  -1   1  119.19   19.30
 -10  -1   1  148.49   10.70
 -10  -1   1  138.69   10.30
 -10   1   1  140.59   20.90
 -10   1   1  130.79   10.30
 -10   1   1  139.69   10.50
  -9  -1   1   15.40    7.70
  -9  -1   1   14.80    1.60
  -9   1   1   13.20    1.80
  -9   1   1   13.80    1.60
  -9   1   1    9.30    9.00
  -8  -1   1    9.60    1.30
   8  -1  -1    3.50    8.70
  -8  -1   1   11.30    1.50
  -8  -1   1   12.50    6.70
  -8   1   1   20.30    7.60
   8   1  -1   -9.60   13.60
  -8   1   1   10.70    1.40
  -8   1   1   10.70    1.30
   7  -1  -1   49.90    8.30
  -7  -1   1   53.89    3.90
   7  -1  -1   53.99    9.80
  -7  -1   1   48.10    8.90
  -7  -1   1   47.00    3.70
  -7   1   1   53.09    9.70
   7   1  -1   26.40    8.40
  -7   1   1   46.90    3.80
   7   1  -1   44.90   11.90
  -7   1   1   45.60    3.60
   6  -1  -1  482.95   34.80
  -6  -1   1  474.15   31.90
  -6  -1   1  442.56   31.70
   6  -1  -1  437.16   34.40
  -6  -1   1  457.25   35.80
  -6   1   1  438.26   31.60
  -6   1   1  441.86   35.40
   6   1  -1  398.76   32.10
   6   1  -1  493.45   38.20
   6   1  -1  386.36   44.30
   5  -1  -1 1095.49   76.29
  -5  -1   1 1041.20   77.29
  -5  -1   1  995.90   78.69
   5  -1  -1 1202.48   76.69
   5   1  -1  993.00   74.69
  -5   1   1  980.20   76.79
   5   1  -1 1135.89   79.39
  -5   1   1 1166.78   74.39
   5   1  -1 1010.00   81.49
  -5   1   1  908.11   74.19
  -4  -1   1 4575.74  337.17
   4  -1  -1 4933.31  335.07
   4  -1  -1 4631.44  335.07
  -4  -1   1 4704.53  335.87
   4   1  -1 4422.26  338.67
   4   1  -1 5163.68  337.77
   3  -1  -1  760.12   53.09
   3  -1  -1  814.72   53.19
  -3  -1   1  709.33   55.09
  -3  -1   1  725.53   52.19
  -3   1   1  772.82   52.19
   3   1  -1  748.53   55.29
   3   1  -1  652.93   52.49
   2  -1  -1    8.10    1.40
  -2  -1   1    8.70    2.40
  -2   1   1    7.60    0.70
   2   1  -1    8.30    1.10
  -2   1   1    7.70    0.70
   2   1  -1    8.40    2.40
  -2   1   1    9.20    1.40
   0  -1   1   -0.40    0.90
   0   1  -1   -0.20    0.90
   0   1  -1    0.80    0.30
   0   1   1    0.60    0.30
   0   1   1    1.20    0.80
   1  -1   1  679.03   45.90
   1  -1   1  695.13   47.30
  -1  -1  -1  648.24   47.70
   1   1   1  713.33   48.00
  -1   1  -1  563.14   45.90
   1   1   1  598.14   46.00
  -1   1  -1  662.63   47.30
   2  -1   1 2577.14  187.58
  -2  -1  -1 2770.32  190.18
  -2  -1  -1 2479.15  189.08
   2  -1   1 2794.22  189.18
   2   1   1 2698.73  190.28
   3  -1   1    2.80    1.80
  -3  -1  -1    7.10    3.30
  -3  -1  -1    4.50    0.50
   3  -1   1    4.10    0.70
  -3  -1  -1    2.10    2.40
  -3  -1  -1    3.70    0.60
   3   1   1    5.00    2.70
  -3   1  -1    3.20    0.50
  -3   1  -1    5.80    0.70
   3   1   1   27.40    9.10
  -3   1  -1   -0.80    4.30
  -3   1  -1    2.10    1.90
  -4  -1  -1  192.88   14.50
  -4  -1  -1  198.68   17.70
   4  -1   1  199.38   18.00
  -4  -1  -1  203.18   14.60
  -4   1  -1  199.38   14.40
  -4   1  -1  206.58   18.10
  -4   1  -1  219.98   14.60
   4   1   1  184.08   14.90
   4   1   1  181.18   24.80
   4   1   1  242.38   19.50
   5  -1   1   23.30    5.30
  -5  -1  -1   19.20    5.60
   5  -1   1   20.20    4.80
  -5  -1  -1   20.20    1.80
  -5  -1  -1   17.80    1.60
   5   1   1   16.80    4.80
   5   1   1   27.20   14.30
   5   1   1   13.10    2.30
   5   1   1   17.30    5.80
  -5   1  -1   21.00    1.60
  -5   1  -1   23.20    6.40
  -5   1  -1   20.00    1.80
   6  -1   1 2564.74  170.48
  -6  -1  -1 2447.06  170.08
   6  -1   1 2143.29  168.88
  -6   1  -1 2298.37  169.68
   6   1   1 2153.08  174.58
   6   1   1 2162.98  165.78
   6   1   1 2659.33  173.38
  -6   1  -1 2338.37  165.38
  -7  -1  -1   10.60    6.30
   7  -1   1    4.50    8.10
  -7  -1  -1   14.10    1.50
  -7  -1  -1   11.10    1.30
  -7   1  -1   11.80    1.30
  -7   1  -1   11.00    1.40
   7   1   1    5.80    2.10
   7   1   1   -7.80    9.40
   7   1   1    9.00   32.00
  -7   1  -1   12.50    7.40
  -8  -1  -1   63.29    6.00
  -8  -1  -1   59.99    4.80
  -8  -1  -1   56.69   11.50
   8  -1   1   29.20   14.70
  -8   1  -1   59.89    4.80
  -8   1  -1   65.89    5.00
  -8   1  -1   63.69   12.90
  -9  -1  -1   49.20   11.60
  -9  -1  -1   50.09    4.20
  -9  -1  -1   51.99    4.50
  -9   1  -1   49.40   12.70
  -9   1  -1   52.19    4.30
  -9   1  -1   54.69    4.50
 -10  -1  -1   65.99    5.30
 -10  -1  -1   64.99   13.90
 -10   1  -1   68.09    5.30
 -10   1  -1   70.79   14.90
 -10   1  -1   61.59    5.50
 -11  -1  -1   11.70    2.10
 -11  -1  -1   14.50    1.70
 -11  -1  -1   29.20   11.00
 -11   1  -1   10.90    1.90
 -11   1  -1   18.80   12.50
 -11   1  -1    9.40    1.50
 -12  -1  -1  424.36   32.60
 -12  -1  -1  459.05   33.20
 -12  -1  -1  456.95   43.70
 -12   1  -1  461.85   32.70
 -12   1  -1  517.85   44.80
 -12  -2   1  135.99   10.80
 -12  -2   1   97.19   18.70
 -12   2   1  138.19   10.00
 -11  -2   1  157.88   12.00
 -11  -2   1  180.08   23.30
 -11  -2   1  148.89   11.40
 -11   2   1  139.89   22.20
 -11   2   1  150.08   11.30
 -10  -2   1    8.40    1.30
 -10  -2   1    5.00    1.50
 -10  -2   1    9.30   10.00
 -10   2   1   25.80   13.00
 -10   2   1    5.90    1.40
 -10   2   1    7.60    1.30
  -9  -2   1  102.49    8.40
  -9  -2   1  101.59    8.00
  -9  -2   1  123.59   17.40
  -9   2   1  106.39    8.00
  -9   2   1  113.09    8.10
  -9   2   1  112.59   16.80
  -8  -2   1  186.78   21.40
  -8  -2   1  199.28   14.70
  -8  -2   1  214.28   14.50
  -8   2   1  166.78   21.50
  -8   2   1  198.98   14.50
  -8   2   1  194.88   14.40
  -7  -2   1   55.59    4.20
  -7  -2   1   52.09    3.90
  -7  -2   1   56.09   10.10
  -7   2   1   45.30    3.80
  -7   2   1   48.50    3.90
   7   2  -1   48.00   25.50
   7   2  -1   45.20    5.00
  -7   2   1   43.70   10.80
  -6  -2   1   78.39    5.60
  -6  -2   1   66.69   12.60
  -6  -2   1   83.89   11.10
  -6  -2   1   81.19    5.80
  -6   2   1   76.79    5.60
   6   2  -1   95.09   15.00
  -6   2   1   69.69    5.50
   6   2  -1   45.80   18.60
  -6   2   1   62.69   11.00
   6   2  -1   66.59    6.40
   5  -2  -1  455.25   31.40
   5  -2  -1  423.56   31.40
  -5  -2   1  384.66   33.60
  -5  -2   1  462.35   30.30
  -5  -2   1  385.16   36.00
  -5  -2   1  441.76   30.50
  -5   2   1  438.66   30.30
   5   2  -1  370.16   30.80
   5   2  -1  483.15   37.40
   5   2  -1  413.06   41.10
  -5   2   1  418.56   34.00
  -4  -2   1  102.39    7.20
  -4  -2   1   94.69   12.00
   4  -2  -1   92.29    8.30
  -4  -2   1  101.99   10.60
   4   2  -1  109.59   12.60
  -4   2   1  121.99   12.70
  -4   2   1  100.39    7.20
   4   2  -1  101.59   17.10
   4   2  -1   94.79    7.50
   4   2  -1   93.49    7.70
  -3  -2   1  155.08   10.70
  -3  -2   1  174.38   13.60
  -3  -2   1  153.58   10.80
   3  -2  -1  127.09   11.80
  -3  -2   1  126.99   14.40
   3   2  -1  154.48   15.10
   3   2  -1  155.08   19.80
  -3   2   1  173.48   12.40
  -3   2   1  144.19   10.80
   3   2  -1  141.09   11.20
  -2  -2   1 1615.54  105.19
   2  -2  -1 1434.86  104.29
  -2  -2   1 1378.86  106.39
   2   2  -1 1408.96  103.29
   2   2  -1 1548.25  109.19
   2   2  -1 1489.75  103.19
  -2   2   1 1369.16  102.99
   1  -2  -1  399.56   30.70
  -1  -2   1  381.76   31.70
  -1  -2   1  440.36   28.90
   1   2  -1  461.55   32.60
  -1   2   1  433.06   31.20
   1   2  -1  366.36   29.10
   1   2  -1  416.96   35.10
  -1   2   1  375.06   29.00
   0  -2  -1 1168.48   76.19
   0  -2   1 1058.49   78.79
   0   2   1 1128.49   78.99
   0   2  -1 1092.99   76.39
   0   2   1 1139.99   80.99
   0   2   1 1041.00   76.19
   0   2  -1 1064.49   80.59
   0   2  -1  979.90   76.19
   0   2  -1 1243.48   79.59
   0   2   1  910.91   76.29
  -1  -2  -1 1874.01  147.49
   1  -2   1 2100.79  147.19
  -1  -2  -1 2232.18  146.69
  -1   2  -1 2074.19  148.69
   1   2   1 1982.40  144.79
  -1   2  -1 1857.21  144.69
   1   2   1 2161.68  148.09
  -1   2  -1 2182.58  147.59
   1   2   1 2011.80  144.99
   1   2   1 2174.58  150.58
  -1   2  -1 1976.20  144.79
   2  -2   1  269.27   19.00
   2  -2   1  276.37   21.20
  -2  -2  -1  245.38   22.10
  -2  -2  -1  278.97   18.90
  -2  -2  -1  265.77   21.00
  -2   2  -1  225.38   18.80
   2   2   1  259.37   25.80
  -2   2  -1  253.27   23.30
  -2   2  -1  282.57   19.00
   2   2   1  249.68   19.20
   2   2   1  264.47   19.00
  -2   2  -1  298.97   21.60
  -3  -2  -1    0.60    0.30
  -3  -2  -1   -0.80    3.10
   3  -2   1    2.20    2.20
  -3  -2  -1   -0.30    3.30
  -3  -2  -1   -0.20    0.30
   3   2   1    0.70    0.80
  -3   2  -1    0.30    0.40
   3   2   1    4.90    9.50
  -3   2  -1    0.10    0.40
  -3   2  -1    2.30    5.80
   3   2   1    2.30    3.50
   3   2   1   -0.50    0.80
  -4  -2  -1  131.59   16.70
  -4  -2  -1  174.08   12.10
  -4  -2  -1  182.18   12.00
   4  -2   1  170.28   14.80
  -4  -2  -1  153.68   15.50
   4   2   1  171.48   18.00
   4   2   1  157.48   12.30
  -4   2  -1  203.38   15.70
  -4   2  -1  158.38   12.00
  -4   2  -1  176.38   16.90
   4   2   1  152.98   23.70
  -4   2  -1  165.48   12.10
   4   2   1  157.88   12.60
  -5  -2  -1  111.99    8.10
   5  -2   1   99.89   11.30
  -5  -2  -1  114.99    8.30
  -5  -2  -1  113.99   12.60
  -5  -2  -1  120.29   15.00
   5  -2   1  126.59   13.00
  -5   2  -1  117.19   14.20
  -5   2  -1  114.29    8.20
   5   2   1   92.89    8.80
   5   2   1  107.29   15.30
  -6  -2  -1   33.20    2.80
  -6  -2  -1   29.50    2.50
   6  -2   1   23.60    6.70
  -6  -2  -1   27.10    7.60
   6  -2   1   33.40    7.80
   6   2   1   33.90   11.00
  -6   2  -1   36.40    9.10
   6   2   1   28.60    3.70
  -6   2  -1   31.30    2.70
   6   2   1   26.00   19.70
  -6   2  -1   29.20    2.50
  -7  -2  -1   26.00    2.40
  -7  -2  -1   19.20    8.70
   7  -2   1   28.90    8.80
   7   2   1   18.10    3.10
  -7   2  -1   25.50    2.10
   7   2   1   -5.50   24.30
  -7   2  -1   22.30    2.30
   7   2   1    2.50   11.70
  -7   2  -1   21.00    9.60
  -8  -2  -1  444.36   39.30
  -8  -2  -1  457.45   31.80
  -8   2  -1  435.26   31.90
  -8   2  -1  425.76   31.70
  -8   2  -1  518.85   50.69
  -9  -2  -1   90.29   16.00
  -9  -2  -1  111.49    8.80
  -9  -2  -1  115.59    8.30
  -9   2  -1  106.69    8.30
  -9   2  -1  108.69    8.50
  -9   2  -1  118.79   18.70
 -10  -2  -1  150.48   11.00
 -10  -2  -1  141.89   11.50
 -10  -2  -1  147.19   21.60
 -10   2  -1  161.38   23.30
 -10   2  -1  149.99   11.20
 -10   2  -1  145.79   11.00
 -11  -2  -1  152.78   11.30
 -11  -2  -1  143.59   10.70
 -11  -2  -1  158.78   23.10
 -11   2  -1  129.39   10.90
 -11   2  -1  135.49   10.60
 -11   2  -1  210.78   26.60
 -12  -2  -1   37.50   14.30
 -12  -2  -1   43.60    3.90
 -12   2  -1   47.50    3.90
 -12   2  -1   24.20   19.20
 -12  -3   1  202.58   36.40
 -12   3   1  155.68   11.70
 -11  -3   1   31.60    3.10
 -11  -3   1   22.80    3.70
 -11   3   1   29.60    2.80
 -10  -3   1   92.69    7.60
 -10  -3   1   68.99   16.30
 -10   3   1  113.99   30.00
  -9  -3   1  153.68   11.10
  -9  -3   1  133.39   19.70
  -9   3   1  137.69   10.50
  -9   3   1  139.19   10.50
  -9   3   1  134.79   20.40
  -8  -3   1   -0.80    6.40
  -8   3   1    7.80   12.00
   8   3  -1   -6.10   33.20
   8   3  -1   -4.30    2.80
  -7  -3   1   50.19    3.70
  -7  -3   1   52.89   10.30
   7   3  -1   23.20   22.90
  -7   3   1   53.09   12.10
  -7   3   1   44.80    3.80
   7   3  -1   43.00    5.30
  -7   3   1   43.80    3.70
  -6  -3   1  331.07   22.50
  -6  -3   1  312.47   27.70
  -6  -3   1  304.97   22.10
  -6   3   1  270.87   22.10
  -6   3   1  288.67   28.70
  -6   3   1  327.17   22.20
   6   3  -1  332.17   36.00
   6   3  -1  324.47   39.80
   6   3  -1  312.37   23.20
  -5  -3   1   59.59    9.60
  -5  -3   1   51.19   12.60
  -5  -3   1   59.39    4.60
  -5   3   1   32.10   10.90
   5   3  -1   78.99   19.50
  -5   3   1   49.00    4.70
  -5   3   1   58.29    4.40
   5   3  -1   62.39   13.70
   5   3  -1   63.79    5.10
   5   3  -1   55.09    5.30
  -4  -3   1  312.17   19.70
  -4  -3   1  278.87   26.90
  -4  -3   1  274.67   23.50
  -4  -3   1  305.97   19.80
   4  -3  -1  253.87   21.20
  -4   3   1  309.87   22.20
   4   3  -1  324.17   28.50
  -4   3   1  257.17   26.10
   4   3  -1  229.68   20.30
   4   3  -1  276.27   20.00
   4   3  -1  254.27   31.60
  -4   3   1  229.68   19.50
  -4   3   1  272.37   19.70
   3  -3  -1   81.99    8.80
  -3  -3   1  100.19    6.60
  -3  -3   1   73.09   11.90
  -3  -3   1   99.19    6.60
  -3   3   1   72.69    6.40
  -3   3   1   84.09    6.70
   3   3  -1   95.59    6.90
   3   3  -1   85.69    7.10
  -3   3   1   89.49    9.60
   3   3  -1   65.19   16.30
   3   3  -1   84.89   13.00
  -3   3   1   91.49   14.50
  -2  -3   1    1.60    0.60
  -2  -3   1    1.80    3.90
  -2  -3   1   -8.20    4.40
  -2  -3   1    1.10    0.50
   2  -3  -1    2.30    2.40
  -2   3   1    5.20    8.30
   2   3  -1    1.60    8.20
  -2   3   1    1.10    0.60
   2   3  -1    1.30    0.80
   2   3  -1    4.40    4.30
   2   3  -1    1.50    0.80
  -2   3   1    1.30    0.60
  -2   3   1   -1.50    3.20
  -1  -3   1  239.78   19.80
  -1  -3   1  223.98   14.60
   1  -3  -1  175.98   17.10
  -1  -3   1  179.98   18.40
   1   3  -1  206.78   23.10
   1   3  -1  238.38   20.10
  -1   3   1  196.18   21.90
  -1   3   1  201.88   14.60
  -1   3   1  203.48   14.80
   1   3  -1  189.08   14.90
   1   3  -1  188.08   14.60
   0  -3  -1    0.40    6.70
   0  -3   1    0.00    0.50
   0  -3   1    0.30    7.30
   0  -3  -1    0.70    0.50
   0  -3   1   -1.30    3.00
   0   3   1    0.30    3.50
   0   3  -1    0.20    0.60
   0   3  -1    0.40    0.60
   0   3   1   -4.20    8.40
   0   3  -1    6.30    3.50
   0   3   1    0.70    0.70
   0   3   1    1.10    0.70
   0   3  -1    0.50    8.00
  -1  -3  -1  336.37   21.90
   1  -3   1  283.77   25.30
  -1  -3  -1  370.76   26.10
  -1  -3  -1  274.87   25.70
  -1   3  -1  318.07   22.20
  -1   3  -1  289.77   29.20
   1   3   1  296.87   22.30
   1   3   1  304.37   31.10
   1   3   1  282.97   22.00
  -1   3  -1  339.87   26.70
   1   3   1  329.27   27.10
  -1   3  -1  272.17   21.90
  -2  -3  -1   38.70    7.40
  -2  -3  -1   41.40    3.10
   2  -3   1   34.10    6.30
  -2  -3  -1   41.20    6.80
   2  -3   1   31.50    3.30
  -2  -3  -1   37.40    3.00
   2   3   1   41.10    3.90
   2   3   1   40.40    3.40
  -2   3  -1   37.20    3.30
  -2   3  -1   42.00    7.50
  -2   3  -1   34.40   10.80
  -2   3  -1   33.00    3.00
   2   3   1   48.70    8.80
  -3  -3  -1  422.66   30.70
  -3  -3  -1  301.27   31.70
  -3  -3  -1  436.96   26.80
  -3  -3  -1  392.26   26.90
   3  -3   1  347.37   29.90
   3   3   1  431.16   34.30
  -3   3  -1  380.56   33.60
   3   3   1  378.66   27.60
  -3   3  -1  317.97   26.80
   3   3   1  365.66   27.30
   3   3   1  360.56   38.50
  -3   3  -1  375.26   27.10
  -3   3  -1  388.46   30.70
  -4  -3  -1  405.76   27.50
   4  -3   1  350.06   30.70
  -4  -3  -1  331.67   33.90
  -4  -3  -1  350.46   31.10
   4   3   1  423.96   41.00
   4   3   1  421.16   36.00
  -4   3  -1  401.46   27.50
  -4   3  -1  377.96   33.60
   4   3   1  407.36   27.80
  -4   3  -1  362.06   27.30
  -4   3  -1  392.66   31.60
   4   3   1  383.86   28.20
  -5  -3  -1   37.90    3.20
  -5  -3  -1   43.70    8.40
  -5  -3  -1   44.40    3.50
  -5  -3  -1   39.50   11.60
   5   3   1   44.90   13.30
   5   3   1   41.20    4.50
  -5   3  -1   37.30    3.30
  -5   3  -1   40.90    3.50
   5   3   1   48.20    4.40
  -5   3  -1   30.20   10.00
   5   3   1   42.10   16.90
  -5   3  -1   36.80   10.20
  -6  -3  -1   75.39   12.20
   6  -3   1   73.19   12.30
  -6  -3  -1   77.09    5.40
  -6   3  -1   70.19    5.40
  -6   3  -1   69.59    5.60
  -6   3  -1   71.19   13.50
   6   3   1   73.59   18.00
   6   3   1   59.79    6.50
   6   3   1   54.59   22.30
  -7  -3  -1  215.68   21.90
  -7  -3  -1  211.18   14.00
  -7  -3  -1  170.48   13.50
  -7   3  -1  190.58   23.10
   7   3   1  211.88   38.40
  -7   3  -1  186.88   13.70
  -7   3  -1  177.48   13.50
   7   3   1  175.18   14.90
  -8  -3  -1   -5.60    6.70
  -8   3  -1   -1.70   11.90
   8   3   1   -1.70    3.30
  -9  -3  -1  230.28   29.70
  -9  -3  -1  292.97   21.10
  -9  -3  -1  284.37   20.60
  -9   3  -1  289.17   20.50
  -9   3  -1  239.68   32.40
  -9   3  -1  297.07   20.70
 -10  -3  -1   12.80    2.30
 -10  -3  -1   19.00    9.80
 -10   3  -1   29.30   15.50
 -10   3  -1   14.00    2.10
 -10   3  -1   14.50    1.90
 -11  -3  -1   36.60    4.60
 -11  -3  -1   40.80    3.70
 -11  -3  -1   27.60   12.00
 -11   3  -1   20.20   19.70
 -11   3  -1   33.50    3.30
 -12  -3  -1   62.59    5.50
 -12   3  -1   66.39    5.20
 -11  -4   1  146.59   26.80
 -11  -4   1  172.18   13.50
 -11  -4   1  161.18   12.80
 -11   4   1  177.68   12.70
 -10  -4   1   74.09   18.70
 -10  -4   1   78.59    7.20
 -10  -4   1   76.39    6.60
 -10   4   1   86.89    6.30
  -9  -4   1   32.40    4.00
  -9  -4   1   35.30    5.20
  -9   4   1   36.90    3.20
  -8  -4   1  534.05   40.60
  -8  -4   1  564.54   40.30
  -8   4   1  556.74   50.89
  -8   4   1  590.24   40.10
  -8   4   1  556.74   40.00
   8   4  -1  596.04   75.19
  -7  -4   1    2.60    1.10
  -7  -4   1    1.60    1.00
  -7   4   1    0.20    0.90
   7   4  -1   33.40   25.20
  -7   4   1   -3.00   12.90
  -7   4   1    2.20    0.90
  -6  -4   1   30.80    3.00
   6   4  -1   25.40    4.00
  -6   4   1   32.90    2.80
   6   4  -1   24.40   20.80
  -6   4   1   28.00    2.80
  -6   4   1   38.30   13.00
  -5  -4   1 1605.54  110.29
  -5  -4   1 1404.96  102.69
  -5  -4   1 1294.17  102.39
   5   4  -1 1516.45  102.89
  -5   4   1 1410.86  102.39
   5   4  -1 1609.54  117.09
  -5   4   1 1507.15  102.59
  -5   4   1 1326.17  109.39
   5   4  -1 1426.56  103.49
   5   4  -1 1461.15  119.09
  -4  -4   1   12.20   10.80
  -4  -4   1    2.30    0.90
   4  -4  -1    5.80    5.40
  -4  -4   1    0.30    0.60
  -4  -4   1   -2.90    5.80
  -4   4   1    2.00    0.90
   4   4  -1  -19.20   13.20
  -4   4   1    6.80   11.20
   4   4  -1   26.30   12.60
   4   4  -1    1.90    1.30
  -4   4   1    2.40    6.10
   4   4  -1   -0.60    1.30
  -4   4   1   -0.10    0.70
  -3  -4   1  329.47   28.70
  -3  -4   1  264.37   29.80
   3  -4  -1  305.97   26.40
  -3  -4   1  303.17   22.60
  -3  -4   1  316.17   22.70
  -3   4   1  300.37   22.60
   3   4  -1  319.47   36.40
   3   4  -1  340.67   23.50
  -3   4   1  310.77   27.60
   3   4  -1  374.86   33.60
  -3   4   1  331.37   22.90
   3   4  -1  309.37   22.90
  -3   4   1  284.27   32.20
   2  -4  -1  871.61   70.39
  -2  -4   1  886.11   73.09
  -2  -4   1 1019.10   72.59
  -2  -4   1  810.12   66.69
  -2  -4   1 1018.20   66.69
   2   4  -1  917.21   66.79
  -2   4   1  923.21   66.59
   2   4  -1 1027.10   79.59
   2   4  -1  928.41   67.29
  -2   4   1  977.90   72.29
  -2   4   1  968.10   66.99
   2   4  -1 1048.90   75.79
  -2   4   1  879.31   75.19
  -1  -4   1  -10.60    8.60
   1  -4  -1    7.60    1.40
   1  -4  -1   10.80    5.20
  -1  -4   1    6.30    1.10
  -1  -4   1    4.20    5.90
  -1   4   1    2.20    6.20
  -1   4   1    4.10    1.10
   1   4  -1    4.90    1.50
   1   4  -1    7.80    1.30
   1   4  -1    9.50    6.80
  -1   4   1   18.10   10.40
   1   4  -1    7.60   10.00
   0  -4   1  274.17   18.40
   0  -4   1  217.28   23.70
   0  -4  -1  278.27   27.90
   0  -4  -1  266.37   18.30
   0  -4   1  240.58   28.00
   0   4  -1  229.18   18.30
   0   4  -1  284.57   25.60
   0   4   1  238.98   18.40
   0   4  -1  197.88   28.20
   0   4   1  248.38   18.80
   0   4   1  301.37   26.20
   0   4   1  244.58   29.60
   0   4  -1  251.37   18.70
  -1  -4  -1    0.90    5.50
   1  -4   1  -30.00   18.20
   1  -4   1    6.90    5.40
  -1  -4  -1    0.60    7.80
   1  -4   1    1.00    1.20
  -1  -4  -1    0.60    0.70
  -1   4  -1    1.10    0.70
   1   4   1   14.80   11.20
   1   4   1    0.10    1.00
  -1   4  -1    1.90    6.10
  -1   4  -1    1.50    1.00
   1   4   1    1.20    0.90
   1   4   1    0.30    7.20
  -1   4  -1    2.30   10.30
  -2  -4  -1  141.59   19.20
   2  -4   1  164.78   18.00
   2  -4   1  155.08   12.90
  -2  -4  -1  169.18   12.80
  -2  -4  -1  192.58   19.20
  -2   4  -1  160.78   21.50
  -2   4  -1  167.68   12.80
  -2   4  -1  200.18   13.30
   2   4   1  193.28   13.20
  -2   4  -1  165.18   23.40
   2   4   1  179.48   25.90
   2   4   1  203.98   22.40
   3  -4   1   10.70    6.40
  -3  -4  -1    2.10    8.60
  -3  -4  -1    0.20    0.60
  -3  -4  -1    6.00    6.00
  -3  -4  -1    1.50    1.10
  -3   4  -1    2.10    0.90
   3   4   1   -9.60   12.20
  -3   4  -1    0.50    0.70
  -3   4  -1    5.70   10.60
   3   4   1    1.90    1.20
  -3   4  -1    2.00    7.00
   3   4   1    0.50    1.10
   3   4   1   11.50   10.90
  -4  -4  -1   29.10    2.70
  -4  -4  -1   19.40   13.20
  -4  -4  -1   30.70    2.70
  -4   4  -1   23.50    2.60
  -4   4  -1   31.60   15.10
   4   4   1   42.00   15.40
  -4   4  -1   28.50    2.90
   4   4   1   27.60    3.30
  -4   4  -1   43.80   12.50
   4   4   1   37.90   18.80
   4   4   1   29.70    3.80
  -5  -4  -1 1005.00   68.79
  -5  -4  -1 1037.00   68.59
   5  -4   1  873.41   72.39
  -5   4  -1 1024.00   68.79
  -5   4  -1  791.62   72.59
  -5   4  -1 1018.50   77.59
   5   4   1 1016.90   69.09
  -5   4  -1  996.80   68.69
   5   4   1  964.70   69.79
   5   4   1  959.60   84.39
   5   4   1  893.71   89.49
  -6  -4  -1  135.39   18.20
  -6  -4  -1  152.98   10.50
  -6  -4  -1  132.09   10.50
  -6   4  -1  136.79   10.40
  -6   4  -1  134.49   10.30
  -6   4  -1  153.28   22.40
   6   4   1  107.79   29.30
   6   4   1  126.49   11.60
  -7  -4  -1  790.92   51.69
  -7  -4  -1  747.03   60.19
  -7  -4  -1  707.83   51.99
  -7   4  -1  725.73   51.59
  -7   4  -1  730.83   51.69
   7   4   1  765.42   77.19
   7   4   1  666.23   52.99
  -7   4  -1  681.63   60.59
  -8  -4  -1  268.17   17.80
  -8  -4  -1  258.77   27.70
  -8  -4  -1  232.68   18.00
  -8   4  -1  216.08   32.10
  -8   4  -1  238.98   17.60
   8   4   1  299.47   53.39
  -8   4  -1  221.78   17.70
  -9  -4  -1  128.59    9.70
  -9  -4  -1  111.29    9.20
  -9   4  -1  120.69    9.00
  -9   4  -1  114.39    9.70
 -10  -4  -1  161.48   12.60
 -10  -4  -1  170.98   13.10
 -10   4  -1  170.08   12.40
 -11  -4  -1  110.99   29.10
 -11  -4  -1   68.09    6.30
 -11   4  -1   78.99    6.20
 -10  -5   1   88.59    8.80
 -10  -5   1  104.39   22.00
 -10  -5   1  120.99    9.70
 -10   5   1  113.09    8.60
  -9  -5   1    4.30    2.00
  -9  -5   1    4.20    2.20
  -9  -5   1    3.80   14.10
  -9   5   1    5.90    1.20
  -8  -5   1   -4.50   11.80
  -8  -5   1    2.20    1.60
  -8   5   1    2.20    1.00
  -7  -5   1   12.40   10.80
  -7  -5   1    2.80    1.70
  -7  -5   1    3.50    1.50
  -7   5   1    2.40    1.10
  -7   5   1    9.00   17.30
   7   5  -1    3.80    3.10
  -7   5   1    2.30    1.40
   7   5  -1   14.50   29.20
  -6  -5   1   -1.20    9.50
  -6  -5   1    7.00    1.70
  -6  -5   1    4.50    1.60
  -6   5   1    9.10   15.60
  -6   5   1    7.00    1.50
   6   5  -1    4.20    2.60
  -6   5   1    8.70    1.70
   6   5  -1   -4.50   23.20
  -5  -5   1    5.20    8.40
  -5  -5   1   -0.20    1.60
  -5  -5   1    1.60    1.00
  -5   5   1   18.70   14.70
   5   5  -1    1.80    2.30
  -5   5   1    4.10    1.20
   5   5  -1    9.80   19.10
   5   5  -1    2.30    2.10
  -4  -5   1    3.30    1.10
  -4  -5   1    0.40    9.00
  -4  -5   1    2.40    1.90
  -4   5   1    3.80    1.20
  -4   5   1    3.90    1.40
   4   5  -1    0.90    1.80
   4   5  -1   -8.30   15.70
  -4   5   1    4.90   14.10
  -3  -5   1   14.10   18.70
  -3  -5   1    2.80    1.10
  -3  -5   1   16.90    9.90
   3  -5  -1    4.40   11.90
  -3   5   1  -16.20   13.30
  -3   5   1   -3.90   13.70
   3   5  -1   23.40   15.60
   3   5  -1    7.20    2.20
  -3   5   1    3.40    1.70
   3   5  -1    5.40    1.50
  -3   5   1    4.50    1.50
   2  -5  -1  -14.80   10.70
  -2  -5   1   -6.20   11.60
  -2  -5   1    2.30    1.10
  -2  -5   1  -12.00   14.70
   2   5  -1    2.40   16.30
  -2   5   1   -9.20   12.90
  -2   5   1    1.90    1.30
   2   5  -1    2.00    1.50
   2   5  -1    0.70    1.00
  -2   5   1    0.70    1.00
  -2   5   1   -1.90   13.10
   2   5  -1    8.10   16.10
  -1  -5   1   19.90    2.60
   1  -5  -1  -10.30   10.40
  -1  -5   1    1.80   14.00
  -1  -5   1  -17.50   11.40
  -1   5   1   21.70   13.20
  -1   5   1   31.10   14.40
  -1   5   1   10.30    2.20
   1   5  -1    9.80   12.80
  -1   5   1   17.00    2.30
   1   5  -1   12.00    2.00
   1   5  -1   15.00    2.60
   0  -5  -1    0.50    1.60
   0  -5  -1   -8.80   10.90
   0  -5   1   -0.70    1.60
   0  -5   1  -40.60   20.80
   0   5  -1  -11.10   11.60
   0   5  -1   -0.30    1.20
   0   5  -1    5.00   14.50
   0   5  -1    0.20    0.80
   0   5   1    2.20    1.10
   0   5   1   11.50   13.60
   0   5   1    0.60    1.20
   0   5   1  -10.00   12.20
   1  -5   1   -2.80    2.30
  -1  -5  -1  -10.50   10.70
  -1  -5  -1    0.90    1.20
   1  -5   1    3.50   10.80
  -1  -5  -1    3.40   14.60
  -1   5  -1  -22.50   12.20
  -1   5  -1   -1.10    1.20
   1   5   1    0.30    1.40
   1   5   1   -3.10   13.80
  -1   5  -1   13.20   13.80
   1   5   1    2.90    1.30
   1   5   1  -20.00   12.60
  -1   5  -1    0.70    0.90
  -2  -5  -1    3.80   10.80
   2  -5   1  -13.10   11.20
  -2  -5  -1    3.30    1.20
  -2  -5  -1  -15.00   12.80
  -2   5  -1   -7.30   12.50
  -2   5  -1    5.60    1.70
  -2   5  -1   -0.70   14.60
   2   5   1    7.20   13.90
   2   5   1    4.20    1.70
   2   5   1  -12.00   19.00
  -3  -5  -1    6.40    1.40
  -3  -5  -1   10.50    9.70
  -3  -5  -1   -2.50   18.20
  -3   5  -1   -4.50   13.10
  -3   5  -1    5.60    1.30
   3   5   1   10.60    3.90
  -3   5  -1    7.80    1.70
   3   5   1    6.00    1.60
   3   5   1   11.50   15.50
  -4  -5  -1    2.30    1.00
  -4  -5  -1  -16.90    8.60
  -4   5  -1    2.10    1.00
   4   5   1    3.40    2.30
   4   5   1    0.40    1.50
   4   5   1   -1.20   17.40
  -4   5  -1   13.90   14.20
  -5  -5  -1    0.80    1.00
  -5  -5  -1   -1.30    9.50
  -5  -5  -1   -0.20    1.80
   5   5   1    0.70    2.30
   5   5   1   -2.10    2.20
  -5   5  -1    1.30    1.00
  -5   5  -1    0.50    1.10
  -5   5  -1   12.90   14.20
   5   5   1  -24.80   19.20
  -6  -5  -1   26.10    3.20
  -6  -5  -1   20.30   10.90
  -6   5  -1   31.90   16.60
  -6   5  -1   25.50    2.80
   6   5   1   29.70    4.80
  -6   5  -1   28.10    3.10
   6   5   1   33.40   24.40
  -7  -5  -1    1.50    1.80
  -7  -5  -1    5.60   11.50
  -7  -5  -1   -0.80    1.40
   7   5   1  -27.90   30.70
  -7   5  -1   -0.70    1.40
  -7   5  -1   17.40   16.30
   7   5   1   -3.00    3.70
  -7   5  -1    0.80    0.90
  -8  -5  -1   17.00   12.70
  -8  -5  -1   18.20    2.90
  -8   5  -1   18.70    2.60
  -8   5  -1   55.59   20.00
   8   5   1  -11.20   39.20
   8   5   1    7.90    5.30
  -8   5  -1   22.50    2.40
  -9  -5  -1  -15.00   13.60
  -9  -5  -1   -3.70    2.30
  -9  -5  -1    0.20    1.70
  -9   5  -1    0.60    1.00
 -10  -5  -1  117.29   28.90
 -10   5  -1  114.69    9.00
  -9  -6   1  267.57   45.70
  -9   6   1  191.28   14.30
  -8  -6   1  144.59   25.00
   8   6  -1  167.88   47.30
  -8   6   1  155.68   11.70
  -7  -6   1  394.56   43.80
  -7   6   1  403.26   29.20
   7   6  -1  404.76   64.09
  -7   6   1  421.26   53.59
   6   6  -1  127.19   50.29
   6   6  -1   71.79    9.90
  -6   6   1   46.20    5.50
  -6   6   1   50.19    5.40
  -6   6   1   54.79   23.40
  -5  -6   1  760.72   63.79
  -5  -6   1  624.44   51.19
  -5   6   1  747.33   51.19
  -5   6   1  709.83   67.69
  -5   6   1  731.33   51.09
   5   6  -1  710.03   52.49
   5   6  -1  772.52   76.69
  -4  -6   1   31.70    3.80
  -4  -6   1   18.30   17.00
   4   6  -1   32.60    4.90
  -4   6   1   22.20   19.50
  -4   6   1   26.80    3.20
   4   6  -1   28.70    4.20
   4   6  -1   20.80   22.80
  -4   6   1   31.20    4.00
  -3  -6   1  204.28   31.50
   3   6  -1  224.78   18.80
   3   6  -1  254.07   37.40
  -3   6   1  238.98   18.20
   3   6  -1  249.18   18.10
  -3   6   1  237.08   17.70
  -3   6   1  250.27   37.20
  -2   6   1   75.19    7.10
  -2   6   1   77.99   24.30
   2   6  -1   84.09    7.70
   2   6  -1   49.70   22.40
   2   6  -1   81.09    6.90
  -2   6   1   74.49    6.60
  -1   6   1   15.20    2.80
   1   6  -1   36.50   16.50
  -1   6   1    8.90    1.90
   1   6  -1   16.60    3.20
   1   6  -1   14.80    2.40
  -1   6   1   30.10   18.90
   0   6   1   20.90   19.10
   0   6  -1   11.80   16.70
   0   6  -1   26.80    4.00
   0   6  -1   29.80    3.50
   0   6   1   29.50    4.10
   0   6   1   30.50    3.50
  -1   6  -1   14.30   16.80
   1   6   1   24.90    3.20
  -1   6  -1   24.90    3.60
   1   6   1   15.70    3.20
   1   6   1   12.00   18.50
  -1   6  -1   24.70    3.00
  -2  -6  -1    0.80    2.30
  -2  -6  -1   22.40   22.80
  -2   6  -1    7.90    2.20
   2   6   1    5.30    1.70
  -2   6  -1   21.30   15.50
  -2   6  -1    5.50    1.50
   2   6   1   18.50   18.00
   2   6   1    8.60    2.70
  -3  -6  -1  213.48   33.50
   3   6   1  160.48   36.30
   3   6   1  202.68   15.80
  -3   6  -1  210.28   15.90
  -3   6  -1  236.48   34.60
   3   6   1  212.18   16.70
  -3   6  -1  193.18   15.40
  -4  -6  -1   27.20   16.70
   4   6   1   20.10    4.20
  -4   6  -1   33.10   18.80
  -4   6  -1   29.00    3.90
   4   6   1   18.80   22.70
  -4   6  -1   30.80    3.30
   4   6   1   37.60    4.50
  -5  -6  -1  364.86   41.50
  -5  -6  -1  363.66   28.80
  -5   6  -1  478.65   47.10
   5   6   1  416.76   29.30
  -5   6  -1  421.16   28.70
   5   6   1  411.76   56.99
  -5   6  -1  364.76   28.80
   5   6   1  391.76   30.30
  -6  -6  -1   37.10    4.70
  -6  -6  -1   19.80   15.60
  -6   6  -1   49.30    4.10
   6   6   1   28.10    5.60
  -6   6  -1   74.09   23.40
  -6   6  -1   42.00    4.60
   6   6   1  -16.40   27.00
  -7  -6  -1   29.00   16.30
  -7  -6  -1   58.49    6.00
  -7   6  -1   59.99    5.80
   7   6   1   29.90   34.30
  -7   6  -1   56.59    5.00
  -7   6  -1   70.79   23.90
  -8  -6  -1  133.79   24.30
  -8   6  -1  120.79    9.40
   8   6   1  180.18   48.80
  -9  -6  -1    9.90   16.60
  -7  -7   1  -45.70   25.50
   7   7  -1   17.90   38.60
  -6  -7   1   30.50   26.60
  -6   7   1   45.50   34.60
  -6   7   1   45.60    4.50
   6   7  -1   38.70   32.60
   6   7  -1   44.60    7.00
  -5  -7   1   21.50   28.00
   5   7  -1    1.10    3.70
  -5   7   1  -15.80   24.00
   5   7  -1   11.40   27.00
  -5   7   1    1.20    2.80
  -5   7   1    2.10    1.40
   5   7  -1   -5.00    4.90
  -4  -7   1   54.29   33.30
  -4   7   1   66.89    6.60
  -4   7   1   28.40   25.10
   4   7  -1   70.99    6.90
   4   7  -1   79.49   28.00
  -4   7   1   56.39    5.70
   4   7  -1   66.89    7.70
   3   7  -1  117.89    9.50
  -3   7   1  117.19    9.90
  -3   7   1   99.89    9.10
   3   7  -1  110.19   10.60
   3   7  -1  152.78   34.60
  -3   7   1  125.79   28.50
   2   7  -1    2.60    2.60
   2   7  -1    6.00   19.70
  -2   7   1    4.70    1.80
  -2   7   1    7.40    2.60
   1   7  -1   25.40    5.60
  -1   7   1   25.00   22.80
   1   7  -1   40.70    5.20
   0   7  -1   -0.80    1.80
   0   7   1  -11.10   24.90
   0   7   1   -0.20    2.10
   0   7  -1   -9.50   22.10
   2   7   1    0.80    1.90
  -2   7  -1    6.50    1.80
   2   7   1   -5.00   21.10
   2   7   1    0.20    2.70
  -2   7  -1   -8.40   18.30
  -2   7  -1    1.30    2.30
  -3   7  -1   30.90    3.80
   3   7   1    9.70   23.80
  -3   7  -1   31.80   22.00
  -3   7  -1   30.50    4.80
   3   7   1   37.40    5.50
   3   7   1   39.30    4.70
  -4   7  -1    0.20    1.30
   4   7   1   -1.60   26.30
  -4   7  -1    1.50    2.30
   4   7   1   -0.50    3.60
   4   7   1    6.60    2.90
  -4   7  -1   -8.40   21.00
  -5  -7  -1   28.40   31.90
  -5   7  -1    1.80    2.50
   5   7   1    6.30    4.40
  -5   7  -1    3.00    1.40
   5   7   1   12.60   27.10
  -5   7  -1   42.70   21.80
   5   7   1   -1.70    4.10
  -6  -7  -1   40.20   34.80
   6   7   1    0.50    5.10
   6   7   1   10.80   30.50
  -7  -7  -1   10.80   28.90
   7   7   1   -3.30   36.30
   5   8  -1   30.90   27.60
  -5   8   1   26.10    3.30
  -5   8   1   31.40   53.09
   4   8  -1    6.80    5.00
  -4   8   1    2.80   27.20
  -3   8   1   15.10    2.60
   3   8  -1   35.60   25.20
   3   8  -1   18.00    4.80
   2   8  -1  119.39    9.50
  -2   8   1  104.79   10.50
  -2   8   1  111.69    9.20
   2   8  -1  103.09   10.70
  -2   8   1  132.09   31.10
   2   8  -1   90.49   31.80
  -1   8   1    7.60   23.60
  -1   8   1   14.60    2.60
   1   8  -1   28.00   22.80
   1   8  -1    8.20    3.60
   1   8  -1   12.30    2.70
  -1   8   1   11.30    3.80
   0   8  -1    7.10   21.60
   0   8   1   -6.40   22.60
   0   8  -1    9.50    3.50
   0   8  -1   10.40    2.40
   0   8   1   10.70    2.50
   0   8   1    9.20    3.60
   1   8   1   33.90    4.50
   1   8   1   84.19   29.50
  -1   8  -1   17.40   23.00
   1   8   1   39.70    5.60
  -1   8  -1   33.30    4.10
  -1   8  -1   32.00    4.90
   2   8   1   -9.30   25.50
  -2   8  -1   22.70   24.00
   2   8   1   27.40    5.50
   2   8   1   26.70    3.60
  -2   8  -1   22.00    4.60
  -3   8  -1   -0.30    1.50
   3   8   1   -3.00   25.90
   3   8   1   -0.10    3.10
   4   8   1    4.20   28.40
  -4   8  -1   38.90   23.70
   4   8   1    9.30    4.50
  -4   8  -1    5.00    1.70
 -12   0   2   -3.10   12.70
 -11   0   2    2.20    1.70
 -11   0   2  -15.20   10.30
 -10   0   2 1056.19   74.29
 -10   0   2  985.60   73.99
 -10   0   2 1120.09   81.89
  -9   0   2    3.20    7.10
   8   0  -2  503.25   48.70
  -8   0   2  583.34   41.30
  -8   0   2  581.44   41.10
  -8   0   2  653.73   46.90
   7   0  -2   -2.60    5.60
  -7   0   2   -2.20    4.80
   7   0  -2    1.00    6.00
  -7   0   2   -0.20    0.30
  -7   0   2   -0.30    0.40
   6   0  -2 1297.47   99.39
  -6   0   2 1388.86   96.39
   6   0  -2 1485.45  100.29
  -6   0   2 1286.67   99.19
   5   0  -2    3.00    2.40
  -5   0   2    5.90    3.40
   5   0  -2    0.60    2.20
  -4   0   2  161.88   13.10
  -4   0   2  147.69   10.80
  -4   0   2  140.49   12.70
  -4   0   2  146.79   10.70
   4   0  -2  159.78   12.90
  -3   0   2    1.40    1.20
   3   0  -2    1.40    1.20
  -2   0   2  321.47   23.40
  -2   0   2  309.87   22.30
  -2   0   2  291.17   22.40
   2   0  -2  345.57   23.40
  -1   0   2    0.30    0.10
  -1   0   2    0.20    0.50
   1   0  -2    2.10    0.70
  -1   0   2    0.00    0.10
   1   0  -2    0.30    0.10
   0   0  -2  420.06   28.50
   0   0   2  413.56   28.50
   0   0  -2  346.07   27.40
   0   0   2  380.96   27.50
   1   0   2    0.30    0.40
   1   0   2    0.30    0.90
  -1   0  -2    0.30    0.20
  -1   0  -2    0.10    0.90
   2   0   2 4060.09  287.97
   3   0   2    0.70    2.30
  -3   0  -2    4.90    3.60
  -3   0  -2    1.90    0.40
   4   0   2   -0.60    3.10
   4   0   2    7.60   12.80
  -4   0  -2    2.40    0.50
  -4   0  -2    2.50    4.20
   4   0   2    2.90    0.90
  -4   0  -2    1.90    0.50
  -5   0  -2    0.00    0.40
   5   0   2  -16.20   16.00
   5   0   2    7.10    4.80
   5   0   2   -1.10    1.00
   5   0   2   -2.60    3.30
  -5   0  -2   -3.10    5.50
  -5   0  -2    0.30    0.40
  -6   0  -2  302.77   25.70
   6   0   2  226.08   24.60
  -6   0  -2  284.77   20.00
  -6   0  -2  275.77   20.20
   6   0   2  330.27   28.00
  -7   0  -2    0.20    0.60
   7   0   2   -4.00    9.00
  -7   0  -2    6.80    6.20
  -7   0  -2   -0.30    0.50
  -8   0  -2   87.99   14.50
  -8   0  -2   74.29    6.20
  -8   0  -2   74.79    5.80
  -9   0  -2    0.40    0.70
  -9   0  -2    0.20    0.90
  -9   0  -2   -5.10    8.50
 -10   0  -2    5.70    1.50
 -10   0  -2    4.40    9.60
 -11   0  -2    7.70   10.80
 -12   0  -2  153.98   10.60
 -12   0  -2  123.79   20.40
 -12   0  -2  127.79   11.50
 -13   1   2   43.00    3.70
 -12  -1   2    2.40   11.50
 -12  -1   2    3.70    1.00
 -12  -1   2    1.80    1.80
 -12   1   2   27.90   15.40
 -12   1   2    2.90    0.90
 -11  -1   2   50.89    4.80
 -11  -1   2   48.60    4.10
 -11   1   2   47.90    4.40
 -11   1   2   44.90   15.20
 -10  -1   2    7.30    1.50
 -10  -1   2    6.10    1.00
 -10  -1   2    7.70    8.30
 -10   1   2    7.10    1.20
 -10   1   2   12.90   10.10
  -9  -1   2   11.90    8.80
  -9  -1   2   19.70    2.10
  -9  -1   2   20.20    1.90
  -9   1   2   17.90    2.00
  -9   1   2   14.90    1.80
  -8  -1   2   31.20    8.60
  -8   1   2   43.10    3.50
  -8   1   2   46.20    3.60
  -8   1   2   55.59   10.00
  -7  -1   2   24.20    6.70
  -7  -1   2   25.40    2.20
   7  -1  -2   25.30    5.80
   7  -1  -2   27.60    5.40
   7   1  -2   31.70   10.10
   7   1  -2   18.70    2.80
   7   1  -2   24.90   14.20
  -7   1   2   29.80    2.30
  -7   1   2   32.60    7.40
  -7   1   2   26.10    2.10
  -6  -1   2  175.18   13.20
   6  -1  -2  185.18   15.10
  -6  -1   2  186.58   13.10
  -6  -1   2  180.68   17.00
  -6  -1   2  178.28   19.20
   6  -1  -2  184.38   15.30
  -6   1   2  179.28   16.90
   6   1  -2  190.28   18.70
  -6   1   2  182.88   13.10
  -6   1   2  184.38   13.00
  -5  -1   2  709.83   53.39
  -5  -1   2  755.22   50.59
   5  -1  -2  756.62   51.89
  -5  -1   2  806.72   50.69
  -5  -1   2  704.63   54.89
   5  -1  -2  725.73   51.89
   5   1  -2  713.83   55.09
   5   1  -2  653.43   65.99
   5   1  -2  641.14   50.89
  -5   1   2  687.03   50.59
  -5   1   2  681.43   52.69
  -4  -1   2    3.30    2.70
   4  -1  -2    2.30    1.10
  -4  -1   2   -0.90    2.90
   4  -1  -2    2.90    1.10
   4   1  -2    0.90    2.70
  -4   1   2    2.00    0.60
   4   1  -2    3.60    0.80
  -3  -1   2    1.10    1.90
  -3  -1   2    1.30    0.30
  -3   1   2    1.20    0.30
  -3   1   2    0.90    0.20
   3   1  -2    1.60    1.90
  -2  -1   2  378.76   26.00
  -2  -1   2  373.96   28.40
   2   1  -2  345.77   28.30
  -1  -1   2   67.59    6.70
   1  -1  -2   75.69    5.70
  -1  -1   2   75.69    4.90
  -1   1   2   64.89    5.60
   1   1  -2   54.69    4.90
  -1   1   2   62.19    4.80
   1   1  -2   67.59    6.70
   0  -1  -2    0.70    0.20
   0  -1   2    0.10    1.00
   0   1   2    1.00    1.00
   0   1  -2    0.70    0.30
   0   1  -2    0.10    1.10
   0   1   2    0.50    0.40
  -1  -1  -2    6.80    2.10
  -1   1  -2    4.40    0.60
  -1   1  -2    3.60    1.80
   1   1   2    5.70    2.00
   1   1   2    4.20    0.90
  -2  -1  -2   13.00    1.10
  -2  -1  -2   10.30    3.00
  -2  -1  -2   14.80    3.60
   2  -1   2   12.10    2.80
   2  -1   2   13.00    1.50
  -2  -1  -2   12.40    1.10
   2   1   2   13.20    1.60
  -2   1  -2   11.60    1.10
   2   1   2   10.70    7.80
  -2   1  -2   16.50    3.10
   2   1   2   15.20    3.50
  -2   1  -2   12.80    1.20
   3  -1   2   24.90    4.70
   3  -1   2   25.90    2.50
  -3  -1  -2   23.30    5.40
  -3  -1  -2   28.50    2.20
  -3  -1  -2   31.20    2.30
  -3   1  -2   26.90    2.20
   3   1   2   27.70    2.80
  -3   1  -2   29.90    2.30
  -3   1  -2   34.00    4.90
   3   1   2   40.40   11.60
   3   1   2   36.10    6.00
  -4  -1  -2  259.07   23.00
   4  -1   2  284.67   22.90
   4  -1   2  262.47   19.80
  -4  -1  -2  303.37   19.70
  -4  -1  -2  279.97   19.60
   4   1   2  256.27   30.10
  -4   1  -2  271.67   23.50
  -4   1  -2  275.17   19.50
   4   1   2  252.27   20.10
   4   1   2  286.17   24.60
  -4   1  -2  308.37   19.70
   4   1   2  231.08   22.60
  -5  -1  -2   41.00    3.10
   5  -1   2   44.60    8.20
   5  -1   2   32.50    3.30
  -5  -1  -2   38.20    2.90
   5  -1   2   33.10    7.80
  -5  -1  -2   37.90    7.30
  -5   1  -2   36.00    2.90
   5   1   2   35.90    7.20
   5   1   2   44.10    9.20
   5   1   2   28.70    3.60
  -5   1  -2   38.10    3.10
  -5   1  -2   32.70    7.50
   5   1   2   66.39   16.40
   6  -1   2   31.20   10.00
  -6  -1  -2   12.60    6.20
  -6  -1  -2   26.70    2.10
  -6  -1  -2   29.30    2.40
   6  -1   2   14.70    7.00
  -6   1  -2   22.00    7.90
   6   1   2   14.20    7.10
  -6   1  -2   21.50    2.20
   6   1   2   21.10    8.70
   6   1   2   21.10    3.20
  -6   1  -2   23.90    2.10
   6   1   2    8.30   20.20
  -7  -1  -2  166.78   11.90
   7  -1   2  160.38   21.00
  -7  -1  -2  205.98   19.10
   7   1   2  142.39   12.80
  -7   1  -2  164.08   12.10
  -7   1  -2  176.88   19.40
  -7   1  -2  160.08   11.90
   7   1   2  174.78   34.40
  -8  -1  -2  156.78   11.80
  -8  -1  -2  149.49   11.50
  -8  -1  -2  162.98   19.60
  -8   1  -2  148.09   11.50
  -8   1  -2  164.68   20.30
  -8   1  -2  171.18   11.80
  -9  -1  -2    0.90    0.70
  -9  -1  -2    3.00    1.20
  -9  -1  -2   -6.40    7.30
  -9   1  -2    1.10    1.00
  -9   1  -2    1.70    0.80
  -9   1  -2    9.10    9.50
 -10  -1  -2    6.90    8.80
 -10  -1  -2    0.70    0.80
 -10   1  -2    1.20    0.80
 -10   1  -2    2.00    1.20
 -10   1  -2    4.60   10.50
 -11  -1  -2   16.60   10.90
 -11  -1  -2   20.40    3.00
 -11  -1  -2   16.90    2.10
 -11   1  -2   16.50    2.10
 -11   1  -2   30.00   13.40
 -11   1  -2   19.80    2.70
 -12  -1  -2    9.40    3.70
 -12  -1  -2    0.80   12.50
 -12   1  -2   29.00   22.10
 -13  -2   2   62.29    5.20
 -13  -2   2   39.00   19.40
 -13   2   2   61.79    4.90
 -12  -2   2    1.30    2.40
 -12   2   2    0.30    0.80
 -11  -2   2    7.50    1.80
 -11  -2   2   12.50    1.70
 -11  -2   2   24.10   10.60
 -11   2   2   10.60    1.50
 -11   2   2    9.10   16.00
 -10  -2   2  678.23   53.19
 -10  -2   2  614.74   43.30
 -10  -2   2  608.04   43.70
 -10   2   2  570.74   43.20
 -10   2   2  601.04   50.69
  -9  -2   2  111.19    8.80
  -9  -2   2  138.89   17.70
  -9  -2   2  116.49    8.50
  -9   2   2  102.09    8.30
  -9   2   2  119.39    8.50
  -8  -2   2  414.66   28.50
  -8  -2   2  398.76   35.40
  -8  -2   2  389.16   29.00
  -8   2   2  387.76   28.40
  -8   2   2  370.96   34.10
  -8   2   2  419.56   28.50
  -7  -2   2  108.99   13.00
  -7  -2   2   96.09    6.90
  -7  -2   2   94.39    6.60
   7   2  -2   73.39   25.00
  -7   2   2   81.09    6.40
  -7   2   2   92.09    6.60
   7   2  -2   71.59    7.40
  -6  -2   2    0.80    0.40
  -6  -2   2    3.20    7.00
  -6  -2   2    0.50    4.10
  -6  -2   2    0.80    0.50
   6   2  -2   10.10   16.40
  -6   2   2    0.40    0.50
   6   2  -2    1.70    1.20
  -6   2   2  -16.70    6.70
  -6   2   2    0.60    0.40
  -5  -2   2  180.38   20.20
  -5  -2   2  223.58   14.80
  -5  -2   2  212.68   14.60
  -5  -2   2  206.68   18.20
  -5   2   2  212.28   14.60
   5   2  -2  194.98   26.80
   5   2  -2  174.38   15.10
  -5   2   2  186.48   18.60
   5   2  -2  224.48   21.40
  -4  -2   2  129.89    8.50
  -4  -2   2  116.69    8.20
  -4  -2   2  102.09   11.00
  -4  -2   2  103.59   12.90
  -4   2   2  105.79    8.20
  -4   2   2  113.89    8.10
   4   2  -2  102.49    8.70
   4   2  -2  122.89   14.20
   4   2  -2  131.19   19.00
  -3  -2   2  217.68   16.60
  -3  -2   2  220.18   13.80
  -3  -2   2  173.28   17.50
   3  -2  -2  186.58   14.20
   3   2  -2  144.39   21.20
   3   2  -2  171.58   14.10
  -3   2   2  181.68   13.60
   3   2  -2  204.48   18.40
  -3   2   2  213.98   14.40
   3   2  -2  193.88   13.90
  -3   2   2  179.28   13.70
  -2  -2   2  501.45   42.30
  -2  -2   2  620.04   38.90
  -2  -2   2  567.34   39.00
  -2  -2   2  637.54   42.00
   2  -2  -2  488.25   40.00
   2   2  -2  486.65   39.20
  -2   2   2  475.35   38.90
   2   2  -2  614.04   43.30
  -2   2   2  618.24   40.50
   2   2  -2  503.15   44.30
   1  -2  -2 3431.76  251.57
  -1  -2   2 3105.89  252.67
  -1   2   2 3710.93  252.17
   1   2  -2 3407.16  254.57
   1   2  -2 4088.19  253.97
   0  -2   2 9999.00  674.63
   0   2   2 9071.69  675.63
  -1  -2  -2 2558.04  202.08
  -1  -2  -2 2871.31  201.18
   1  -2   2 2917.51  199.48
   1   2   2 2913.11  205.58
   1   2   2 2839.02  199.48
  -1   2  -2 2546.05  199.28
  -1   2  -2 2926.21  202.38
   1   2   2 3088.89  203.18
   2  -2   2  829.12   62.49
  -2  -2  -2  791.12   63.39
   2  -2   2  864.81   59.99
  -2  -2  -2  839.02   62.09
  -2   2  -2  945.31   63.09
   2   2   2  962.10   64.79
   2   2   2  867.91   67.89
  -2   2  -2  868.21   59.89
   2   2   2  821.22   60.19
  -2   2  -2  748.13   59.69
  -2   2  -2  798.62   63.69
   2   2   2  841.22   59.99
   3  -2   2  410.66   33.20
  -3  -2  -2  408.16   34.80
  -3  -2  -2  412.36   33.20
  -3  -2  -2  430.36   30.40
  -3  -2  -2  462.95   30.30
   3  -2   2  401.16   30.50
  -3   2  -2  427.96   30.40
   3   2   2  433.06   30.60
  -3   2  -2  501.95   34.20
  -3   2  -2  452.45   34.90
  -3   2  -2  384.56   30.30
   3   2   2  446.86   40.60
   3   2   2  443.06   35.80
   3   2   2  399.06   30.90
  -4  -2  -2   -1.30    4.00
   4  -2   2    1.00    3.30
  -4  -2  -2    6.10    0.90
  -4  -2  -2    6.70    5.00
  -4  -2  -2    4.70    0.70
  -4   2  -2    5.00    0.80
   4   2   2    3.00    1.30
  -4   2  -2    2.90    3.90
  -4   2  -2   11.10    6.30
   4   2   2    4.60    1.40
   4   2   2    1.40   12.50
  -4   2  -2    5.00    0.90
   4   2   2    6.10    5.60
  -5  -2  -2  574.24   38.60
  -5  -2  -2  576.04   43.40
  -5  -2  -2  630.34   38.90
   5  -2   2  498.95   42.40
   5   2   2  508.35   39.00
  -5   2  -2  559.24   44.70
  -5   2  -2  547.45   38.80
   5   2   2  458.15   43.40
   5   2   2  506.05   39.40
   5   2   2  599.44   52.69
  -5   2  -2  525.55   38.60
   5   2   2  583.44   47.20
   6  -2   2  219.58   24.40
  -6  -2  -2  280.47   19.40
  -6  -2  -2  298.47   25.40
  -6  -2  -2  281.47   19.60
   6  -2   2  281.67   26.40
  -6   2  -2  272.97   19.40
  -6   2  -2  269.57   19.60
   6   2   2  251.37   20.30
  -6   2  -2  270.47   25.80
   6   2   2  245.38   38.20
   6   2   2  288.77   30.90
  -7  -2  -2  534.35   43.80
  -7  -2  -2  581.14   37.10
  -7  -2  -2  522.35   37.30
   7   2   2  482.65   59.09
   7   2   2  459.55   38.00
  -7   2  -2  539.65   44.70
  -7   2  -2  493.95   37.20
  -7   2  -2  528.45   37.00
  -8  -2  -2 1714.63  119.59
  -8  -2  -2 1820.42  127.99
  -8   2  -2 1627.84  119.59
  -8   2  -2 1709.93  119.89
  -8   2  -2 1608.44  126.89
  -9  -2  -2  106.59    7.40
  -9  -2  -2  104.19   17.60
  -9   2  -2   89.19    7.60
  -9   2  -2   72.19   16.50
  -9   2  -2   93.99    7.30
 -10  -2  -2   89.39   25.10
 -10  -2  -2   97.19    8.40
 -10  -2  -2  107.39    8.60
 -10   2  -2   65.09   16.50
 -10   2  -2  112.79    9.30
 -11  -2  -2   -3.00   11.20
 -11  -2  -2    1.90    1.00
 -11  -2  -2    1.40    1.70
 -11   2  -2    0.50    0.80
 -11   2  -2   -1.40   14.20
 -11   2  -2    2.10    1.80
 -12   2  -2   68.29   19.10
 -12  -3   2  183.98   14.50
 -12  -3   2  187.38   29.70
 -12   3   2  208.38   14.90
 -11  -3   2   99.19    8.00
 -11  -3   2  101.69    8.50
 -11   3   2  101.99    7.70
 -10  -3   2   45.10    5.20
 -10   3   2   50.49    4.10
  -9  -3   2  379.76   35.90
  -9  -3   2  385.86   27.70
  -9   3   2  390.46   27.00
  -9   3   2  352.76   36.50
  -9   3   2  370.66   27.10
  -8  -3   2   49.00   11.70
  -8  -3   2   73.79    5.70
  -8   3   2   63.09    5.10
  -8   3   2   73.89   14.60
  -8   3   2   64.79    5.00
   8   3  -2   50.59   33.70
  -7  -3   2   27.60    3.10
  -7  -3   2   24.20    7.70
  -7   3   2   25.70    2.30
  -7   3   2   27.40    2.40
  -7   3   2   29.40   11.10
   7   3  -2   26.40    4.10
   7   3  -2   33.80   22.70
  -6  -3   2 1009.20   64.29
  -6  -3   2  838.22   68.99
  -6   3   2  909.31   63.89
   6   3  -2  875.51   64.79
   6   3  -2  806.12   77.39
  -6   3   2  883.81   68.69
   6   3  -2  943.21   75.79
  -5  -3   2    5.90    4.90
  -5  -3   2    4.60    0.90
  -5  -3   2   13.90    8.30
  -5  -3   2    6.20    0.90
  -5   3   2    2.00    9.10
   5   3  -2    4.10    1.40
   5   3  -2    5.20   13.20
  -5   3   2    3.70    0.70
   5   3  -2    3.40    1.60
   5   3  -2    8.40    9.20
  -5   3   2    4.80    0.80
  -4  -3   2    7.10    6.40
  -4  -3   2    5.80    0.90
  -4  -3   2    5.80    0.80
   4  -3  -2    4.10    1.60
  -4   3   2    5.40    0.90
   4   3  -2    3.60    1.30
   4   3  -2    6.50    1.40
   4   3  -2   10.40   11.50
  -4   3   2    3.20    0.70
  -4   3   2   -1.20    9.30
   4   3  -2    1.00    6.70
   3  -3  -2   23.50    4.10
  -3  -3   2   15.70    5.60
  -3  -3   2    9.30    5.90
  -3  -3   2   23.50    1.80
  -3   3   2   16.60    1.80
  -3   3   2   -7.90    8.90
  -3   3   2   14.80    1.60
   3   3  -2   20.00    6.90
   3   3  -2   20.50    2.40
  -3   3   2   20.70    4.20
   3   3  -2   30.70   11.20
   3   3  -2   18.40    2.10
  -2  -3   2  141.09    9.30
  -2  -3   2  123.69    9.30
   2  -3  -2  122.99   11.80
  -2  -3   2  137.59   13.60
  -2  -3   2  107.99   13.70
   2   3  -2  133.09    9.80
   2   3  -2  147.39   15.30
  -2   3   2  109.59   17.10
   2   3  -2  120.09    9.40
  -2   3   2  121.49    9.40
  -2   3   2  142.89   12.80
   2   3  -2  130.29   19.60
  -2   3   2  115.79    9.20
  -1  -3   2  521.05   33.70
  -1  -3   2  466.75   33.60
   1  -3  -2  550.74   33.60
   1  -3  -2  403.66   36.10
  -1  -3   2  418.96   37.60
   1   3  -2  472.75   41.70
   1   3  -2  527.05   39.70
  -1   3   2  436.86   40.30
  -1   3   2  431.26   33.50
   1   3  -2  479.45   34.00
  -1   3   2  458.85   33.80
   1   3  -2  426.96   33.60
  -1   3   2  532.35   37.80
   0  -3  -2    1.10    0.50
   0  -3   2    0.30    3.20
   0  -3   2    9.80    7.50
   0  -3   2    1.60    0.70
   0  -3  -2   11.80    6.60
   0   3  -2    1.10    0.60
   0   3  -2    2.50    0.90
   0   3   2   -3.10    8.50
   0   3   2   -0.30    3.30
   0   3   2    1.40    0.70
   0   3  -2  -10.10    7.50
   0   3   2    1.70    0.80
   0   3  -2   -2.20    3.50
   1  -3   2 2448.35  177.38
   1  -3   2 2704.33  171.48
  -1  -3  -2 2154.38  175.08
  -1   3  -2 2622.74  176.28
   1   3   2 2387.86  179.78
  -1   3  -2 2247.88  177.28
   1   3   2 2465.75  171.38
   1   3   2 2720.93  176.98
  -1   3  -2 2451.85  171.48
   1   3   2 2365.26  171.68
  -1   3  -2 2139.69  171.18
   2  -3   2  147.19   14.50
   2  -3   2  132.29   10.50
  -2  -3  -2  128.39   13.70
  -2  -3  -2  124.19   14.80
  -2  -3  -2  146.79   10.30
  -2   3  -2  138.69   10.70
   2   3   2  142.49   10.90
   2   3   2  151.18   16.40
  -2   3  -2  147.89   15.20
   2   3   2  141.49   22.20
  -2   3  -2  162.78   19.00
  -3  -3  -2   35.70    8.50
  -3  -3  -2   39.20    3.20
  -3  -3  -2   45.90    3.20
  -3  -3  -2   41.90    7.40
   3  -3   2   32.50    6.60
   3   3   2   36.90    4.00
  -3   3  -2   45.80    8.40
  -3   3  -2   42.80   11.60
   3   3   2   41.70    3.70
   3   3   2   31.30    9.20
  -3   3  -2   37.00    3.40
  -3   3  -2   37.70    3.20
   3   3   2   31.40   13.90
  -4  -3  -2 1880.51  139.09
  -4  -3  -2 1738.33  145.89
   4  -3   2 1800.32  142.79
  -4  -3  -2 2044.40  143.69
   4   3   2 1934.31  140.09
  -4   3  -2 2036.00  139.39
   4   3   2 2061.09  153.38
  -4   3  -2 1890.81  139.19
   4   3   2 2109.59  139.69
   4   3   2 2267.77  149.09
  -4   3  -2 2054.39  145.49
  -4   3  -2 1928.51  143.79
  -5  -3  -2   -1.60    9.60
  -5  -3  -2    3.80    0.70
  -5  -3  -2   12.50    6.10
   5  -3   2    4.10    6.30
  -5  -3  -2    4.40    0.90
  -5   3  -2    2.80    0.90
  -5   3  -2   -1.80    8.30
   5   3   2    4.00    2.00
  -5   3  -2    3.40    0.80
  -5   3  -2   -4.80    6.40
   5   3   2  -12.40   15.60
   5   3   2    8.60   11.70
   5   3   2    3.00    1.60
  -6  -3  -2  170.28   29.30
  -6  -3  -2  129.29    9.90
  -6  -3  -2  143.09   10.30
   6  -3   2  123.39   18.30
   6   3   2  125.49   11.30
  -6   3  -2  132.09   10.20
   6   3   2  163.98   30.80
  -6   3  -2  151.78   19.50
   6   3   2  138.09   25.10
  -6   3  -2  142.29   10.00
  -7  -3  -2  803.82   58.09
  -7  -3  -2  796.82   57.69
  -7  -3  -2  964.00   66.39
  -7   3  -2  815.32   76.99
  -7   3  -2  830.62   57.89
  -7   3  -2  810.12   57.69
   7   3   2  751.12   80.39
   7   3   2  753.12   58.99
  -8  -3  -2  146.39   19.70
  -8  -3  -2  155.28   11.10
  -8  -3  -2  140.79   10.50
  -8   3  -2  130.89   10.50
  -8   3  -2  139.79   10.80
  -8   3  -2  157.58   22.40
  -9  -3  -2   60.29    5.50
  -9  -3  -2   61.69   14.00
  -9  -3  -2   58.49    5.00
  -9   3  -2   64.49    5.00
  -9   3  -2   61.89    5.30
  -9   3  -2   59.49   16.40
 -10  -3  -2   27.80    3.30
 -10  -3  -2   42.80   13.40
 -10   3  -2   29.10   16.10
 -10   3  -2   18.20    2.60
 -10   3  -2   21.60    2.40
 -11  -3  -2   23.00   12.50
 -11  -3  -2   17.80    2.50
 -11  -3  -2   13.80    2.60
 -11   3  -2   16.70    2.10
 -11  -4   2   -2.10   13.50
 -11  -4   2   -0.50    2.20
 -11  -4   2   -1.20    1.40
 -11   4   2    2.40    1.00
 -10  -4   2   18.80    3.00
 -10  -4   2   22.30    2.70
 -10  -4   2   26.60   14.10
 -10   4   2   20.00    2.20
  -9  -4   2   18.60   14.30
  -9  -4   2   19.90    2.40
  -9  -4   2    8.60    2.50
  -9   4   2   13.30    1.80
  -8  -4   2   25.40   10.70
   8   4  -2  -56.39   33.20
   8   4  -2    4.70    3.90
  -7  -4   2  160.58   21.10
  -7  -4   2  143.19   11.30
  -7  -4   2  141.49   11.00
   7   4  -2  122.49   31.80
  -7   4   2  152.08   10.90
  -7   4   2  146.69   10.90
  -7   4   2  171.08   25.10
   7   4  -2  150.98   12.50
  -6  -4   2   55.49    5.10
  -6  -4   2   61.69   12.80
  -6  -4   2   46.30    5.10
  -6   4   2   50.09    4.30
  -6   4   2   48.90    4.20
   6   4  -2   59.19    5.80
  -6   4   2   62.99   14.70
  -5  -4   2   32.60    3.10
  -5  -4   2   40.20    3.30
  -5  -4   2   15.20   14.80
  -5  -4   2   41.50    9.80
   5   4  -2   41.40   18.00
  -5   4   2   38.20    3.20
  -5   4   2   30.30    3.10
   5   4  -2   24.20   16.30
  -5   4   2   47.80   13.90
   5   4  -2   37.60    4.40
   5   4  -2   36.10    4.10
  -4  -4   2   21.10   12.20
  -4  -4   2   35.00    9.20
  -4  -4   2   42.00    3.60
  -4  -4   2   43.30    3.60
   4  -4  -2   41.70    7.60
   4   4  -2   42.90    4.00
   4   4  -2   35.30   15.30
   4   4  -2   44.10   14.60
   4   4  -2   39.50    4.40
  -4   4   2   39.30    6.80
  -4   4   2   42.70    3.50
  -4   4   2   42.00    3.70
  -4   4   2   30.00   13.90
  -3  -4   2   54.69    4.60
  -3  -4   2   56.89   10.60
  -3  -4   2   55.19    4.70
  -3  -4   2   29.40   11.10
   3  -4  -2   56.79    9.50
  -3   4   2   47.00   14.40
  -3   4   2   56.89    4.50
   3   4  -2   63.99    4.90
   3   4  -2   70.49   14.70
  -3   4   2   55.29    4.80
   3   4  -2   44.20   15.60
   3   4  -2   63.09    5.50
  -3   4   2   58.99   10.80
  -2  -4   2   29.40    2.70
   2  -4  -2   27.30    6.70
  -2  -4   2   14.10    8.10
  -2  -4   2   43.30    9.10
  -2  -4   2   26.20    3.00
   2   4  -2   29.50    2.80
  -2   4   2   24.60    7.90
   2   4  -2   33.50   10.00
  -2   4   2   23.40    2.60
  -2   4   2   22.90   12.00
  -2   4   2   29.50    2.90
   2   4  -2   40.90   13.50
   2   4  -2   29.50    3.30
   1  -4  -2    4.10    1.20
   1  -4  -2   11.00    5.70
  -1  -4   2    3.90    1.00
   1   4  -2    4.20    1.40
  -1   4   2    2.90    1.10
   1   4  -2    9.30   10.00
   1   4  -2    4.50    1.10
   1   4  -2    5.40    7.20
  -1   4   2    3.60    1.00
  -1   4   2   -0.30    6.80
  -1   4   2   14.80   10.30
   0  -4   2   22.20    2.50
   0  -4   2   15.30    6.90
   0  -4  -2   23.10    6.80
   0  -4  -2   22.60    2.30
   0  -4   2   39.70   13.80
   0  -4  -2   32.30   12.10
   0   4   2   19.40   13.00
   0   4   2   21.20    2.70
   0   4   2   31.90    8.30
   0   4   2   19.50    2.30
   0   4  -2   23.40    2.70
   0   4  -2   20.20    2.20
   0   4  -2   19.30   12.10
   0   4  -2   21.80    8.90
   1  -4   2   22.50    7.50
   1  -4   2   38.10    3.70
  -1  -4  -2   31.40    8.00
  -1  -4  -2   42.30   10.20
  -1  -4  -2   42.20    3.20
   1  -4   2   35.70   19.70
   1   4   2   35.10   13.30
  -1   4  -2   34.70    3.20
   1   4   2   34.30    3.80
  -1   4  -2   33.50   12.90
  -1   4  -2   31.50    9.60
   1   4   2   34.60    3.40
  -1   4  -2   39.70    3.70
   1   4   2   33.10   10.00
  -2  -4  -2   55.49   11.50
   2  -4   2   48.70    5.20
  -2  -4  -2   53.99    4.70
  -2  -4  -2   63.99   10.60
   2  -4   2   57.59   11.10
  -2   4  -2   59.49    4.80
   2   4   2   71.69   13.80
  -2   4  -2   64.89    5.20
   2   4   2   62.89    5.20
   2   4   2   64.09    5.60
   2   4   2   64.69   17.80
  -2   4  -2   69.99   12.60
  -2   4  -2   70.59   16.00
  -3  -4  -2  181.18   14.00
   3  -4   2  176.08   19.70
  -3  -4  -2  198.48   14.10
  -3  -4  -2  145.79   22.30
   3   4   2  195.58   15.10
  -3   4  -2  194.08   24.60
  -3   4  -2  210.58   14.50
  -3   4  -2  190.28   14.10
   3   4   2  217.88   26.50
   3   4   2  198.88   14.50
  -3   4  -2  180.98   22.50
   3   4   2  198.18   31.70
  -4  -4  -2    0.50    5.50
  -4  -4  -2    5.40    1.00
   4  -4   2   -4.20    8.10
  -4  -4  -2    0.10    0.90
  -4  -4  -2   -9.90   11.80
   4   4   2   18.30   15.40
   4   4   2    7.20   16.00
   4   4   2    2.50    1.50
  -4   4  -2   15.00   10.80
  -4   4  -2    9.00    9.90
   4   4   2    2.70    1.70
  -5  -4  -2  122.29    9.40
  -5  -4  -2  128.19    9.20
   5  -4   2   91.49   16.00
  -5  -4  -2   84.29   22.70
  -5  -4  -2  111.99   15.70
   5   4   2  134.09   29.70
   5   4   2  113.99   10.50
  -5   4  -2  161.58   21.80
  -5   4  -2   95.59   17.20
   5   4   2  132.79   10.00
  -5   4  -2  132.99    9.50
   5   4   2  131.79   27.40
  -6  -4  -2  205.68   15.20
  -6  -4  -2  213.48   22.70
  -6  -4  -2  213.48   14.90
  -6   4  -2  224.38   27.60
   6   4   2  183.08   36.00
   6   4   2  186.38   19.20
  -6   4  -2  193.78   14.90
  -7  -4  -2   30.10   10.80
  -7  -4  -2   23.70    2.90
  -7  -4  -2   31.00    2.80
  -7   4  -2   33.40   13.30
   7   4   2  -24.60   27.90
   7   4   2   31.00    5.00
  -7   4  -2   21.40    2.80
  -7   4  -2   24.10    2.50
  -8  -4  -2    5.00    1.30
  -8  -4  -2   -7.80    8.50
  -8  -4  -2    3.50    1.50
  -8   4  -2    5.10    1.20
   8   4   2    0.80    4.20
  -8   4  -2   31.00   14.60
  -8   4  -2    3.30    1.40
   8   4   2   36.00   40.60
  -9  -4  -2   55.29   15.20
  -9  -4  -2   85.19    6.90
  -9  -4  -2   95.29    7.50
  -9   4  -2   78.49    7.00
  -9   4  -2   55.89   19.60
  -9   4  -2   91.59    6.80
 -10  -4  -2   -0.30    1.60
 -10  -4  -2   -1.10    1.40
 -10   4  -2   -6.50   19.30
 -10   4  -2    0.60    0.90
 -11  -4  -2    3.00    1.80
 -11  -4  -2   -4.80   14.90
 -11   4  -2    1.40    1.00
 -10  -5   2   -5.90   14.60
 -10  -5   2    3.40    2.50
 -10   5   2   -0.40    1.20
  -9  -5   2  498.95   34.30
  -9  -5   2  435.16   33.70
  -9   5   2  469.95   33.40
  -8  -5   2    2.10    2.00
  -8  -5   2   -0.30    1.60
  -8  -5   2   -6.70   11.20
   8   5  -2  -28.60   40.90
   8   5  -2    3.90    4.80
  -7  -5   2    8.50    1.90
  -7  -5   2    4.80   10.70
  -7  -5   2    7.90    1.80
  -7   5   2    6.80    1.50
  -7   5   2    5.30    1.50
  -7   5   2   -0.90   18.60
   7   5  -2   -6.10   26.80
   7   5  -2    6.60    3.70
  -6  -5   2   16.60    2.60
  -6  -5   2   23.00    2.90
  -6  -5   2   11.30    9.30
  -6   5   2   24.90    2.70
  -6   5   2   24.80    2.70
  -6   5   2   34.40   17.30
   6   5  -2   30.20    4.50
   6   5  -2   11.50   21.70
  -5  -5   2  -11.20    8.70
  -5  -5   2    4.70    1.60
  -5  -5   2    5.80    1.40
  -5   5   2   23.90   27.60
   5   5  -2    9.10    2.40
   5   5  -2    5.60    2.60
  -5   5   2    4.80    1.40
  -5   5   2    7.00    1.40
   5   5  -2   13.30   18.30
  -4  -5   2   -1.00    1.70
  -4  -5   2    0.50    0.90
  -4  -5   2   15.60    9.20
  -4   5   2    1.60    1.30
  -4   5   2   11.00   16.00
   4   5  -2  -19.30   14.80
   4   5  -2    1.20    1.80
  -4   5   2   -0.50    1.00
   4   5  -2    1.70    1.60
   3  -5  -2  389.36   35.60
  -3  -5   2  378.76   35.90
  -3  -5   2  357.06   27.50
  -3   5   2  293.27   36.50
  -3   5   2  423.16   27.90
   3   5  -2  387.96   27.70
  -3   5   2  405.56   41.90
   3   5  -2  393.16   45.50
   3   5  -2  394.56   28.40
   3   5  -2  342.67   48.80
  -2  -5   2   -0.40   13.90
  -2  -5   2    4.30    1.30
   2  -5  -2    4.90   10.50
  -2  -5   2   16.20   11.50
   2   5  -2    1.10    1.30
  -2   5   2    2.10    1.10
   2   5  -2  -16.60   12.80
   2   5  -2  -30.50   15.70
  -2   5   2    2.70    1.30
  -2   5   2    0.90   13.80
   2   5  -2    0.60    1.50
  -2   5   2   30.20   13.90
  -1  -5   2    2.20    1.30
   1  -5  -2   14.60   10.60
  -1  -5   2    7.40   13.10
  -1  -5   2    8.50   14.10
  -1   5   2    1.10    1.20
   1   5  -2    3.40    1.60
   1   5  -2   -0.70   12.00
  -1   5   2    1.40    1.00
  -1   5   2   18.70   13.90
   1   5  -2    3.80    1.10
  -1   5   2    7.90   12.70
   1   5  -2    5.10   14.50
   0  -5  -2   -0.30    1.60
   0  -5   2   24.50   22.30
   0  -5   2    4.30    1.70
   0  -5  -2    0.60    9.90
   0  -5   2    3.00   11.80
   0   5  -2    0.20    1.00
   0   5   2    0.70    1.20
   0   5  -2    2.80    1.50
   0   5   2   -4.00   12.40
   0   5  -2  -19.90   12.20
   0   5   2    3.00    1.30
   0   5  -2    6.70   15.60
   0   5   2   10.60   14.40
  -1  -5  -2  760.82   63.99
   1   5   2  742.83   55.69
   1   5   2  842.72   67.89
  -1   5  -2  823.22   55.49
  -1   5  -2  748.83   65.59
   1   5   2  647.04   72.29
  -1   5  -2  761.12   67.89
  -2  -5  -2   -0.60   16.20
  -2  -5  -2    4.90    1.30
  -2  -5  -2   14.40   11.10
   2  -5   2  -14.90   12.90
   2   5   2   -7.20   13.80
   2   5   2   -1.10   18.70
   2   5   2    5.40    2.00
  -2   5  -2    4.70    1.60
  -2   5  -2    5.30    1.30
   2   5   2    5.80    1.60
  -2   5  -2   -1.80   15.90
  -2   5  -2   21.70   13.30
  -3  -5  -2  496.05   33.80
  -3  -5  -2  518.85   42.50
  -3   5  -2  427.46   33.70
   3   5   2  447.16   34.90
   3   5   2  429.36   34.10
  -3   5  -2  508.45   34.30
  -3   5  -2  504.65   48.40
   3   5   2  470.15   53.79
  -4  -5  -2  206.08   23.60
  -4  -5  -2  199.78   14.90
  -4   5  -2  204.48   14.90
   4   5   2  185.78   16.10
   4   5   2  155.98   35.50
  -4   5  -2  202.18   29.80
   4   5   2  194.58   15.40
  -4   5  -2  209.88   15.20
  -5  -5  -2  180.98   23.30
  -5  -5  -2  163.68   12.80
   5   5   2  173.88   13.40
  -5   5  -2  169.68   12.90
   5   5   2  143.39   13.90
  -5   5  -2  177.28   12.70
  -5   5  -2  205.68   29.20
   5   5   2  164.18   33.80
  -6  -5  -2   25.30   11.10
  -6  -5  -2   17.30    2.60
  -6   5  -2   17.50    2.60
   6   5   2   14.90    3.70
  -6   5  -2    3.90   15.50
   6   5   2   26.80   26.10
  -6   5  -2   14.70    2.10
  -7  -5  -2   84.09   17.30
  -7  -5  -2   67.09    6.10
  -7   5  -2   74.39    5.70
   7   5   2   12.40   33.00
   7   5   2   50.19    8.40
  -7   5  -2   70.69    6.00
  -7   5  -2   57.49   19.50
  -8  -5  -2   16.80   13.40
  -8  -5  -2    4.20    2.30
  -8  -5  -2    0.70    1.60
   8   5   2   -1.60    6.00
  -8   5  -2    0.90    1.00
   8   5   2   25.10   41.90
  -8   5  -2   15.90   18.70
  -8   5  -2    3.00    1.90
  -9  -5  -2    3.50   13.40
  -9  -5  -2    6.00    2.60
  -9   5  -2    2.40   23.20
 -10  -5  -2    6.20   14.00
  -9  -6   2  -11.30   23.90
  -9   6   2    2.10    1.20
  -8  -6   2   20.00   15.90
  -8  -6   2   12.60    3.60
   8   6  -2   15.50    9.70
   8   6  -2   61.59   43.30
  -8   6   2   22.30    2.50
  -7  -6   2   72.59   20.10
   7   6  -2   84.79   10.40
   7   6  -2   87.59   33.90
  -7   6   2   98.89    7.60
   6   6  -2   10.20    4.30
  -6   6   2    9.10   22.10
  -6   6   2   18.50    2.60
  -5  -6   2   10.70    2.20
  -5  -6   2   27.80   13.80
   5   6  -2   23.00    4.30
  -5   6   2   11.10    2.30
  -5   6   2   27.60   21.30
  -5   6   2   11.90    2.10
   5   6  -2   45.90   24.40
  -4  -6   2    2.10   15.10
  -4  -6   2   23.40    3.60
  -4   6   2    3.20   18.70
  -4   6   2   27.40    3.80
  -4   6   2   28.10    3.10
   4   6  -2   29.10    3.80
   4   6  -2    4.70   20.80
   4   6  -2   24.40    4.30
  -3  -6   2    5.60   17.40
  -3  -6   2   18.30    2.80
   3   6  -2   13.90    2.40
  -3   6   2   13.60    2.30
   3   6  -2   36.60   19.00
   3   6  -2   20.40    3.50
  -3   6   2   24.80    3.50
  -3   6   2   25.00   18.50
  -2  -6   2    5.50   20.80
  -2  -6   2    1.40    2.10
  -2   6   2    1.00    1.60
  -2   6   2    7.40   16.80
   2   6  -2    1.30    1.50
   2   6  -2   -2.70    1.80
  -2   6   2    0.60    1.10
   2   6  -2    0.70   17.70
  -1  -6   2   -2.00    2.50
  -1  -6   2    6.90   29.70
  -1   6   2  -12.00   16.30
   1   6  -2  -13.10   14.90
  -1   6   2    1.10    1.30
  -1   6   2    3.30    1.80
   1   6  -2   -0.20    1.80
   1   6  -2    1.30    1.30
   0   6  -2    0.80    1.50
   0   6  -2   12.90   14.60
   0   6   2  -15.80   16.10
   0   6   2   -0.20    1.70
   0   6  -2    0.30    1.10
   0   6   2    0.90    1.20
  -1   6  -2    5.70    1.50
   1   6   2   -0.70    2.00
  -1   6  -2   16.00   15.60
  -1   6  -2    5.50    1.80
   1   6   2   -7.20   17.00
   1   6   2    0.20    1.30
  -2  -6  -2   41.10   24.70
  -2   6  -2   14.50   15.40
   2   6   2   -3.30   18.00
  -3  -6  -2   10.00   18.80
   3   6   2    7.90   19.30
  -3   6  -2   21.10    2.70
  -3   6  -2   11.30   16.90
   3   6   2   19.10    3.20
  -3   6  -2   20.70    3.20
   3   6   2   19.10    3.90
  -4  -6  -2   25.40   16.80
   4   6   2    6.40    3.20
  -4   6  -2  -41.70   15.90
   4   6   2    9.20    2.60
   4   6   2   -9.60   22.00
  -5  -6  -2   32.50   16.00
  -5  -6  -2   25.80    3.50
   5   6   2   18.70   28.30
   5   6   2   18.10    4.30
  -5   6  -2   29.20    3.70
  -5   6  -2   24.30    3.10
  -5   6  -2   30.60   17.80
   5   6   2   26.40    4.20
  -6  -6  -2   45.90   18.00
  -6  -6  -2   39.60    4.70
  -6   6  -2   37.90    3.90
   6   6   2   47.80   32.30
  -6   6  -2   38.10    4.50
  -6   6  -2   74.19   20.80
   6   6   2   35.40    5.90
  -7  -6  -2   -0.80    2.20
  -7  -6  -2   -2.10   15.60
  -7   6  -2  -27.70   20.00
   7   6   2   21.00   35.90
  -7   6  -2   -0.70    1.00
  -7   6  -2    3.30    2.30
   7   6   2    4.10    4.90
  -8  -6  -2  -11.60   17.60
  -8   6  -2   -6.20   28.90
  -8   6  -2    0.30    1.10
  -9  -6  -2   -9.20   17.00
  -7  -7   2   11.30   24.00
   7   7  -2   -1.70   36.70
  -6  -7   2   41.40   28.00
   6   7  -2  139.39   37.70
  -6   7   2  123.99    9.50
  -5  -7   2    7.60    5.10
  -5  -7   2   18.40   26.70
  -5   7   2   25.90    3.10
  -5   7   2   30.30   25.90
  -5   7   2   22.40    3.60
   5   7  -2  -11.60   26.20
   5   7  -2   27.40    5.20
  -4  -7   2  -12.30   31.40
  -4   7   2   -6.40    2.50
   4   7  -2   -1.90    2.70
  -4   7   2  -14.30   21.90
   4   7  -2   15.20   22.80
   4   7  -2    0.70    3.00
  -4   7   2    2.10    1.40
   3   7  -2  181.08   36.00
  -3   7   2  183.28   14.10
   3   7  -2  185.18   13.80
  -3   7   2  156.98   13.40
  -3   7   2  143.79   33.30
   3   7  -2  173.38   14.60
   2   7  -2    5.00    2.70
  -2   7   2    4.50    2.50
  -2   7   2  -41.00   37.20
   2   7  -2   -1.00    2.50
  -2   7   2    3.10    1.60
   2   7  -2   -1.70   21.20
  -1   7   2  117.79   47.20
   1   7  -2  116.19   12.40
   0   7  -2   -1.80    3.00
   1   7   2  557.64   42.80
  -1   7  -2  545.95   42.50
   1   7   2  628.84   43.90
   2   7   2   33.00   24.30
   2   7   2   30.90    5.20
   2   7   2   31.20    4.40
  -2   7  -2   39.10    4.10
  -2   7  -2   43.70    5.10
  -2   7  -2   23.80   19.20
   3   7   2    2.20    3.10
  -3   7  -2   -0.60    2.10
  -3   7  -2    2.80    1.40
   3   7   2   -0.90    2.20
  -3   7  -2   27.90   19.50
   3   7   2    1.70   23.00
   4   7   2    4.50    3.30
   4   7   2    0.50    2.70
  -4   7  -2    3.40    1.40
  -4   7  -2   -0.50    2.40
   4   7   2   15.50   25.60
  -4   7  -2   24.90   19.70
   5   7   2    2.20    4.30
   5   7   2   10.30    4.60
  -5   7  -2   -2.10   20.80
   5   7   2  -11.10   27.80
  -5   7  -2    3.80    1.40
  -6  -7  -2   35.40   33.30
   6   7   2    9.40   34.50
  -6   7  -2    9.60    1.80
  -7  -7  -2  235.08   41.90
   7   7   2  242.58   48.00
  -7   7  -2  298.87   21.00
   5   8  -2  -28.40   28.40
  -4   8   2    3.80    2.20
   4   8  -2   33.20   34.40
  -4   8   2  -32.10   28.80
  -3   8   2   36.60    4.30
   3   8  -2   21.90   25.10
  -3   8   2   14.20   29.50
   3   8  -2   43.10    5.40
   2   8  -2   33.90   23.80
   2   8  -2   23.10    4.30
  -2   8   2    8.90    2.20
  -2   8   2   10.40    4.30
  -2   8   2    9.80   24.40
   2   8  -2    9.80    2.60
   1   8  -2   18.30   23.20
   1   8  -2   29.50    4.80
  -1   8   2   28.40    4.50
  -1   8   2   19.50    3.10
  -1   8   2  -26.30   24.50
   1   8  -2   32.50    4.20
   0   8   2  135.29   11.60
   0   8  -2  120.69   10.20
   0   8  -2  124.29   11.40
   0   8  -2  100.99   27.60
   0   8   2  126.29   10.40
   0   8   2  113.89   29.60
  -1   8  -2   10.60    3.60
   1   8   2   15.40    3.80
  -1   8  -2   17.00    2.80
  -1   8  -2   40.00   21.60
   1   8   2    9.80    2.60
   1   8   2   13.80   24.00
  -2   8  -2   55.49   25.80
   2   8   2   56.39   28.90
   2   8   2   90.99    7.50
   2   8   2   74.99    9.30
  -2   8  -2   69.69    6.80
   3   8   2  107.99   32.90
   3   8   2  122.99   10.10
  -3   8  -2  109.09    9.20
   4   8   2   -4.20    4.40
  -4   8  -2    1.00   23.10
  -4   8  -2    1.50    1.40
   4   8   2  -12.20   29.50
 -13   0   3   14.40    1.80
 -12   0   3    0.40    0.70
 -12   0   3    0.50    1.80
 -12   0   3    5.20   13.10
 -11   0   3   52.29   13.20
 -11   0   3   54.39    4.60
 -11   0   3   58.09    5.00
 -10   0   3   11.70    9.20
  -9   0   3  324.77   24.20
  -9   0   3  302.57   31.10
  -9   0   3  369.76   24.60
   8   0  -3   -5.70    8.60
  -8   0   3   -0.40    0.40
  -8   0   3   -0.60    5.60
   7   0  -3   22.20    7.00
   7   0  -3   26.30    6.90
  -7   0   3   25.00    2.10
  -7   0   3   24.40    2.00
  -7   0   3   19.10    5.80
   6   0  -3    1.40    4.00
  -6   0   3    2.00    0.70
  -6   0   3   -1.00    3.70
   6   0  -3    1.30    3.00
  -6   0   3    0.40    0.30
   5   0  -3   29.70    4.80
  -5   0   3   25.70    2.00
  -5   0   3   28.60    4.90
  -5   0   3   27.90    2.10
   4   0  -3   -0.40    1.60
  -4   0   3    0.10    0.20
  -4   0   3    0.40    1.70
   3   0  -3   52.59    5.30
  -3   0   3   57.79    5.60
   2   0  -3    0.20    0.20
  -2   0   3    0.90    1.00
  -2   0   3    0.30    0.20
   2   0  -3    0.30    0.90
   1   0  -3    0.20    0.20
  -1   0   3    0.60    0.80
   1   0  -3    0.30    1.00
  -1   0   3    0.50    0.30
   0   0  -3    1.20    0.90
   0   0   3    0.70    0.40
   0   0  -3    0.30    0.30
   0   0   3   -0.50    1.00
   1   0   3    4.80    0.90
   1   0   3    5.80    2.00
  -1   0  -3    3.80    1.80
  -1   0  -3    4.30    0.60
  -2   0  -3    0.30    1.50
   2   0   3   -0.20    1.70
  -2   0  -3    1.20    3.30
   2   0   3    0.30    0.70
  -2   0  -3    0.40    0.30
  -2   0  -3    0.30    0.30
   3   0   3   24.60   12.40
   3   0   3   41.40    6.40
  -3   0  -3   35.70    6.10
   3   0   3   35.00    3.10
  -3   0  -3   31.60    2.50
  -3   0  -3   32.30    2.60
   3   0   3   27.10    5.10
   4   0   3    1.20    2.90
   4   0   3   -0.30    0.90
  -4   0  -3    0.60    4.40
   4   0   3    3.30    3.70
  -5   0  -3    2.10    0.60
  -5   0  -3   -0.80    4.70
   5   0   3    0.40    1.20
   5   0   3   25.60   17.10
  -5   0  -3    2.00    0.50
   5   0   3   -4.40    5.60
   6   0   3   -3.60    8.30
  -6   0  -3   -0.30    0.40
   6   0   3    0.90    1.60
  -6   0  -3    0.50    0.50
  -6   0  -3    1.00    5.20
  -7   0  -3  143.89   17.60
  -8   0  -3    1.40    0.70
  -8   0  -3   -0.80    7.00
  -9   0  -3  260.67   18.60
  -9   0  -3  252.87   18.90
  -9   0  -3  250.77   28.10
 -10   0  -3   -2.50    9.60
 -10   0  -3    0.70    1.10
 -10   0  -3    0.30    0.80
 -11   0  -3   78.79    6.40
 -11   0  -3   86.99    6.90
 -11   0  -3   55.39   15.40
 -12   0  -3   -8.70   19.30
 -12   0  -3   -0.10    0.80
 -13  -1   3   20.90   18.70
 -13   1   3   38.20    3.90
 -12  -1   3    1.70    1.70
 -12  -1   3    5.30   11.80
 -12  -1   3    2.30    0.90
 -12   1   3  -14.00   15.80
 -12   1   3    2.40    0.90
 -11  -1   3    1.60    1.10
 -11   1   3    7.40   12.70
 -11   1   3    3.00    1.40
 -10  -1   3   15.20    1.70
 -10  -1   3   16.30    2.20
 -10  -1   3   27.40   10.20
 -10   1   3   18.50    1.80
 -10   1   3   12.20    2.00
 -10   1   3   10.70   10.10
  -9  -1   3    4.20    7.30
  -9   1   3   12.30    8.00
  -8  -1   3  253.67   22.90
  -8  -1   3  234.48   17.10
  -8   1   3  182.88   21.70
  -8   1   3  251.07   16.90
  -8   1   3  232.08   16.80
  -7  -1   3    5.40    4.50
  -7  -1   3    3.90    0.60
   7   1  -3    4.80    8.10
  -7   1   3    4.00    0.60
  -7   1   3  -10.40    5.30
   7   1  -3    4.80    2.10
  -6  -1   3   17.10    1.40
  -6  -1   3   19.80    6.50
   6  -1  -3   18.60    2.90
  -6  -1   3   20.80    5.40
   6  -1  -3   15.60    2.80
  -6  -1   3   17.90    1.60
  -6   1   3    1.70    5.00
   6   1  -3   15.20    2.10
  -6   1   3   18.30    1.40
  -6   1   3   14.70    1.30
   6   1  -3   10.30    6.30
  -5  -1   3 1490.75  112.99
  -5  -1   3 1705.63  111.79
   5   1  -3 1506.95  109.29
  -5   1   3 1318.87  108.99
   5   1  -3 1708.03  113.79
  -5   1   3 1570.24  108.79
  -4  -1   3 5157.08  381.86
  -4  -1   3 5314.37  380.26
   4   1  -3 5656.23  382.16
  -3  -1   3   72.39    5.30
  -3  -1   3   73.79    5.40
  -3  -1   3   81.79    8.60
   3   1  -3   75.89    8.20
  -2  -1   3 2323.77  172.98
  -2   1   3 2619.74  170.68
  -2   1   3 2464.05  170.68
   2   1  -3 2266.57  172.88
  -1  -1   3  254.67   16.10
  -1  -1   3  217.68   18.10
   1   1  -3  221.58   18.20
  -1   1   3  204.08   16.10
  -1   1   3  229.38   17.10
  -1   1   3  224.28   17.20
   0  -1  -3    0.20    0.20
   0  -1   3    1.50    1.50
   0   1   3   -0.80    1.10
   0   1   3    0.20    0.50
   0   1  -3    0.50    1.30
   0   1   3    1.90    1.30
   0   1  -3   -0.10    0.30
   1  -1   3  249.38   19.10
  -1  -1  -3  230.68   16.70
   1  -1   3  225.88   16.90
   1   1   3  222.38   18.60
  -1   1  -3  241.98   16.80
  -1   1  -3  260.47   19.20
  -1   1  -3  237.88   19.70
   1   1   3  260.27   22.70
  -1   1  -3  215.68   16.70
   1   1   3  238.88   17.00
   1   1   3  223.58   16.80
  -2  -1  -3 2821.32  213.18
   2  -1   3 2723.63  211.18
  -2   1  -3 3261.87  215.08
   2   1   3 2978.40  218.68
   2   1   3 2819.52  211.08
   2   1   3 3219.78  214.88
  -2   1  -3 3176.88  214.08
  -3  -1  -3   77.09    9.20
   3  -1   3   71.99    5.50
   3  -1   3   57.39    7.60
  -3  -1  -3   76.09    5.20
  -3  -1  -3   73.69    5.00
  -3   1  -3   72.59    8.60
  -3   1  -3   87.89    9.80
   3   1   3   62.69    5.30
   3   1   3   73.69    9.10
  -3   1  -3   68.29    5.00
   3   1   3   59.19    7.70
  -3   1  -3   64.29    5.10
   3   1   3   63.89   13.90
   3   1   3   57.09    5.50
  -4  -1  -3  246.58   21.50
   4  -1   3  230.28   18.00
  -4  -1  -3  252.37   17.70
   4  -1   3  239.68   21.60
   4   1   3  259.17   30.00
   4   1   3  242.48   18.30
   4   1   3  202.88   21.30
  -4   1  -3  243.18   17.60
  -4   1  -3  265.17   17.80
  -4   1  -3  261.97   22.40
   4   1   3  298.97   24.10
  -4   1  -3  251.37   21.60
  -5  -1  -3  129.99    9.40
   5  -1   3  110.29    9.60
   5  -1   3  112.79   13.50
  -5  -1  -3  132.89    9.20
   5  -1   3  142.39   15.40
  -5  -1  -3  121.59   14.20
   5   1   3  178.78   26.60
   5   1   3  134.19   17.20
  -5   1  -3  126.69    9.40
  -5   1  -3  144.89   15.10
   5   1   3  116.49    9.90
  -5   1  -3  128.69    9.20
   6  -1   3 1333.17  114.09
  -6  -1  -3 1544.65  114.69
  -6  -1  -3 1613.54  109.09
   6  -1   3 1722.73  116.99
  -6  -1  -3 1589.14  109.39
   6   1   3 1359.16  109.79
  -6   1  -3 1563.64  109.09
  -6   1  -3 1661.23  109.39
  -6   1  -3 1481.55  114.69
   6   1   3 1467.55  122.29
   6   1   3 1650.13  118.69
  -7  -1  -3  141.29   16.90
  -7  -1  -3  138.59   10.40
  -7   1  -3  157.78   18.40
  -7   1  -3  134.59   10.10
   7   1   3  134.59   34.90
  -7   1  -3  149.29   10.40
   7   1   3  117.79   11.10
  -8  -1  -3  102.79    8.20
  -8  -1  -3  112.89    7.90
  -8  -1  -3   87.19   16.10
  -8   1  -3  102.89   17.00
  -8   1  -3  108.89    8.20
  -8   1  -3   97.19    7.90
  -9  -1  -3  417.26   38.30
  -9  -1  -3  407.46   29.00
  -9  -1  -3  394.26   28.70
  -9   1  -3  440.56   39.10
  -9   1  -3  393.66   28.90
  -9   1  -3  380.16   28.70
 -10  -1  -3    1.40    9.60
 -10   1  -3    2.30   10.40
 -10   1  -3    4.50    1.40
 -10   1  -3    2.90    1.50
 -11  -1  -3  134.19   10.10
 -11  -1  -3   91.69   18.20
 -11  -1  -3  123.29    9.50
 -11   1  -3  109.99   19.20
 -11   1  -3  136.39    9.90
 -11   1  -3  118.29    9.50
 -12  -1  -3  227.18   17.60
 -12  -1  -3  241.58   36.60
 -12   1  -3  254.27   17.70
 -12   1  -3  262.67   31.20
 -13  -2   3   44.70    4.10
 -13  -2   3   41.50   17.90
 -13   2   3   45.70    3.80
 -12   2   3  116.79    8.80
 -11  -2   3   -0.30   10.10
 -11  -2   3   23.40    3.10
 -11  -2   3   22.80    2.30
 -11   2   3   18.70    2.20
 -10  -2   3  207.48   16.10
 -10  -2   3  216.78   15.70
 -10  -2   3  223.08   25.10
 -10   2   3  214.68   15.60
 -10   2   3  215.88   26.00
 -10   2   3  216.68   15.60
  -9  -2   3   13.00    9.30
  -9  -2   3   30.00    2.60
  -9  -2   3   29.20    3.00
  -9   2   3   28.10    2.50
  -9   2   3   21.50   11.00
  -9   2   3   30.80    2.60
  -8  -2   3   39.70    9.40
  -8  -2   3   34.40    2.70
  -8   2   3   28.70    9.60
  -8   2   3   29.10    2.60
  -8   2   3   33.40    2.60
  -7  -2   3    3.60    5.10
  -7  -2   3    3.60    0.80
  -7  -2   3    2.40    0.60
  -7   2   3    0.20    7.60
   7   2  -3    4.20    1.90
  -7   2   3    3.50    0.60
   7   2  -3    9.60   22.20
  -6  -2   3   -8.30    6.70
  -6  -2   3    4.40    0.70
  -6  -2   3    0.70    4.20
  -6  -2   3    3.70    0.80
  -6   2   3   12.20    7.00
  -6   2   3    4.90    0.60
   6   2  -3    4.20    1.50
   6   2  -3   -8.60   15.80
   6   2  -3   14.10    7.40
  -5  -2   3  159.68   10.40
  -5  -2   3  141.79   14.00
  -5  -2   3  109.19   15.60
  -5  -2   3  152.48   10.60
  -5   2   3  146.29   10.30
   5   2  -3  147.39   16.60
   5   2  -3  131.79   10.90
   5   2  -3  147.39   21.40
  -4  -2   3   65.39    4.50
  -4  -2   3   55.69    9.10
  -4  -2   3   59.69    7.80
  -4   2   3   63.09    4.40
   4   2  -3   53.59   13.40
  -4   2   3   59.39    4.40
   4   2  -3   72.29    9.70
   4   2  -3   55.39    5.00
  -3  -2   3  415.36   25.40
  -3  -2   3  319.27   29.30
   3   2  -3  399.76   30.20
   3   2  -3  319.37   25.60
  -3   2   3  317.27   25.20
   3   2  -3  362.36   25.40
   3   2  -3  366.16   32.30
  -2  -2   3  322.67   21.50
  -2  -2   3  305.17   25.30
  -2  -2   3  329.47   21.40
   2  -2  -3  297.17   22.60
  -2  -2   3  319.07   24.70
   2   2  -3  284.07   27.70
  -2   2   3  315.97   22.90
   2   2  -3  253.67   21.60
  -2   2   3  263.27   21.40
   2   2  -3  331.47   25.80
  -1  -2   3 1496.65  123.59
  -1  -2   3 2025.70  124.29
  -1  -2   3 1896.01  120.49
   1  -2  -3 1810.92  122.49
  -1   2   3 1607.14  124.49
   1   2  -3 1735.93  125.69
   1   2  -3 1903.31  126.99
  -1   2   3 1854.91  122.79
  -1   2   3 1518.25  120.59
   1   2  -3 1563.64  120.69
  -1   2   3 1622.04  120.39
   1   2  -3 1524.45  120.49
   0  -2   3 4052.49  313.27
   0  -2   3 4875.21  314.87
   0   2   3 4218.28  313.07
   0   2  -3 4086.69  314.57
   0   2  -3 4813.92  314.27
   1  -2   3  234.88   16.40
  -1  -2  -3  219.58   19.40
   1  -2   3  199.18   18.90
   1  -2   3  231.98   24.30
  -1  -2  -3  242.58   16.10
  -1   2  -3  226.68   19.40
  -1   2  -3  230.68   21.40
   1   2   3  238.48   24.30
   1   2   3  237.48   16.30
   1   2   3  219.48   16.50
  -1   2  -3  209.08   16.30
  -1   2  -3  211.48   16.10
   1   2   3  250.27   20.00
  -2  -2  -3   73.79    5.50
   2  -2   3   69.29    8.40
  -2  -2  -3   77.09    5.40
   2  -2   3   71.39    6.10
  -2  -2  -3   74.89    9.20
  -2  -2  -3   82.79    8.70
  -2   2  -3   92.99    9.50
  -2   2  -3   70.89    5.70
  -2   2  -3   68.99    5.50
   2   2   3   67.19    6.00
   2   2   3   81.09    5.90
  -2   2  -3   80.49   11.70
   2   2   3   59.59   13.80
   2   2   3   86.79   10.20
   3  -2   3  261.27   22.40
  -3  -2  -3  234.98   23.40
  -3  -2  -3  285.57   18.70
  -3  -2  -3  260.77   22.10
   3  -2   3  252.77   19.10
  -3  -2  -3  292.17   18.80
   3   2   3  261.57   29.20
   3   2   3  259.57   19.40
  -3   2  -3  234.98   23.60
  -3   2  -3  259.47   22.60
   3   2   3  267.27   19.10
  -3   2  -3  220.48   18.70
  -3   2  -3  271.77   18.90
   3   2   3  297.77   24.90
   4  -2   3  110.59   13.70
  -4  -2  -3  123.69    8.40
  -4  -2  -3  133.69   13.30
   4  -2   3  102.59    8.70
  -4  -2  -3  126.29    8.60
  -4   2  -3  107.99    8.40
   4   2   3  145.19   23.40
  -4   2  -3  107.49    8.60
   4   2   3  123.99   11.10
  -4   2  -3  103.39   14.40
   4   2   3  114.39   15.70
  -4   2  -3  129.09   13.80
   4   2   3  119.69    8.90
   4   2   3   94.59   12.70
  -5  -2  -3    9.70    1.20
  -5  -2  -3    8.20    1.00
  -5  -2  -3   10.10    5.10
   5  -2   3    5.10    5.70
   5   2   3    3.90    8.50
  -5   2  -3    7.80    1.10
   5   2   3    7.30    2.10
   5   2   3    0.70   16.50
   5   2   3    8.40    2.10
  -5   2  -3    9.50    7.60
  -5   2  -3    8.60    1.30
   5   2   3    9.10    6.40
  -6  -2  -3   24.30    7.30
  -6  -2  -3   14.00    1.40
   6  -2   3   18.90    8.80
  -6   2  -3   14.20    7.90
  -6   2  -3    9.70    1.50
  -6   2  -3    9.90    1.30
   6   2   3   21.20    9.90
   6   2   3   13.50    2.80
   6   2   3   65.89   22.40
  -7  -2  -3  207.68   13.70
  -7  -2  -3  178.38   20.30
  -7   2  -3  198.08   14.00
  -7   2  -3  217.38   23.30
   7   2   3  156.98   14.90
  -7   2  -3  175.38   13.60
   7   2   3  207.98   35.80
  -8  -2  -3   78.09    5.90
  -8  -2  -3   82.79    6.30
  -8  -2  -3   52.79   13.10
  -8   2  -3   75.29    5.90
  -8   2  -3   69.29    6.10
  -8   2  -3   98.49   16.90
   8   2   3   27.80   41.50
  -9  -2  -3  119.29   17.80
  -9  -2  -3  104.59    8.00
  -9   2  -3  104.49    8.10
  -9   2  -3  107.49    8.40
  -9   2  -3   96.69   17.60
 -10  -2  -3  413.46   28.80
 -10  -2  -3  394.16   28.20
 -10  -2  -3  346.37   37.90
 -10   2  -3  376.86   28.20
 -10   2  -3  404.06   28.50
 -10   2  -3  387.86   39.20
 -11  -2  -3   39.40    4.60
 -11  -2  -3   58.59   15.80
 -11  -2  -3   41.30    3.70
 -11   2  -3   45.40    3.80
 -11   2  -3   66.49   15.20
 -12  -2  -3   44.80   14.30
 -12  -2  -3   51.89    4.20
 -12   2  -3   58.89   19.10
 -12   2  -3   47.70    4.20
 -12  -3   3   61.99   16.80
 -12  -3   3   65.79    5.60
 -11  -3   3  312.47   21.40
 -11  -3   3  300.67   21.80
 -11  -3   3  329.47   35.80
 -11   3   3  256.27   20.90
 -10  -3   3  253.77   19.60
 -10   3   3  252.27   18.20
  -9  -3   3    1.40    1.10
  -9  -3   3    4.00    1.10
  -9   3   3    3.10    0.80
  -8  -3   3    7.20    6.50
   8   3  -3   -1.40    3.00
   8   3  -3   26.60   33.70
  -7  -3   3   15.40    1.80
  -7  -3   3   -2.20    5.40
  -7   3   3   12.20    1.50
   7   3  -3   16.50    3.00
  -7   3   3   42.30   11.50
   7   3  -3   18.10   22.10
  -7   3   3   11.60    1.30
  -6  -3   3    0.60    4.70
  -6  -3   3   -4.40   12.10
  -6  -3   3    4.10    1.00
  -6   3   3    2.40    0.60
   6   3  -3    2.20    1.50
  -6   3   3  -17.50    9.60
   6   3  -3   26.10   15.70
   6   3  -3   14.20   13.40
  -5  -3   3  100.99    7.40
  -5  -3   3  101.99    7.30
  -5  -3   3   75.79   15.00
  -5   3   3   97.89    7.10
   5   3  -3   96.89   16.90
  -5   3   3   88.29   14.30
   5   3  -3   87.09    7.90
   5   3  -3  104.89    7.70
   5   3  -3   79.29   19.50
  -4  -3   3  293.37   20.10
  -4  -3   3  274.67   27.30
  -4  -3   3  331.87   25.50
  -4  -3   3  277.57   20.00
  -4   3   3  221.58   27.00
  -4   3   3  277.67   20.00
   4   3  -3  278.57   30.80
   4   3  -3  302.27   20.30
   4   3  -3  243.68   20.50
  -3  -3   3   91.49   12.10
  -3  -3   3  108.49    7.60
  -3  -3   3   91.39   13.30
  -3  -3   3  112.99    7.70
   3  -3  -3  112.19    9.40
  -3   3   3   96.89   14.60
  -3   3   3  107.79    9.80
  -3   3   3   93.69    7.70
  -3   3   3   89.49    7.40
   3   3  -3   98.39    8.10
   3   3  -3  123.89   20.00
   3   3  -3  109.19    7.80
   3   3  -3  108.69   14.00
   2  -3  -3   15.90    3.80
  -2  -3   3   18.10    1.70
  -2  -3   3   17.00    1.80
  -2  -3   3   17.50    5.80
  -2  -3   3   26.30    6.80
   2   3  -3   14.80    1.80
  -2   3   3   14.80    9.40
  -2   3   3   17.50    1.60
  -2   3   3   16.50    1.90
   2   3  -3   18.70    6.40
  -2   3   3   15.40    4.50
  -1  -3   3 1542.15  113.19
   1  -3  -3 1537.25  116.09
  -1  -3   3 1348.67  119.39
  -1  -3   3 1862.31  118.79
  -1  -3   3 1663.03  113.39
   1  -3  -3 1816.52  113.19
   1   3  -3 1618.24  120.99
   1   3  -3 1556.84  113.29
  -1   3   3 1799.72  117.59
  -1   3   3 1454.25  113.19
  -1   3   3 1447.66  113.39
  -1   3   3 1636.74  120.19
   1   3  -3 1545.55  113.59
   1   3  -3 1676.33  118.99
   0  -3  -3    0.90    6.50
   0  -3  -3    1.20    0.50
   0  -3   3    2.30    0.80
   0  -3   3    0.30    3.40
   0  -3  -3   -2.90    2.80
   0  -3   3  -12.00    7.90
   0   3  -3   11.40    8.20
   0   3  -3    0.30    0.80
   0   3   3    5.10    8.40
   0   3  -3    4.00    4.20
   0   3   3    1.10    0.80
   0   3   3    2.30    3.90
   0   3  -3    0.60    0.60
   0   3   3    0.60    0.60
   1  -3   3  492.55   44.30
   1  -3   3  470.05   35.90
   1  -3   3  459.75   41.70
  -1  -3  -3  500.75   40.20
  -1  -3  -3  546.35   38.80
  -1  -3  -3  479.85   35.60
  -1   3  -3  542.55   40.90
   1   3   3  555.64   47.80
   1   3   3  490.95   36.20
   1   3   3  572.44   41.50
  -1   3  -3  442.46   42.20
   2  -3   3  246.58   22.20
  -2  -3  -3  238.48   17.70
  -2  -3  -3  228.78   22.70
   2  -3   3  249.68   18.10
  -2  -3  -3  251.57   21.30
   2   3   3  255.37   18.00
  -2   3  -3  243.58   26.70
  -2   3  -3  276.27   23.30
   2   3   3  250.67   30.00
   2   3   3  249.78   18.40
  -2   3  -3  243.58   18.00
   2   3   3  242.48   23.90
  -2   3  -3  233.28   17.70
   3  -3   3  390.16   33.90
  -3  -3  -3  402.76   29.80
  -3  -3  -3  374.16   35.70
   3  -3   3  389.56   30.00
  -3  -3  -3  373.16   33.30
   3   3   3  465.45   44.20
  -3   3  -3  432.96   30.00
   3   3   3  436.36   37.80
  -3   3  -3  399.56   29.70
   3   3   3  457.35   30.20
  -3   3  -3  435.26   35.30
  -3   3  -3  454.55   37.30
   3   3   3  448.36   30.70
  -4  -3  -3  484.85   44.80
   4  -3   3  488.45   41.80
  -4  -3  -3  509.35   37.10
  -4  -3  -3  590.54   37.40
  -4  -3  -3  546.45   42.00
  -4   3  -3  516.75   37.40
  -4   3  -3  543.95   44.40
   4   3   3  539.35   38.20
  -4   3  -3  499.45   37.20
   4   3   3  512.95   52.19
  -4   3  -3  527.75   43.00
   4   3   3  505.05   37.60
   5  -3   3    2.80    8.00
  -5  -3  -3   10.30    1.20
  -5  -3  -3    7.50    5.60
   5   3   3   12.20    9.80
   5   3   3    7.90    2.30
   5   3   3   10.70    2.50
  -5   3  -3   -2.40    8.00
  -5   3  -3   10.30    1.50
   5   3   3    4.60   13.60
  -5   3  -3   22.00    9.20
   5   3   3   10.20   17.20
  -5   3  -3    9.60    1.40
   6  -3   3   16.40   11.00
  -6  -3  -3    7.30    6.60
  -6  -3  -3   11.00    1.70
  -6  -3  -3    9.70    1.20
   6   3   3  -13.00   19.90
  -6   3  -3   10.20    1.60
   6   3   3    2.40    2.30
   6   3   3   -7.40   19.60
  -6   3  -3   16.80    9.50
  -7  -3  -3   73.29    5.70
  -7  -3  -3   73.39    6.10
  -7  -3  -3  102.09   16.10
  -7   3  -3   75.29    5.80
   7   3   3   75.99    7.90
  -7   3  -3   94.79   16.20
   7   3   3   64.09   31.90
  -7   3  -3   68.89    6.00
  -8  -3  -3   -0.10    7.70
  -8   3  -3   -3.60   11.50
   8   3   3   -0.90    3.90
   8   3   3   62.39   39.50
  -9  -3  -3   32.50   11.70
  -9  -3  -3   27.10    2.70
  -9  -3  -3   28.00    3.50
  -9   3  -3   25.90    3.20
  -9   3  -3   28.70    2.70
  -9   3  -3    6.60   13.10
 -10  -3  -3   12.10   10.70
 -10   3  -3    7.20   14.80
 -11  -3  -3   66.69   16.20
 -11  -3  -3   67.89    5.60
 -11  -3  -3   68.89    6.30
 -11   3  -3   62.19    5.30
 -11   3  -3   74.89   23.30
 -12  -4   3   85.29   21.40
 -12  -4   3   69.49    6.10
 -11  -4   3    9.70   14.10
 -11  -4   3    4.00    2.20
 -11  -4   3    5.70    1.60
 -11   4   3    8.60    1.30
 -10  -4   3    0.00    1.10
 -10  -4   3  -18.70   11.40
 -10  -4   3    1.20    1.80
 -10   4   3   -0.30    0.90
  -9  -4   3    0.30    1.40
  -9  -4   3   -1.00    1.10
  -9  -4   3   12.70   10.60
  -8  -4   3  274.37   19.80
  -8  -4   3  273.97   20.10
  -8  -4   3  315.07   30.90
  -8   4   3  253.77   19.40
  -7  -4   3   65.79    5.60
  -7  -4   3   58.19    5.30
  -7  -4   3   76.39   14.70
   7   4  -3   94.19   27.70
   7   4  -3   64.59    7.00
  -7   4   3   70.89    5.20
  -6  -4   3   16.50    1.90
  -6  -4   3   13.30    7.50
  -6  -4   3   13.20    2.00
   6   4  -3   13.40    2.70
  -6   4   3   12.70    1.70
   6   4  -3   21.50   20.90
  -6   4   3   33.70   13.90
  -6   4   3   14.70    1.70
  -5  -4   3  520.75   40.80
  -5  -4   3  629.34   41.10
  -5  -4   3  582.74   48.00
  -5  -4   3  442.86   50.89
   5   4  -3  660.13   55.89
   5   4  -3  617.94   57.29
   5   4  -3  634.64   41.20
   5   4  -3  540.25   41.70
  -5   4   3  563.14   40.90
  -5   4   3  567.94   49.40
  -4  -4   3    2.40    0.90
  -4  -4   3    2.10    0.90
  -4  -4   3   -5.20    5.50
  -4  -4   3   -1.20   10.50
   4   4  -3    2.70    1.50
  -4   4   3    2.60    0.80
   4   4  -3   -0.40   12.10
   4   4  -3    1.40    1.20
  -4   4   3    8.70   12.60
   4   4  -3  -13.40   12.40
  -3  -4   3  772.72   59.09
  -3  -4   3  847.72   64.99
  -3  -4   3  802.62   66.59
  -3  -4   3  893.81   59.09
  -3   4   3  746.03   67.09
   3   4  -3  920.91   72.29
  -3   4   3  782.82   58.79
   3   4  -3  924.61   59.19
  -3   4   3  767.22   59.09
  -3   4   3  807.02   62.39
   3   4  -3  876.21   59.69
  -2  -4   3  181.58   14.20
  -2  -4   3  175.08   21.20
  -2  -4   3  200.48   14.30
  -2  -4   3  211.38   21.40
   2  -4  -3  185.08   18.20
   2   4  -3  201.58   14.80
   2   4  -3  212.18   26.90
  -2   4   3  186.78   14.50
   2   4  -3  221.68   23.60
  -2   4   3  213.08   20.60
  -2   4   3  186.68   14.20
   2   4  -3  196.28   14.40
  -2   4   3  193.68   25.00
  -1  -4   3  371.66   33.40
  -1  -4   3  313.57   31.20
   1  -4  -3  297.17   30.70
   1  -4  -3  346.67   25.00
   1   4  -3  407.06   37.20
   1   4  -3  332.87   25.20
  -1   4   3  347.27   25.20
  -1   4   3  337.67   25.50
   1   4  -3  372.16   33.60
  -1   4   3  364.46   36.70
   1   4  -3  396.16   25.70
  -1   4   3  343.57   33.40
   0  -4  -3  427.26   44.30
   0  -4  -3  446.66   30.50
   0  -4   3  457.15   30.90
   0  -4   3  383.56   36.10
   0  -4  -3  361.66   35.20
   0  -4   3  427.36   40.80
   0   4   3  394.56   30.70
   0   4  -3  432.76   31.10
   0   4   3  433.06   31.20
   0   4  -3  397.16   30.60
   0   4   3  466.55   42.80
   0   4  -3  493.45   39.30
   0   4  -3  442.76   41.00
   0   4   3  464.75   37.90
  -1  -4  -3 1382.36   91.99
  -1  -4  -3 1516.55   97.69
   1  -4   3 1143.09  101.39
  -1  -4  -3 1116.29   97.29
   1  -4   3 1245.48   92.29
   1   4   3 1302.17   92.69
  -1   4  -3 1311.57   99.19
  -1   4  -3 1393.66  102.59
   1   4   3 1376.36   92.29
   1   4   3 1308.17  104.89
  -1   4  -3 1197.38   91.99
   1   4   3 1296.47  100.19
  -1   4  -3 1320.57   92.39
   2  -4   3  363.56   29.10
   2  -4   3  345.87   34.20
  -2  -4  -3  428.06   34.50
  -2  -4  -3  401.26   28.50
  -2  -4  -3  361.56   35.40
   2   4   3  453.75   44.70
   2   4   3  440.56   38.90
  -2   4  -3  362.96   38.10
   2   4   3  417.66   29.50
   2   4   3  430.46   29.00
  -2   4  -3  407.76   29.00
  -2   4  -3  390.96   28.60
  -3  -4  -3  882.21   69.39
  -3  -4  -3  862.91   64.59
  -3  -4  -3  956.80   64.79
  -3  -4  -3  779.22   72.39
   3  -4   3  779.82   69.89
  -3   4  -3 1037.70   75.69
   3   4   3 1072.89   77.69
   3   4   3  946.41   65.89
   3   4   3  922.61   65.19
  -3   4  -3  870.41   71.99
  -3   4  -3  934.31   65.19
   3   4   3  938.41   81.79
  -3   4  -3  946.51   64.89
  -4  -4  -3   42.10   15.80
  -4  -4  -3   52.69   10.60
  -4  -4  -3   52.89    4.30
  -4  -4  -3   47.60    4.20
   4   4   3   55.49   21.40
  -4   4  -3   53.09    4.50
   4   4   3   49.60    5.50
   4   4   3   48.90    5.00
  -4   4  -3   45.50   14.10
  -4   4  -3   50.69   14.70
   4   4   3   41.60   18.80
  -4   4  -3   51.89    4.30
  -5  -4  -3   14.60    7.00
  -5  -4  -3   11.70    1.80
  -5  -4  -3   10.30    1.50
   5   4   3   13.40    3.20
  -5   4  -3    7.20   15.10
   5   4   3   -1.10   18.30
   5   4   3   17.10    2.90
   5   4   3   25.00   25.00
  -5   4  -3   22.90   12.20
  -6  -4  -3   45.40   11.00
  -6  -4  -3   44.50    4.10
  -6  -4  -3   43.90    3.90
  -6   4  -3   44.00   13.80
   6   4   3   49.60    5.90
  -6   4  -3   43.00    4.10
   6   4   3   17.50   22.90
  -6   4  -3   42.80    3.80
  -7  -4  -3   90.99    7.80
  -7  -4  -3   86.49   15.70
  -7  -4  -3  104.89    7.60
   7   4   3  129.69   38.10
  -7   4  -3   99.69    7.50
  -7   4  -3   99.59   18.70
   7   4   3   85.69    9.60
  -7   4  -3   97.99    7.80
  -8  -4  -3  109.09   18.10
  -8  -4  -3  107.69    8.80
  -8  -4  -3  114.19    8.50
  -8   4  -3  108.99    8.60
   8   4   3   79.99   42.80
  -8   4  -3  134.29   20.90
  -8   4  -3  109.69    8.40
   8   4   3   88.39   11.70
  -9  -4  -3   19.10    2.80
  -9  -4  -3   23.80   12.30
  -9  -4  -3   20.90    3.10
  -9   4  -3   21.30    2.30
  -9   4  -3   18.80    2.80
  -9   4  -3    6.50   17.20
 -10  -4  -3  224.88   17.50
 -10  -4  -3  232.28   18.50
 -10   4  -3  230.18   33.50
 -10   4  -3  254.57   17.40
 -11  -4  -3   12.60   15.10
 -11  -4  -3   18.80    2.70
 -11  -5   3   14.50   15.30
 -10  -5   3   49.60    5.30
 -10  -5   3   36.80    4.70
 -10  -5   3   61.69   17.80
 -10   5   3   42.40    4.00
  -9  -5   3   15.50   12.80
  -9  -5   3    8.40    2.00
  -9  -5   3    7.90    2.20
  -9   5   3    8.10    1.50
  -8  -5   3  153.68   23.70
  -8  -5   3  139.19   11.00
  -8  -5   3  126.59   10.80
  -8   5   3  142.79   10.70
   8   5  -3  138.19   42.70
  -7  -5   3   20.80   11.10
  -7  -5   3    3.50    1.60
  -7  -5   3    0.90    1.30
   7   5  -3    1.90    3.20
  -7   5   3    3.70    1.20
   7   5  -3    8.90   28.80
  -6  -5   3    3.30    9.30
  -6  -5   3    1.40    1.10
  -6  -5   3    1.30    1.40
   6   5  -3    1.70    2.40
  -6   5   3    0.90    1.10
   6   5  -3   13.20   21.60
  -6   5   3   -2.80   17.60
  -5  -5   3    0.30    1.00
  -5  -5   3   14.80    8.80
  -5  -5   3   -0.10    1.40
  -5   5   3   -0.40    0.90
   5   5  -3    0.40    2.00
   5   5  -3   -0.90    2.20
  -5   5   3    1.50    1.20
  -5   5   3    8.40   16.20
   5   5  -3  -14.80   18.60
  -4  -5   3    0.80    1.10
  -4  -5   3    7.90    8.60
  -4  -5   3   -0.90    1.80
  -4   5   3    2.50    1.10
   4   5  -3   -7.80   15.00
   4   5  -3    3.30    2.00
  -4   5   3    3.20    1.30
   4   5  -3    3.60    1.60
  -4   5   3  -20.70   14.80
  -3  -5   3  -16.10    9.10
  -3  -5   3    0.80    0.90
  -3  -5   3    0.70   17.30
   3  -5  -3   18.60   11.30
   3   5  -3   41.00   22.20
  -3   5   3   -4.90   14.10
   3   5  -3   -1.30    1.50
   3   5  -3    4.20   14.40
  -3   5   3    1.70    1.20
  -3   5   3   11.20   12.40
   3   5  -3    0.50    1.20
  -2  -5   3   -9.80   13.70
  -2  -5   3    8.20    1.70
   2  -5  -3    5.00   11.80
  -2  -5   3   -1.30   11.40
   2   5  -3    4.70   13.40
  -2   5   3    7.70    1.80
  -2   5   3   14.40   15.20
   2   5  -3   10.30    1.80
   2   5  -3   -2.50   16.70
  -2   5   3    8.90    1.90
   2   5  -3   10.90    2.40
  -2   5   3    9.70   13.50
  -1  -5   3    0.10   13.50
  -1  -5   3    6.80    1.60
   1  -5  -3   -8.00   11.20
  -1  -5   3   16.00   14.70
   1   5  -3    2.70    1.50
  -1   5   3    3.00    1.50
  -1   5   3   -7.70   14.10
   1   5  -3   12.90   15.40
  -1   5   3    2.60    1.40
  -1   5   3   11.10   13.70
   1   5  -3    8.50    1.60
   0  -5  -3    0.30    1.70
   0  -5   3   19.40   11.70
   0  -5   3   -0.70    2.50
   0  -5   3    0.00   19.70
   0  -5  -3    6.90   10.80
   0   5  -3   -2.10   14.40
   0   5  -3    2.80    1.40
   0   5  -3   -0.60   13.10
   0   5   3    2.50    1.50
   0   5   3   -9.60   13.50
   0   5   3   14.80   14.70
  -1  -5  -3   10.40   12.50
   1  -5   3    0.20    2.20
  -1  -5  -3  -29.70   15.60
   1  -5   3    1.30   13.20
   1   5   3    3.30    1.70
  -1   5  -3    2.40    1.00
   1   5   3    1.20   24.40
  -1   5  -3   16.40   14.70
   1   5   3    0.70    1.20
  -1   5  -3    3.10    1.40
   2  -5   3   -1.60   24.80
  -2  -5  -3   -5.70   17.10
  -2  -5  -3   13.30    2.00
  -2  -5  -3   13.10   12.30
   2   5   3   28.10   17.60
  -2   5  -3   14.30    2.40
   2   5   3   10.00    2.80
  -2   5  -3   17.00   13.50
  -2   5  -3   15.10    2.10
   2   5   3   10.90    2.20
  -3  -5  -3    2.20    1.00
  -3  -5  -3   19.60   10.30
  -3   5  -3    2.10    2.50
  -3   5  -3    4.00    1.30
   3   5   3   -6.60   17.00
   3   5   3    6.10    1.90
   3   5   3    5.60    2.00
  -3   5  -3  -16.30   12.10
  -4  -5  -3    2.70    1.90
  -4  -5  -3   -8.10    9.20
  -4   5  -3    0.20    0.90
   4   5   3   -0.50    1.60
  -4   5  -3   16.90   14.10
   4   5   3   -1.50    2.00
  -4   5  -3    0.80    1.20
   4   5   3  -17.80   18.40
  -5  -5  -3    5.70   10.30
  -5  -5  -3   -0.50    1.10
   5   5   3   -0.10    2.50
   5   5   3   -7.30   20.60
  -5   5  -3    9.30   13.70
  -5   5  -3   -0.90    0.90
  -5   5  -3    1.60    1.30
   5   5   3   -0.40    2.40
  -6  -5  -3    7.20   12.50
   6   5   3  -18.80   25.40
   6   5   3   -3.70    4.30
  -6   5  -3   30.30   14.80
   7   5   3    0.10    4.60
  -7   5  -3    3.30    1.90
  -7   5  -3   30.00   15.80
   7   5   3   -2.60   35.50
  -8  -5  -3   42.90    4.60
  -8  -5  -3   34.60   15.20
  -8   5  -3   43.50    3.80
  -8   5  -3   56.39   19.90
   8   5   3   30.20   47.30
   8   5   3   48.30    8.20
  -8   5  -3   32.60    4.30
  -9  -5  -3  -19.10   13.70
  -9  -5  -3    4.60    2.30
  -9   5  -3    2.60    1.10
 -10  -5  -3   -7.10   14.50
 -10   5  -3    1.90    1.10
  -9  -6   3   91.79   23.40
  -9   6   3  112.69    8.50
  -8  -6   3   25.70   15.60
  -8  -6   3    0.90    2.20
   8   6  -3    8.50   43.10
  -8   6   3    3.70    1.30
  -7  -6   3   99.39    9.70
  -7  -6   3  125.19   24.90
  -7   6   3  135.99    9.20
   7   6  -3  108.99   11.60
   7   6  -3   87.39   35.00
  -6   6   3   64.99    5.90
  -6   6   3   99.39   26.20
  -5  -6   3  271.17   21.50
  -5  -6   3  256.27   35.10
   5   6  -3  287.77   22.60
  -5   6   3  294.37   21.40
  -5   6   3  304.57   21.30
   5   6  -3  293.17   46.00
  -5   6   3  318.07   44.20
  -4  -6   3    4.00    1.80
  -4  -6   3    6.60   16.00
  -4   6   3    8.50    2.10
   4   6  -3    5.50    2.20
  -4   6   3   17.70   19.50
   4   6  -3    4.30    2.60
  -4   6   3    6.50    1.50
   4   6  -3   -1.30   19.50
  -3  -6   3  930.31   73.49
  -3  -6   3  955.60   85.49
  -3   6   3 1151.38   91.09
   3   6  -3 1078.19   74.49
   3   6  -3 1063.19   73.69
  -3   6   3 1039.10   73.89
  -3   6   3  975.80   73.49
   3   6  -3 1171.48   95.69
  -2  -6   3    5.20   20.60
  -2   6   3   27.30   18.70
   2   6  -3   18.60    3.20
  -2   6   3   14.40    2.30
  -2   6   3   17.10    2.80
   2   6  -3  -14.50   29.80
  -1  -6   3    3.40    2.70
  -1  -6   3  -40.80   28.30
  -1   6   3   10.70    2.50
   1   6  -3   11.80    2.70
  -1   6   3   13.40   17.70
   1   6  -3   -0.10   16.10
   0   6  -3  107.19    9.50
   0   6  -3  121.19   26.40
   0   6   3  105.29   25.90
   0   6  -3  107.89    8.90
   0   6   3  112.19    9.30
   0   6   3  111.89    9.70
  -1   6  -3    6.70   15.30
   1   6   3   47.70   21.60
  -1   6  -3   25.10    3.10
   1   6   3   21.10    3.80
  -1   6  -3   27.70    3.90
   1   6   3   28.30    3.60
  -2   6  -3   32.70    3.60
   2   6   3   40.80    4.40
  -2   6  -3   43.90   16.50
   2   6   3   49.10   21.70
  -2   6  -3   33.70    4.30
   2   6   3   32.30    5.00
  -3   6  -3  322.97   22.60
   3   6   3  306.87   22.50
   3   6   3  274.77   23.20
  -3   6  -3  268.77   21.90
   3   6   3  409.06   49.80
  -3   6  -3  321.87   39.80
  -4  -6  -3    2.30    2.10
  -4  -6  -3   17.70   16.70
  -4   6  -3    0.60    1.10
   4   6   3    9.40   25.70
  -4   6  -3    1.60    1.70
   4   6   3    5.20    3.00
  -4   6  -3   18.00   16.90
   4   6   3    4.20    2.40
  -5  -6  -3   87.09   20.20
  -5  -6  -3   86.19    8.10
   5   6   3  109.39    9.20
  -5   6  -3   82.59   27.00
  -6  -6  -3    2.90    2.30
  -6  -6  -3   -9.60   17.10
   6   6   3   33.00   31.20
   6   6   3   -0.10    4.10
  -6   6  -3    5.90    2.00
  -6   6  -3   13.70   18.40
  -6   6  -3    3.60    1.30
  -7  -6  -3  105.69   21.30
  -7  -6  -3  106.19   10.50
  -7   6  -3  113.09    8.50
   7   6   3   86.39   12.00
   7   6   3   89.69   42.10
  -7   6  -3  166.58   26.60
  -8  -6  -3   18.30   24.40
  -8   6  -3   37.00   24.50
   8   6   3    9.20   49.70
  -7  -7   3  -27.30   23.90
   7   7  -3   16.20   37.50
  -6  -7   3  -11.50   24.50
  -6  -7   3    2.20    4.00
   6   7  -3   -4.10    3.90
   6   7  -3  -47.90   30.90
  -6   7   3   -1.20    1.40
  -5  -7   3    3.70    4.00
  -5  -7   3  -24.80   25.70
  -5   7   3   -2.60    2.80
   5   7  -3    5.80    3.80
   5   7  -3   14.50   26.50
  -5   7   3  -11.50   27.20
  -5   7   3   -1.80    1.40
  -4  -7   3  -32.90   30.50
   4   7  -3   44.10   24.90
   4   7  -3   53.39    6.30
   4   7  -3   49.60    6.80
  -4   7   3   48.00    4.90
  -4   7   3   61.29   25.10
  -4   7   3   55.49    6.10
   3   7  -3  -15.30   20.50
  -3   7   3   -1.10    1.50
   3   7  -3    6.00    3.00
   3   7  -3    4.00    2.30
  -3   7   3    3.70    2.50
  -3   7   3  -27.30   22.40
   2   7  -3    7.40    2.50
  -2   7   3    4.10   24.90
  -2   7   3    5.10    1.90
  -2   7   3    8.30    2.60
   2   7  -3    4.90    2.80
   2   7  -3   30.60   19.50
   1   7  -3  206.38   45.10
  -1   7   3  268.57   19.90
   1   7  -3  215.88   19.30
  -1   7   3  260.37   20.20
   0   7   3    4.60    3.10
   0   7  -3   14.20   24.10
   0   7   3    5.90    2.70
   0   7  -3    6.00    2.60
   1   7   3   63.19    7.50
  -1   7  -3   70.79    6.20
   1   7   3   69.19    6.60
  -1   7  -3   71.79    7.10
   1   7   3   31.50   24.10
  -1   7  -3   26.40   23.30
   2   7   3   18.00    3.30
  -2   7  -3   14.50   18.80
   2   7   3   21.70    4.50
  -2   7  -3   20.50    2.90
   2   7   3    9.20   23.40
  -2   7  -3   18.10    3.50
  -3   7  -3   38.70    4.00
  -3   7  -3   20.40   19.60
  -3   7  -3   42.40    5.30
   3   7   3   30.30    5.50
   3   7   3   42.30   28.30
   3   7   3   34.80    5.00
   4   7   3    6.40   27.30
  -4   7  -3   11.20    2.00
   4   7   3   16.80    3.30
  -4   7  -3  -13.70   19.10
   4   7   3   12.10    3.90
  -5   7  -3   29.90   20.90
   5   7   3   38.30   30.30
  -5   7  -3    9.10    3.10
   5   7   3   20.90    9.40
  -5   7  -3   15.70    2.30
  -6   7  -3    3.90    1.50
   6   7   3    2.00   32.50
  -6   7  -3   56.59   23.40
  -7   7  -3   25.40    3.00
   7   7   3   38.20   39.30
   5   8  -3   -2.90   29.70
  -4   8   3   69.89   29.90
   4   8  -3   16.70   41.20
   3   8  -3   58.39    6.20
  -3   8   3   46.90    5.20
   3   8  -3   48.50   23.90
  -3   8   3   27.60   40.10
   2   8  -3   35.00    4.80
  -2   8   3   32.30    4.20
   2   8  -3   33.00    5.50
   2   8  -3   32.60   25.00
  -2   8   3   35.80   26.00
   1   8  -3   17.30   23.30
   1   8  -3    3.50    2.10
  -1   8   3    7.90   24.10
  -1   8   3    2.70    3.60
   1   8  -3    2.10    3.20
  -1   8   3    2.40    1.70
   0   8  -3   63.59    7.60
   0   8   3   66.49    6.50
   0   8   3   98.59   29.60
   0   8  -3   68.59    6.30
   0   8   3   60.89    8.00
   0   8  -3   53.69   23.30
   1   8   3   53.69   27.70
  -1   8  -3    5.70   20.40
   1   8   3    9.50    2.40
   1   8   3    7.50    4.20
  -1   8  -3   15.70    3.60
  -1   8  -3   13.00    2.50
   2   8   3   33.40   27.30
  -2   8  -3   13.00   20.10
  -3   8  -3  125.19   11.50
  -3   8  -3  120.69   26.50
   3   8   3  136.29   11.20
  -4   8  -3   25.90    3.20
   4   8   3   17.20   29.80
   4   8   3    7.20    5.90
  -4   8  -3   23.00   22.70
 -13   0   4  -20.70   21.60
 -13   0   4    1.60    0.80
 -12   0   4  108.79    8.20
 -12   0   4  107.89    9.30
 -12   0   4  105.29   19.10
 -11   0   4  -20.40   10.40
 -11   0   4    1.50    1.20
 -11   0   4    0.90    0.70
 -10   0   4  952.70   74.49
 -10   0   4  943.11   67.69
 -10   0   4  972.30   67.99
  -9   0   4    0.20    0.40
  -9   0   4    0.80    0.60
  -8   0   4  994.20   72.59
  -8   0   4 1018.30   76.79
   8   0  -4  977.30   76.99
  -8   0   4 1110.99   72.79
   7   0  -4    1.90    5.50
  -7   0   4    1.20    0.40
   7   0  -4   -7.10    4.90
  -7   0   4   -4.20    4.20
  -6   0   4  804.42   60.59
   6   0  -4  935.41   63.99
  -6   0   4  846.82   63.09
   5   0  -4    2.80    2.50
  -5   0   4   -1.30    2.50
  -5   0   4    0.50    0.20
  -5   0   4   -3.00    2.90
  -4   0   4  317.27   20.80
  -4   0   4  280.97   22.80
   4   0  -4  297.17   22.80
  -4   0   4  270.97   22.10
  -3   0   4    1.60    1.50
   3   0  -4    3.80    1.60
  -2   0   4 3632.54  260.07
   2   0  -4 3711.33  259.97
   1   0  -4    0.70    1.00
  -1   0   4   -0.20    1.30
   1   0  -4    0.20    0.20
   0   0   4 1055.29   72.59
   0   0  -4 1059.99   72.89
   0   0   4  887.11   70.49
   1   0   4   -3.40    8.00
   1   0   4    1.70    1.50
  -1   0  -4   -1.50    1.60
   1   0   4    0.20    0.60
  -1   0  -4    4.80    3.60
  -1   0  -4    0.00    0.30
   2   0   4 5724.53  388.46
  -2   0  -4 5464.95  384.36
  -2   0  -4 5887.01  384.76
   2   0   4 4622.44  384.16
   3   0   4    0.30    2.60
   3   0   4   -6.30   11.20
  -3   0  -4    0.80    0.30
   3   0   4   -0.90    0.80
  -3   0  -4   -2.20    4.10
   3   0   4   -3.40    3.20
  -3   0  -4   -0.20    0.40
  -4   0  -4  175.08   17.10
  -4   0  -4  153.58   11.00
   4   0   4  148.59   11.50
   4   0   4  113.79   23.30
   4   0   4  142.19   15.40
   5   0   4   -0.10    6.60
  -5   0  -4   -0.10    0.50
  -5   0  -4   -0.80    5.10
  -5   0  -4   -0.10    0.40
   5   0   4    1.30    1.40
   5   0   4  -11.20   18.20
   6   0   4   -7.80   25.10
  -6   0  -4    0.70    0.60
   6   0   4   10.20    9.50
  -6   0  -4    1.50    0.60
  -6   0  -4    8.50    6.50
   6   0   4    0.40    1.80
   7   0   4    2.20    2.70
   7   0   4   -2.70   13.40
  -7   0  -4    0.60    0.70
  -7   0  -4   -0.50    6.50
  -7   0  -4    0.00    0.50
  -8   0  -4 7839.02  560.24
  -9   0  -4   -0.20    0.90
  -9   0  -4    0.80    0.70
  -9   0  -4   -4.00    8.90
 -10   0  -4    4.10    1.10
 -10   0  -4    3.00    1.40
 -10   0  -4   -3.60   15.80
 -11   0  -4   -0.40    1.50
 -11   0  -4    0.90   10.70
 -11   0  -4   -0.20    0.90
 -12   0  -4  182.68   26.90
 -13  -1   4  129.89   24.50
 -12  -1   4   16.40    2.00
 -12  -1   4   13.10    2.50
 -12   1   4   18.20    1.90
 -11  -1   4   13.40   10.10
 -11  -1   4    7.30    2.10
 -11   1   4  -12.10   12.80
 -11   1   4   11.80    1.70
 -11   1   4    6.80    1.70
 -10  -1   4   13.80    9.20
 -10  -1   4   18.40    1.80
 -10  -1   4   15.40    2.30
 -10   1   4   19.90   10.50
 -10   1   4   17.70    2.10
 -10   1   4   15.30    1.70
  -9  -1   4   25.90    2.50
  -9  -1   4   21.90    2.20
  -9  -1   4   19.40    7.80
  -9   1   4   24.60    2.10
  -9   1   4   26.10    2.30
  -9   1   4   23.60    9.40
  -8  -1   4    2.70    0.70
  -8  -1   4    2.20    5.70
  -8  -1   4    2.50    0.60
  -8   1   4    2.70    0.60
   8   1  -4   -5.00   10.10
  -8   1   4    1.60    6.40
  -7  -1   4   29.60    9.30
  -7  -1   4   46.20    3.70
  -7  -1   4   40.70    7.70
  -7  -1   4   46.60    3.50
  -7   1   4   45.10    7.70
   7   1  -4   45.30   10.30
  -7   1   4   45.50    3.40
  -6  -1   4  191.08   14.60
  -6  -1   4  210.38   18.30
  -6  -1   4  211.28   14.80
  -6  -1   4  187.28   19.80
   6   1  -4  226.08   20.40
  -6   1   4  237.38   14.60
  -6   1   4  181.78   17.20
   6   1  -4  190.88   14.90
  -5  -1   4   38.80    2.90
  -5  -1   4   36.80    3.00
  -5  -1   4   36.80    6.00
  -5  -1   4   42.00    7.20
   5   1  -4   53.69    7.60
  -5   1   4   30.40    3.10
  -5   1   4   44.00    2.80
   5   1  -4   37.60    3.20
  -4  -1   4  291.97   21.10
  -4  -1   4  295.77   24.80
  -4  -1   4  300.57   23.40
  -4  -1   4  317.87   21.30
   4   1  -4  346.07   25.20
  -4   1   4  265.17   21.10
   4   1  -4  290.27   21.40
  -3  -1   4  101.09    7.10
  -3  -1   4  101.69    7.20
  -3  -1   4   94.89   10.10
  -3   1   4   90.39    7.10
  -3   1   4  109.59    7.10
   3   1  -4   95.59   10.10
  -2  -1   4   30.20    4.90
  -2  -1   4   19.10    4.10
  -2  -1   4   26.70    1.80
  -2   1   4   22.00    1.80
  -2   1   4   26.10    2.90
   2   1  -4   24.40    4.10
   2   1  -4   23.10    2.00
  -2   1   4   20.10    1.70
  -1  -1   4   35.30    2.50
   1  -1  -4   30.40    2.30
  -1  -1   4   35.80    2.60
  -1  -1   4   31.20    4.70
  -1  -1   4   45.70    6.80
  -1   1   4   29.50    2.60
   1   1  -4   29.10    2.60
  -1   1   4   37.70    4.30
  -1   1   4   29.30    3.90
   1   1  -4   26.80    4.50
   0  -1   4    1.10    0.60
   0  -1   4    9.40    6.20
   0  -1   4    1.10    1.80
   0   1   4   -0.60    1.50
   0   1   4    2.30    0.60
   0   1   4   11.10   12.60
   0   1  -4    0.90    0.40
   0   1   4    2.10    1.70
   0   1  -4   -6.00    4.40
   0   1   4    3.20    0.70
   0   1  -4   -0.10    1.60
   1  -1   4    1.30    0.70
   1  -1   4   -7.40    8.40
   1  -1   4    0.10    1.80
  -1  -1  -4   -2.00    3.20
   1   1   4    1.10    0.80
   1   1   4    0.90    0.70
   1   1   4    1.20    1.70
  -1   1  -4   -0.90    1.90
  -1   1  -4    1.00    0.40
   1   1   4    2.20    2.10
  -1   1  -4    1.20    4.70
  -2  -1  -4   57.29    4.60
   2  -1   4   58.09    7.60
   2  -1   4   78.69   15.70
   2  -1   4   62.59    5.20
  -2  -1  -4   67.39    8.40
  -2  -1  -4   64.29    4.80
  -2   1  -4   67.19    4.80
   2   1   4   69.19    5.00
  -2   1  -4   60.69    4.70
   2   1   4   60.39   13.20
   2   1   4   79.59    8.90
   2   1   4   64.29    5.20
   2   1   4   55.89    7.40
  -2   1  -4   60.59    7.60
  -2   1  -4   65.29    9.70
  -3  -1  -4   72.99    5.00
   3  -1   4   52.69    8.30
   3  -1   4   63.39    5.60
  -3  -1  -4   64.79    8.90
  -3  -1  -4   64.99    5.10
   3  -1   4   55.99   16.50
  -3   1  -4   79.09    9.10
  -3   1  -4   76.89   10.10
   3   1   4   70.49    5.50
   3   1   4   65.99    9.80
   3   1   4   72.69    5.80
   3   1   4   60.89    8.30
  -3   1  -4   63.89    5.00
  -3   1  -4   73.89    5.20
   3   1   4   69.19   15.50
  -4  -1  -4  212.28   14.40
  -4  -1  -4  217.78   19.00
   4  -1   4  185.38   14.80
   4  -1   4  233.08   30.80
   4  -1   4  189.08   18.60
  -4  -1  -4  187.58   14.20
  -4   1  -4  223.18   19.50
   4   1   4  176.08   18.60
   4   1   4  192.68   14.60
  -4   1  -4  207.78   20.30
   4   1   4  207.78   21.20
  -4   1  -4  204.88   14.30
  -4   1  -4  193.78   14.40
   4   1   4  274.97   29.50
   4   1   4  187.28   15.00
   5  -1   4    5.70    7.10
  -5  -1  -4   -1.00    4.80
   5  -1   4    0.90    5.60
   5  -1   4   40.60   27.70
   5   1   4    9.40    5.80
   5   1   4   34.20   19.20
   5   1   4   -1.80    8.00
  -5   1  -4   10.50    6.00
   6  -1   4  237.78   25.70
  -6  -1  -4  212.18   14.90
  -6  -1  -4  196.08   14.60
  -6  -1  -4  183.88   20.60
  -6   1  -4  210.28   21.90
   6   1   4  153.78   31.30
  -6   1  -4  185.98   14.50
  -6   1  -4  212.48   14.90
   6   1   4  222.48   25.70
   6   1   4  190.38   17.50
  -7  -1  -4  335.17   23.60
  -7  -1  -4  339.97   23.90
  -7  -1  -4  352.86   31.30
  -7   1  -4  346.57   31.70
  -7   1  -4  334.17   23.90
  -7   1  -4  334.37   23.60
   7   1   4  276.47   44.90
   7   1   4  281.07   24.60
  -8  -1  -4    0.40    0.60
  -8  -1  -4    0.80    7.70
  -8  -1  -4    1.20    0.90
  -8   1  -4    1.50    0.90
  -8   1  -4    5.90    8.70
  -8   1  -4    0.70    0.70
  -9  -1  -4    9.60    1.90
  -9  -1  -4   21.40   10.50
  -9  -1  -4   11.30    1.60
  -9   1  -4   10.60    1.50
  -9   1  -4    8.40    1.70
  -9   1  -4   -5.90    9.70
 -10  -1  -4   -7.10    9.10
 -10  -1  -4    0.60    1.30
 -10  -1  -4    5.60    1.10
 -10   1  -4   11.10   11.50
 -10   1  -4    2.80    0.90
 -10   1  -4    2.10    1.30
 -11  -1  -4    8.80    1.50
 -11  -1  -4   27.20   11.70
 -11  -1  -4   10.20    2.30
 -11   1  -4    8.50    2.10
 -11   1  -4    5.50   12.80
 -11   1  -4    9.30    1.50
 -12  -1  -4   45.00   13.50
 -12  -1  -4   27.40    2.80
 -12   1  -4   28.40    3.00
 -12   1  -4   19.40   15.20
 -13  -2   4    2.00   16.50
 -13  -2   4    0.80    1.20
 -13   2   4    2.80    0.90
 -12  -2   4    9.50    2.60
 -12  -2   4   22.80   14.50
 -12  -2   4    9.40    1.60
 -12   2   4    9.50    1.40
 -11   2   4   12.10    1.70
 -10  -2   4   30.00   10.40
 -10  -2   4   31.20    3.00
 -10  -2   4   33.70    3.50
 -10   2   4   34.80    2.80
  -9  -2   4   31.60    9.60
  -9  -2   4   34.70    3.30
  -9  -2   4   43.00    3.80
  -9   2   4   42.50    3.20
  -9   2   4   63.89   11.80
  -9   2   4   41.30    3.30
  -8  -2   4  598.14   50.79
  -8  -2   4  677.23   45.00
  -8   2   4  591.34   44.70
  -8   2   4  661.23   48.90
  -7  -2   4   78.09    5.60
  -7  -2   4   77.99   11.10
  -7  -2   4   67.79    5.30
   7   2  -4   63.49    6.10
  -7   2   4   71.39    5.10
  -7   2   4   51.99    9.90
   7   2  -4   61.19   25.00
  -6  -2   4   25.40    1.90
  -6  -2   4   14.00    8.10
  -6  -2   4   28.50    6.30
   6   2  -4   19.90   15.60
  -6   2   4    4.00    7.00
  -6   2   4   21.90    1.70
   6   2  -4   19.60    2.70
  -6   2   4   18.40    2.00
   6   2  -4   31.20    9.10
  -5  -2   4  846.42   63.39
  -5  -2   4  886.61   60.19
  -5  -2   4  902.41   59.99
  -5  -2   4  777.22   65.79
   5   2  -4  764.72   60.39
  -5   2   4  778.62   59.79
   5   2  -4  976.70   66.89
   5   2  -4  893.31   68.79
  -4  -2   4   10.00    4.60
  -4  -2   4    2.70    0.60
   4   2  -4    2.80    1.00
   4   2  -4    0.30    4.20
  -4   2   4    1.90    0.30
  -4   2   4    2.70    0.40
   4   2  -4   11.50    9.60
  -3  -2   4    7.60    0.80
  -3  -2   4    4.20    3.50
  -3  -2   4    2.80    3.70
  -3  -2   4    5.20    0.80
   3   2  -4    6.70    1.00
  -3   2   4    5.00    0.70
   3   2  -4    4.40    1.00
   3   2  -4    7.30    3.90
   3   2  -4    0.00    7.70
  -2  -2   4  859.01   56.59
  -2  -2   4  845.82   56.69
  -2  -2   4  882.21   60.29
  -2  -2   4  782.92   60.89
  -2   2   4  744.73   57.89
  -2   2   4  917.21   58.39
   2   2  -4  852.31   61.19
   2   2  -4  758.32   61.99
  -2   2   4  669.73   56.59
   2   2  -4  712.43   56.79
  -1  -2   4  600.04   39.80
  -1  -2   4  505.55   43.10
  -1  -2   4  630.44   44.20
  -1   2   4  610.24   42.30
  -1   2   4  514.15   39.60
   1   2  -4  541.55   44.70
   1   2  -4  504.65   39.70
  -1   2   4  534.95   45.20
  -1   2   4  551.54   39.90
   1   2  -4  538.05   39.90
   1   2  -4  659.93   44.40
   0  -2   4  139.09   17.20
   0  -2   4  122.99   13.10
   0  -2   4  143.99   10.20
   0   2   4  141.49   10.30
   0   2  -4  161.88   14.10
   0   2   4  122.99   17.30
   0   2  -4  113.49   15.70
   0   2   4  142.09   10.00
   0   2   4  141.49   13.30
   0   2  -4  125.29    9.90
   0   2  -4  135.09   10.10
  -1  -2  -4    4.50    3.40
  -1  -2  -4    0.50    0.30
   1  -2   4   -0.20    2.70
   1  -2   4   -0.40    0.70
  -1   2  -4    1.20    0.50
   1   2   4    1.00    0.80
   1   2   4   -0.50    2.80
  -1   2  -4    0.60    0.50
  -1   2  -4    2.80    2.60
   1   2   4   12.40    9.20
   1   2   4    1.80    0.70
  -1   2  -4   -7.40    5.50
  -2  -2  -4 2453.55  163.38
   2  -2   4 2321.77  168.18
   2  -2   4 2155.08  160.68
  -2   2  -4 1946.01  160.28
   2   2   4 2047.40  160.78
  -2   2  -4 2357.86  165.38
   2   2   4 2517.35  166.28
  -2   2  -4 2444.36  164.78
   2   2   4 2290.37  169.68
   2   2   4 2284.57  160.58
  -3  -2  -4  283.17   18.60
   3  -2   4  262.07   34.40
   3  -2   4  266.97   19.20
   3  -2   4  258.47   22.90
  -3  -2  -4  268.17   18.90
  -3   2  -4  264.57   24.20
   3   2   4  252.67   19.90
  -3   2  -4  274.87   23.50
   3   2   4  211.48   22.30
   3   2   4  281.77   19.10
  -3   2  -4  226.48   19.40
   3   2   4  282.17   25.30
  -4  -2  -4    2.30    4.20
   4  -2   4    6.30    5.20
  -4  -2  -4    3.30    0.70
  -4  -2  -4    3.30    0.60
   4  -2   4    4.60    1.50
  -4   2  -4    2.00    0.70
  -4   2  -4    5.30    5.00
   4   2   4    4.00    6.80
   4   2   4    2.40    1.40
  -4   2  -4    3.80    0.70
   4   2   4    4.00    4.80
   4   2   4   14.00   13.60
   4   2   4    5.10    1.50
  -4   2  -4   -6.90    6.30
  -5  -2  -4  544.05   39.10
  -5  -2  -4  506.35   33.30
  -5  -2  -4  442.46   33.00
   5  -2   4  396.66   38.40
   5   2   4  520.85   43.80
   5   2   4  507.35   50.19
  -5   2  -4  425.86   39.10
  -5   2  -4  493.25   39.70
  -5   2  -4  510.45   33.30
   5   2   4  435.26   34.00
   5   2   4  367.16   38.90
  -5   2  -4  489.55   33.10
   5   2   4  440.26   33.50
  -6  -2  -4  115.59    8.90
  -6  -2  -4  122.09   15.70
  -6  -2  -4  132.99    9.30
  -6   2  -4  115.09    9.20
   6   2   4   92.29   26.20
   6   2   4  129.09   22.50
  -6   2  -4  134.89   17.20
   6   2   4  110.29   10.20
  -6   2  -4  127.39    9.00
  -7  -2  -4  510.55   35.10
  -7  -2  -4  502.05   42.80
  -7  -2  -4  541.55   35.50
  -7   2  -4  512.95   44.10
   7   2   4  444.66   36.40
   7   2   4  530.65   63.09
  -7   2  -4  492.15   35.50
  -7   2  -4  448.76   35.10
  -8  -2  -4    2.40    1.00
  -8  -2  -4    2.90    0.90
  -8  -2  -4   -5.50    7.10
   8   2   4   -2.50    3.70
   8   2   4    4.40   43.90
  -8   2  -4   -3.80   10.00
  -9  -2  -4   46.00    3.90
  -9  -2  -4   23.10   10.60
  -9   2  -4   49.50    4.00
  -9   2  -4   30.00   13.70
  -9   2  -4   44.90    4.30
 -10  -2  -4  104.89   19.20
 -10  -2  -4  112.39    8.00
 -10  -2  -4   86.29    7.20
 -10   2  -4   80.89    7.20
 -10   2  -4   96.69   17.90
 -10   2  -4   97.99    7.70
 -11  -2  -4   -2.00    1.90
 -11  -2  -4  -13.50   11.20
 -11  -2  -4   -0.30    0.90
 -11   2  -4   -9.10   13.60
 -11   2  -4   -0.80    1.80
 -11   2  -4   -1.20    0.90
 -12  -2  -4    3.70    1.20
 -12  -2  -4   12.20   12.60
 -12   2  -4   -5.20   16.60
 -12   2  -4    3.70    1.10
 -12  -3   4    0.70    1.20
 -12  -3   4    0.80    3.10
 -12  -3   4  -13.10   14.50
 -11  -3   4   27.80    3.00
 -11  -3   4   43.00   15.90
 -11  -3   4   31.50    3.80
 -11   3   4   21.90    2.50
 -10  -3   4   11.10   11.80
  -9  -3   4  173.18   12.80
  -9  -3   4  186.88   12.60
  -9   3   4  146.49   12.10
  -8  -3   4    3.30    1.00
  -8  -3   4    3.60    1.00
   8   3  -4   -0.20    2.90
  -8   3   4    2.90    0.80
  -7  -3   4  192.18   14.90
  -7  -3   4  221.98   14.70
   7   3  -4  214.88   34.50
   7   3  -4  185.28   15.50
  -6  -3   4 1127.39   77.89
  -6  -3   4 1160.08   78.09
   6   3  -4 1123.89   90.59
   6   3  -4 1037.70   78.49
   6   3  -4 1115.89   88.69
  -6   3   4 1054.29   77.59
  -5  -3   4  184.18   17.20
  -5  -3   4  154.88   10.90
  -5  -3   4  132.59   19.00
  -5  -3   4  155.98   10.70
  -5   3   4  135.19   10.50
   5   3  -4  140.99   11.40
   5   3  -4  161.98   25.00
   5   3  -4  152.78   11.30
   5   3  -4  148.09   20.00
  -5   3   4  134.39   10.40
  -4  -3   4   18.40    7.00
  -4  -3   4   12.30    1.50
  -4  -3   4   16.40    6.00
  -4  -3   4   15.00    1.60
   4   3  -4   14.40    2.20
   4   3  -4   17.90    2.00
  -4   3   4   14.00    1.50
   4   3  -4   11.80    7.80
  -4   3   4   -8.50   11.40
   4   3  -4   -9.20   10.30
  -3  -3   4  258.97   26.70
  -3  -3   4  310.17   21.40
  -3  -3   4  338.17   21.50
  -3  -3   4  321.77   26.20
  -3   3   4  294.47   22.70
   3   3  -4  296.27   21.80
  -3   3   4  271.47   21.10
   3   3  -4  305.77   21.40
  -3   3   4  297.57   28.30
  -3   3   4  264.17   21.30
  -3   3   4  291.37   22.90
   3   3  -4  298.77   28.00
   3   3  -4  358.26   31.50
  -2  -3   4  213.38   14.90
   2  -3  -4  208.28   17.50
  -2  -3   4  214.58   14.80
  -2  -3   4  177.88   19.70
  -2   3   4  191.28   14.90
  -2   3   4  193.38   23.00
  -2   3   4  197.38   14.70
   2   3  -4  183.68   23.60
   2   3  -4  219.48   21.10
   2   3  -4  184.28   14.80
  -2   3   4  241.58   18.40
   2   3  -4  212.48   15.20
  -1  -3   4  775.52   58.09
   1  -3  -4  844.52   52.09
   1  -3  -4  759.32   55.59
  -1  -3   4  633.84   56.69
  -1  -3   4  679.23   52.29
  -1  -3   4  806.92   52.49
  -1   3   4  852.61   56.79
  -1   3   4  703.63   59.79
  -1   3   4  695.73   52.49
   1   3  -4  682.93   52.29
   1   3  -4  724.93   57.99
   1   3  -4  723.23   52.69
  -1   3   4  699.93   52.29
   0  -3  -4    6.40    6.70
   0  -3  -4    4.40    3.80
   0  -3   4   -0.50    0.70
   0  -3  -4    0.90    0.50
   0  -3   4   -1.90    4.00
   0  -3   4   -2.40    9.30
   0   3   4    1.10    0.80
   0   3   4    4.70    4.20
   0   3  -4    2.60    0.90
   0   3  -4    3.40    4.70
   0   3   4    1.70    1.50
   0   3   4   -3.80    9.40
  -1  -3  -4  263.27   21.70
  -1  -3  -4  249.88   18.20
   1  -3   4  283.97   30.10
   1  -3   4  248.48   18.60
  -1  -3  -4  237.98   22.70
   1  -3   4  221.38   22.50
  -1   3  -4  237.18   18.30
  -1   3  -4  282.47   26.80
   1   3   4  258.97   18.90
  -1   3  -4  291.87   24.30
   1   3   4  267.27   24.10
   1   3   4  255.57   18.50
   1   3   4  274.87   30.10
  -1   3  -4  252.47   18.60
   2  -3   4   25.90    3.10
   2  -3   4   25.50    6.30
  -2  -3  -4   28.80    6.50
  -2  -3  -4   31.00    7.40
  -2  -3  -4   29.60    2.50
  -2  -3  -4   28.80    2.40
   2   3   4   24.30    2.80
  -2   3  -4   30.70    7.60
   2   3   4   16.70    7.80
  -2   3  -4   32.70    9.80
   2   3   4   29.10    3.30
  -2   3  -4   27.40    2.50
  -2   3  -4   28.40    2.70
   2   3   4   24.00   11.90
   3  -3   4  620.74   54.09
  -3  -3  -4  743.13   53.89
  -3   3  -4  681.63   49.70
  -3   3  -4  705.93   56.69
   3   3   4  719.63   49.90
   3   3   4  735.23   64.09
   3   3   4  733.43   58.19
  -3   3  -4  708.63   55.49
   3   3   4  692.03   50.29
  -3   3  -4  666.53   49.40
   4  -3   4   72.69   13.40
  -4  -3  -4   73.89   11.30
  -4  -3  -4   71.09    5.30
  -4   3  -4   74.39   14.10
   4   3   4   70.09    6.20
  -4   3  -4   76.49    5.80
  -4   3  -4   72.79    5.50
   4   3   4   68.29    6.60
   4   3   4   89.49   22.20
   4   3   4   43.10   11.00
  -4   3  -4   74.39   13.90
  -5  -3  -4   18.30    6.60
   5  -3   4   -4.10    9.00
  -5  -3  -4   18.50    1.70
   5   3   4   29.20   19.50
   5   3   4   20.60    2.90
   5   3   4   16.90    3.10
  -5   3  -4    4.90    9.80
   5   3   4    9.60   11.10
  -5   3  -4   17.10    1.80
  -5   3  -4   15.20    1.90
  -5   3  -4   -4.00    8.20
   5   3   4  -13.00   15.40
  -6  -3  -4  217.78   21.60
  -6  -3  -4  173.08   13.30
  -6   3  -4  214.78   24.90
   6   3   4  165.98   14.70
  -6   3  -4  199.08   13.60
  -6   3  -4  175.48   13.30
   6   3   4   94.79   39.70
  -7  -3  -4   56.19   12.50
  -7  -3  -4   68.59    5.30
  -7  -3  -4   54.69    4.70
   7   3   4   55.99    7.40
  -7   3  -4   61.69    5.20
  -7   3  -4   62.69    4.90
   7   3   4   43.40   31.30
  -7   3  -4   41.70   13.40
  -8  -3  -4    4.10    8.20
  -8   3  -4   -6.00   11.80
   8   3   4    3.70    4.60
  -8   3  -4    0.50    1.10
   8   3   4   31.50   41.70
  -9  -3  -4  189.88   14.40
  -9  -3  -4  203.48   25.30
  -9   3  -4  199.88   15.20
  -9   3  -4  175.18   14.00
 -10  -3  -4   25.20   13.60
 -10  -3  -4   25.50    3.50
 -10   3  -4   40.60   14.70
 -10   3  -4   24.70    3.60
 -10   3  -4   26.90    2.70
 -11  -3  -4   40.60   12.50
 -11   3  -4   29.80    3.00
 -11   3  -4   24.60   17.60
 -12  -4   4   36.90   17.80
 -12  -4   4   27.90    3.60
 -12   4   4   35.90    3.30
 -11  -4   4    6.20    2.10
 -11  -4   4    1.70    1.30
 -11  -4   4    4.20   12.90
 -11   4   4    2.90    1.10
 -10  -4   4    0.00    1.10
 -10  -4   4    0.60    1.80
 -10  -4   4    8.40   11.60
 -10   4   4    0.40    1.00
  -9  -4   4   10.40    2.30
  -9  -4   4    8.60    1.60
  -9  -4   4   31.40   12.80
  -9   4   4   12.90    1.50
  -8  -4   4  189.58   13.80
  -8  -4   4  189.08   13.40
  -8  -4   4  153.58   23.40
  -8   4   4  166.18   13.00
  -7  -4   4   68.19    5.40
  -7  -4   4   49.99   12.30
  -7  -4   4   72.29    5.70
  -7   4   4   60.89    5.40
   7   4  -4   68.59   27.10
   7   4  -4   64.59    7.00
  -6  -4   4   28.00    3.00
  -6  -4   4   46.90   10.80
  -6  -4   4   30.10    2.80
  -6   4   4   25.50   15.60
   6   4  -4   11.60   18.10
  -6   4   4   32.20    2.60
  -6   4   4   23.00    2.70
   6   4  -4   40.80    4.40
  -5  -4   4  147.79   11.40
  -5  -4   4  168.98   11.60
   5   4  -4  191.28   30.00
   5   4  -4  168.18   12.30
  -5   4   4  136.79   11.10
  -5   4   4  149.19   22.70
  -5   4   4  148.09   11.30
  -4  -4   4   43.90   10.00
  -4  -4   4   24.90   13.30
  -4  -4   4   42.40    3.40
  -4  -4   4   33.50    3.20
   4   4  -4   39.70    3.70
  -4   4   4   31.10    3.30
  -4   4   4   54.49   14.90
   4   4  -4   45.50   14.70
  -4   4   4   35.40    3.10
   4   4  -4   38.60    4.10
   4   4  -4   30.70   15.70
  -3  -4   4   22.40    2.30
  -3  -4   4   22.30   10.20
  -3  -4   4   20.00    2.30
  -3  -4   4   24.40    8.00
  -3   4   4   17.60    2.40
  -3   4   4   13.60   12.40
   3   4  -4   41.60   14.20
   3   4  -4   21.70    2.50
  -3   4   4   19.80    2.10
  -3   4   4   21.20    9.70
   3   4  -4   19.90    2.80
   3   4  -4   19.80   10.80
  -2  -4   4   64.69   13.00
  -2  -4   4   71.69    5.80
   2  -4  -4   63.19   11.00
  -2  -4   4   71.19   13.00
  -2  -4   4   71.59    5.80
   2   4  -4   69.59    6.20
  -2   4   4   67.29   15.90
   2   4  -4   68.19   16.70
   2   4  -4   79.09    5.90
   2   4  -4   67.29   13.80
  -2   4   4   68.39    6.00
  -2   4   4   76.59   13.00
  -2   4   4   73.99    5.70
  -1  -4   4  148.29   20.10
  -1  -4   4  122.69   10.00
   1  -4  -4  137.69   15.30
   1  -4  -4  125.09    9.70
  -1  -4   4  102.99   16.50
  -1   4   4  117.09   16.90
   1   4  -4  137.69    9.90
  -1   4   4  126.59   22.60
  -1   4   4  126.59    9.90
  -1   4   4  134.39   10.30
   1   4  -4  148.19   10.40
   1   4  -4  144.19   21.90
   1   4  -4  145.99   19.30
   0  -4   4  151.08   19.40
   0  -4  -4  166.48   11.60
   0  -4   4  179.78   26.80
   0  -4  -4  144.39   17.10
   0  -4   4  158.78   12.00
   0   4  -4  151.98   11.80
   0   4  -4  150.28   12.10
   0   4  -4  173.98   20.90
   0   4   4  155.78   12.30
   0   4   4  151.78   11.90
   0   4  -4  175.28   23.70
   0   4   4  184.28   20.60
   0   4   4  196.78   26.30
  -1  -4  -4   66.09   13.00
   1  -4   4   77.69    6.60
  -1  -4  -4   76.69    6.00
  -1  -4  -4  109.69   15.50
   1  -4   4   82.69   13.50
   1  -4   4  101.19   21.40
   1   4   4   96.49   21.40
  -1   4  -4   75.59    6.20
  -1   4  -4   78.29    6.60
   1   4   4   92.69   16.00
  -1   4  -4   94.79   17.30
   1   4   4   75.69    6.90
  -1   4  -4   71.29   13.80
   1   4   4   82.69    6.60
   2  -4   4   18.10    9.10
   2  -4   4   42.50    4.30
  -2  -4  -4   39.10    3.30
  -2  -4  -4   32.50   10.20
  -2   4  -4   30.60   11.60
  -2   4  -4   34.90    3.30
   2   4   4   27.80   15.30
   2   4   4   44.70   12.40
  -2   4  -4   42.60    3.80
   2   4   4   38.60    4.30
  -2   4  -4   45.70   13.70
   2   4   4   37.50    3.80
   3  -4   4   -2.00    9.80
  -3  -4  -4    5.10    6.40
  -3  -4  -4    2.20    1.50
  -3  -4  -4   12.20   11.10
  -3  -4  -4    3.10    0.90
   3   4   4   -7.50   14.20
   3   4   4   -4.00   14.10
  -3   4  -4    0.70    0.70
  -3   4  -4   19.00    9.80
   3   4   4    0.00    1.40
  -3   4  -4    4.50    1.20
   3   4   4    0.40    1.60
  -3   4  -4    2.00    9.70
  -4  -4  -4   26.00    2.50
  -4  -4  -4   20.20    7.90
  -4  -4  -4   20.30    2.60
   4  -4   4    2.60   12.40
  -4   4  -4   31.20   12.60
   4   4   4    9.20   17.50
  -4   4  -4   23.30    2.70
   4   4   4   26.70    3.40
   4   4   4   30.60   20.70
   4   4   4   22.10    3.60
  -4   4  -4   19.20   14.70
  -5  -4  -4  167.08   20.60
  -5  -4  -4  204.18   14.40
  -5  -4  -4  192.68   13.80
   5   4   4  158.28   29.90
   5   4   4  197.78   14.80
   5   4   4  160.48   34.30
   5   4   4  160.48   37.70
  -5   4  -4  209.18   26.40
  -5   4  -4  176.98   13.90
  -6  -4  -4   17.40    2.40
  -6  -4  -4   13.40    9.50
  -6  -4  -4   24.30    2.50
  -6   4  -4   25.40    2.40
   6   4   4  -14.70   23.90
  -6   4  -4   21.10    2.70
  -6   4  -4   10.70   12.90
   6   4   4   12.90    3.40
  -7  -4  -4    7.70    1.50
  -7  -4  -4    8.10    1.60
  -7  -4  -4    2.30    9.20
   7   4   4   11.30    3.90
   7   4   4   25.00   30.40
  -7   4  -4    4.80   12.00
  -7   4  -4    8.20    1.40
  -7   4  -4    4.60    1.50
  -8  -4  -4   99.69    7.60
  -8  -4  -4   87.69    9.30
   8   4   4   86.69   11.30
   8   4   4  110.99   45.20
  -8   4  -4   96.89   19.40
  -8   4  -4   98.69    8.40
  -9  -4  -4    4.90   11.00
  -9  -4  -4   12.60    2.00
  -9  -4  -4   16.30    2.50
  -9   4  -4   -4.60   15.80
  -9   4  -4    9.80    2.30
  -9   4  -4   11.00    1.70
 -10   4  -4   35.60   23.80
 -10   4  -4   17.00    2.20
 -11  -5   4   19.40   15.10
 -10  -5   4    3.00    1.90
 -10  -5   4    2.50   14.10
 -10  -5   4    1.20    2.00
  -9  -5   4  877.61   60.09
  -9  -5   4  762.42   59.49
  -9   5   4  862.41   59.19
  -8  -5   4    0.50    1.50
  -8  -5   4    0.40    1.60
  -8  -5   4  -19.40   11.40
  -8   5   4    0.20    1.20
   8   5  -4   -2.20    4.50
   8   5  -4  -49.90   38.30
  -7  -5   4  593.34   51.29
  -7  -5   4  525.45   39.60
  -7  -5   4  504.25   39.90
   7   5  -4  688.83   68.19
  -7   5   4  547.95   39.40
   7   5  -4  590.64   41.00
  -6  -5   4   17.40    2.50
  -6  -5   4   21.00    2.80
  -6  -5   4   28.60   11.20
  -6   5   4   19.60    2.50
   6   5  -4   20.40    3.70
  -6   5   4   25.60    2.60
   6   5  -4   20.90   22.30
  -5  -5   4   10.60    9.40
  -5  -5   4    0.80    1.10
  -5  -5   4    0.80    1.50
   5   5  -4   -0.10    2.20
  -5   5   4    2.60    1.10
   5   5  -4   10.30   18.70
  -5   5   4   -0.10    1.30
   5   5  -4    1.50    2.20
  -5   5   4   -9.20   17.60
  -4  -5   4  199.28   17.00
  -4  -5   4  218.18   26.10
  -4  -5   4  226.48   17.30
   4   5  -4  276.07   37.00
  -4   5   4  228.78   17.00
   4   5  -4  228.38   17.90
   4   5  -4  263.07   17.40
  -4   5   4  253.17   33.50
  -4   5   4  235.48   17.20
  -3  -5   4  655.13   61.09
  -3  -5   4  675.13   49.70
   3   5  -4  797.72   67.59
  -3   5   4  569.84   57.99
  -3   5   4  686.13   62.59
   3   5  -4  737.03   50.39
   3   5  -4  696.13   69.39
   3   5  -4  739.33   49.70
  -3   5   4  692.23   49.90
  -3   5   4  692.03   50.09
  -2  -5   4   27.40    3.10
  -2  -5   4   -4.00   15.30
  -2  -5   4   -3.10   12.80
  -2   5   4   36.80   16.60
   2   5  -4   16.10   18.10
   2   5  -4   35.60   15.40
  -2   5   4   23.70    3.20
   2   5  -4   28.30    3.10
   1  -5  -4    2.40   12.10
  -1  -5   4   30.50    3.70
  -1  -5   4    9.20   15.50
  -1  -5   4   26.30   17.60
   1   5  -4   10.80   19.60
   1   5  -4   34.00    3.90
   1   5  -4   31.20   14.60
  -1   5   4   38.40    3.90
  -1   5   4   34.80   16.60
  -1   5   4   34.00   16.50
   0  -5   4   -9.40   13.00
   0  -5   4    4.90   20.20
   0  -5   4    1.90    1.80
   0  -5  -4  -10.30   12.70
   0   5   4    8.10   14.90
   0   5   4   -4.10   16.00
   0   5  -4    0.70    0.90
   0   5  -4    3.20   15.80
   0   5  -4   -7.10   13.10
   0   5   4    2.20    1.70
   0   5  -4   -1.50    1.20
   0   5   4    1.00    1.10
  -1   5  -4 1186.38   85.99
   1   5   4 1228.28   85.89
  -1   5  -4 1171.28   98.69
  -1   5  -4 1225.08   85.49
  -1   5  -4 1301.37  102.59
   1   5   4 1445.66  105.39
   1   5   4 1075.29   86.19
   1   5   4 1041.70  101.29
  -2  -5  -4   48.20   14.30
  -2  -5  -4   30.80    3.20
   2   5   4   32.10    3.70
   2   5   4   10.10   17.00
  -2   5  -4   30.00    3.10
  -2   5  -4   27.10   14.30
   2   5   4   26.80    4.20
  -3  -5  -4  134.99   10.80
  -3  -5  -4  116.29   19.00
   3   5   4  122.79   30.80
  -3   5  -4  189.58   27.30
  -3   5  -4  154.98   11.40
  -3   5  -4  146.39   10.90
   3   5   4  154.78   11.50
   3   5   4  121.89   11.90
  -4  -5  -4  198.58   15.60
  -4  -5  -4  181.58   25.40
  -4   5  -4  194.78   30.80
   4   5   4  211.58   17.10
   4   5   4  210.08   39.60
   4   5   4  216.48   16.30
  -4   5  -4  210.98   15.60
  -4   5  -4  217.18   15.90
  -5  -5  -4   23.50    2.90
  -5  -5  -4   12.20   11.90
  -5   5  -4   23.90    3.20
  -5   5  -4   46.70   15.20
   5   5   4   19.10    3.70
  -5   5  -4   25.90    2.80
   5   5   4   -2.00   23.90
  -6  -5  -4    8.30   11.30
   6   5   4  -39.70   28.60
   6   5   4   10.20    3.50
  -6   5  -4   -5.00   14.40
   6   5   4   -3.40    5.20
  -7  -5  -4  509.05   49.99
   7   5   4  488.65   39.50
   7   5   4  630.34   76.69
  -7   5  -4  542.75   37.60
  -7   5  -4  486.55   52.09
  -7   5  -4  531.35   37.80
  -8  -5  -4   10.70   14.50
  -8  -5  -4   -1.70    1.90
  -8   5  -4    0.20    1.00
   8   5   4  -87.69   45.80
  -8   5  -4   -0.20   17.80
   8   5   4   13.30    6.90
  -8   5  -4    0.70    2.00
  -9  -5  -4  388.86   32.50
  -9   5  -4  432.56   47.90
  -9   5  -4  450.25   30.60
  -9  -6   4   -8.50   15.80
  -9   6   4   -1.20    1.30
  -8  -6   4   12.20    3.10
  -8  -6   4  -11.00   16.10
   8   6  -4   18.40   42.90
  -8   6   4   18.40    2.40
  -7  -6   4   15.80   15.30
  -7  -6   4   29.60    4.10
  -7   6   4   31.50    3.40
   7   6  -4   42.00   32.30
   7   6  -4   25.80    5.00
  -6   6   4   72.59   27.20
  -5  -6   4   47.10   17.20
  -5  -6   4   43.00    4.90
  -5   6   4   47.80    5.10
  -5   6   4   88.89   25.30
   5   6  -4   42.70   25.40
  -5   6   4   50.59    4.60
   5   6  -4   52.89    6.30
  -4  -6   4    0.80   15.00
  -4  -6   4    6.80    2.00
   4   6  -4    5.90    2.30
  -4   6   4   28.00   20.00
   4   6  -4    3.10    2.30
  -4   6   4    2.30    1.40
   4   6  -4  -16.60   19.70
  -4   6   4    3.60    2.00
  -3  -6   4    4.10    2.20
  -3  -6   4    5.10   17.70
   3   6  -4    8.80    2.70
  -3   6   4    5.80    2.30
  -3   6   4    7.40    1.70
  -3   6   4   24.30   19.10
   3   6  -4   21.70   17.60
   3   6  -4    6.80    1.90
  -2  -6   4   22.50   21.70
  -2   6   4    1.80    1.40
   2   6  -4    2.20    1.90
   2   6  -4    1.10   16.00
  -2   6   4   -1.20    1.60
   2   6  -4    1.20    1.30
  -2   6   4  -14.80   17.50
  -1  -6   4   -1.00    2.80
  -1  -6   4    8.20   27.50
  -1   6   4    5.30   18.30
  -1   6   4    0.70    1.40
   1   6  -4    1.90    1.80
  -1   6   4    3.10    1.90
   1   6  -4    1.30    1.50
   1   6  -4    9.70   15.40
   0   6   4   14.00    3.10
   0   6   4   15.60    3.10
   0   6   4   33.50   20.20
   0   6  -4   18.00   15.70
   0   6  -4   24.50    2.90
   0   6  -4   20.80    3.50
  -1   6  -4    5.70    2.00
   1   6   4    3.30    1.60
   1   6   4    5.00    2.30
  -1   6  -4   -1.30   13.90
   1   6   4   17.60   18.50
  -1   6  -4    2.90    1.20
  -2   6  -4   17.80    2.60
   2   6   4   30.80   20.20
   2   6   4   15.40    3.50
  -2   6  -4   16.40    2.80
  -2   6  -4   53.59   17.60
   2   6   4   17.20    2.80
  -3  -6  -4  -27.80   21.40
  -3  -6  -4    0.30    2.40
   3   6   4    6.80    2.90
  -3   6  -4    6.80    1.60
  -3   6  -4    3.90    1.90
   3   6   4    3.40    2.00
   3   6   4   -4.60   22.20
  -3   6  -4   35.90   15.60
  -4  -6  -4   -6.90   18.00
   4   6   4    1.40    3.20
   4   6   4   55.79   25.50
  -4   6  -4    0.90    1.80
   4   6   4    2.20    2.20
  -4   6  -4    7.40   16.20
   5   6   4   84.29   30.90
  -5   6  -4   84.99    7.70
  -5   6  -4   87.09    7.20
   5   6   4   87.19    9.90
  -5   6  -4  139.99   27.60
  -6  -6  -4  -16.20   17.80
  -6  -6  -4   10.80    3.00
  -6   6  -4   11.90    2.50
  -6   6  -4   12.50    2.10
   6   6   4   26.30   33.30
   6   6   4   15.50    4.60
  -6   6  -4  -27.10   18.10
  -7  -6  -4   -1.20    2.90
  -7  -6  -4   19.50   17.80
  -7   6  -4    2.60    2.50
   7   6   4    6.30    6.00
   7   6   4   29.90   36.00
  -7   6  -4    0.00    1.10
  -7   6  -4  -30.10   19.10
  -8  -6  -4  -15.30   18.00
   8   6   4   13.80   48.10
  -8   6  -4   23.30   22.90
  -8  -7   4   20.30   24.10
  -7  -7   4   82.99   26.50
   7   7  -4   82.69   37.40
  -7   7   4   99.49    8.70
  -6  -7   4  131.09   13.90
  -6  -7   4  172.38   32.20
   6   7  -4  198.18   41.40
  -6   7   4  182.98   12.60
  -5  -7   4    4.50    3.70
  -5  -7   4    5.60   25.90
   5   7  -4   -4.20   26.00
  -5   7   4  -28.40   28.30
  -5   7   4    3.60    1.60
   5   7  -4    0.10    3.70
  -4   7   4  130.79   11.50
   4   7  -4  138.19   12.20
  -4   7   4  138.39   10.90
  -4   7   4  131.69   33.00
   4   7  -4  172.78   36.10
  -3  -7   4  -19.90   46.00
  -3   7   4   23.70   22.80
  -3   7   4   13.50    2.40
   3   7  -4   23.90   22.40
  -3   7   4   15.20    3.20
   3   7  -4   15.30    2.90
   3   7  -4   15.10    3.70
   2   7  -4   26.80   21.50
  -2   7   4   29.40   25.10
   2   7  -4   26.80    4.50
  -2   7   4   38.60    5.30
  -2   7   4   31.80    4.10
   2   7  -4   39.10    4.40
  -1   7   4  217.28   17.10
   1   7  -4  200.08   16.80
   1   7  -4  213.88   16.50
  -1   7   4  208.98   16.40
   1   7  -4  227.08   39.30
  -1   7   4  203.58   37.90
   0   7  -4    2.20    2.10
   0   7   4   19.70   22.10
   0   7  -4    1.00   18.00
   0   7  -4   -0.20    1.50
   0   7   4   -3.50    2.40
   0   7   4    3.70    1.80
   1   7   4   70.79    7.00
  -1   7  -4   87.59   23.60
   1   7   4   62.89   30.30
   1   7   4   63.39    8.10
  -1   7  -4   82.49    7.50
  -1   7  -4   74.29    6.50
   2   7   4    7.80   23.90
  -2   7  -4   29.40    4.50
   2   7   4   22.40    3.70
  -2   7  -4   40.30   21.10
  -2   7  -4   30.80    3.50
   2   7   4   24.00    4.90
   3   7   4   92.09   10.00
  -3   7  -4   98.39    8.80
   3   7   4  100.29    8.90
   3   7   4   63.39   31.50
  -3   7  -4   95.69    8.00
  -3   7  -4  113.19   27.30
   4   7   4  174.18   15.80
  -4   7  -4  184.58   14.40
  -4   7  -4  166.18   29.80
   4   7   4  261.67   45.90
   4   7   4  182.78   14.70
  -4   7  -4  175.58   13.80
  -5   7  -4    5.90    2.70
   5   7   4    1.60   29.60
  -5   7  -4    8.20    1.70
  -5   7  -4   -6.30   20.60
   5   7   4   12.30    5.00
  -6   7  -4  -26.70   22.00
   6   7   4   94.59   57.59
   5   8  -4   57.89   31.20
  -5   8   4   57.49    5.40
   4   8  -4  -10.90   25.90
  -4   8   4  -14.90   31.00
  -4   8   4    4.60    1.90
   3   8  -4   -4.60   22.60
   3   8  -4    6.00    3.20
  -3   8   4   48.00   30.80
  -3   8   4    7.40    2.10
   2   8  -4   30.10   23.10
   2   8  -4   52.19    7.40
  -2   8   4   54.09    5.60
   2   8  -4   62.99    6.50
  -2   8   4   25.30   26.10
   1   8  -4   12.30    3.60
  -1   8   4    9.60    4.20
  -1   8   4  -16.80   25.90
   1   8  -4  -16.40   22.20
   0   8  -4  -34.90   21.70
   0   8   4    6.90    2.30
   0   8  -4    5.50    3.10
   0   8   4    3.60    3.70
   0   8   4   -3.30   24.90
   0   8  -4    4.50    1.90
  -1   8  -4   51.29    7.20
   1   8   4   83.69   30.70
  -1   8  -4   37.80    4.70
   1   8   4   58.69    5.60
   1   8   4   50.89    9.40
  -1   8  -4   62.09   24.60
   2   8   4   17.80   29.40
  -2   8  -4   45.90    4.60
  -2   8  -4   51.49   26.70
  -3   8  -4   48.20   23.60
   3   8   4   60.29   30.20
 -13   0   5    4.00   22.10
 -12   0   5   -0.40    2.10
 -12   0   5    0.60    0.70
 -11   0   5   53.89    4.30
 -11   0   5   36.30   12.70
 -11   0   5   53.89    4.80
 -10   0   5   14.50    8.90
  -9   0   5  178.18   18.90
  -9   0   5  165.88   12.60
  -9   0   5  174.38   12.40
  -8   0   5  -10.90    5.30
   8   0  -5   -5.90    7.50
  -8   0   5    0.20    0.40
  -8   0   5    0.20    0.50
   7   0  -5   92.49   11.60
  -7   0   5   85.49   11.00
   7   0  -5   83.39   11.70
  -7   0   5   98.89    6.80
  -7   0   5   87.39    6.60
  -6   0   5    0.80    0.30
  -6   0   5    1.10    3.70
  -6   0   5    2.70    3.80
   6   0  -5   -2.50    3.40
  -5   0   5    0.60    3.00
  -5   0   5   -4.40    2.70
  -4   0   5   -0.60    2.60
  -4   0   5    0.00    0.20
  -4   0   5    0.50    0.20
  -4   0   5   -0.20    2.10
   4   0  -5   -1.10    1.80
  -3   0   5   23.10    1.80
  -3   0   5   22.20    4.00
   3   0  -5   21.20    3.50
   2   0  -5    0.60    0.30
   2   0  -5   -0.30    1.40
  -2   0   5    0.50    1.50
  -2   0   5    0.20    0.30
   1   0  -5    0.60    0.30
  -1   0   5    0.90    0.50
   1   0  -5    1.60    1.40
  -1   0   5   -0.70    1.40
  -1   0   5    0.40    0.40
   0   0   5   -0.90    0.60
   0   0  -5    0.00    0.30
   0   0   5    0.60    0.60
   0   0  -5   -1.80    1.50
   0   0   5    1.00    1.70
   0   0   5  -11.20    7.30
  -1   0  -5    5.60    2.50
  -1   0  -5    7.80    0.80
   1   0   5    7.20    8.90
  -1   0  -5    7.30    0.90
   1   0   5    8.60    1.30
   1   0   5    5.30    1.10
   1   0   5    8.10    3.10
  -2   0  -5    0.60    0.40
   2   0   5    0.10    0.80
   2   0   5    0.60    0.80
   2   0   5  -11.70   10.00
  -2   0  -5    0.40    0.40
  -2   0  -5   -4.30    3.80
   2   0   5   -1.00    2.60
  -2   0  -5    1.30    2.90
  -3   0  -5   93.69   12.00
   3   0   5  101.59    8.00
   3   0   5   78.89   10.90
   3   0   5  103.99   19.40
  -3   0  -5  107.39    7.40
  -3   0  -5   98.49    7.20
  -4   0  -5    0.20    0.50
  -4   0  -5    9.20    5.50
   4   0   5  -13.00   14.80
   4   0   5    1.90    4.10
   4   0   5    5.10    5.70
  -4   0  -5   -0.20    0.40
   4   0   5   -1.00    1.10
  -5   0  -5    5.30    5.80
   5   0   5    0.30    1.70
   5   0   5  -14.60    8.60
   5   0   5    6.00    6.00
   5   0   5   17.50   18.60
  -5   0  -5    2.20    0.60
  -5   0  -5    1.40    0.70
   6   0   5   -2.10   25.50
   6   0   5    3.60    2.20
   6   0   5   13.00   11.70
   6   0   5   -2.10    8.80
  -6   0  -5    0.20    0.50
  -6   0  -5   -1.30    6.10
  -6   0  -5    0.30    0.60
  -7   0  -5  233.68   16.90
  -7   0  -5  230.58   17.40
  -7   0  -5  232.88   25.40
  -8   0  -5   -4.60    8.60
  -8   0  -5   -0.10    1.00
  -8   0  -5    0.80    0.80
  -9   0  -5  165.18   12.20
  -9   0  -5  147.39   11.70
  -9   0  -5  179.38   22.50
 -10   0  -5    9.60   10.90
 -11   0  -5    8.50    1.40
 -11   0  -5   12.50   12.60
 -11   0  -5    8.30    2.90
 -12   0  -5    8.00   12.90
 -13  -1   5    4.20    1.30
 -13  -1   5  -28.80   17.50
 -12  -1   5  307.07   23.10
 -12  -1   5  355.86   38.00
 -12  -1   5  306.97   23.60
 -12   1   5  338.77   23.10
 -11  -1   5  666.43   48.60
 -11   1   5  662.93   48.10
 -11   1   5  718.93   48.00
 -11   1   5  634.24   55.39
 -10  -1   5   -6.80    7.80
 -10  -1   5    0.90    0.60
 -10  -1   5    2.60    1.10
 -10   1   5    1.60    9.80
 -10   1   5    4.00    1.00
 -10   1   5    1.60    0.60
  -9  -1   5   43.20    3.50
  -9  -1   5   50.99    3.90
  -9  -1   5   37.70    9.30
  -9   1   5   50.79   10.20
  -9   1   5   39.90    3.50
  -9   1   5   45.50    3.60
  -8  -1   5  244.58   24.40
  -8  -1   5  271.67   19.40
  -8  -1   5  280.57   19.70
  -8   1   5  298.97   19.40
  -8   1   5  255.87   19.30
  -8   1   5  251.57   23.30
  -7  -1   5   43.30    3.30
  -7  -1   5   50.79    8.40
  -7  -1   5   29.60    9.70
  -7  -1   5   49.90    3.50
   7   1  -5   35.10    9.70
  -7   1   5   45.40    7.20
  -7   1   5   37.50    3.20
  -7   1   5   42.60    3.20
  -6  -1   5  169.38   12.00
  -6  -1   5  175.58   15.70
  -6  -1   5  158.98   17.30
   6   1  -5  190.98   17.70
  -6   1   5  162.78   14.40
   6   1  -5  159.88   12.20
  -5  -1   5  261.77   19.00
  -5  -1   5  229.98   23.00
  -5  -1   5  262.87   21.70
   5   1  -5  257.07   19.10
   5   1  -5  276.37   23.40
  -5   1   5  297.87   18.90
  -4  -1   5  527.65   35.80
  -4  -1   5  468.15   39.30
  -4  -1   5  509.35   35.60
  -4   1   5  555.24   35.60
   4   1  -5  500.95   35.90
  -4   1   5  428.56   35.60
   4   1  -5  539.75   39.60
  -3  -1   5   13.00    1.10
  -3  -1   5   12.20    1.20
  -3  -1   5   10.70    3.40
  -3  -1   5   12.00    4.10
  -3   1   5   10.90    1.00
   3   1  -5    6.40    3.00
  -3   1   5   13.10    1.00
   3   1  -5   11.40    1.30
  -3   1   5   11.60    2.10
  -2  -1   5 3585.14  226.88
  -2  -1   5 3088.59  226.78
   2  -1  -5 3106.39  224.88
  -2   1   5 3233.08  225.28
   2   1  -5 3109.59  226.78
   2   1  -5 2945.81  226.78
  -1  -1   5   66.39    8.00
  -1  -1   5   72.89    5.40
  -1  -1   5   80.49    5.50
   1  -1  -5   66.49    5.20
  -1   1   5   74.69    5.30
   1   1  -5   72.49   10.40
   1   1  -5   73.79    8.00
  -1   1   5   79.59    7.60
  -1   1   5   68.39    5.50
   1   1  -5   66.09    5.40
   0  -1  -5    0.30    0.30
   0  -1   5   -0.10    0.60
   0  -1   5    0.50    0.70
   0   1  -5   -0.20    0.30
   0   1   5    3.00    2.10
   0   1   5    0.80    0.60
   0   1  -5   -0.20    1.90
   0   1   5   -2.80    8.40
   0   1   5   -1.70    2.00
   0   1  -5   -0.20    0.40
   1  -1   5  221.98   15.90
  -1  -1  -5  208.18   18.10
  -1  -1  -5  200.48   15.50
   1  -1   5  188.48   18.50
   1  -1   5  238.18   24.20
  -1   1  -5  240.98   19.20
  -1   1  -5  214.38   15.40
  -1   1  -5  224.28   15.60
   1   1   5  195.18   18.50
   1   1   5  225.28   24.50
   1   1   5  213.88   15.70
  -1   1  -5  216.98   19.60
   1   1   5  254.27   19.90
   1   1   5  218.38   15.90
   2  -1   5  349.87   28.30
  -2  -1  -5  327.47   24.40
  -2  -1  -5  337.67   24.20
  -2  -1  -5  351.06   27.80
   2  -1   5  328.87   24.80
   2  -1   5  388.36   35.50
   2   1   5  307.57   27.90
  -2   1  -5  368.66   28.70
   2   1   5  314.27   24.80
  -2   1  -5  343.87   24.30
   2   1   5  345.77   24.60
  -2   1  -5  360.06   24.50
   2   1   5  401.66   34.90
  -3  -1  -5  903.91   65.59
   3  -1   5  964.70   72.69
   3  -1   5  794.02   65.59
   3  -1   5  873.61   61.99
  -3  -1  -5  782.92   61.49
  -3  -1  -5  827.32   61.39
   3   1   5  902.31   67.59
  -3   1  -5  891.71   61.59
   3   1   5  936.11   73.19
  -3   1  -5  975.80   66.79
   3   1   5  808.42   62.09
  -3   1  -5  853.81   61.39
  -3   1  -5  883.71   65.99
   3   1   5  876.91   61.79
  -4  -1  -5 3534.25  238.48
   4  -1   5 3421.76  243.78
   4  -1   5 3520.55  234.18
   4  -1   5 3166.58  238.58
  -4   1  -5 3643.64  239.28
   4   1   5 2841.72  238.28
  -4   1  -5 3464.75  238.88
   4   1   5 3246.48  233.78
   4   1   5 3024.50  234.18
   5  -1   5    5.40   23.60
   5  -1   5    8.70    6.50
   5  -1   5    9.20    2.20
   5  -1   5   -1.70    9.00
  -5  -1  -5   10.50    5.90
  -5  -1  -5    9.80    1.10
  -5  -1  -5    9.50    1.40
  -5   1  -5    8.70    1.40
   5   1   5   31.90   18.20
   5   1   5   10.60    2.40
  -5   1  -5    9.20    1.10
  -5   1  -5   -4.50    6.20
   5   1   5    8.10    7.20
   5   1   5   11.80    9.30
  -6  -1  -5    0.30    0.60
   6  -1   5   12.00    9.70
   6  -1   5   -1.20    2.40
  -6  -1  -5    0.10    0.50
  -6  -1  -5   -1.50    5.70
  -6   1  -5  -12.50    7.00
   6   1   5    6.60   10.00
  -6   1  -5    0.90    0.60
   6   1   5   -0.70   14.70
   6   1   5   -3.60   22.90
  -6   1  -5    1.60    0.70
   6   1   5    0.40    2.10
  -7  -1  -5  547.95   37.10
  -7  -1  -5  522.05   36.70
  -7  -1  -5  521.15   44.40
   7   1   5  529.05   67.49
  -7   1  -5  464.25   44.40
  -7   1  -5  495.25   36.70
  -8  -1  -5  217.98   23.80
  -8  -1  -5  198.38   14.30
  -8  -1  -5  194.88   13.90
  -8   1  -5  184.88   24.10
  -8   1  -5  185.88   13.90
  -8   1  -5  173.48   14.20
  -9  -1  -5   32.60    3.30
  -9  -1  -5   27.90    2.70
  -9  -1  -5   32.60   11.40
  -9   1  -5   26.10    3.20
  -9   1  -5   25.80    2.80
  -9   1  -5   30.00   11.70
 -10  -1  -5  115.09    9.00
 -10  -1  -5   90.49   17.80
 -10  -1  -5  101.89    8.40
 -10   1  -5  113.59    8.90
 -10   1  -5  111.59   20.60
 -10   1  -5  116.99    8.60
 -11  -1  -5   16.60    2.10
 -11  -1  -5    7.50   11.90
 -11   1  -5   18.70    2.20
 -11   1  -5   26.80   13.30
 -11   1  -5   22.50    3.30
 -12  -1  -5   13.80   13.10
 -12   1  -5  -21.30   13.40
 -13  -2   5   54.49    5.20
 -13  -2   5   52.79   19.60
 -13   2   5   67.39    4.90
 -12  -2   5   97.79    7.00
 -12  -2   5   85.19    7.70
 -12  -2   5   49.30   17.20
 -12   2   5   81.29    6.50
 -11  -2   5   48.20    4.80
 -11  -2   5   51.09   15.00
 -11   2   5   46.60    3.80
 -10  -2   5  130.09   10.10
 -10   2   5  127.39    9.40
  -9  -2   5   17.60    1.80
  -9  -2   5   17.20    2.20
  -9   2   5   15.80    1.70
  -9   2   5   18.50    1.70
  -8  -2   5    1.90    0.60
  -8  -2   5    5.60    5.50
  -8  -2   5    1.00    1.30
  -8   2   5    1.30    0.50
  -8   2   5    2.90    0.50
  -7  -2   5   34.00    7.80
  -7  -2   5   44.30    3.60
  -7  -2   5   39.70    3.20
  -7   2   5   41.00    3.00
  -6  -2   5  102.29    7.50
  -6  -2   5  106.09   16.30
  -6  -2   5  110.99    7.80
   6   2  -5   97.19   19.80
   6   2  -5   94.39    8.00
   6   2  -5  103.49   16.50
  -5  -2   5   41.00    9.00
  -5  -2   5   48.20    3.60
   5   2  -5   63.19   14.50
   5   2  -5   39.40    3.90
   5   2  -5   50.49    9.70
  -4  -2   5  103.59   12.10
  -4  -2   5  113.89   13.20
  -4  -2   5  124.29    7.90
   4   2  -5  137.69   18.30
  -4   2   5   92.89    7.60
  -4   2   5   99.49    7.70
   4   2  -5  112.39    8.20
  -3  -2   5  407.96   27.80
  -3  -2   5  399.76   32.90
  -3  -2   5  424.66   31.80
  -3   2   5  353.46   27.80
   3   2  -5  440.16   33.20
   3   2  -5  383.76   34.70
   3   2  -5  360.56   28.10
   3   2  -5  393.16   27.90
  -2  -2   5  129.09    9.40
  -2  -2   5  123.19   13.50
  -2  -2   5  157.08   14.80
  -2  -2   5  139.99    9.40
   2   2  -5  118.59   16.30
  -2   2   5  122.79   11.20
  -2   2   5  133.99   11.30
   2   2  -5  137.39   13.80
  -2   2   5  120.59    9.40
   2   2  -5  127.59    9.30
  -2   2   5  112.29   16.90
   2   2  -5  117.49    9.50
  -1  -2   5   31.70    2.60
  -1  -2   5   20.70    5.30
  -1  -2   5   44.40    9.00
  -1  -2   5   31.20    2.60
  -1   2   5   29.90    5.30
  -1   2   5   26.00    2.40
  -1   2   5   29.30    2.70
   1   2  -5   35.20    6.40
   1   2  -5   25.70    2.40
   1   2  -5   26.90    8.40
  -1   2   5   28.40    4.80
  -1   2   5   35.70   10.30
   1   2  -5   28.10    2.60
   0  -2   5 1496.25  102.19
   0  -2   5 1340.07  105.79
   0  -2  -5 1419.86  104.09
   0  -2   5 1589.44  108.69
   0  -2   5 1447.06  102.09
   0   2  -5 1524.95  107.39
   0   2   5 1413.16  109.19
   0   2  -5 1425.96  101.89
   0   2   5 1419.76  102.29
   0   2   5 1618.44  106.29
   0   2   5 1428.06  102.09
   0   2  -5 1483.95  106.79
   0   2  -5 1447.46  102.09
   0   2   5 1210.38  104.39
  -1  -2  -5   46.50    7.30
   1  -2   5   50.89   13.80
   1  -2   5   38.70    7.50
   1  -2   5   42.90    3.90
  -1  -2  -5   44.70    3.40
  -1   2  -5   45.20    9.50
   1   2   5   40.60    6.50
  -1   2  -5   39.60    3.40
   1   2   5   51.89    8.30
   1   2   5   45.20    4.10
  -1   2  -5   54.79    7.90
   1   2   5   35.20   13.20
   1   2   5   44.50    3.70
  -1   2  -5   46.50    3.70
   2  -2   5  558.54   45.10
  -2  -2  -5  586.64   40.60
  -2  -2  -5  577.24   43.80
   2  -2   5  597.34   51.19
  -2  -2  -5  584.74   40.40
   2  -2   5  545.85   41.10
  -2   2  -5  543.25   45.80
   2   2   5  556.24   40.90
  -2   2  -5  568.54   40.60
  -2   2  -5  592.84   45.50
   2   2   5  629.44   47.00
  -2   2  -5  561.24   40.80
   2   2   5  566.04   51.59
   2   2   5  561.44   41.30
  -3  -2  -5  558.94   42.10
   3  -2   5  506.05   38.50
  -3  -2  -5  561.94   38.00
   3  -2   5  508.15   51.09
  -3  -2  -5  563.74   37.80
  -3   2  -5  500.55   37.90
  -3   2  -5  547.75   43.40
  -3   2  -5  521.95   43.60
   3   2   5  454.55   49.20
   3   2   5  517.35   38.30
   3   2   5  552.94   45.40
   3   2   5  551.64   38.80
  -3   2  -5  543.75   38.10
   4  -2   5   22.10    7.70
  -4  -2  -5   24.70    2.30
   4  -2   5   25.20    3.30
  -4  -2  -5   26.20    2.10
  -4  -2  -5   21.60    6.50
   4  -2   5   70.99   24.20
   4   2   5   19.50    3.20
   4   2   5   18.80    7.30
   4   2   5   13.70   15.10
   4   2   5   25.40    3.30
  -4   2  -5   26.50    2.20
  -4   2  -5   24.40    8.20
  -4   2  -5   25.50    2.50
  -4   2  -5   29.40    8.60
  -5  -2  -5   53.79    4.10
   5  -2   5   33.50   10.10
  -5  -2  -5   59.89   10.70
   5  -2   5   35.70    5.10
  -5  -2  -5   48.50    3.80
  -5   2  -5   51.49    4.10
  -5   2  -5   46.30    3.80
  -5   2  -5   37.80   11.20
   5   2   5   56.69   14.20
  -5   2  -5   59.29   11.20
   5   2   5    9.10   18.00
   5   2   5   44.70    5.20
   5   2   5   47.80    5.20
   6  -2   5    4.90   12.80
  -6  -2  -5    8.30    6.50
   6   2   5   13.40    3.00
   6   2   5   -1.90   18.30
   6   2   5   -3.80   13.60
  -6   2  -5   11.20    8.70
   6   2   5   -7.60   21.10
  -7  -2  -5   20.30    2.20
  -7  -2  -5   25.50    2.70
  -7  -2  -5   32.40   10.50
   7   2   5   19.10    4.00
  -7   2  -5   27.20    2.70
  -7   2  -5   22.30    2.30
   7   2   5   19.40   30.80
  -7   2  -5   35.00   11.00
  -8  -2  -5  153.58   20.20
  -8  -2  -5  152.68   11.10
  -8  -2  -5  154.08   10.70
   8   2   5   17.10   47.60
  -8   2  -5  136.69   10.70
  -8   2  -5  132.49   11.00
  -8   2  -5  130.39   21.30
  -9  -2  -5  346.57   24.50
  -9  -2  -5  344.47   34.80
  -9   2  -5  381.86   37.40
  -9   2  -5  330.17   24.90
  -9   2  -5  330.97   24.60
 -10  -2  -5   58.19   14.50
 -10  -2  -5   52.29    4.90
 -10  -2  -5   45.30    4.10
 -10   2  -5   51.09    4.70
 -10   2  -5   44.60    4.10
 -10   2  -5   37.10   13.70
 -11  -2  -5    2.20   11.30
 -11  -2  -5    0.70    1.90
 -11  -2  -5    0.70    1.00
 -11   2  -5    0.80    0.90
 -11   2  -5   -3.00   13.80
 -12  -3   5   68.39   18.60
 -12  -3   5   61.59    6.90
 -12  -3   5   66.79    5.60
 -11  -3   5   77.29    7.10
 -11  -3   5   83.99    6.50
 -11  -3   5   75.19   19.10
 -11   3   5   77.49    6.00
 -10  -3   5   10.60   10.80
 -10  -3   5    5.80    2.30
 -10  -3   5    8.70    1.70
 -10   3   5   10.20    1.30
  -9  -3   5   72.59    6.40
  -9  -3   5   69.19   14.30
  -9  -3   5   86.19    6.10
  -9   3   5   69.99    5.60
  -8  -3   5    1.40    0.80
  -8  -3   5   -8.30    7.10
  -8  -3   5    3.90    1.10
   8   3  -5    0.60    3.30
  -7  -3   5   39.90    3.30
  -7  -3   5   44.30   10.70
   7   3  -5   44.70   22.90
   7   3  -5   35.00    4.60
  -6  -3   5  256.27   26.30
  -6  -3   5  283.57   20.70
  -6  -3   5  305.47   20.50
   6   3  -5  273.07   35.70
   6   3  -5  269.37   21.10
   6   3  -5  314.17   33.80
  -5  -3   5   37.50    3.10
  -5  -3   5   38.60    3.00
  -5  -3   5   32.40    7.70
  -5  -3   5   37.10   10.70
   5   3  -5   42.20    3.80
  -5   3   5   34.40    2.70
   5   3  -5   49.30   14.80
  -5   3   5   28.40   13.20
   5   3  -5   26.70   10.80
  -5   3   5   31.60    2.60
  -4  -3   5  501.45   34.20
  -4  -3   5  524.35   39.70
  -4  -3   5  490.95   34.30
  -4  -3   5  464.25   41.20
   4   3  -5  462.75   44.50
   4   3  -5  520.25   34.30
   4   3  -5  550.14   42.70
  -4   3   5  431.16   40.10
   4   3  -5  429.96   34.60
  -4   3   5  436.06   34.10
  -3  -3   5    6.30    1.10
  -3  -3   5    8.40    1.20
  -3  -3   5    5.60    6.00
  -3  -3   5    6.60    5.20
  -3   3   5    5.30    3.10
   3   3  -5    6.60    1.20
  -3   3   5    9.30    1.10
  -3   3   5   19.60   10.60
   3   3  -5    9.00    9.70
  -3   3   5    5.40    3.10
   3   3  -5    6.90    6.30
   3   3  -5    8.00    1.50
  -3   3   5    9.40    1.30
  -2  -3   5  239.58   22.20
  -2  -3   5  219.08   15.90
  -2  -3   5  200.08   21.20
  -2  -3   5  225.38   16.00
  -2   3   5  216.38   16.10
   2   3  -5  203.08   24.90
  -2   3   5  206.68   18.50
  -2   3   5  217.58   25.00
   2   3  -5  235.58   22.60
   2   3  -5  220.18   15.90
  -2   3   5  252.67   19.80
  -2   3   5  203.18   15.80
   2   3  -5  222.48   16.30
  -1  -3   5  232.98   23.30
   1  -3  -5  255.87   16.00
  -1  -3   5  214.98   16.20
  -1  -3   5  198.18   21.20
  -1  -3   5  224.98   16.30
  -1   3   5  210.98   16.40
  -1   3   5  209.08   19.20
   1   3  -5  219.18   24.20
  -1   3   5  225.98   20.40
  -1   3   5  221.68   25.70
   1   3  -5  235.28   16.50
   1   3  -5  233.98   22.60
  -1   3   5  203.58   16.10
   0  -3   5    1.00    0.90
   0  -3   5   -6.00    9.20
   0  -3  -5    1.80    0.60
   0  -3   5    6.40    4.60
   0   3   5    1.80    0.80
   0   3  -5    2.20    0.90
   0   3   5    2.00    1.00
   0   3  -5    0.40    0.60
   0   3  -5    5.20    5.10
   0   3   5    5.00    4.50
   0   3  -5  -13.60    7.10
  -1  -3  -5  617.24   46.90
   1  -3   5  632.54   54.19
   1  -3   5  556.04   44.00
   1  -3   5  580.14   48.90
  -1  -3  -5  583.74   43.60
   1   3   5  621.04   44.40
  -1   3  -5  567.04   43.70
   1   3   5  659.53   55.79
   1   3   5  720.23   50.99
  -1   3  -5  655.43   50.09
  -1   3  -5  656.13   51.79
  -1   3  -5  614.44   44.00
   1   3   5  623.34   44.00
  -2  -3  -5  687.53   50.69
   2  -3   5  745.93   63.69
   2  -3   5  703.63   51.29
   2  -3   5  694.03   56.39
  -2  -3  -5  696.33   54.49
  -2   3  -5  761.72   57.49
   2   3   5  754.52   51.69
   2   3   5  635.14   55.59
  -2   3  -5  646.04   57.69
  -2   3  -5  706.63   50.89
  -2   3  -5  777.92   51.19
   2   3   5  711.93   63.69
   2   3   5  697.33   51.19
   2   3   5  821.02   59.29
  -3  -3  -5  176.28   17.40
   3  -3   5  161.08   19.10
   3  -3   5  146.59   13.10
   3   3   5  179.58   13.70
  -3   3  -5  192.38   21.60
  -3   3  -5  180.48   20.20
   3   3   5  127.69   25.50
   3   3   5  211.58   23.10
  -3   3  -5  170.58   12.60
  -3   3  -5  187.88   12.90
   3   3   5  140.89   18.30
   3   3   5  181.08   13.10
  -4  -3  -5  200.78   14.50
  -4  -3  -5  206.18   14.80
  -4  -3  -5  210.78   20.60
  -4   3  -5  188.58   14.70
   4   3   5  166.78   21.80
   4   3   5  210.78   27.20
  -4   3  -5  220.88   15.00
   4   3   5  173.88   32.80
   4   3   5  197.58   15.80
   4   3   5  198.58   15.30
  -4   3  -5  200.48   24.50
  -4   3  -5  236.18   24.20
  -5  -3  -5   43.50    3.60
  -5  -3  -5   52.49   11.00
   5  -3   5   17.40   13.10
  -5  -3  -5   39.10    3.30
  -5   3  -5   43.70   13.00
   5   3   5    6.00   19.00
   5   3   5   23.10   13.70
  -5   3  -5   32.60   14.00
   5   3   5   40.90    4.90
  -5   3  -5   40.50    3.80
   5   3   5   37.70    5.10
  -5   3  -5   45.30    3.80
   5   3   5   44.50   19.80
  -6  -3  -5    2.10    0.80
  -6  -3  -5    7.00    6.70
  -6   3  -5    2.00    1.00
  -6   3  -5    1.80    0.80
   6   3   5   -3.30    2.30
  -6   3  -5   -5.90    8.80
   6   3   5   12.20   24.20
  -7  -3  -5   14.00    1.60
  -7  -3  -5    7.90    8.20
  -7   3  -5    8.40    1.60
   7   3   5   15.70    4.30
  -7   3  -5   13.10   10.30
   7   3   5   19.10   31.40
  -7   3  -5   11.60    1.60
  -8  -3  -5   13.50    1.80
  -8  -3  -5   25.30   10.50
  -8  -3  -5   12.70    2.20
  -8   3  -5   11.50    2.00
  -8   3  -5   15.90    1.90
  -8   3  -5   -4.60   12.20
   8   3   5    2.00    4.50
   8   3   5   54.09   44.70
  -9  -3  -5   84.19   16.70
  -9  -3  -5   78.39    6.40
  -9  -3  -5   85.79    7.10
  -9   3  -5   74.39    6.40
  -9   3  -5   85.19    6.90
  -9   3  -5  102.89   19.40
 -10  -3  -5   13.00    2.50
 -10  -3  -5  -12.60   10.20
 -10   3  -5   26.80   15.00
 -10   3  -5   13.90    1.90
 -11  -3  -5  145.79   10.70
 -11  -3  -5  156.58   23.70
 -11   3  -5  133.59   10.60
 -11   3  -5  137.49   22.10
 -12  -4   5   28.40   15.40
 -11  -4   5   16.10    2.90
 -11  -4   5   19.50    2.80
 -11  -4   5   42.30   16.70
 -10  -4   5  158.98   12.10
 -10  -4   5  197.58   25.50
 -10  -4   5  142.59   11.50
 -10   4   5  148.49   11.00
  -9  -4   5   13.30   10.80
  -9  -4   5    1.60    1.50
  -9  -4   5   -1.00    1.00
  -9   4   5    2.30    1.00
  -8  -4   5   99.49    7.40
  -8  -4   5   99.49    7.70
  -8  -4   5   76.69   15.70
  -8   4   5   84.49    6.90
   8   4  -5   22.50   35.20
  -7  -4   5  258.47   26.90
  -7  -4   5  255.07   17.10
  -7  -4   5  227.28   16.70
  -7   4   5  191.98   16.40
   7   4  -5  230.08   17.80
   7   4  -5  297.27   41.70
  -6  -4   5   19.80    2.20
  -6  -4   5   23.70    8.40
  -6  -4   5   21.90    2.40
   6   4  -5   18.70    3.00
  -6   4   5   15.20    2.00
  -6   4   5   17.00    1.70
   6   4  -5   30.80   18.60
  -5  -4   5    0.30    7.10
  -5  -4   5   16.20   15.50
   5   4  -5   -2.30   15.30
   5   4  -5  -24.10   16.50
  -4  -4   5   38.20    3.30
  -4  -4   5   34.20    8.90
  -4  -4   5   32.00    3.10
  -4  -4   5   15.50   12.70
   4   4  -5   46.30   14.20
  -4   4   5   33.80    3.20
   4   4  -5   36.10    3.50
  -4   4   5   31.40    3.00
   4   4  -5   13.20   14.00
   4   4  -5   34.70    3.90
  -4   4   5   53.29   14.90
  -3  -4   5 1458.95  101.09
  -3  -4   5 1305.37   93.69
  -3  -4   5 1289.07   93.59
  -3   4   5 1149.78   96.29
  -3   4   5 1211.18  102.09
   3   4  -5 1310.47  105.39
   3   4  -5 1387.06   93.69
  -3   4   5 1372.06   96.49
   3   4  -5 1386.56   94.19
  -3   4   5 1292.77   93.49
   3   4  -5 1513.45  105.39
  -3   4   5 1233.28   93.69
  -2  -4   5  453.25   42.30
  -2  -4   5  444.86   34.70
  -2  -4   5  486.65   34.90
  -2  -4   5  451.55   42.30
  -2   4   5  457.55   34.70
   2   4  -5  535.75   46.80
  -2   4   5  449.06   35.00
  -2   4   5  499.05   40.30
   2   4  -5  582.64   45.90
  -2   4   5  514.75   46.40
   2   4  -5  546.55   35.40
  -2   4   5  518.95   39.10
   2   4  -5  448.76   34.70
  -1  -4   5  897.01   71.19
  -1  -4   5  898.11   62.69
   1  -4  -5  764.12   62.29
  -1  -4   5  749.73   69.29
  -1   4   5  858.01   68.79
  -1   4   5  869.41   74.09
  -1   4   5  958.40   62.99
   1   4  -5  989.30   74.29
   1   4  -5  843.52   62.39
  -1   4   5  926.01   62.59
   1   4  -5  921.81   62.99
   1   4  -5  906.91   71.69
   0  -4  -5 2555.84  171.98
   0  -4   5 2588.74  172.88
   0  -4   5 2476.65  181.88
   0   4   5 2446.96  185.08
   0   4  -5 2409.46  172.18
   0   4   5 2406.56  179.48
   0   4   5 2193.58  172.28
   0   4   5 2365.66  172.78
   0   4  -5 2407.96  182.48
   0   4  -5 2303.87  172.58
   0   4  -5 2707.73  181.98
   1  -4   5   34.40   10.10
   1  -4   5   22.40    3.10
   1  -4   5   38.10   19.30
  -1  -4  -5   29.30   10.10
  -1  -4  -5   27.10    2.40
   1   4   5   26.80    3.30
   1   4   5   25.70   14.20
  -1   4  -5    9.00   10.50
  -1   4  -5   25.90   10.80
  -1   4  -5   22.80    2.80
  -1   4  -5   19.90    2.40
   1   4   5   21.90    2.80
   1   4   5   15.40   11.60
   2  -4   5    1.70    8.60
   2  -4   5   24.00    3.20
  -2  -4  -5   20.60    2.10
   2  -4   5   -2.20   26.30
  -2  -4  -5   16.00    7.30
  -2   4  -5   20.20    2.20
   2   4   5   15.30    2.50
  -2   4  -5   11.80   10.10
   2   4   5   21.90    3.30
  -2   4  -5   20.10    2.50
  -2   4  -5   18.50   11.40
   2   4   5   38.10   13.40
   2   4   5   10.80   15.00
  -3  -4  -5 1120.89   89.09
  -3  -4  -5 1101.29   84.09
   3   4   5 1254.27   85.49
   3   4   5 1288.57   97.99
  -3   4  -5 1234.18   84.59
   3   4   5 1236.68   84.79
  -3   4  -5 1202.28   94.59
   3   4   5 1186.68  102.39
  -3   4  -5 1078.99   92.99
  -3   4  -5 1181.78   84.19
  -4  -4  -5    6.10    7.10
  -4  -4  -5   18.10    2.10
   4  -4   5   -4.20   18.50
  -4   4  -5   16.80    2.10
   4   4   5  -23.10   18.70
   4   4   5   20.90    3.10
   4   4   5   55.79   22.60
   4   4   5    5.60   15.30
  -4   4  -5   19.00    2.40
   4   4   5   12.90    3.10
  -5  -4  -5  242.38   18.00
  -5  -4  -5  245.48   26.20
  -5  -4  -5  258.57   18.30
  -5   4  -5  255.37   18.50
   5   4   5  253.47   44.10
  -5   4  -5  255.57   30.30
   5   4   5  244.58   19.00
  -5   4  -5  248.88   18.20
   5   4   5  235.78   19.80
  -6  -4  -5  128.89   20.20
  -6  -4  -5  141.29   10.90
  -6  -4  -5  140.09   10.60
  -6   4  -5  148.19   10.70
  -6   4  -5  144.29   11.00
   6   4   5  148.89   36.90
  -6   4  -5  146.39   23.70
   6   4   5  128.89   12.60
  -7  -4  -5  105.79    8.50
  -7  -4  -5  111.29    8.90
  -7  -4  -5  120.49   19.60
  -7   4  -5  115.49    8.60
  -7   4  -5  115.29   19.70
   7   4   5  100.99   11.00
  -7   4  -5  113.59    8.90
   7   4   5   80.59   36.90
  -8  -4  -5   56.89    5.30
  -8  -4  -5   67.39   15.60
  -8   4  -5   64.59   18.50
   8   4   5   31.00   53.09
   8   4   5   59.19    9.60
  -8   4  -5   53.19    5.20
  -8   4  -5   56.79    4.80
  -9  -4  -5   52.79   13.40
  -9  -4  -5   49.00    5.00
  -9  -4  -5   40.20    4.60
  -9   4  -5   46.50    4.90
  -9   4  -5   52.69    4.20
  -9   4  -5   32.20   17.30
 -10  -4  -5   20.70   13.60
 -10   4  -5   33.70   18.00
 -10   4  -5   28.20    2.90
 -11  -5   5   15.00   16.80
 -10  -5   5    0.40    1.80
 -10  -5   5    4.70   13.30
 -10  -5   5    1.50    2.40
  -9  -5   5    6.30    2.00
  -9  -5   5    8.10    2.10
  -9  -5   5    6.40   12.10
  -9   5   5    9.10    1.50
  -8  -5   5  193.48   25.80
   8   5  -5   19.00   39.60
  -7  -5   5    6.10   10.20
  -7  -5   5    6.30    1.60
  -7  -5   5    7.00    1.80
   7   5  -5   -8.00   27.50
   7   5  -5   14.90    3.60
  -7   5   5    7.50    1.60
  -6  -5   5    0.60    1.40
  -6  -5   5    0.00    1.20
  -6  -5   5   -7.10    9.00
   6   5  -5    4.10    2.30
   6   5  -5    7.10   20.20
  -6   5   5    1.50    1.20
  -6   5   5    2.70    1.20
  -5  -5   5    4.60   10.10
  -5  -5   5    1.70    1.60
  -5  -5   5    3.10    1.20
  -5   5   5  -11.00   18.70
   5   5  -5  -23.10   16.80
  -5   5   5    1.00    1.30
   5   5  -5    3.20    2.40
  -5   5   5    1.00    1.00
   5   5  -5    0.10    2.00
  -4  -5   5    5.40   10.00
  -4  -5   5    7.80    2.70
  -4  -5   5   15.30    2.30
  -4   5   5    7.90    1.80
  -4   5   5  -20.20   16.50
  -4   5   5    9.20    1.60
   4   5  -5   -5.00   14.70
   4   5  -5    6.60    1.90
   4   5  -5    7.90    2.30
  -3  -5   5   10.50    1.90
  -3  -5   5    1.50   21.10
  -3  -5   5    9.90   11.10
   3   5  -5   15.90    2.20
   3   5  -5  -11.10   30.70
  -3   5   5   14.20    2.30
  -3   5   5   24.40   16.00
   3   5  -5   26.50   16.10
  -3   5   5   16.00    2.20
  -2  -5   5  -12.20   16.80
  -2  -5   5   10.30   12.60
  -2  -5   5   17.20    2.50
   2   5  -5   13.80    2.50
  -2   5   5   17.50   15.60
   2   5  -5   11.20   14.40
   2   5  -5   27.30   23.30
  -2   5   5    7.40   15.20
  -2   5   5    9.90    1.90
  -2   5   5   14.80    2.60
  -1  -5   5   15.60   16.40
  -1  -5   5  -18.20   15.70
  -1   5   5   -1.60   15.90
   1   5  -5   12.60    2.20
  -1   5   5   -3.50   15.60
   1   5  -5   30.80   18.90
   1   5  -5   11.70   12.40
  -1   5   5    6.90    1.70
  -1   5   5   14.50    2.50
   0  -5   5  -10.80   20.10
   0  -5   5    4.20    1.90
   0   5   5    0.10    1.20
   0   5  -5   -0.10    1.20
   0   5  -5  -17.60   30.00
   0   5  -5   -0.10    1.00
   0   5  -5   -9.60   11.60
   0   5   5  -15.80   14.70
   0   5   5    0.00    1.60
   1   5   5   16.30   17.50
   1   5   5   13.90    2.50
  -1   5  -5    3.20   12.30
  -1   5  -5   19.40    2.30
  -2  -5  -5    4.50    1.30
  -2  -5  -5    8.20   13.00
  -2   5  -5    1.80    1.40
   2   5   5    2.30    2.00
  -2   5  -5  -10.00   11.90
  -2   5  -5    1.00    0.90
   2   5   5    5.50   16.90
   2   5   5    1.30    1.50
  -3  -5  -5    1.00    1.10
  -3   5  -5    3.40    1.10
  -3   5  -5  -12.40   12.20
   3   5   5    3.70    1.90
  -3   5  -5    3.40    1.40
   3   5   5    4.70    2.40
   3   5   5    7.50   19.40
  -4  -5  -5    1.60    1.20
  -4  -5  -5    0.20   10.80
  -4   5  -5    3.90    1.20
   4   5   5   31.50   22.80
  -4   5  -5   -2.70   12.90
   4   5   5    4.10    2.50
   4   5   5    5.80    2.30
  -4   5  -5    3.10    1.50
  -5  -5  -5    2.10    1.40
   5   5   5  -23.50   25.10
  -5   5  -5    0.50    1.30
   5   5   5    4.60    2.70
  -5   5  -5    1.30    0.90
   5   5   5    0.80    2.60
  -5   5  -5   10.00   13.20
  -6  -5  -5    2.00    1.60
   6   5   5    5.90    3.80
   6   5   5   17.50   29.70
  -6   5  -5    0.30    1.50
  -6   5  -5    0.70    1.00
  -6   5  -5   -3.90   14.70
  -7  -5  -5    2.40    1.60
  -7   5  -5    0.50   15.30
  -7   5  -5    1.30    1.70
   7   5   5   19.40   36.00
   7   5   5    1.80    4.70
  -7   5  -5    3.80    1.20
  -8  -5  -5   46.90   17.60
  -8  -5  -5   59.79    6.20
  -8   5  -5   42.00   18.70
  -8   5  -5   65.09    8.10
   8   5   5   54.59   46.70
  -8   5  -5   72.99    5.60
  -9   5  -5   11.70   19.00
  -9  -6   5   46.70   17.80
  -9   6   5   21.90    2.80
  -8  -6   5    5.90    2.40
  -8  -6   5   12.80   15.40
   8   6  -5    5.00   44.30
  -8   6   5    9.80    1.80
  -7  -6   5  698.43   53.29
  -7  -6   5  682.03   66.69
   7   6  -5  760.12   54.19
   7   6  -5  915.01   81.89
  -7   6   5  738.83   52.69
  -6  -6   5   57.29    6.30
  -6  -6   5   60.29   18.90
   6   6  -5   80.19   10.60
   6   6  -5   79.09   40.70
  -5  -6   5    1.20    1.70
  -5  -6   5   17.70   14.20
  -5   6   5    4.00    1.50
   5   6  -5   -6.60    3.20
  -5   6   5    1.50    2.10
  -5   6   5  -43.10   23.60
   5   6  -5    0.70   21.10
   5   6  -5   -2.30    2.40
  -4  -6   5   13.50   15.50
  -4  -6   5   11.10    2.50
   4   6  -5   15.90    3.30
  -4   6   5  -50.79   21.60
   4   6  -5   22.10   19.70
  -4   6   5   13.80    2.10
   4   6  -5   11.70    2.60
  -4   6   5   11.20    2.50
  -3  -6   5  245.98   35.50
  -3  -6   5  203.38   17.40
   3   6  -5  223.58   18.10
  -3   6   5  249.78   17.40
  -3   6   5  276.27   40.60
   3   6  -5  326.77   40.60
  -3   6   5  224.58   17.70
  -2  -6   5   14.80   22.50
  -2  -6   5   18.70    3.20
  -2   6   5   16.80    2.60
   2   6  -5   41.10   19.60
   2   6  -5   18.80    3.20
  -2   6   5    0.50   17.80
  -2   6   5   21.50    3.30
   2   6  -5   14.10    2.30
  -1  -6   5   18.30   28.10
  -1   6   5   16.10    2.70
  -1   6   5  -23.80   17.80
   1   6  -5   25.20    3.70
  -1   6   5   18.30    3.40
   1   6  -5   36.90   16.70
   1   6  -5   22.20    2.90
   0   6  -5  545.85   53.09
   0   6   5  443.36   35.90
   0   6  -5  518.35   36.40
   0   6   5  472.95   36.60
   0   6   5  476.65   58.29
   0   6  -5  518.95   35.70
  -1   6  -5  458.25   32.50
   1   6   5  418.66   33.50
  -1   6  -5  461.85   50.39
   1   6   5  405.66   56.39
  -1   6  -5  472.35   33.20
   1   6   5  439.26   32.90
   2   6   5   38.80   26.00
   2   6   5   66.89    7.70
  -2   6  -5   81.89    6.20
   2   6   5   68.19    6.70
  -2   6  -5   60.39    6.60
  -2   6  -5   76.79   22.00
   3   6   5  611.34   41.00
  -3   6  -5  582.54   57.59
   3   6   5  580.24   69.79
  -3   6  -5  545.85   40.70
   3   6   5  494.35   41.50
  -3   6  -5  562.24   40.20
  -4  -6  -5    3.30    2.60
  -4  -6  -5  -28.60   19.90
  -4   6  -5    0.60   16.70
  -4   6  -5   -1.30    1.20
   4   6   5   -2.50   30.40
  -4   6  -5   -2.60    1.60
   4   6   5    0.10    2.40
   4   6   5    1.80    3.70
  -5  -6  -5  280.67   38.10
   5   6   5  258.77   21.40
  -5   6  -5  252.67   19.60
   5   6   5  199.58   43.50
  -5   6  -5  258.17   19.10
   5   6   5  264.07   20.20
  -5   6  -5  276.07   38.30
  -6  -6  -5  -11.60   18.20
  -6  -6  -5   11.90    3.20
   6   6   5   64.39   35.40
  -6   6  -5   36.20   19.50
   6   6   5   15.50    5.50
  -6   6  -5   13.20    2.00
  -6   6  -5   10.00    2.50
  -7  -6  -5   64.79   22.00
   7   6   5   82.29   12.70
  -7   6  -5  117.79   23.10
   7   6   5   50.99   42.70
  -7   6  -5  100.29    7.70
  -8  -6  -5    8.20   19.20
   8   6   5  -43.30   51.19
  -8   6  -5   18.50   22.70
  -7  -7   5   -3.80   22.20
   7   7  -5   21.60   36.60
  -7   7   5   10.00    2.10
  -6  -7   5    3.10   24.40
  -6  -7   5   32.50    6.00
   6   7  -5   17.50    4.90
   6   7  -5   19.70   27.80
  -5  -7   5   -2.60    3.70
  -5  -7   5   38.00   26.20
   5   7  -5    1.20    3.40
  -5   7   5   -2.00    1.50
   5   7  -5    4.30   23.10
  -5   7   5  -31.30   30.10
  -4  -7   5   37.20   29.40
  -4  -7   5   -2.50    4.20
   4   7  -5    4.70    3.50
  -4   7   5    7.00    3.00
  -4   7   5    2.80    1.60
  -4   7   5    7.40   26.10
   4   7  -5   -2.90    3.00
   4   7  -5   -1.00   21.40
  -3  -7   5  -68.59   36.40
   3   7  -5    9.00   19.40
   3   7  -5    2.60    2.20
  -3   7   5    2.40    2.70
  -3   7   5    2.40    1.70
   3   7  -5    0.00    2.50
  -3   7   5   44.90   24.90
   2   7  -5   22.50    3.90
  -2   7   5   12.80    3.30
  -2   7   5   25.70   24.30
   2   7  -5    8.20   17.90
   2   7  -5   17.60    2.80
  -2   7   5   12.60    2.50
   1   7  -5   57.89    6.50
  -1   7   5   59.49    6.80
   1   7  -5   56.79   21.00
   1   7  -5   52.79    5.50
  -1   7   5   45.10   25.80
  -1   7   5   56.69    5.80
   0   7  -5    6.70    2.80
   0   7   5  -11.40   24.30
   0   7  -5  -22.00   17.60
   0   7   5    4.40    2.00
   0   7   5    2.10    2.70
   1   7   5  139.89   11.70
   1   7   5   85.39   32.20
  -1   7  -5  147.69   12.00
  -1   7  -5  111.89   26.80
   1   7   5  140.29   12.60
  -1   7  -5  140.89   11.10
  -2   7  -5   74.79    6.50
   2   7   5   75.29    8.80
  -2   7  -5   77.89    7.50
   2   7   5   77.69    7.30
   2   7   5   36.30   30.10
  -2   7  -5   23.70   19.70
  -3   7  -5    1.60    1.30
  -3   7  -5   -0.20    2.30
   3   7   5  -30.90   25.80
  -3   7  -5  -20.00   17.30
   3   7   5    1.00    3.50
   3   7   5   -1.30    2.30
   4   7   5   65.09    7.30
   4   7   5   26.40   32.00
  -4   7  -5   60.49   22.80
  -4   7  -5   52.89    6.90
  -4   7  -5   69.49    5.70
   5   7   5  -23.50   30.90
   5   7   5    1.00    4.90
  -5   7  -5    4.00    1.40
  -5   7  -5   14.40   19.90
  -6   7  -5    9.10    1.80
  -6   7  -5   40.10   21.60
   6   7   5    7.30   34.30
   4   8  -5   20.20   26.50
  -4   8   5  -13.30   32.90
  -4   8   5    3.70    1.80
   3   8  -5  120.09    9.70
  -3   8   5  101.59    9.10
   3   8  -5   90.59   28.70
  -3   8   5   51.39   31.60
   2   8  -5    4.30    3.30
  -2   8   5    1.20    1.80
   2   8  -5    5.30   21.70
   1   8  -5    1.20   21.30
   1   8  -5   36.60    4.30
  -1   8   5   14.70   25.00
   1   8  -5   22.50    4.80
   0   8   5   75.29    7.10
   0   8  -5   65.39   22.80
   0   8   5   98.19   28.70
   0   8  -5   72.49    6.60
   0   8  -5   76.29   10.90
  -1   8  -5   23.50    3.50
   1   8   5   42.00   27.70
  -1   8  -5   13.30   20.70
   1   8   5   25.40    3.90
   2   8   5   65.19    6.70
  -2   8  -5   60.09   30.40
  -3   8  -5   -0.10   20.40
   3   8   5    5.10   28.40
 -13   0   6   -5.80   25.40
 -12   0   6  178.58   26.60
 -12   0   6  151.88   12.60
 -12   0   6  172.58   12.10
 -11   0   6   -0.50    1.40
 -11   0   6    0.40    0.60
 -10   0   6  267.27   28.70
 -10   0   6  301.57   21.60
 -10   0   6  315.37   21.90
  -9   0   6   22.80    7.30
   8   0  -6  921.31   66.09
  -8   0   6  867.41   62.29
  -8   0   6  837.92   66.09
  -8   0   6  897.81   62.49
  -7   0   6    0.00    0.40
  -7   0   6   -0.80    4.30
  -7   0   6    0.60    0.30
   7   0  -6   -0.30    5.00
  -6   0   6  694.13   52.69
   6   0  -6  751.62   52.59
  -6   0   6  649.93   49.50
  -6   0   6  724.23   52.09
   5   0  -6    0.30    2.50
  -5   0   6    1.00    0.30
  -5   0   6    2.90    3.10
  -4   0   6    0.70    2.60
  -4   0   6    1.10    3.60
   4   0  -6   -2.50    2.00
  -3   0   6   -2.20    3.80
   3   0  -6   -1.50    1.70
  -2   0   6 5577.74  385.66
   2   0  -6 5125.89  384.56
  -2   0   6 5599.84  385.16
  -1   0   6    1.00    0.60
  -1   0   6    2.10    6.80
   1   0  -6    0.10    0.50
   1   0  -6   -0.90    1.70
  -1   0   6    2.20    1.90
   0   0  -6 1322.97   89.79
   0   0   6 1144.29   89.49
   0   0  -6 1197.38   89.09
   0   0   6 1230.58   86.49
   0   0   6 1180.68   86.69
   0   0   6 1280.37   92.99
  -1   0  -6    0.40    0.30
  -1   0  -6   -2.60    3.90
   1   0   6   -2.30    1.90
  -1   0  -6    2.60    2.60
   1   0   6    1.70    0.90
   1   0   6    6.80    9.20
  -1   0  -6    0.10    0.40
   1   0   6    0.60    0.70
  -2   0  -6 3527.95  253.07
  -2   0  -6 3910.41  253.87
   2   0   6 3307.77  249.78
   2   0   6 3045.20  252.97
   2   0   6 3948.10  259.47
   2   0   6 3555.84  249.48
   3   0   6    5.10    3.90
   3   0   6   -1.10   13.30
  -3   0  -6    0.30    0.40
  -3   0  -6    0.40    0.50
   3   0   6    0.80    1.20
   3   0   6   -0.10    1.60
  -4   0  -6  182.18   12.80
   4   0   6  205.58   30.60
   4   0   6  136.79   17.80
   4   0   6  169.78   13.50
  -4   0  -6  169.48   18.50
  -4   0  -6  181.68   12.60
   4   0   6  181.88   20.40
  -5   0  -6    0.90    0.60
   5   0   6   -4.20    7.30
   5   0   6   -7.10    9.50
   5   0   6    2.40    1.80
  -5   0  -6   -0.10    0.50
  -5   0  -6    2.80    5.90
  -6   0  -6   49.70    4.10
  -6   0  -6   42.80   10.70
  -6   0  -6   52.79    4.40
   6   0   6   64.29   29.80
  -7   0  -6    1.50    0.90
  -7   0  -6   -0.70    7.70
  -7   0  -6    0.40    0.60
  -8   0  -6   51.59   14.80
  -8   0  -6   63.59    5.30
  -8   0  -6   71.19    5.80
  -9   0  -6   -1.10    0.70
  -9   0  -6   -1.30    1.00
  -9   0  -6  -12.60    9.30
 -10   0  -6  918.31   61.99
 -10   0  -6  826.52   61.49
 -10   0  -6  842.52   71.89
 -11   0  -6   13.50   12.00
 -13  -1   6  174.68   13.40
 -13  -1   6  235.88   34.70
 -12  -1   6    0.80    2.00
 -12  -1   6    5.90   14.80
 -12   1   6    2.10    0.80
 -11  -1   6    1.20   12.40
 -11  -1   6   -0.20    1.40
 -11   1   6    0.70    0.60
 -10  -1   6   25.20    3.00
 -10  -1   6   30.70    2.50
 -10   1   6   29.80    2.40
 -10   1   6   21.60    2.80
 -10   1   6   26.50   10.70
  -9  -1   6    4.40    6.80
  -9  -1   6    1.50    0.80
  -9  -1   6    1.60    0.60
  -9   1   6   -2.50    7.50
  -9   1   6    1.80    0.60
  -9   1   6    2.30    0.80
  -8  -1   6    2.70    5.80
  -8  -1   6   16.10    1.70
  -8   1   6    5.30    6.60
  -8   1   6   13.60    1.30
  -8   1   6   15.10    1.50
  -7  -1   6  166.28   15.70
  -7  -1   6  129.49   18.10
  -7  -1   6  161.98   11.10
  -7  -1   6  160.38   11.40
  -7   1   6  164.88   11.20
  -7   1   6  167.28   14.60
  -7   1   6  142.79   11.00
   7   1  -6  118.79   17.70
  -6  -1   6  119.49    8.40
  -6  -1   6  123.79    8.60
  -6  -1   6  102.59   14.10
   6   1  -6  105.69   13.80
   6   1  -6  103.09    8.50
  -6   1   6  118.69   11.00
  -6   1   6  124.19    8.40
  -5  -1   6   40.80    3.40
  -5  -1   6   33.20    7.40
  -5  -1   6   43.40    7.30
  -5  -1   6   44.40    3.20
   5   1  -6   40.30    3.50
   5   1  -6   48.10    8.30
  -5   1   6   47.30    3.20
  -4  -1   6  258.77   22.40
  -4  -1   6  273.77   21.60
  -4   1   6  271.97   18.00
  -4   1   6  230.08   18.10
   4   1  -6  240.88   21.90
   3  -1  -6   21.80    3.10
  -3  -1   6   23.00    5.40
  -3  -1   6   24.10    5.20
  -3  -1   6   25.90    1.80
  -3  -1   6   23.00    2.00
   3   1  -6   22.50    4.70
  -3   1   6   19.50    3.50
  -3   1   6   21.20    1.90
   3   1  -6   20.40    2.00
   3   1  -6   26.30    7.30
  -2  -1   6   59.49    4.40
  -2  -1   6   53.59    7.30
   2  -1  -6   54.39    5.80
  -2  -1   6   59.19    4.20
  -2  -1   6   70.29    9.20
  -2   1   6   49.30    4.30
  -2   1   6   49.80    9.90
  -2   1   6   61.99    6.50
   2   1  -6   54.59    8.90
  -2   1   6   57.59    4.20
   2   1  -6   54.89    7.20
   2   1  -6   51.89    4.30
  -1  -1   6   12.40    3.90
   1  -1  -6   15.40    1.40
   1  -1  -6   15.00    3.20
  -1  -1   6   17.90    1.70
  -1  -1   6   19.00    7.00
  -1  -1   6   19.20    1.80
   1   1  -6   16.50    3.80
  -1   1   6   10.70    3.50
  -1   1   6   18.80    1.60
  -1   1   6   18.30    1.90
   1   1  -6   16.50    1.60
   1   1  -6   17.20    5.80
   0  -1   6    0.10    0.60
   0  -1  -6    0.20    0.30
   0  -1   6    0.60    0.70
   0  -1   6   -1.30    2.40
   0  -1   6    7.00    8.00
   0  -1  -6   -9.70    3.70
   0   1   6   -0.80    0.60
   0   1  -6    0.30    0.40
   0   1  -6    0.30    0.40
   0   1  -6   -0.90    4.80
   0   1  -6   -0.10    2.30
   0   1   6  -10.20    8.20
   0   1   6   -0.90    2.30
   0   1   6   -0.50    0.60
   1  -1   6    4.10    1.30
  -1  -1  -6    3.90    4.40
   1  -1   6    4.80    1.30
  -1  -1  -6    4.90    0.80
   1  -1   6  -13.50   10.10
   1  -1   6    3.70    3.20
  -1  -1  -6    4.60    0.60
  -1   1  -6    7.00    3.40
   1   1   6    4.20    1.20
  -1   1  -6    4.30    4.90
   1   1   6    7.40    3.80
   1   1   6    9.80    9.20
  -1   1  -6    3.60    0.60
  -1   1  -6    4.70    0.80
   1   1   6    6.10    3.40
   1   1   6    3.90    1.00
  -2  -1  -6   73.09   10.50
  -2  -1  -6   82.39    6.00
  -2  -1  -6   80.49    6.20
   2  -1   6  119.29   20.50
   2  -1   6   75.29   10.40
   2  -1   6   77.69    6.70
   2  -1   6   93.69    7.60
   2   1   6   84.29    6.50
   2   1   6   80.49    6.80
   2   1   6   91.59   18.10
   2   1   6   76.39   10.10
  -2   1  -6   84.69   11.50
  -2   1  -6   78.19    6.00
  -2   1  -6   85.89    6.30
  -2   1  -6   90.39   10.90
   3  -1   6   33.00    3.70
   3  -1   6   24.60    6.90
  -3  -1  -6   32.70    2.80
   3  -1   6   29.70   16.60
  -3  -1  -6   33.50    7.50
  -3  -1  -6   36.40    3.00
  -3   1  -6   33.10    7.50
   3   1   6   31.00    8.50
   3   1   6   32.70    3.80
  -3   1  -6   37.70    2.80
   3   1   6   36.50    3.50
   3   1   6   29.60    7.20
  -3   1  -6   38.70    3.10
  -3   1  -6   25.60    7.60
  -4  -1  -6   33.20    2.70
  -4  -1  -6   37.40    3.00
  -4  -1  -6   29.50    8.20
   4  -1   6   35.90   20.00
   4  -1   6   25.40    8.10
   4  -1   6   34.50    4.00
  -4   1  -6   32.20    3.00
   4   1   6   33.50    3.90
   4   1   6   22.70    7.80
   4   1   6   28.40    3.90
   4   1   6   32.10    9.80
   4   1   6   42.40   16.30
  -4   1  -6   35.50    2.80
  -4   1  -6   36.30    8.40
  -4   1  -6   33.60    8.40
  -5  -1  -6  123.49    8.80
   5  -1   6  148.79   30.90
   5  -1   6  109.89    9.60
   5  -1   6   82.99   15.80
  -5  -1  -6  120.29    8.50
  -5  -1  -6  107.39   15.30
   5  -1   6  141.79   20.10
   5   1   6  120.29   22.30
   5   1   6   96.99   25.20
  -5   1  -6  113.29    8.50
  -5   1  -6  118.49   16.00
  -5   1  -6  119.29    8.80
   5   1   6  105.69    9.60
   5   1   6   87.09   16.50
  -6  -1  -6  235.08   16.90
  -6  -1  -6  230.48   17.20
  -6   1  -6  243.78   17.30
   6   1   6  283.37   42.30
  -6   1  -6  206.48   25.00
   6   1   6  227.78   18.30
  -7  -1  -6   32.30    9.80
  -7  -1  -6   26.90    2.60
  -7  -1  -6   24.80    2.20
  -7   1  -6   17.30    2.50
   7   1   6   12.60    3.70
  -7   1  -6   21.30    2.20
  -7   1  -6   36.10   11.50
   7   1   6   35.20   34.40
  -8  -1  -6   95.29   16.80
  -8  -1  -6   89.39    7.20
  -8  -1  -6   90.49    6.80
  -8   1  -6   77.59   17.50
  -8   1  -6   83.79    7.20
  -8   1  -6   86.19    6.80
  -9  -1  -6   10.80   10.00
  -9  -1  -6    6.80    1.60
  -9  -1  -6   11.70    1.60
  -9   1  -6   20.90   10.80
  -9   1  -6    6.70    1.60
  -9   1  -6    8.30    1.40
 -10  -1  -6    9.50    2.00
 -10  -1  -6    8.10    1.30
 -10  -1  -6   22.80   10.70
 -10   1  -6   26.90   12.10
 -10   1  -6    8.50    1.90
 -10   1  -6    8.80    1.50
 -11  -1  -6   18.20   12.60
 -11  -1  -6   20.40    2.40
 -11   1  -6    3.60   12.30
 -11   1  -6   26.70    2.60
 -13  -2   6    2.90    1.30
 -13  -2   6   -4.80   16.90
 -13   2   6    0.70    0.90
 -12  -2   6   30.10    3.20
 -12  -2   6   28.00   15.80
 -12  -2   6   34.00    4.30
 -12   2   6   30.50    2.70
 -11  -2   6   10.10    1.70
 -11  -2   6    6.20    1.90
 -11  -2   6   32.00   13.40
 -11   2   6   10.60    1.30
 -10  -2   6    0.40    1.10
 -10  -2   6   -0.30   10.00
 -10   2   6    0.20    0.70
  -9  -2   6  266.97   20.20
  -9  -2   6  306.87   29.80
  -8   2   6  615.34   43.40
  -7  -2   6  100.19   14.80
  -7  -2   6  118.09    8.70
  -6  -2   6  511.85   35.90
  -6  -2   6  426.16   42.50
  -6  -2   6  558.04   35.80
  -6  -2   6  536.55   41.30
   6   2  -6  477.65   46.30
   6   2  -6  479.95   36.10
  -5  -2   6  616.84   43.60
  -5  -2   6  621.74   43.40
  -5  -2   6  574.54   49.80
  -5  -2   6  672.53   48.40
   5   2  -6  604.24   51.79
   5   2  -6  614.24   49.60
   5   2  -6  593.34   43.80
  -4  -2   6   10.00    1.20
  -4  -2   6   11.00    5.40
  -4  -2   6    9.30    4.80
  -4  -2   6   11.50    1.10
  -4   2   6    7.50    1.00
   4   2  -6    9.90    1.50
   4   2  -6    9.50    9.70
   4   2  -6   14.60    5.60
  -4   2   6    7.70    0.90
  -3  -2   6  102.39   11.40
  -3  -2   6   88.99    7.30
  -3  -2   6   95.09    6.80
  -3  -2   6   87.39   12.20
   3   2  -6   89.49   11.60
   3   2  -6  114.89   15.10
  -3   2   6   88.89    7.90
  -3   2   6   98.79    8.00
   3   2  -6   93.29    6.90
   3   2  -6   86.09    7.10
  -3   2   6   95.09   14.00
  -3   2   6   88.79    6.90
  -2  -2   6 2140.79  165.18
  -2  -2   6 2475.75  165.68
  -2  -2   6 2474.65  160.58
   2   2  -6 2343.17  160.58
  -2   2   6 2428.96  163.08
   2   2  -6 2514.05  166.18
  -2   2   6 2035.10  166.18
  -2   2   6 2089.39  160.68
  -2   2   6 2006.30  160.48
  -2   2   6 2196.88  162.88
   2   2  -6 2370.76  166.48
   1  -2  -6  148.39   10.20
  -1  -2   6  168.58   17.90
  -1  -2   6  143.19   15.00
  -1  -2   6  141.49   10.50
  -1  -2   6  141.79   10.60
  -1   2   6  148.29   10.70
  -1   2   6  135.89   10.40
  -1   2   6  117.49   18.20
   1   2  -6  125.39   10.50
  -1   2   6  157.48   14.10
   1   2  -6  143.19   17.00
   1   2  -6  160.78   15.30
   1   2  -6  141.49   10.40
  -1   2   6  140.69   13.60
   0  -2   6 1781.42  119.49
   0  -2   6 1553.24  123.49
   0  -2   6 1744.13  119.29
   0  -2   6 1770.92  126.49
   0  -2  -6 1697.03  121.29
   0  -2  -6 1534.25  118.99
   0   2  -6 1760.72  119.19
   0   2  -6 1497.15  119.29
   0   2   6 1851.71  123.99
   0   2   6 1649.44  122.89
   0   2   6 1760.32  119.69
   0   2   6 1771.62  127.89
   0   2  -6 1790.32  124.39
   0   2  -6 1607.14  124.29
   0   2   6 1608.04  119.29
   1  -2   6  117.69   13.90
   1  -2   6  175.98   23.40
   1  -2   6  134.69   10.00
  -1  -2  -6  134.29   13.10
   1  -2   6  120.39    9.80
  -1  -2  -6  125.39    9.40
  -1   2  -6  146.49   16.40
  -1   2  -6  125.99    9.50
  -1   2  -6  141.19   16.40
   1   2   6  128.79   10.10
   1   2   6  130.79    9.80
  -1   2  -6  142.09    9.70
   1   2   6  141.09   14.90
   1   2   6  109.99   13.20
   1   2   6  121.09   21.60
  -2  -2  -6   10.70    1.20
   2  -2   6   23.80   14.80
   2  -2   6   11.20    1.90
   2  -2   6    5.60    4.60
  -2  -2  -6   10.00    1.00
  -2  -2  -6    0.10    4.30
  -2   2  -6    8.30    1.10
   2   2   6    7.00    5.40
  -2   2  -6    6.90    4.70
  -2   2  -6    7.10    1.20
   2   2   6    6.80    1.70
   2   2   6    4.10    4.40
  -2   2  -6    9.90    6.40
   2   2   6   10.70   11.80
  -3  -2  -6  136.69   14.60
  -3  -2  -6  139.99    9.70
  -3  -2  -6  138.79    9.90
   3  -2   6  127.79   10.60
   3  -2   6  118.39   15.10
   3  -2   6  215.88   31.00
  -3   2  -6  131.39    9.80
   3   2   6  134.39   10.40
  -3   2  -6  146.19   16.30
   3   2   6  130.39   17.80
   3   2   6   97.99   21.80
   3   2   6  133.89   10.80
  -3   2  -6  116.69   16.60
  -3   2  -6  138.99   10.10
   3   2   6  127.79   15.50
  -4  -2  -6    9.60    1.30
   4  -2   6   24.70   23.50
   4  -2   6    5.20    2.10
  -4  -2  -6    3.20    5.20
  -4  -2  -6    7.90    1.10
  -4   2  -6    6.90    7.10
  -4   2  -6   10.00    1.20
   4   2   6    8.70   10.00
   4   2   6   11.10    7.70
   4   2   6    7.20    2.00
   4   2   6   13.80    2.60
  -4   2  -6    7.60    1.30
   4   2   6   19.70   14.90
  -4   2  -6   13.90    8.30
  -5  -2  -6  316.87   22.00
  -5  -2  -6  286.47   28.10
  -5  -2  -6  334.37   22.40
  -5   2  -6  318.37   22.40
   5   2   6  314.87   42.80
  -5   2  -6  289.47   31.30
  -5   2  -6  292.07   29.50
  -5   2  -6  296.37   22.10
   5   2   6  301.67   23.40
   5   2   6  283.07   22.70
   5   2   6  350.46   37.00
  -6  -2  -6  135.49    9.90
  -6  -2  -6  138.19   17.10
   6   2   6  129.79   34.50
   6   2   6  128.19   11.20
  -6   2  -6  118.09    9.80
  -6   2  -6  126.59    9.50
  -6   2  -6  128.69   18.80
  -7  -2  -6  776.32   59.79
  -7  -2  -6  792.72   51.09
  -7  -2  -6  709.23   50.59
   7   2   6  615.84   52.09
   7   2   6  694.83   81.09
  -7   2  -6  744.53   50.69
  -7   2  -6  709.83   60.59
  -7   2  -6  661.73   50.99
  -8  -2  -6 1220.58   85.09
  -8  -2  -6 1340.97   95.29
  -8  -2  -6 1220.18   84.59
  -8   2  -6 1142.59   84.69
  -8   2  -6 1039.80   93.79
  -8   2  -6 1208.78   85.09
  -9  -2  -6  215.08   17.40
  -9  -2  -6  229.18   28.00
  -9  -2  -6  276.37   17.90
  -9   2  -6  236.08   44.20
  -9   2  -6  223.08   17.50
  -9   2  -6  224.48   17.10
 -10  -2  -6  179.48   13.40
 -10  -2  -6  192.08   14.10
 -10  -2  -6  191.18   25.80
 -10   2  -6  182.38   13.90
 -10   2  -6  190.28   27.40
 -10   2  -6  172.28   13.50
 -11  -2  -6    0.70    1.20
 -11  -2  -6    2.00   12.00
 -11   2  -6    8.20   13.70
 -12  -3   6   18.70   16.20
 -11  -3   6    2.30    1.20
 -11  -3   6    0.90   11.50
 -11  -3   6    4.60    1.90
 -11   3   6    1.60    0.90
 -10  -3   6    0.70    1.40
 -10  -3   6    6.20    2.30
 -10  -3   6    2.00   11.80
 -10   3   6    3.10    0.90
  -9  -3   6   83.59   16.70
  -9  -3   6   94.29    6.90
  -9  -3   6   84.29    7.20
  -9   3   6   84.79    6.40
  -8  -3   6   21.90    2.60
  -8  -3   6   25.70    9.70
  -8  -3   6   21.80    2.30
  -7  -3   6  398.46   27.50
  -7  -3   6  377.66   34.00
  -7  -3   6  398.56   26.60
   7   3  -6  361.46   45.80
   7   3  -6  310.57   27.10
  -6  -3   6   22.10   13.90
  -6  -3   6    9.30    1.30
  -6  -3   6    7.40    1.30
  -6  -3   6   11.80    6.00
   6   3  -6    3.90   16.40
   6   3  -6   19.40   14.10
   6   3  -6   11.80    2.10
  -5  -3   6  257.27   17.50
  -5  -3   6  274.07   23.80
  -5  -3   6  235.98   26.10
  -5  -3   6  268.47   17.80
   5   3  -6  265.37   30.20
   5   3  -6  240.58   27.00
  -5   3   6  220.98   17.30
  -5   3   6  210.18   27.50
  -5   3   6  215.38   17.20
   5   3  -6  253.87   18.10
  -4  -3   6 1816.32  125.19
  -4  -3   6 1869.51  130.79
  -4  -3   6 1696.73  132.29
  -4  -3   6 1780.52  124.99
   4   3  -6 1835.32  134.59
   4   3  -6 1918.41  125.09
  -4   3   6 1679.63  124.99
  -4   3   6 1540.35  124.89
   4   3  -6 2041.50  134.09
  -4   3   6 1646.84  129.99
   4   3  -6 1711.33  125.49
  -3  -3   6  343.27   32.80
  -3  -3   6  414.96   26.80
  -3  -3   6  416.06   33.10
  -3  -3   6  381.96   26.60
   3   3  -6  336.37   27.00
  -3   3   6  362.16   28.40
   3   3  -6  367.16   36.10
  -3   3   6  356.76   26.70
  -3   3   6  361.86   28.50
   3   3  -6  411.16   26.70
   3   3  -6  417.36   34.60
  -3   3   6  329.37   34.70
  -3   3   6  340.27   26.40
  -2  -3   6   68.59   12.20
  -2  -3   6   70.39    5.40
  -2  -3   6   76.19    5.50
  -2  -3   6   58.29   11.30
   2   3  -6   64.59   12.20
   2   3  -6   72.59   14.30
  -2   3   6   69.39    9.20
   2   3  -6   67.39    5.70
  -2   3   6   71.09    5.60
  -2   3   6   66.69    5.30
   2   3  -6   58.99    5.30
  -2   3   6   94.69   16.10
  -2   3   6   67.59    9.50
  -1  -3   6 1092.99   79.89
  -1  -3   6  932.01   78.09
  -1  -3   6 1037.50   72.89
   1  -3  -6 1127.59   72.19
  -1  -3   6  985.70   72.49
   1   3  -6 1029.10   72.69
  -1   3   6 1090.69   76.49
  -1   3   6  920.81   72.69
   1   3  -6 1007.40   72.39
  -1   3   6  987.40   72.39
  -1   3   6  969.10   81.29
   1   3  -6 1006.80   78.89
   1   3  -6 1055.19   80.69
  -1   3   6 1079.79   77.29
   0  -3   6    2.80    1.10
   0  -3   6    2.00    5.40
   0  -3  -6    2.40    0.60
   0  -3   6   -6.90    9.90
   0   3   6    0.80    1.00
   0   3  -6    1.50    0.60
   0   3   6    3.30    5.80
   0   3   6    4.30    4.50
   0   3  -6    6.60    8.10
   0   3   6    2.30    0.90
   0   3  -6    1.60    0.90
   0   3  -6    0.10    5.80
   0   3   6   -2.40    9.80
  -1  -3  -6   68.59    9.70
   1  -3   6   28.00    9.20
   1  -3   6   49.10    4.40
  -1  -3  -6   49.20    3.80
   1  -3   6   48.90   16.40
   1   3   6   49.20    4.20
   1   3   6   48.80    4.70
  -1   3  -6   49.00    3.90
  -1   3  -6   30.30    8.90
   1   3   6   35.10   14.10
   1   3   6   36.90    9.60
   1   3   6   57.99    9.10
  -1   3  -6   40.50   11.50
  -1   3  -6   45.40    4.10
  -2  -3  -6  668.43   49.90
  -2  -3  -6  662.23   53.89
   2  -3   6  701.83   50.59
   2  -3   6  655.03   55.89
   2  -3   6  727.23   64.19
  -2   3  -6  794.02   50.39
  -2   3  -6  770.52   58.69
  -2   3  -6  676.63   49.99
   2   3   6  740.63   50.49
  -2   3  -6  724.73   57.39
   2   3   6  704.93   63.89
   2   3   6  727.93   58.59
   2   3   6  608.04   54.99
   2   3   6  716.53   50.99
  -3  -3  -6   16.20    1.70
   3  -3   6   13.10    2.60
   3  -3   6  -33.20   24.60
  -3  -3  -6   15.30    6.70
   3   3   6   19.20   11.80
   3   3   6   11.10    2.20
  -3   3  -6   10.40    8.90
   3   3   6    7.20    8.00
   3   3   6   18.00    3.00
  -3   3  -6   10.20    8.30
  -3   3  -6   12.90    1.60
   3   3   6   17.60   14.50
  -3   3  -6   13.30    1.90
   4  -3   6   -4.40    2.40
  -4  -3  -6    0.20    0.60
  -4  -3  -6    0.40    5.50
   4  -3   6   11.10   10.50
  -4  -3  -6   -0.10    0.60
  -4   3  -6   -3.80   10.40
   4   3   6   -1.20    1.60
   4   3   6    2.10    1.70
   4   3   6    3.80   16.40
  -4   3  -6    0.30    0.80
  -4   3  -6  -12.90    8.00
   4   3   6   12.90   10.60
   4   3   6  -25.40   14.20
  -4   3  -6    0.80    0.60
  -5  -3  -6    1.20    0.70
   5  -3   6    9.70   16.40
  -5  -3  -6    1.10    0.90
  -5  -3  -6   10.80    6.60
  -5   3  -6    1.10   14.10
   5   3   6   -7.90   36.40
  -5   3  -6    1.10    0.70
   5   3   6  -43.00   24.80
   5   3   6    0.90    2.40
   5   3   6    8.30   16.50
   5   3   6    0.70    2.10
  -5   3  -6    0.00    0.80
  -6  -3  -6  335.47   32.50
  -6  -3  -6  334.07   24.50
  -6  -3  -6  352.96   25.00
   6   3   6  399.46   55.79
   6   3   6  345.87   28.20
  -6   3  -6  348.67   35.50
  -6   3  -6  354.16   24.80
  -6   3  -6  321.87   25.00
  -7  -3  -6  188.18   13.40
  -7  -3  -6  202.88   23.40
   7   3   6  166.98   15.70
   7   3   6  161.38   43.40
  -7   3  -6  180.58   13.90
  -7   3  -6  185.78   13.60
  -7   3  -6  195.08   26.30
  -8  -3  -6   80.99    6.60
  -8  -3  -6   78.99   15.50
  -8  -3  -6   70.39    5.90
   8   3   6   63.79   50.19
  -8   3  -6   71.69    6.50
  -8   3  -6   77.89    6.10
  -8   3  -6   99.19   18.80
  -9  -3  -6  420.36   28.90
  -9  -3  -6  374.06   28.20
  -9  -3  -6  410.36   39.50
  -9   3  -6  395.16   28.70
  -9   3  -6  384.46   28.40
  -9   3  -6  376.36   40.90
 -10  -3  -6    2.60   11.40
 -10  -3  -6    0.60    1.80
 -10   3  -6    0.90    0.90
 -10   3  -6    1.80    2.00
 -10   3  -6    6.60   14.70
 -11  -3  -6    4.70    1.80
 -12  -4   6   40.00   17.70
 -12  -4   6   18.90    2.50
 -11  -4   6   31.60   15.00
 -10  -4   6    3.50    1.90
 -10  -4   6   -8.00   11.50
 -10  -4   6    1.20    1.10
 -10   4   6    2.90    1.10
  -9  -4   6   30.20   13.90
  -9  -4   6   50.09    5.40
  -9  -4   6   45.30    4.10
  -9   4   6   39.90    3.60
  -8  -4   6   63.29    5.10
  -8  -4   6   63.09    5.40
  -8  -4   6   84.99   16.90
   8   4  -6  -24.40   36.60
  -8   4   6   50.79    4.70
  -7  -4   6    9.60    8.70
  -7  -4   6    1.90    1.00
  -7  -4   6   -1.50    0.90
   7   4  -6   -0.90    2.40
  -7   4   6    2.50    1.00
   7   4  -6  -18.70   23.60
  -6  -4   6   28.40    2.90
  -6  -4   6   24.50    2.60
  -6  -4   6   34.50   10.00
   6   4  -6   26.40    3.90
   6   4  -6   43.20   20.50
  -6   4   6   23.40    2.40
  -5  -4   6  164.68   11.70
  -5  -4   6  179.38   19.90
  -5  -4   6  155.18   11.50
  -5  -4   6  118.19   23.60
   5   4  -6  172.48   27.20
  -5   4   6  137.49   11.30
  -5   4   6  191.68   29.50
   5   4  -6  218.88   35.10
   5   4  -6  179.88   12.40
  -5   4   6  135.79   11.20
  -4  -4   6   19.00   12.50
  -4  -4   6    1.00    0.80
  -4  -4   6    3.40    1.10
  -4  -4   6    7.90    7.60
  -4   4   6   -1.80   14.80
   4   4  -6    2.10   11.80
  -4   4   6    2.40    1.10
   4   4  -6   -2.20    1.40
   4   4  -6    0.70    1.30
  -4   4   6    0.40    0.80
  -3  -4   6  122.29   17.60
  -3  -4   6  115.39    8.80
  -3  -4   6  107.49   19.00
  -3  -4   6  115.09    8.90
  -3   4   6  116.19   20.70
   3   4  -6  112.59    8.80
  -3   4   6  115.29    8.70
   3   4  -6  123.69    9.40
   3   4  -6  129.49   22.20
  -3   4   6   94.39   13.40
  -3   4   6  117.09    9.00
  -3   4   6  111.89   13.50
  -2  -4   6   29.10    3.60
  -2  -4   6   37.80   11.40
  -2  -4   6   29.50   10.30
  -2  -4   6   31.40    3.20
   2   4  -6   32.50    3.50
   2   4  -6   38.30   13.40
  -2   4   6   31.40    9.40
   2   4  -6   37.60    3.20
   2   4  -6   27.70   12.60
  -2   4   6   32.70    3.10
  -2   4   6   31.70    8.40
  -2   4   6   32.20    3.50
  -2   4   6   20.80   14.60
  -1  -4   6   10.60   11.10
  -1  -4   6    1.70    1.90
  -1  -4   6    5.60    1.50
  -1  -4   6   -0.70    8.60
   1   4  -6    5.20   10.10
  -1   4   6    9.40    6.80
  -1   4   6    3.60    1.40
   1   4  -6    3.00    1.00
  -1   4   6    2.30    1.10
   1   4  -6   -1.30    9.80
  -1   4   6    8.60    8.50
   1   4  -6    2.90    1.20
  -1   4   6    8.60   12.80
   0  -4  -6   94.49    7.10
   0  -4   6   87.79   15.60
   0  -4   6   79.09   19.60
   0  -4   6   91.19    7.70
   0   4  -6   94.49    7.30
   0   4   6   87.39    7.90
   0   4  -6  142.89   19.60
   0   4  -6   99.49    7.80
   0   4  -6   93.29   17.90
   0   4   6  102.09   16.70
   0   4   6  108.49   21.80
   0   4   6   90.99    7.50
   0   4   6   83.89   13.40
   1  -4   6   24.90   19.30
   1  -4   6   -6.50   10.50
  -1  -4  -6   18.90    9.90
  -1  -4  -6   18.80    2.00
  -1   4  -6   28.80   11.30
   1   4   6   12.70    2.20
  -1   4  -6    8.80   11.90
   1   4   6    8.40   12.50
   1   4   6   13.30    8.10
  -1   4  -6   19.10    2.50
   1   4   6   13.30   15.00
  -1   4  -6   18.00    2.00
   1   4   6   17.40    2.90
  -2  -4  -6    2.40    0.80
  -2  -4  -6   -2.20    7.40
   2  -4   6    2.90   11.90
   2  -4   6    3.90    2.10
   2  -4   6   26.10   26.50
  -2   4  -6    7.70   10.00
   2   4   6    1.90    1.50
   2   4   6  -17.50    9.50
   2   4   6    3.70    1.80
  -2   4  -6   17.70   13.30
  -2   4  -6    4.10    1.30
  -2   4  -6    2.20    0.90
   2   4   6    1.80   14.50
   2   4   6   24.20   15.50
  -3  -4  -6   35.90    9.30
  -3  -4  -6   37.30    3.40
  -3   4  -6   28.10   16.40
  -3   4  -6   32.70    3.30
   3   4   6   69.29   22.50
   3   4   6   40.60    4.70
   3   4   6   38.40   14.00
   3   4   6   37.90    4.20
   3   4   6   28.80   20.30
  -3   4  -6   38.90    3.80
  -4  -4  -6   23.10    2.60
  -4  -4  -6   32.20    9.90
   4   4   6    6.20   20.10
  -4   4  -6   27.40    3.00
  -4   4  -6   23.70   13.10
   4   4   6   16.40    3.70
  -4   4  -6   26.50    2.60
  -5  -4  -6   66.09    6.00
  -5  -4  -6   79.99   14.40
   5   4   6   74.79    7.30
  -5   4  -6   71.99    6.30
  -5   4  -6   83.09    6.00
  -5   4  -6   69.69   17.90
   5   4   6   67.79    7.80
   5   4   6   74.59   30.50
  -6  -4  -6   56.29   13.40
  -6  -4  -6   45.00    4.30
  -6   4  -6   45.20    4.00
   6   4   6   -2.30   29.10
  -6   4  -6   43.40    4.40
   6   4   6   42.90    6.30
  -6   4  -6   46.10   15.90
  -7  -4  -6   43.70    4.30
  -7  -4  -6   35.00   12.00
  -7   4  -6   37.80   14.90
   7   4   6   55.39   36.40
  -7   4  -6   43.70    3.80
  -7   4  -6   38.90    4.30
  -8  -4  -6   11.30    2.10
  -8  -4  -6    8.90   10.70
  -8   4  -6   26.00   14.80
  -8   4  -6   14.80    2.00
  -8   4  -6   13.10    2.30
   8   4   6  -10.00   48.50
   8   4   6    5.30    6.00
  -9  -4  -6   10.80    4.00
  -9  -4  -6    4.80   11.30
  -9  -4  -6   -0.70    2.20
  -9   4  -6    5.50    1.30
  -9   4  -6    2.70    2.30
  -9   4  -6    9.00   15.00
 -10  -4  -6  -11.30   12.80
 -10   4  -6    1.20    1.00
 -10   4  -6    3.20   17.40
 -11  -5   6   60.99    5.80
 -11  -5   6   21.70   16.80
 -10  -5   6   -0.50    1.70
 -10  -5   6   -0.80    2.30
 -10  -5   6   -6.70   15.10
  -9  -5   6   17.90    2.80
  -9  -5   6   27.20    4.00
  -9  -5   6   11.80   14.40
  -9   5   6   30.10    2.70
   8   5  -6   30.10   39.50
  -7  -5   6  551.34   43.70
  -7  -5   6  588.34   43.50
  -7  -5   6  670.03   56.09
   7   5  -6  764.12   70.19
   7   5  -6  660.93   44.70
  -7   5   6  568.54   43.20
  -6  -5   6    0.30    9.50
  -6  -5   6   -0.70    1.40
  -6  -5   6    1.20    1.30
  -6   5   6    0.80    1.20
   6   5  -6    0.10   21.50
   6   5  -6    0.40    2.10
  -5  -5   6   50.59    5.10
  -5  -5   6   54.69    5.20
  -5  -5   6   42.90   13.00
  -5   5   6   58.89    5.10
   5   5  -6   87.19   24.80
  -5   5   6   88.59   24.10
  -5   5   6   60.59    4.90
   5   5  -6   58.29    6.00
  -4  -5   6  140.89   12.20
  -4  -5   6  145.89   22.60
  -4  -5   6  140.29   12.10
  -4   5   6  157.08   12.30
  -4   5   6  163.98   12.10
   4   5  -6  251.37   32.60
  -4   5   6  171.48   28.10
   4   5  -6  185.88   12.30
   4   5  -6  164.78   12.90
  -3  -5   6    9.50   11.80
  -3  -5   6    2.90    2.30
  -3  -5   6    8.70    1.70
  -3   5   6   12.10    1.90
   3   5  -6    0.10   13.90
  -3   5   6   24.50   17.00
   3   5  -6    6.40    2.10
   3   5  -6    8.60    2.10
  -3   5   6    5.60    1.80
  -2  -5   6   -3.00   13.40
  -2  -5   6    3.00    1.40
  -2   5   6    5.10   17.60
  -2   5   6    6.40    1.60
  -2   5   6    0.70    1.50
   2   5  -6    5.10    1.50
   2   5  -6   15.40   12.90
  -2   5   6   19.30   16.90
  -1  -5   6 1365.66  102.29
  -1  -5   6 1391.46  113.99
  -1   5   6 1417.36  102.79
   1   5  -6 1413.66  102.09
  -1   5   6 1588.24  130.19
  -1   5   6 1452.25  102.29
   1   5  -6 1572.34  117.49
   0  -5   6   24.60   21.90
   0  -5   6    3.30    2.00
   0   5  -6   -8.10   11.90
   0   5   6    1.70    1.40
   0   5   6   -2.00   16.60
   0   5  -6    1.40    1.00
   0   5  -6    2.10    1.50
   1  -5   6   30.70   31.30
  -1  -5  -6    1.10    1.90
   1  -5   6   -0.10    2.60
   1   5   6    2.50    2.30
  -1   5  -6    2.20    1.40
  -1   5  -6    5.30    1.30
   1   5   6    0.70   17.30
   1   5   6    6.10    1.80
  -1   5  -6   -0.20   11.60
  -2  -5  -6    7.10   15.00
  -2   5  -6   20.20    2.90
   2   5   6   13.00    2.60
   2   5   6   17.70    3.60
  -2   5  -6   20.90    2.50
  -2   5  -6   17.60   13.70
   2   5   6    4.20   19.50
  -3  -5  -6  249.58   18.00
  -3  -5  -6  209.48   28.70
  -3   5  -6  261.57   35.10
   3   5   6  235.28   19.40
   3   5   6  221.68   42.00
  -3   5  -6  249.68   18.50
  -3   5  -6  241.38   18.00
   3   5   6  245.38   18.70
  -4  -5  -6    7.00    1.60
  -4  -5  -6   10.40   12.30
   4   5   6    5.80    2.60
   4   5   6    8.20    2.60
  -4   5  -6    7.70    1.50
  -4   5  -6    7.10    1.80
  -4   5  -6   13.80   13.50
   4   5   6  -16.60   21.10
  -5  -5  -6   42.90    4.70
  -5   5  -6   57.39   17.50
   5   5   6   50.89   31.50
  -5   5  -6   45.70    4.90
  -5   5  -6   52.09    4.40
   5   5   6   58.79    6.50
  -6  -5  -6   11.10    2.30
  -6   5  -6    9.40    2.20
  -7  -5  -6   -2.40    1.80
  -7   5  -6    1.60    1.00
  -7   5  -6   -5.20   15.60
   7   5   6    0.50   38.20
   7   5   6    1.40    5.00
  -7   5  -6    0.60    1.70
  -8  -5  -6   -3.30   16.30
  -8  -5  -6   -0.60    1.90
  -8   5  -6    0.60    2.10
  -8   5  -6   -1.40    1.00
  -8   5  -6  -18.80   16.50
   8   5   6   18.80   48.80
   8   5   6   11.20   12.50
  -9  -5  -6  259.37   34.40
  -9   5  -6  289.67   38.10
  -9   5  -6  258.97   19.20
  -9  -6   6   18.60   19.30
  -8  -6   6   19.20   17.10
  -8  -6   6   10.00    3.00
  -8   6   6   11.30    1.90
   8   6  -6   18.00   46.40
  -7  -6   6  -11.20   15.00
   7   6  -6    2.50    4.30
   7   6  -6  -18.10   29.90
  -6  -6   6   36.90    4.60
  -6  -6   6   32.50   17.30
   6   6  -6   54.19   25.80
  -6   6   6   42.70    4.10
   6   6  -6   34.10    5.10
  -5  -6   6   30.80   17.00
  -5  -6   6   46.00    5.00
  -5   6   6   46.30    5.00
   5   6  -6   44.00    6.00
  -5   6   6   45.80    4.40
   5   6  -6   42.60   22.00
  -5   6   6   50.49   27.30
  -4  -6   6   -1.50    1.80
  -4  -6   6   -6.80   15.30
  -4   6   6   -1.30    1.20
   4   6  -6   -2.70   19.40
  -4   6   6   11.50   22.80
   4   6  -6   -1.10    2.10
  -4   6   6   -2.20    2.00
   4   6  -6    1.60    2.20
  -3  -6   6   -0.10   19.60
  -3  -6   6   22.80    3.40
   3   6  -6   25.40    4.00
   3   6  -6   26.00    3.50
  -3   6   6   -5.90   19.70
  -3   6   6   16.50    3.20
   3   6  -6   37.40   19.60
  -3   6   6   20.20    3.00
  -2  -6   6   18.50    3.50
  -2  -6   6   29.20   22.70
   2   6  -6    8.60   16.10
   2   6  -6   15.30    3.20
   2   6  -6   26.50    3.30
  -2   6   6   21.70    3.50
  -2   6   6   25.70   20.80
  -2   6   6   23.50    3.20
  -1  -6   6   -8.70   28.10
   1   6  -6   47.70    4.30
   1   6  -6   63.19   19.80
   1   6  -6   44.40    5.10
  -1   6   6   38.80    4.60
  -1   6   6   61.09   23.00
  -1   6   6   36.30    5.20
   0   6  -6   49.99    4.60
   0   6   6   59.49   23.70
   0   6   6   47.40    5.70
   0   6  -6   68.09   20.40
   0   6  -6   43.30    5.20
   0   6   6   39.20    4.80
   1   6   6   63.09    7.40
  -1   6  -6   60.59   20.30
   1   6   6   69.79    6.60
   1   6   6   42.60   24.30
  -1   6  -6   70.19    6.80
  -1   6  -6   74.09    6.10
  -2   6  -6   10.40   15.00
  -2   6  -6    1.70    1.10
   2   6   6   18.30   22.20
  -2   6  -6    1.30    1.70
   2   6   6    2.70    2.80
   2   6   6    0.80    1.80
   3   6   6   13.90   24.60
   3   6   6   -0.40    2.20
   3   6   6    3.70    2.80
  -3   6  -6    0.20    1.10
  -3   6  -6   17.40   15.30
  -3   6  -6    1.50    1.70
  -4  -6  -6   -8.60   23.00
  -4   6  -6   45.20    5.00
  -4   6  -6   46.50    4.30
   4   6   6   38.90    6.50
  -4   6  -6   17.20   19.70
   4   6   6   52.79   29.20
  -5  -6  -6    5.50   21.30
   5   6   6   57.09   33.30
   5   6   6   20.90    5.00
  -5   6  -6   12.60   17.40
  -5   6  -6   35.40    3.50
  -5   6  -6   29.50    4.30
  -6  -6  -6   -6.20   20.60
  -6  -6  -6    0.20    4.50
  -6   6  -6    1.50    2.20
  -6   6  -6    1.60   17.60
   6   6   6   22.40   34.50
  -6   6  -6    1.90    1.20
   6   6   6    2.10    4.80
  -7  -6  -6   19.20   23.80
  -7   6  -6   13.40    2.10
   7   6   6  -24.80   43.60
  -7  -7   6   24.70   25.10
  -7   7   6  100.49    7.90
   7   7  -6  121.69   40.00
  -6  -7   6   -2.40   22.60
   6   7  -6    6.50   29.70
  -6   7   6    1.90    1.60
   6   7  -6   -2.70    4.90
  -5  -7   6   -2.20   25.30
  -5  -7   6    3.80    4.40
   5   7  -6    8.00    4.00
   5   7  -6   46.20   28.00
  -5   7   6   -6.80   31.50
  -5   7   6   10.50    2.20
  -4  -7   6  -58.29   29.10
  -4  -7   6    9.90    4.20
   4   7  -6    8.40    3.30
   4   7  -6    4.10    3.10
  -4   7   6   74.89   29.00
   4   7  -6   21.70   23.20
  -4   7   6   -0.80    3.00
  -3  -7   6   11.80   37.50
  -3   7   6   62.19    7.00
   3   7  -6   48.50   23.40
  -3   7   6   45.00   29.50
  -3   7   6   59.19    6.00
   3   7  -6   70.29    6.30
   3   7  -6   66.29    7.30
   2   7  -6   29.60    4.40
  -2   7   6   23.80    4.00
  -2   7   6   22.20   25.10
   2   7  -6   33.10    4.00
  -2   7   6   33.10    4.00
   2   7  -6   32.70   19.30
   1   7  -6  323.07   24.80
   1   7  -6  359.26   25.80
  -1   7   6  319.57   51.99
  -1   7   6  344.47   25.30
   1   7  -6  423.96   47.80
  -1   7   6  307.07   25.80
   0   7  -6   -0.10    2.40
   0   7   6    5.90    2.10
   0   7  -6   -0.30   16.50
   0   7   6   -3.90   24.00
   0   7  -6    1.70    1.40
   0   7   6   -3.70    2.70
   1   7   6   17.40    4.00
  -1   7  -6  -20.20   16.30
  -1   7  -6   11.80    2.20
   1   7   6   19.00    3.40
   1   7   6   23.40   25.20
  -1   7  -6   19.10    3.40
  -2   7  -6   96.79    7.70
  -2   7  -6   84.69   22.40
  -2   7  -6   90.29    8.40
   2   7   6   89.99    9.80
   2   7   6   75.89   32.90
   2   7   6   84.09    8.30
   3   7   6   91.59   35.20
   3   7   6   74.59    9.50
  -3   7  -6   86.29    6.90
  -3   7  -6   67.19   22.40
  -3   7  -6   82.09    7.70
   3   7   6   78.19    7.90
   4   7   6   12.00    6.10
  -4   7  -6   -7.90   18.80
  -4   7  -6    6.80    1.70
   4   7   6   -4.00   29.40
   4   7   6    7.40    3.30
  -4   7  -6   11.30    2.80
   5   7   6   85.89   33.60
  -5   7  -6   71.59    6.10
  -6   7  -6   -6.40   22.00
  -6   7  -6   58.29    5.00
   6   7   6  119.09   40.60
  -4   8   6   24.30   35.80
  -4   8   6   18.70    2.80
   4   8  -6    0.60   25.80
  -3   8   6  109.69   34.40
  -2   8   6   74.99    6.90
   2   8  -6   79.89   28.50
   2   8  -6   69.49    6.90
  -2   8   6   71.09   33.80
   1   8  -6   24.10   22.00
   1   8  -6   21.30    4.20
  -1   8   6   49.50   48.10
  -1   8   6   16.50    2.90
   0   8   6    7.10   32.70
   0   8  -6    8.80   20.90
  -1   8  -6   13.70    2.80
   1   8   6   10.60    3.90
   2   8   6   35.20   27.50
   2   8   6    7.40    2.80
  -2   8  -6   17.00    2.30
  -2   8  -6   13.40   19.60
 -12   0   7   26.90   18.80
 -11   0   7  264.87   18.50
 -11   0   7  227.98   32.00
 -11   0   7  254.07   18.90
 -10   0   7   11.10   11.00
  -9   0   7    3.80    0.90
  -9   0   7    2.30    0.60
  -8   0   7    0.40    0.40
  -8   0   7    0.00    0.50
  -7   0   7  127.89   10.00
   7   0  -7  144.19   14.20
  -7   0   7  150.08   10.20
  -6   0   7   -0.10    0.40
  -6   0   7   -1.60    4.50
  -6   0   7    0.10    0.30
   6   0  -7    0.00    3.60
  -6   0   7   -2.10    4.10
  -5   0   7    0.60    3.40
  -5   0   7    0.60    0.40
   5   0  -7   -3.50    2.90
  -5   0   7    2.60    4.20
  -5   0   7    0.70    0.20
  -4   0   7    5.00    4.30
   4   0  -7   -0.80    2.20
   3   0  -7    2.70    2.40
  -3   0   7    2.20    2.50
  -3   0   7    1.30    0.50
  -3   0   7    5.80    4.90
  -3   0   7    0.90    0.30
   3   0  -7    2.00    0.40
  -2   0   7    1.40    0.40
  -2   0   7    5.10    6.20
  -2   0   7   -0.40    2.20
  -2   0   7   -0.20    0.40
   2   0  -7    1.00    2.20
   1   0  -7    6.80    3.00
   1   0  -7    9.00    1.00
  -1   0   7    9.40    1.20
   1   0  -7    7.60    4.80
  -1   0   7   17.60    7.80
  -1   0   7    9.10    3.40
  -1   0   7    5.60    1.10
   0   0   7   -0.60    0.70
   0   0  -7   -0.10    4.40
   0   0   7    2.70    8.50
   0   0  -7   -0.20    2.50
   0   0   7    1.90    2.70
   0   0   7    0.10    0.70
   0   0  -7   -0.30    0.40
   1   0   7    0.00    0.90
   1   0   7    0.90    3.20
  -1   0  -7    3.90    4.50
  -1   0  -7    1.50    3.10
   1   0   7  -20.80   10.40
  -1   0  -7    0.80    0.40
  -1   0  -7    0.00    0.40
   1   0   7    1.40    0.90
  -2   0  -7    0.00    0.40
   2   0   7   -0.50    3.70
  -2   0  -7    3.30    4.70
  -2   0  -7    0.60    0.50
   2   0   7    4.20    1.20
  -2   0  -7   -4.10    3.50
   2   0   7  -17.30   11.30
   2   0   7    1.20    1.10
  -3   0  -7   10.70    6.10
   3   0   7    7.80    1.70
   3   0   7    5.50    5.50
   3   0   7    3.70    1.70
  -3   0  -7    4.00    0.90
  -3   0  -7    6.90    0.90
   4   0   7    3.00    6.50
   4   0   7   18.80    9.50
   4   0   7  -26.10   16.80
   4   0   7   -1.40    1.50
   4   0   7   -2.30    2.80
  -4   0  -7    0.10    0.40
  -4   0  -7   -5.30    5.50
  -4   0  -7    0.60    0.60
   5   0   7    5.60   10.10
   5   0   7   20.00   21.90
  -5   0  -7    3.40    1.00
  -5   0  -7    8.60    6.80
   5   0   7    3.50    2.20
  -5   0  -7    4.90    0.90
   6   0   7    1.10    2.80
   6   0   7  -21.80   28.80
   6   0   7  -14.00   14.00
  -6   0  -7   -0.10    0.60
  -6   0  -7   -0.30    0.70
  -6   0  -7   -5.20    7.40
  -7   0  -7   32.60    3.10
  -7   0  -7   38.00    3.60
  -7   0  -7   31.10   10.00
  -8   0  -7    0.00    1.10
  -8   0  -7   -8.20    8.50
  -8   0  -7    1.40    0.80
  -9   0  -7  163.88   13.80
 -10   0  -7   -2.50    1.40
 -10   0  -7    0.90    0.90
 -10   0  -7  -21.10   10.70
 -11   0  -7   68.69   15.80
 -11   0  -7   72.89    5.80
 -13  -1   7   -8.60   20.50
 -12  -1   7  504.25   33.60
 -12  -1   7  358.16   45.70
 -12  -1   7  469.65   33.90
 -12   1   7  464.65   33.30
 -11  -1   7   32.70   14.80
 -11  -1   7   49.90    5.80
 -11   1   7   51.69    4.00
 -10  -1   7    3.60    0.80
 -10  -1   7    1.20    9.70
 -10  -1   7    4.80    1.30
 -10   1   7    5.10    0.80
 -10   1   7    5.60    1.30
 -10   1   7    1.80   13.00
  -9  -1   7   64.09    5.10
  -9  -1   7   66.69   12.80
  -9  -1   7   64.79    4.70
  -9   1   7   59.49    4.80
  -9   1   7   55.69    4.50
  -8  -1   7   53.59   10.70
  -8  -1   7   51.39    3.90
  -8  -1   7   46.60    4.10
  -8   1   7   43.00    3.50
  -8   1   7   46.50    3.70
  -7  -1   7   -3.40    5.30
  -7  -1   7    1.30    0.60
  -7   1   7    1.20    0.50
  -6  -1   7 2270.97  158.08
   6   1  -7 2157.98  158.98
  -6   1   7 2133.69  153.78
  -6   1   7 2178.98  155.88
  -5  -1   7   62.89   10.70
  -5  -1   7   80.79    5.60
  -5   1   7   75.79   10.60
  -5   1   7   62.49    5.70
   5   1  -7   73.09    9.90
  -5   1   7   77.59    5.40
   5   1  -7   71.39    5.50
   4  -1  -7   63.99    5.90
  -4  -1   7   39.20    8.20
  -4  -1   7   55.89    8.60
  -4  -1   7   55.89    4.30
  -4  -1   7   56.49    4.10
  -4   1   7   52.89    4.10
  -4   1   7   50.79    6.30
   4   1  -7   56.39    7.90
  -4   1   7   85.99    9.70
   4   1  -7   49.90    4.20
  -3  -1   7   38.50    7.40
  -3  -1   7   23.50    1.90
   3  -1  -7   30.30    4.00
  -3  -1   7   19.80    5.40
  -3  -1   7   24.70    2.10
  -3   1   7   30.50    7.60
   3   1  -7   37.10    8.20
  -3   1   7   19.20    4.00
  -3   1   7   22.40    2.00
  -3   1   7   22.10    1.70
   3   1  -7   22.10    5.10
   3   1  -7   21.20    2.10
   2  -1  -7  467.05   35.30
  -2  -1   7  532.45   40.60
  -2  -1   7  526.65   35.70
  -2  -1   7  529.25   35.60
   2  -1  -7  511.35   37.70
  -2  -1   7  503.45   39.60
  -2   1   7  528.75   38.50
  -2   1   7  474.95   41.00
  -2   1   7  462.25   35.70
   2   1  -7  510.95   39.60
   2   1  -7  523.65   39.50
  -2   1   7  502.65   35.40
   2   1  -7  453.35   35.60
  -1  -1   7    2.20    0.70
  -1  -1   7    1.40    3.20
  -1  -1   7    2.70    0.80
   1  -1  -7    1.70    2.10
   1  -1  -7    1.50    0.40
  -1  -1   7    5.40    7.10
  -1   1   7   -3.10    8.40
  -1   1   7    3.80    2.70
  -1   1   7    2.00    0.90
   1   1  -7    3.60    2.80
   1   1  -7    1.00    0.60
  -1   1   7    1.30    0.70
   1   1  -7   -0.20    5.50
   1   1  -7    2.10    0.50
   0  -1  -7    8.60    4.90
   0  -1   7   12.40    8.50
   0  -1   7    1.90    3.20
   0  -1   7    0.00    0.70
   0   1  -7    0.50    0.40
   0   1  -7    5.10    3.10
   0   1   7    0.30    0.70
   0   1   7    1.90    0.90
   0   1   7    6.10    9.50
   0   1  -7   -6.80    4.90
   0   1   7   -2.10    2.80
   1  -1   7  145.29   22.70
  -1  -1  -7  159.78   14.50
  -1  -1  -7  140.99   10.10
   1  -1   7  149.49   10.60
  -1  -1  -7  135.49   10.30
   1  -1   7  129.69   14.60
  -1   1  -7  141.39   15.40
  -1   1  -7  130.09   10.40
  -1   1  -7  143.59   10.20
   1   1   7  173.58   16.20
   1   1   7  114.99   14.10
   1   1   7  129.29   10.50
   1   1   7  157.58   22.10
  -1   1  -7  156.78   15.20
   1   1   7  151.68   11.00
   2  -1   7  108.39   21.60
  -2  -1  -7   97.69   12.60
  -2  -1  -7  121.19    8.40
  -2  -1  -7  105.39    8.60
   2  -1   7  104.59   13.40
   2  -1   7  120.99    9.30
  -2   1  -7  115.39   14.90
   2   1   7   96.79   13.00
   2   1   7  145.49   15.50
  -2   1  -7  139.79   14.50
  -2   1  -7  120.69    8.70
   2   1   7  113.09    8.90
  -2   1  -7  117.79    8.50
   3  -1   7 1908.61  162.88
   3  -1   7 2021.40  157.88
  -3  -1  -7 2162.48  161.88
   3  -1   7 2514.85  171.38
   3   1   7 2289.17  165.18
   3   1   7 2363.86  158.18
  -3   1  -7 2238.98  162.88
  -3   1  -7 2353.46  164.18
   3   1   7 2325.47  157.68
   3   1   7 2172.98  170.68
  -4  -1  -7 2537.05  199.08
   4  -1   7 2691.83  194.78
   4  -1   7 2334.97  199.88
   4  -1   7 3052.29  212.68
  -4   1  -7 2962.90  201.48
   4   1   7 2766.72  194.28
   4   1   7 2488.25  194.88
   4   1   7 2907.51  210.08
  -4   1  -7 2855.11  200.48
   4   1   7 3069.19  204.08
   5  -1   7    1.00   14.00
  -5  -1  -7   17.50    7.70
   5  -1   7    9.10    2.60
  -5  -1  -7   10.60    1.50
   5  -1   7   -4.10    9.80
  -5  -1  -7   10.90    1.30
  -5   1  -7   16.30    8.00
   5   1   7   10.50    2.60
  -5   1  -7   10.80    1.60
   5   1   7   -1.90   19.70
   5   1   7    9.20   10.00
   5   1   7   13.50   13.40
  -5   1  -7    9.80    1.30
  -6  -1  -7  857.51   61.89
  -6  -1  -7  897.71   69.69
  -6  -1  -7  858.01   61.59
   6   1   7  916.71   86.19
  -6   1  -7  876.81   70.29
  -6   1  -7  823.42   61.89
  -6   1  -7  898.11   61.59
   6   1   7  867.31   63.09
  -7  -1  -7   27.20   10.40
  -7  -1  -7   23.80    2.30
  -7  -1  -7   24.60    2.80
   7   1   7   31.40   38.00
  -7   1  -7   21.10    2.70
  -7   1  -7   22.90   10.60
  -7   1  -7   25.80    2.40
  -8  -1  -7   73.09   15.10
  -8  -1  -7   84.49    6.70
  -8  -1  -7   85.99    7.20
  -8   1  -7   85.49   17.40
  -8   1  -7   90.69    6.80
  -8   1  -7   87.79    7.30
  -9  -1  -7   40.60    4.00
  -9  -1  -7   36.70   13.20
  -9  -1  -7   39.90    4.10
  -9   1  -7   36.20   15.50
  -9   1  -7   40.20    3.70
  -9   1  -7   39.80    4.20
 -10  -1  -7   56.19    5.20
 -10  -1  -7   53.29   14.00
 -10  -1  -7   49.60    4.30
 -10   1  -7   53.09    4.50
 -10   1  -7   48.80    5.00
 -10   1  -7   35.30   13.50
 -11  -1  -7   38.90    4.10
 -11  -1  -7   42.50   19.30
 -11   1  -7   26.20   21.20
 -11   1  -7   33.70    3.90
 -13  -2   7   41.20   19.90
 -13  -2   7   21.50    2.80
 -13   2   7   26.40    2.40
 -12  -2   7    8.20    1.60
 -12  -2   7    2.80   15.10
 -12  -2   7   13.70    3.00
 -12   2   7   11.20    1.40
 -11  -2   7  225.78   29.30
 -11  -2   7  215.88   15.50
 -11  -2   7  200.88   15.80
 -11   2   7  205.68   15.00
 -10  -2   7  366.26   26.70
 -10  -2   7  381.36   26.40
 -10  -2   7  368.66   36.30
 -10   2   7  348.27   26.00
  -9  -2   7   18.90    2.00
  -9  -2   7    4.80    9.20
  -9  -2   7   14.50    2.20
  -8  -2   7  112.69    8.90
  -8  -2   7  117.89    8.60
  -8  -2   7  114.09   16.40
  -7  -2   7   -1.30    5.60
  -7  -2   7    1.60    0.60
  -7  -2   7    0.90    0.70
   7   2  -7    1.10    1.70
  -6  -2   7   15.70    1.50
  -6  -2   7   14.40    1.60
  -6  -2   7   11.90    9.60
  -6  -2   7   10.70    5.30
   6   2  -7    7.40    8.50
   6   2  -7   12.40    1.90
   6   2  -7   20.50   16.10
  -5  -2   7  131.89   14.30
  -5  -2   7  112.49   15.70
  -5  -2   7  144.59    9.30
  -5  -2   7  140.59    9.50
  -5   2   7  112.49    9.10
   5   2  -7  126.79    9.70
   5   2  -7  145.39   21.00
  -5   2   7  114.09    9.10
   5   2  -7  135.29   16.80
  -4  -2   7   87.49   11.50
  -4  -2   7   76.39   12.20
  -4  -2   7   98.89    6.70
  -4  -2   7   98.39    6.90
  -4   2   7   80.89    6.50
   4   2  -7  113.49   13.30
   4   2  -7   85.69    7.00
  -4   2   7   85.89    6.70
  -4   2   7   71.69   13.70
   4   2  -7   86.69   15.10
  -3  -2   7   89.29    6.10
  -3  -2   7   72.89   11.20
  -3  -2   7   80.09   12.00
  -3  -2   7   77.99    5.90
   3   2  -7  104.79   15.60
  -3   2   7   76.19    7.90
  -3   2   7   70.49    6.00
   3   2  -7   81.09    6.20
  -3   2   7   72.29    7.90
  -3   2   7   77.69   13.90
   3   2  -7   80.39   11.30
  -2  -2   7  491.25   39.50
  -2  -2   7  508.25   33.80
  -2  -2   7  439.46   33.40
  -2  -2   7  442.16   38.40
   2   2  -7  445.56   33.60
  -2   2   7  479.25   33.30
   2   2  -7  487.75   38.80
  -2   2   7  480.85   36.50
  -2   2   7  434.96   40.30
  -2   2   7  534.55   36.80
   2   2  -7  446.16   39.50
   2   2  -7  481.45   33.30
  -2   2   7  422.76   33.60
  -1  -2   7   29.20    2.80
  -1  -2   7   23.10    6.30
  -1  -2   7   37.80   10.10
  -1  -2   7   35.30    3.00
   1  -2  -7   29.50    2.40
  -1   2   7   30.90    6.30
   1   2  -7   32.20    9.10
   1   2  -7   29.00    2.80
   1   2  -7   26.20    6.20
  -1   2   7   33.80   11.40
   1   2  -7   32.30    2.60
  -1   2   7   26.80    2.70
  -1   2   7   33.30    3.10
   0  -2   7  111.99    7.80
   0  -2   7   96.39    7.90
   0  -2  -7  103.39   11.80
   0  -2   7  101.19   12.60
   0  -2   7   98.29   16.80
   0  -2  -7   97.69    7.40
   0   2  -7  105.19   15.40
   0   2   7  115.49   12.70
   0   2  -7   98.69    7.50
   0   2   7   96.39    7.70
   0   2  -7  107.29   12.70
   0   2   7   97.09    8.10
   0   2   7   91.79   18.50
   0   2  -7  108.09    7.80
   0   2   7   92.39   11.80
  -1  -2  -7   23.70    6.30
   1  -2   7   30.30    3.20
   1  -2   7   30.30   14.00
   1  -2   7   18.00    6.50
  -1  -2  -7   30.60    2.50
  -1   2  -7   23.80    7.00
   1   2   7   32.70    3.40
   1   2   7   38.30    8.50
   1   2   7   43.20   13.90
  -1   2  -7   29.30    8.70
   1   2   7   32.30    3.00
   1   2   7   24.10    6.40
  -1   2  -7   30.10    2.60
  -1   2  -7   30.70    2.80
  -2  -2  -7  296.07   21.40
   2  -2   7  277.77   22.20
   2  -2   7  306.87   36.00
  -2  -2  -7  304.37   22.20
  -2  -2  -7  325.07   26.10
   2  -2   7  277.97   27.40
   2   2   7  331.47   29.60
   2   2   7  309.87   22.10
  -2   2  -7  273.37   29.70
   2   2   7  361.56   36.90
  -2   2  -7  304.67   21.60
   2   2   7  254.17   26.70
   2   2   7  312.97   22.50
  -2   2  -7  311.67   21.90
  -2   2  -7  319.87   28.30
  -3  -2  -7  185.78   12.70
   3  -2   7  178.68   29.60
   3  -2   7  151.48   19.20
   3  -2   7  174.98   13.70
  -3  -2  -7  185.68   18.30
  -3  -2  -7  183.68   13.00
   3   2   7  133.29   26.70
  -3   2  -7  160.58   20.20
   3   2   7  188.98   22.70
   3   2   7  172.38   13.40
  -3   2  -7  181.38   20.10
  -3   2  -7  177.88   13.10
  -3   2  -7  191.28   12.90
   3   2   7  132.69   18.80
   3   2   7  177.48   14.00
  -4  -2  -7    5.70    0.90
  -4  -2  -7   10.60    6.10
   4  -2   7    4.70    9.40
   4  -2   7  -42.00   24.40
  -4  -2  -7    8.60    1.30
   4  -2   7    6.60    2.10
   4   2   7    9.20   13.30
   4   2   7    7.80   15.30
   4   2   7    9.80    2.50
  -4   2  -7    6.50    7.50
  -4   2  -7    4.90    1.10
   4   2   7    8.50    2.30
  -4   2  -7   16.80   10.30
  -4   2  -7    8.90    1.20
  -5  -2  -7  186.88   18.50
  -5  -2  -7  158.78   11.20
  -5  -2  -7  149.19   10.90
   5   2   7  131.49   31.10
  -5   2  -7  145.19   19.90
   5   2   7  132.59   25.40
   5   2   7  146.89   12.60
   5   2   7  145.39   12.00
  -5   2  -7  148.99   11.30
   5   2   7  117.29   20.90
  -5   2  -7  133.79   23.00
  -6  -2  -7   -0.40    6.70
  -6   2  -7  -12.90    8.50
  -6   2  -7    2.90    1.00
   6   2   7    3.40    2.60
   6   2   7    1.30   28.70
  -7  -2  -7  276.27   28.20
  -7  -2  -7  255.87   19.00
  -7  -2  -7  263.07   18.60
  -7   2  -7  227.18   19.00
  -7   2  -7  269.07   29.80
  -7   2  -7  258.57   18.70
   7   2   7  260.47   49.90
   7   2   7  274.67   21.80
  -8  -2  -7  541.45   38.70
  -8  -2  -7  526.95   48.10
  -8  -2  -7  550.84   38.30
  -8   2  -7  526.85   38.40
  -8   2  -7  510.15   38.70
  -8   2  -7  575.54   49.50
  -9  -2  -7   12.10    2.10
  -9  -2  -7   10.50   11.20
  -9   2  -7   18.80   11.80
  -9   2  -7   11.00    1.80
  -9   2  -7   15.30    2.40
 -10  -2  -7   12.10    1.70
 -10  -2  -7   15.50   12.20
 -10  -2  -7   11.50    2.70
 -10   2  -7   13.20    4.10
 -10   2  -7   17.40   12.70
 -10   2  -7   15.90    2.00
 -11  -2  -7   82.89   17.50
 -11  -2  -7  107.69    8.30
 -11   2  -7  114.99    8.30
 -11   2  -7   88.09   18.50
 -12  -3   7   67.79    6.40
 -12  -3   7   83.39    8.60
 -12  -3   7   56.09   19.90
 -12   3   7   85.49    5.90
 -11  -3   7  121.09   10.20
 -11  -3   7  111.59   21.90
 -11  -3   7  125.89    9.70
 -11   3   7  126.19    9.10
 -10  -3   7  154.48   14.00
 -10   3   7  163.38   11.60
  -9  -3   7  296.17   33.00
  -9  -3   7  303.47   22.90
  -9  -3   7  322.47   22.60
  -8  -3   7   19.70    2.20
  -8  -3   7   19.40    2.50
  -8  -3   7   21.50    9.60
  -7  -3   7   32.00   10.30
  -7  -3   7   34.60    3.10
  -7  -3   7   35.60    3.40
   7   3  -7   18.60   23.20
  -6  -3   7  107.39    7.80
  -6  -3   7  108.69   16.10
  -6  -3   7   98.79    8.00
   6   3  -7  102.19    8.50
   6   3  -7   97.59   21.80
  -5  -3   7   23.00    8.10
  -5  -3   7   25.70    2.60
  -5  -3   7   28.10    2.40
  -5  -3   7   15.40   11.80
   5   3  -7   23.70   12.80
  -5   3   7   23.60    2.30
   5   3  -7   29.60    3.10
  -5   3   7   48.40   15.20
   5   3  -7   28.10   11.50
  -4  -3   7  348.07   25.70
  -4  -3   7  385.36   32.30
  -4  -3   7  326.27   25.50
  -4  -3   7  369.76   33.80
   4   3  -7  343.47   25.90
   4   3  -7  415.86   35.10
  -4   3   7  340.87   25.20
   4   3  -7  348.97   35.30
  -4   3   7  349.87   35.20
   4   3  -7  394.06   25.50
  -4   3   7  339.87   25.50
  -3  -3   7  724.03   57.89
  -3  -3   7  769.52   51.69
  -3  -3   7  697.63   51.39
  -3  -3   7  715.73   59.09
   3   3  -7  769.82   60.79
   3   3  -7  694.03   51.79
  -3   3   7  651.73   59.19
  -3   3   7  705.33   53.59
  -3   3   7  699.83   51.29
   3   3  -7  759.12   51.39
  -3   3   7  701.03   53.69
   3   3  -7  819.82   60.19
  -2  -3   7  743.33   53.39
  -2  -3   7  686.83   59.69
  -2  -3   7  747.33   53.29
  -2  -3   7  744.13   60.09
   2   3  -7  763.42   53.49
  -2   3   7  825.82   57.39
  -2   3   7  791.52   57.19
  -2   3   7  757.32   62.39
  -2   3   7  710.93   53.39
   2   3  -7  792.82   60.89
   2   3  -7  696.63   61.29
  -2   3   7  717.53   53.09
  -1  -3   7   -1.80    9.00
  -1  -3   7    0.00    0.80
  -1  -3   7    0.70    1.10
   1  -3  -7    0.70    0.60
  -1  -3   7   -1.00    5.90
  -1   3   7    2.70    4.90
  -1   3   7    1.10    0.80
  -1   3   7   -0.20    0.80
  -1   3   7   -2.30   11.60
  -1   3   7    2.70    5.30
   1   3  -7   -3.60    6.30
   1   3  -7    0.30    0.80
   1   3  -7   -0.70    0.60
   1   3  -7   -3.70    7.70
   0  -3   7   -1.30    1.40
   0  -3   7    0.10    0.90
   0  -3  -7    0.60    0.50
   0  -3  -7   -1.30    6.70
   0  -3   7    3.10   11.20
   0  -3   7    2.00    5.80
   0   3  -7   -2.50    6.30
   0   3  -7   11.10    8.30
   0   3   7    5.30    5.40
   0   3  -7   -0.60    0.70
   0   3  -7    1.30    0.70
   0   3   7    0.40    1.00
   0   3   7    1.90    6.60
   0   3   7  -15.00   10.70
   0   3   7    1.00    0.90
   1  -3   7  408.96   31.20
   1  -3   7  443.26   43.70
  -1  -3  -7  429.96   34.60
   1  -3   7  397.96   37.20
   1   3   7  458.15   38.90
  -1   3  -7  442.66   39.00
   1   3   7  409.46   44.30
  -1   3  -7  494.65   31.10
  -1   3  -7  449.06   39.00
   1   3   7  424.76   31.00
   1   3   7  435.26   31.50
  -1   3  -7  394.86   30.60
   1   3   7  390.56   36.20
   2  -3   7   16.50    9.20
   2  -3   7   -4.30   30.80
  -2  -3  -7   21.10    2.10
   2  -3   7   23.40    3.30
  -2  -3  -7   12.50    6.90
   2   3   7   22.30    3.40
   2   3   7   24.30    8.40
  -2   3  -7   17.50    9.50
   2   3   7   22.30   15.10
  -2   3  -7   23.90    2.20
  -2   3  -7   22.00    2.50
   2   3   7   17.40    2.70
  -2   3  -7   22.50    9.50
   2   3   7   35.30   10.70
   3  -3   7   13.70    9.50
   3  -3   7   12.40    2.80
  -3  -3  -7   24.10    2.10
   3  -3   7   11.40   25.60
  -3  -3  -7   21.90    6.90
   3   3   7   16.50   14.90
   3   3   7   18.30   14.40
  -3   3  -7   18.40    2.00
   3   3   7   24.20    3.50
  -3   3  -7   13.00    9.30
  -3   3  -7   19.20    2.30
  -3   3  -7   -4.90   11.60
   3   3   7    4.60   10.30
   3   3   7   20.00    2.90
  -4  -3  -7  217.98   16.10
  -4  -3  -7  236.08   22.70
  -4  -3  -7  244.08   16.40
  -4   3  -7  233.48   31.90
   4   3   7  221.48   17.80
   4   3   7  183.98   27.30
  -4   3  -7  226.68   26.60
   4   3   7  211.98   17.00
  -4   3  -7  236.08   16.70
   4   3   7  166.68   33.30
   4   3   7  199.88   34.30
  -5  -3  -7   -0.80    0.70
  -5  -3  -7   -1.00    0.80
  -5  -3  -7   -1.30    7.00
   5   3   7   -1.00    2.60
   5   3   7  -33.80   22.30
   5   3   7    2.50    2.40
   5   3   7  -34.40   30.90
   5   3   7    3.90   24.30
  -5   3  -7   -0.20    0.70
  -5   3  -7    0.60    1.00
  -5   3  -7   -3.30    9.40
  -6  -3  -7   27.50    2.90
  -6  -3  -7   28.00    2.60
  -6  -3  -7   26.20   10.70
   6   3   7   21.20    4.20
  -6   3  -7   30.50   11.50
   6   3   7   42.90   28.60
  -6   3  -7   27.30    2.70
  -6   3  -7   26.70    3.00
  -7  -3  -7  136.39    9.90
  -7  -3  -7  140.69   20.60
   7   3   7  125.09   41.50
  -7   3  -7  126.79   22.10
  -7   3  -7  131.59   10.10
   7   3   7  138.19   12.80
  -7   3  -7  125.39   10.40
  -8  -3  -7  -10.40   10.80
  -8  -3  -7    3.80    1.40
  -8  -3  -7    3.40    1.70
   8   3   7   -3.80    5.40
   8   3   7  -49.99   49.50
  -8   3  -7    4.30    1.70
  -9  -3  -7   49.50    4.30
  -9  -3  -7   54.29    5.10
  -9  -3  -7   28.50   12.90
  -9   3  -7   47.10    4.30
  -9   3  -7   62.39   17.90
  -9   3  -7   49.20    5.00
 -10  -3  -7  127.99   20.40
 -10   3  -7  110.99    8.70
 -12  -4   7  -19.00   16.30
 -12  -4   7    1.60    1.50
 -11  -4   7  100.79    8.60
 -11  -4   7   94.59    7.80
 -11  -4   7   75.79   21.00
 -10  -4   7    4.90    1.50
 -10  -4   7   -0.50   11.90
 -10  -4   7    7.70    2.20
  -9  -4   7    2.90    1.60
  -8  -4   7  573.24   41.00
  -8  -4   7  558.64   41.40
  -8  -4   7  598.94   51.99
  -7  -4   7  673.03   45.20
  -7  -4   7  648.04   55.89
  -7  -4   7  625.84   44.90
   7   4  -7  624.54   45.60
  -7   4   7  540.75   44.40
   7   4  -7  790.02   67.59
  -6  -4   7  177.38   13.70
  -6  -4   7  235.28   23.70
  -6  -4   7  169.98   13.40
   6   4  -7  197.08   14.30
  -6   4   7  173.18   13.10
  -5  -4   7  656.43   65.89
  -5  -4   7  646.94   48.20
  -5  -4   7  741.93   57.29
  -5  -4   7  688.43   48.50
   5   4  -7  701.03   61.79
   5   4  -7  720.63   49.00
  -5   4   7  680.23   48.00
  -5   4   7  617.94   48.10
  -5   4   7  674.33   59.59
  -4  -4   7   42.30    3.90
  -4  -4   7   48.10    4.10
  -4  -4   7   56.79   12.40
   4   4  -7   40.40   16.80
   4   4  -7   34.50   14.50
  -4   4   7   15.20   16.30
  -4   4   7   41.50    3.80
   4   4  -7   46.60    4.60
   4   4  -7   48.80    4.20
  -4   4   7   41.20    4.00
  -3  -4   7  111.09    9.00
  -3  -4   7   97.79   18.80
  -3  -4   7  122.39   18.80
  -3  -4   7  121.09    9.20
   3   4  -7  131.89    9.10
   3   4  -7  130.19   22.00
  -3   4   7   86.79   14.40
  -3   4   7  111.99    8.90
   3   4  -7  135.19   24.30
   3   4  -7  124.79    9.50
  -3   4   7  117.19    9.20
  -3   4   7  107.09   22.10
  -2  -4   7   15.70    2.20
  -2  -4   7   -4.00   11.10
  -2  -4   7   20.70   10.30
  -2  -4   7   11.20    2.00
   2   4  -7    9.60   12.60
  -2   4   7   20.80   13.20
  -2   4   7   13.80    2.00
   2   4  -7   16.60    2.00
   2   4  -7   22.40   12.50
  -2   4   7   12.80    2.20
  -2   4   7   10.00    9.50
   2   4  -7   13.10    2.30
  -1  -4   7  191.78   26.10
  -1  -4   7  155.98   13.40
  -1  -4   7  156.38   22.80
  -1  -4   7  176.48   13.60
   1   4  -7  192.98   25.80
  -1   4   7  199.38   20.80
  -1   4   7  183.38   28.80
   1   4  -7  194.88   25.30
   1   4  -7  192.68   13.80
  -1   4   7  177.78   13.40
  -1   4   7  180.18   13.80
   1   4  -7  176.48   13.20
  -1   4   7  176.28   22.80
   0  -4   7  250.77   35.00
   0  -4  -7  284.67   21.70
   0  -4   7  294.97   22.40
   0   4  -7  336.77   22.40
   0   4   7  289.87   32.40
   0   4   7  255.97   29.30
   0   4   7  308.17   37.50
   0   4   7  304.57   22.70
   0   4  -7  353.66   34.50
   0   4   7  283.67   22.10
   0   4  -7  327.57   21.90
   0   4  -7  319.47   35.60
   1  -4   7   41.80    5.10
  -1  -4  -7   52.19    4.20
   1  -4   7   28.80   20.50
  -1   4  -7   46.30    4.70
  -1   4  -7   66.09   16.90
   1   4   7   49.30   21.00
  -1   4  -7   48.70    4.20
   1   4   7   78.29   17.70
  -1   4  -7   56.09   14.80
   1   4   7   50.29    5.40
   1   4   7   56.49   19.70
   1   4   7   56.49    4.90
   2  -4   7  254.57   39.90
  -2  -4  -7  245.98   25.80
  -2  -4  -7  279.27   20.00
  -2   4  -7  286.47   33.80
   2   4   7  278.17   36.50
   2   4   7  289.57   20.70
   2   4   7  258.87   21.10
  -2   4  -7  282.87   20.50
  -2   4  -7  268.67   39.60
  -3  -4  -7  408.66   37.90
  -3  -4  -7  442.16   32.00
   3   4   7  412.96   32.60
   3   4   7  445.86   53.99
  -3   4  -7  490.05   44.20
  -3   4  -7  462.35   33.40
  -3   4  -7  462.15   32.10
   3   4   7  492.55   71.39
  -4  -4  -7    7.60    8.40
  -4  -4  -7    3.50    1.10
   4   4   7   -0.90    2.00
  -4   4  -7    0.60    0.80
   4   4   7    0.40    2.20
  -4   4  -7    3.30   10.70
   4   4   7   10.60   20.30
  -5  -4  -7  768.32   59.79
  -5  -4  -7  752.52   51.59
   5   4   7  748.93   52.29
  -5   4  -7  665.33   51.69
   5   4   7  707.93   80.79
  -5   4  -7  748.53   63.69
  -5   4  -7  751.82   51.49
   5   4   7  640.14   52.99
  -6  -4  -7    0.80    1.30
  -6  -4  -7   -2.80    8.70
  -6  -4  -7   -1.70    1.80
  -6   4  -7    0.60    1.20
  -6   4  -7    0.80    0.90
   6   4   7   24.10   29.80
   6   4   7   -0.40    3.20
  -6   4  -7  -19.50   11.70
  -7   4  -7  135.29   10.90
   7   4   7  134.39   43.20
   7   4   7  111.19   12.00
  -7   4  -7  101.69    9.50
  -8  -4  -7   36.70    4.30
  -8  -4  -7   37.70   14.40
   8   4   7   22.40    7.70
  -8   4  -7   39.60    4.40
   8   4   7   41.80   53.09
  -8   4  -7   42.30    3.70
  -8   4  -7   36.10   16.10
  -9  -4  -7   75.59   17.60
  -9   4  -7   97.99    7.50
  -9   4  -7   82.59   18.80
 -11  -5   7    3.00   16.90
 -11  -5   7    2.30    2.30
 -10  -5   7   18.10    2.70
 -10  -5   7   13.10   16.40
 -10  -5   7   17.30    3.20
  -9  -5   7    1.50    1.80
  -9  -5   7    2.40    1.70
  -9  -5   7   15.40   14.00
  -9   5   7    1.50    1.70
  -8  -5   7   14.10   12.50
   8   5  -7   66.99   52.89
  -7  -5   7   25.50   12.50
  -7  -5   7    1.60    1.60
   7   5  -7    7.30    3.50
   7   5  -7   20.50   27.50
  -6  -5   7   24.50    3.20
  -6  -5   7    8.30   11.40
  -6  -5   7   24.00    3.00
   6   5  -7   16.30    3.50
  -6   5   7   22.20    2.70
   6   5  -7   16.70   21.70
  -5  -5   7    1.60    1.20
  -5  -5   7   -1.00    1.60
  -5  -5   7   -0.10   11.20
   5   5  -7    1.10    2.00
  -5   5   7   -0.30    1.50
   5   5  -7   26.70   17.10
  -5   5   7    0.00    1.20
  -5   5   7  -11.70   22.00
  -4  -5   7    4.60    1.90
  -4  -5   7    2.20    1.40
  -4  -5   7   -8.90   10.90
  -4   5   7    3.40    1.50
   4   5  -7   15.30   14.70
  -4   5   7    3.10    1.30
  -4   5   7   24.80   20.30
   4   5  -7    0.40    1.60
   4   5  -7    3.20    1.80
  -3  -5   7    1.10    1.80
  -3  -5   7    7.30   12.00
  -3  -5   7   -3.60    2.30
  -3   5   7   -0.30    1.40
   3   5  -7    3.60    1.70
   3   5  -7    7.20   13.40
  -3   5   7    1.00    1.20
  -2  -5   7   -0.10    1.40
  -2  -5   7   44.20   14.60
   2   5  -7    1.40    1.20
  -2   5   7  -12.90   17.40
  -2   5   7   -2.30    1.10
   2   5  -7  -12.90   11.80
  -2   5   7    0.10    1.60
   2   5  -7   -0.90    1.40
  -1  -5   7   17.90   17.00
  -1  -5   7   -2.30    1.60
   1   5  -7    1.70    1.10
   1   5  -7    3.30    1.50
  -1   5   7    9.80   18.10
   1   5  -7    5.60   12.20
   0  -5   7   16.60   22.40
   0  -5   7    2.40    2.10
   0   5   7    0.70    1.40
   0   5   7   -0.50    1.70
   0   5  -7    0.70    1.00
   0   5  -7   -1.60   12.40
   0   5  -7    0.00    1.30
   0   5   7  -14.90   17.80
   1  -5   7   29.50   31.70
   1  -5   7    3.10    2.80
   1   5   7   18.50   19.00
   1   5   7   12.40    2.90
   1   5   7   12.10    2.20
  -1   5  -7   19.90   13.30
  -2  -5  -7   -4.10   16.50
  -2  -5  -7    1.70    1.50
  -2   5  -7    1.30    1.00
   2   5   7    3.10    1.90
   2   5   7   32.40   21.30
   2   5   7    3.40    2.50
  -2   5  -7    0.80    1.50
  -2   5  -7   -5.30   13.40
  -3  -5  -7    1.90    1.40
  -3  -5  -7   11.30   14.00
  -3   5  -7  -12.70   12.80
   3   5   7   -4.80   33.70
   3   5   7    1.30    1.90
   3   5   7   -3.60    2.20
  -3   5  -7   -1.00    1.00
  -3   5  -7   -0.10    1.30
  -4  -5  -7    0.80    1.40
   4   5   7    0.60    2.90
   4   5   7   -2.30   24.10
  -4   5  -7    5.70   12.50
  -4   5  -7   -2.00    1.30
  -4   5  -7    0.70    1.00
   4   5   7    1.90    2.20
  -5  -5  -7    1.50    1.60
  -5   5  -7    3.30    1.40
  -5   5  -7   -0.30    1.00
   5   5   7    6.60    3.30
   5   5   7   19.10   26.50
  -5   5  -7    3.90   13.30
   5   5   7    2.30    3.50
  -6  -5  -7    7.80    2.10
  -6   5  -7    7.90    2.10
  -6   5  -7    9.90    1.80
   6   5   7   64.29   35.20
  -6   5  -7  -10.20   14.60
   6   5   7    3.10    4.10
  -7  -5  -7    2.60    1.90
  -7   5  -7   -0.60    1.00
  -7   5  -7    0.60   15.10
   7   5   7    3.40    5.10
  -7   5  -7    1.10    1.80
   7   5   7   -3.60   37.60
  -8  -5  -7   55.49   19.50
  -8   5  -7   50.39   18.50
  -8   5  -7   61.89    5.20
   8   5   7   61.79   62.69
  -9  -6   7   86.09   29.80
  -8  -6   7   98.79   21.10
  -8  -6   7   90.79   11.30
   8   6  -7  -29.50   53.99
  -7  -6   7    1.50   14.80
  -7  -6   7    0.90    2.20
   7   6  -7   10.70    4.60
  -7   6   7    3.80    1.70
   7   6  -7   14.40   31.00
  -6  -6   7   39.30   16.80
  -6  -6   7   15.60    3.00
   6   6  -7   21.30    4.40
   6   6  -7   24.10   25.10
  -6   6   7   21.00    2.70
  -5  -6   7  153.18   27.90
  -5  -6   7  175.58   15.70
  -5   6   7  225.78   15.60
   5   6  -7  229.98   16.80
  -5   6   7  206.88   15.60
  -5   6   7  215.88   37.70
   5   6  -7  177.88   34.90
  -4  -6   7   12.40   15.70
  -4  -6   7    1.40    1.90
   4   6  -7    6.10   19.20
  -4   6   7    3.30    2.30
   4   6  -7   -3.40    2.30
  -4   6   7   32.30   23.90
   4   6  -7    3.40    2.50
  -4   6   7   -1.40    1.30
  -3  -6   7   81.19    7.80
  -3  -6   7  101.29   24.40
   3   6  -7  123.29   26.40
   3   6  -7   92.29    8.40
  -3   6   7   79.69    7.90
  -3   6   7   93.89    7.60
  -3   6   7   78.19   26.40
  -2  -6   7   90.29    9.00
  -2  -6   7   51.09   27.20
  -2   6   7   56.19   24.20
  -2   6   7  106.79    8.70
  -2   6   7  100.29    9.20
   2   6  -7  114.69    8.40
   2   6  -7  105.89    9.30
   2   6  -7   85.69   22.40
  -1   6   7  785.22   57.29
   1   6  -7  966.20   77.59
   1   6  -7  807.32   56.89
   1   6  -7  808.62   57.69
  -1   6   7  709.73   77.99
  -1   6   7  743.93   57.79
   0   6  -7    1.40    1.90
   0   6  -7  -17.40   15.80
   0   6  -7    0.40    1.10
   0   6   7   -1.10    1.50
   0   6   7   -0.60    2.30
   0   6   7    1.00   21.00
  -1   6  -7  222.98   17.80
   1   6   7  257.07   47.30
   1   6   7  261.07   18.60
  -1   6  -7  239.28   18.50
  -1   6  -7  214.98   34.80
   1   6   7  235.18   19.30
  -2   6  -7  249.38   33.40
  -2   6  -7  170.68   14.10
   2   6   7  107.79   33.70
  -2   6  -7  185.88   13.60
   2   6   7  189.98   14.40
   2   6   7  157.78   15.10
  -3   6  -7  316.07   21.70
   3   6   7  260.67   67.49
   3   6   7  251.27   21.10
  -3   6  -7  213.98   39.10
  -4   6  -7   -0.50   15.70
  -4   6  -7    2.70    1.30
  -4   6  -7    3.70    2.00
   4   6   7    3.30    3.00
   4   6   7  -26.20   27.70
   4   6   7    4.60    3.60
  -5   6  -7  889.91   76.69
  -5   6  -7  878.41   60.59
   5   6   7  865.61   93.89
   5   6   7  822.72   62.59
  -5   6  -7  816.62   60.99
  -6  -6  -7  -20.20   22.90
   6   6   7   21.80   33.50
  -6   6  -7    2.90    2.30
   6   6   7    3.90    4.90
  -6   6  -7   -6.90   17.30
  -6   6  -7    1.70    1.20
  -7  -6  -7  -24.10   23.80
   7   6   7  -65.09   41.60
  -7   6  -7    4.10    1.80
  -7   6  -7  -16.90   18.20
  -7  -7   7   24.60   23.30
   7   7  -7   50.49   38.30
  -6  -7   7   20.30   25.30
   6   7  -7   -3.90   27.00
  -6   7   7   -1.40    1.60
  -5  -7   7   -0.40   26.70
  -5  -7   7    1.30    5.50
  -5   7   7   11.40    2.30
   5   7  -7    7.20    4.80
   5   7  -7   12.50   23.80
  -4  -7   7   26.90   29.70
  -4  -7   7    5.90    5.20
  -4   7   7   16.50   29.70
  -4   7   7   14.00    3.60
   4   7  -7    1.80    3.70
   4   7  -7   -2.10   22.50
  -4   7   7    6.00    1.90
  -3  -7   7    1.00   37.60
  -3   7   7   42.10    5.70
  -3   7   7   -7.50   26.70
   3   7  -7   29.80   23.80
  -3   7   7   53.29    5.20
   3   7  -7   57.69    5.50
   3   7  -7   40.50    6.40
  -2   7   7   44.70    4.90
   2   7  -7   46.10    4.70
  -2   7   7   39.00    6.10
  -2   7   7   -6.10   26.00
   2   7  -7   45.20    5.90
   2   7  -7   12.60   20.20
  -1   7   7    3.20    2.90
   1   7  -7    2.80    1.70
   1   7  -7   17.10   17.40
  -1   7   7   -7.70   24.90
  -1   7   7    1.00    1.90
   1   7  -7   -2.90    2.50
   0   7   7   27.80   25.20
   0   7  -7    1.50   17.40
   0   7   7    2.00    3.20
   0   7  -7    0.90    1.50
   0   7  -7    2.80    2.30
   0   7   7    5.60    2.10
  -1   7  -7  102.59    8.90
  -1   7  -7  121.49    9.90
  -1   7  -7  115.39   26.00
   1   7   7  109.59    9.70
   1   7   7  109.29   11.00
   1   7   7   90.59   31.60
  -2   7  -7   -1.00   17.10
   2   7   7    4.80    2.40
  -2   7  -7    2.80    2.40
   2   7   7   22.10   26.40
   2   7   7    8.30    4.00
  -2   7  -7    6.20    1.70
   3   7   7   26.40    4.20
  -3   7  -7   79.69   23.20
  -3   7  -7   38.40    5.20
  -3   7  -7   39.80    3.90
   3   7   7   29.80    5.70
   3   7   7   23.40   29.00
  -4   7  -7   38.70    3.80
  -4   7  -7   27.00   19.40
   4   7   7   40.30    6.10
  -4   7  -7   34.00    5.20
   4   7   7    4.10   28.70
   4   7   7   25.80    6.30
  -5   7  -7    0.50   19.10
   5   7   7    1.70   35.70
   4   8  -7   10.30   23.40
  -3   8   7   13.80   31.60
   3   8  -7    1.10   22.00
  -3   8   7    1.50    1.90
   2   8  -7   52.89    6.10
   2   8  -7   27.20   27.40
  -2   8   7   83.69   32.40
  -1   8   7   23.30   28.10
   0   8   7  222.98   19.00
   0   8  -7  231.38   17.10
   0   8   7  211.68   45.80
   1   8   7  -32.80   26.30
   1   8   7    0.50    2.20
  -1   8  -7    1.40   18.80
  -1   8  -7    1.90    1.70
  -2   8  -7  -15.60   20.80
  -2   8  -7    3.30    1.70
   2   8   7   33.30   30.10
   2   8   7   -5.90    2.60
 -13   0   8    1.20    1.10
 -12   0   8  281.87   40.20
 -11   0   8   12.30   14.70
 -10   0   8  722.53   52.19
 -10   0   8  726.03   59.69
 -10   0   8  744.63   51.89
  -9   0   8    0.90    0.50
  -9   0   8   -0.70    0.80
  -8   0   8  318.97   22.70
  -8   0   8  306.87   22.40
  -8   0   8  327.17   28.30
   8   0  -8  314.37   26.80
   7   0  -8    0.80    5.30
  -7   0   8    3.60    5.80
  -7   0   8    2.10    0.70
  -7   0   8   -2.90    5.60
  -6   0   8  373.06   28.70
  -6   0   8  356.76   32.30
  -6   0   8  453.05   29.00
   6   0  -8  436.26   32.20
   5   0  -8    2.70    3.40
  -5   0   8    0.30    3.90
  -5   0   8    4.60    4.80
  -4   0   8  111.79   12.60
   4   0  -8  114.99   11.00
  -4   0   8   93.29   11.10
  -4   0   8  105.19    7.50
  -4   0   8  101.69    7.70
  -3   0   8    1.20    0.60
  -3   0   8   -0.60    0.40
  -3   0   8    4.00    3.00
  -3   0   8   -3.30    5.80
   3   0  -8    0.60    0.40
  -2   0   8 3865.81  285.27
  -2   0   8 3849.51  283.87
   2   0  -8 4208.08  283.67
   1   0  -8    2.50    2.80
   1   0  -8   -0.60    0.40
  -1   0   8    0.20    0.60
  -1   0   8   -1.60    7.90
  -1   0   8    3.30    3.30
   1   0  -8   -1.10    4.80
  -1   0   8   -0.10    0.70
   0   0  -8 4545.75  285.17
   0   0  -8 3928.51  283.47
   0   0   8 3684.53  284.37
   0   0   8 3950.40  288.37
   0   0   8 3773.62  280.07
   1   0   8    2.40    4.20
   1   0   8   -0.30    0.90
   1   0   8   12.30   11.80
  -1   0  -8   -5.10    5.00
  -1   0  -8    2.70    3.90
   2   0   8 1866.31  130.29
  -2   0  -8 1602.04  121.09
   2   0   8 1628.84  117.59
  -2   0  -8 1653.13  116.49
  -2   0  -8 1562.14  116.29
   2   0   8 1427.86  121.39
  -2   0  -8 1809.62  122.39
   2   0   8 1714.83  116.79
   3   0   8    0.40    1.30
  -3   0  -8   -5.90    5.40
  -3   0  -8    0.10    0.50
   3   0   8    0.00    1.50
  -3   0  -8   -0.10    0.50
   3   0   8   -0.10    6.00
   3   0   8   -2.70   16.00
  -4   0  -8  149.39   10.40
  -4   0  -8  157.48   18.00
   4   0   8  163.88   31.00
   4   0   8  111.19   18.20
   4   0   8  175.38   22.60
   4   0   8  138.79   11.70
  -4   0  -8  135.59   10.70
  -5   0  -8   -8.80    6.20
   5   0   8    3.60    2.50
   5   0   8  -14.50   12.80
   5   0   8   12.90   15.40
  -5   0  -8   -0.80    0.70
   5   0   8   -2.10   23.40
  -5   0  -8   -0.10    0.50
  -6   0  -8  448.06   40.90
   6   0   8  468.65   64.39
  -6   0  -8  462.85   32.70
  -6   0  -8  446.56   32.30
   6   0   8  440.96   33.80
   7   0   8  -12.20    4.70
   7   0   8  -28.30   88.59
  -7   0  -8    0.40    0.70
  -7   0  -8    9.70    8.70
  -7   0  -8    1.00    1.00
  -8   0  -8   11.60    2.00
  -8   0  -8   12.60    1.80
  -8   0  -8   15.10   10.20
  -9   0  -8  -10.50   10.50
  -9   0  -8    0.40    1.30
  -9   0  -8   -0.90    0.80
 -10   0  -8  785.42   62.89
 -10   0  -8  692.93   51.49
 -11   0  -8   -5.50   11.90
 -11   0  -8    1.30    0.90
 -13  -1   8   34.10    3.50
 -13  -1   8   11.90   22.60
 -13   1   8   35.70    3.60
 -12  -1   8   10.90    1.80
 -12  -1   8   -5.10   16.20
 -12  -1   8   12.10    2.70
 -12   1   8   10.10    1.40
 -11  -1   8  124.49   31.80
 -11  -1   8  111.29    9.40
 -10  -1   8    4.90    9.90
 -10  -1   8    2.50    1.20
 -10   1   8  -10.80   14.00
 -10   1   8    0.40    1.40
 -10   1   8    1.30    0.60
  -9  -1   8   33.70    3.10
  -9  -1   8   25.00    9.90
  -9   1   8   46.50   11.60
  -9   1   8   31.50    2.50
  -9   1   8   28.20    2.80
  -8  -1   8   42.60    3.50
  -8  -1   8   45.20   10.00
  -8   1   8   38.40    3.20
  -8   1   8   47.90   10.00
  -8   1   8   37.50    3.00
  -7  -1   8  104.69    7.80
  -7  -1   8  107.49   13.50
  -7   1   8  117.39   14.40
  -7   1   8  105.09    7.60
  -7   1   8   97.29    7.40
  -6  -1   8   -0.80    0.50
  -6  -1   8   -7.20    4.70
  -6  -1   8    0.30    0.40
  -6   1   8    0.70    0.50
  -6   1   8    0.60    0.20
  -6   1   8   -3.00    6.20
  -5  -1   8   95.09    6.90
  -5  -1   8   77.39   12.50
  -5  -1   8  111.49   12.30
  -5  -1   8   93.99    7.10
  -5   1   8  104.39    7.00
   5   1  -8   89.59   12.10
  -5   1   8   78.79   12.40
   5   1  -8   91.79    7.00
  -5   1   8   92.99    6.70
  -4  -1   8  242.58   16.20
  -4  -1   8  209.28   16.30
   4  -1  -8  257.37   18.00
  -4  -1   8  199.88   22.00
  -4  -1   8  206.78   20.80
  -4   1   8  219.28   21.00
   4   1  -8  245.88   22.80
   4   1  -8  222.48   16.30
  -4   1   8  209.98   18.30
  -4   1   8  240.58   16.00
  -4   1   8  203.58   16.30
   4   1  -8  252.57   21.20
   3  -1  -8   33.00    5.30
  -3  -1   8   28.20    6.60
  -3  -1   8   35.40    8.50
  -3  -1   8   34.90    2.90
  -3  -1   8   35.60    2.70
   3   1  -8   30.70    2.80
  -3   1   8   34.60    2.60
  -3   1   8   29.90    8.80
   3   1  -8   54.29    9.50
   3   1  -8   32.20    7.30
  -3   1   8   34.10    2.90
  -3   1   8   26.80    5.40
  -2  -1   8   92.39   14.40
   2  -1  -8   92.99   10.90
   2  -1  -8   91.49    7.20
  -2  -1   8   89.09   11.60
  -2  -1   8  102.49    7.70
  -2  -1   8  105.59    7.50
   2   1  -8   94.69    7.40
  -2   1   8  105.59    7.40
  -2   1   8   97.99    7.70
  -2   1   8  113.29   16.20
  -2   1   8  107.19   11.20
   2   1  -8  110.89   11.70
   2   1  -8  118.49   13.80
  -1  -1   8    5.70    8.20
   1  -1  -8    4.30    5.30
  -1  -1   8    6.80    1.30
  -1  -1   8   11.50    1.60
   1  -1  -8    8.10    1.00
  -1  -1   8    3.70    4.20
   1  -1  -8    9.40    3.60
  -1   1   8   11.20    1.40
   1   1  -8    8.30    1.10
  -1   1   8   11.20    9.60
   1   1  -8    8.50    1.20
   1   1  -8    9.50    4.20
  -1   1   8    7.20    1.50
   1   1  -8   17.90    6.10
  -1   1   8    8.10    4.10
   0  -1   8    2.50    3.90
   0  -1   8    0.90    0.90
   0  -1   8    1.10    0.90
   0  -1  -8   -4.80    4.70
   0  -1  -8    0.70    0.50
   0  -1   8    6.30    9.50
   0  -1  -8   -0.90    3.00
   0   1  -8    0.90    0.50
   0   1   8    1.50    0.80
   0   1  -8   -1.40    3.40
   0   1   8    3.40   10.10
   0   1  -8    9.80    5.50
   0   1   8    1.40    0.90
   0   1  -8    0.40    0.50
   0   1   8   -1.30    4.10
   1  -1   8    9.90    1.80
   1  -1   8   11.40    1.80
  -1  -1  -8   14.70    5.90
  -1  -1  -8   12.20    1.30
  -1  -1  -8   10.20    1.30
   1  -1   8   11.20    5.30
   1  -1   8   15.40   11.90
   1   1   8   10.20    1.80
   1   1   8   25.50   17.50
  -1   1  -8   10.30    1.70
   1   1   8   10.60    5.90
   1   1   8    9.50    4.70
  -1   1  -8   10.90    1.20
  -1   1  -8   17.40    5.40
   1   1   8   10.80    2.00
   2  -1   8    8.70    1.80
  -2  -1  -8    6.40    5.40
   2  -1   8   -2.80    5.20
  -2  -1  -8    5.40    1.00
   2  -1   8    5.60    1.70
   2  -1   8    4.90   15.00
  -2  -1  -8    5.60    0.80
  -2   1  -8    6.70    6.30
   2   1   8    9.30    6.70
  -2   1  -8    6.50    5.80
  -2   1  -8    5.70    1.00
   2   1   8   16.10   13.20
   2   1   8    4.30    1.50
   2   1   8    7.70    1.90
  -2   1  -8    7.70    1.00
   2   1   8    5.50    5.70
   3  -1   8  199.78   31.40
   3  -1   8  151.48   13.40
   3  -1   8  143.99   19.60
   3  -1   8  181.38   14.10
  -3  -1  -8  184.38   12.90
  -3  -1  -8  184.98   19.00
  -3  -1  -8  192.18   13.20
  -3   1  -8  188.68   13.30
  -3   1  -8  178.88   19.50
   3   1   8  193.88   14.30
   3   1   8  164.18   14.10
   3   1   8  189.58   31.30
  -3   1  -8  182.38   20.20
  -3   1  -8  180.28   13.00
   3   1   8  189.28   22.30
  -4  -1  -8  163.28   12.10
  -4  -1  -8  180.88   12.50
   4  -1   8  152.28   22.60
   4  -1   8  165.48   13.40
   4  -1   8  134.19   30.50
  -4  -1  -8  173.68   19.20
   4   1   8  137.59   20.20
   4   1   8  207.88   33.70
   4   1   8  167.68   12.90
  -4   1  -8  165.18   21.40
  -4   1  -8  151.48   12.40
  -4   1  -8  172.18   19.70
  -4   1  -8  173.58   12.20
   4   1   8  199.08   25.50
   4   1   8  174.58   13.60
  -5  -1  -8  111.19   17.10
   5  -1   8  106.49    9.90
  -5  -1  -8  117.49    8.20
   5  -1   8  109.79   33.00
  -5  -1  -8  114.49    8.60
  -5   1  -8  110.09    9.30
   5   1   8   86.29   24.00
   5   1   8  117.29   29.30
  -5   1  -8  108.19    8.20
  -5   1  -8  108.69   17.90
   5   1   8  100.19    9.80
  -6  -1  -8   46.50    4.20
  -6  -1  -8   30.80   11.30
   6  -1   8   19.70   43.20
  -6  -1  -8   42.40    3.80
  -6   1  -8   49.70    4.30
  -6   1  -8   48.90    3.90
  -6   1  -8   46.60   12.70
   6   1   8   44.60    6.50
   6   1   8   66.89   28.40
  -7  -1  -8   40.30    3.40
  -7  -1  -8   35.60   11.70
  -7  -1  -8   43.50    3.90
  -7   1  -8   36.40    3.50
  -7   1  -8   20.80   12.10
   7   1   8   38.40   39.60
  -7   1  -8   38.60    3.90
  -8  -1  -8   37.30   17.30
  -8  -1  -8   28.90    3.30
  -8  -1  -8   28.90    2.80
  -8   1  -8   27.80    2.80
  -8   1  -8   36.20   12.00
  -8   1  -8   27.20    3.30
  -9  -1  -8   -5.20    9.90
  -9  -1  -8    3.40    1.10
  -9  -1  -8    3.70    1.40
  -9   1  -8    0.00   11.20
  -9   1  -8    5.50    1.80
  -9   1  -8    4.40    1.20
 -10  -1  -8    2.40    2.00
 -10  -1  -8  -10.00   11.10
 -10  -1  -8    0.80    1.00
 -10   1  -8    2.90    1.00
 -10   1  -8    3.70    3.00
 -10   1  -8    2.20   11.70
 -11  -1  -8   31.90    3.20
 -11  -1  -8   55.29   13.60
 -11   1  -8   35.50   13.00
 -11   1  -8   36.00    3.30
 -13  -2   8   21.20    2.70
 -13  -2   8   21.10   19.40
 -12  -2   8   22.40    2.60
 -12  -2   8    3.70   15.40
 -12   2   8   18.60    2.00
 -11  -2   8   17.80    2.60
 -11  -2   8   18.60   13.80
 -11  -2   8   11.20    1.80
 -11   2   8   12.50    1.50
 -10  -2   8  443.96   31.50
 -10  -2   8  421.66   31.80
 -10  -2   8  474.35   42.80
 -10   2   8  432.86   31.00
  -9  -2   8   90.09    7.80
  -9  -2   8   86.49   15.70
  -9  -2   8  106.09    7.50
  -8  -2   8  153.88   12.00
  -8  -2   8  165.98   19.70
  -8  -2   8  164.78   11.80
  -7  -2   8    4.50    5.90
  -7  -2   8    1.60    0.80
  -6  -2   8  319.67   21.20
  -6  -2   8  248.38   29.50
  -6  -2   8  323.37   27.30
  -6  -2   8  309.07   20.90
   6   2  -8  338.47   35.20
  -6   2   8  243.68   20.70
   6   2  -8  298.97   29.40
   6   2  -8  290.47   21.20
  -5  -2   8   49.20   11.40
  -5  -2   8   87.19    6.20
  -5  -2   8   74.39   11.80
  -5  -2   8   83.49    5.90
   5   2  -8   79.89    6.30
   5   2  -8  112.99   17.50
  -5   2   8   75.59    5.90
   5   2  -8   99.19   13.80
  -5   2   8   68.29    5.80
  -4  -2   8   -9.00    5.80
  -4  -2   8    1.40    0.70
  -4  -2   8    9.50    5.50
  -4  -2   8    1.30    0.60
  -4   2   8    7.40   10.90
   4   2  -8   -8.80    9.00
   4   2  -8    4.30    5.60
   4   2  -8    2.00    0.90
  -4   2   8    1.90    0.80
  -3  -2   8  946.21   64.79
  -3  -2   8  832.82   72.39
  -3  -2   8  882.51   64.59
  -3  -2   8  966.70   70.79
   3   2  -8  957.50   71.29
  -3   2   8  864.01   66.89
  -3   2   8  910.11   64.39
  -3   2   8  990.80   67.29
   3   2  -8  868.41   64.79
   3   2  -8  996.70   70.99
  -3   2   8  873.11   64.69
  -3   2   8  876.81   70.99
  -2  -2   8    9.10    1.40
  -2  -2   8   11.80    5.50
  -2  -2   8    7.00    1.30
  -2  -2   8   10.30    7.10
  -2   2   8    1.30    4.10
  -2   2   8   -6.20   10.30
  -2   2   8   10.60    4.30
  -2   2   8    5.70    1.30
   2   2  -8   10.30    1.20
   2   2  -8    6.90    1.20
   2   2  -8   12.80    5.70
   2   2  -8    8.90    7.60
  -2   2   8    6.50    1.10
  -1  -2   8   82.89    7.00
   1  -2  -8   96.39    6.60
  -1  -2   8   85.99   12.10
  -1  -2   8  107.89   17.20
  -1  -2   8   96.49    7.30
   1   2  -8   95.99    6.80
  -1   2   8   83.19   16.90
  -1   2   8   79.09   10.70
   1   2  -8   92.89    7.30
   1   2  -8   98.49   12.80
  -1   2   8   97.59   11.90
  -1   2   8   74.59    7.50
   0  -2   8 1733.93  117.09
   0  -2  -8 1564.54  116.69
   0  -2   8 1773.62  126.69
   0  -2   8 1433.16  117.59
   0  -2   8 1562.84  122.59
   0  -2  -8 1733.53  119.69
   0   2   8 1909.11  123.49
   0   2  -8 1673.03  122.99
   0   2  -8 1580.84  116.69
   0   2  -8 1727.33  123.19
   0   2   8 1732.23  117.09
   0   2   8 1460.75  121.29
   0   2  -8 1696.83  117.09
   0   2   8 1530.65  117.39
   0   2   8 1818.62  128.59
   1  -2   8   43.80   15.00
   1  -2   8   37.80    8.90
  -1  -2  -8   30.50    2.70
  -1  -2  -8   44.40    7.60
   1  -2   8   28.30    3.40
   1   2   8   31.60    7.80
   1   2   8   35.10    3.30
  -1   2  -8   33.00    9.50
  -1   2  -8   30.30    8.30
  -1   2  -8   33.60    3.00
   1   2   8   39.10    9.10
   1   2   8   32.00    3.60
   1   2   8   26.90   14.20
  -1   2  -8   31.40    2.70
  -2  -2  -8    1.50    0.60
   2  -2   8   -6.60   16.20
  -2  -2  -8    1.50    0.60
   2  -2   8    2.90    6.40
  -2  -2  -8   11.20    5.50
  -2   2  -8    1.40    0.80
   2   2   8    3.10   12.90
  -2   2  -8   13.20    6.80
   2   2   8    1.40    1.40
   2   2   8    3.10    1.20
   2   2   8   -7.00    7.40
   2   2   8    2.10    6.10
  -2   2  -8    5.90    6.90
   3  -2   8  346.37   36.00
   3  -2   8  476.05   48.60
  -3  -2  -8  398.16   34.00
  -3  -2  -8  394.96   28.90
   3   2   8  446.26   46.30
  -3   2  -8  385.86   29.10
   3   2   8  416.76   29.40
  -3   2  -8  381.66   36.00
   3   2   8  457.85   40.50
  -3   2  -8  403.96   28.80
  -3   2  -8  483.25   43.00
   3   2   8  427.96   30.10
   3   2   8  330.77   35.50
  -4  -2  -8   25.00    8.10
  -4  -2  -8   27.10    2.60
  -4  -2  -8   27.50    2.30
   4  -2   8   -1.10   11.00
   4  -2   8   52.59   27.50
   4   2   8   18.80   15.00
   4   2   8   46.90   19.10
   4   2   8   27.10    3.90
   4   2   8   27.70    4.10
  -4   2  -8   23.30    2.60
  -4   2  -8   24.60   12.30
  -4   2  -8   25.40    9.20
   4   2   8   10.40   11.50
  -4   2  -8   24.40    2.40
  -5  -2  -8    2.30    0.70
  -5  -2  -8    3.60    6.40
   5  -2   8    2.10    3.20
  -5  -2  -8    3.90    1.10
   5  -2   8    2.10   41.30
   5   2   8    8.20    2.60
   5   2   8   -1.50    2.90
   5   2   8   22.20   22.30
  -5   2  -8   -5.90    7.30
  -5   2  -8    4.00    0.90
  -5   2  -8    1.40    0.90
   5   2   8   -9.10   17.20
  -6  -2  -8  190.78   14.60
  -6  -2  -8  203.38   14.20
  -6  -2  -8  168.98   22.50
   6   2   8  153.08   37.70
  -6   2  -8  183.88   25.40
   6   2   8  211.98   17.00
  -6   2  -8  184.68   14.70
  -6   2  -8  204.48   14.40
  -7  -2  -8    6.50    1.60
  -7  -2  -8   -8.90    8.20
  -7   2  -8    6.40    1.60
  -7   2  -8    7.60   10.50
   7   2   8    0.80    3.70
   7   2   8  -49.40   37.70
  -8  -2  -8   25.10   10.60
  -8  -2  -8   15.30    1.80
  -8  -2  -8   16.40    2.40
  -8   2  -8    0.50   11.80
  -8   2  -8    8.20    2.00
  -8   2  -8   11.20    1.80
   8   2   8   -5.90   59.99
  -9  -2  -8  150.48   12.20
  -9  -2  -8  153.68   11.60
  -9  -2  -8  174.98   24.50
  -9   2  -8  162.48   11.80
  -9   2  -8  134.59   23.40
  -9   2  -8  161.18   12.30
 -10  -2  -8  407.76   28.30
 -10  -2  -8  381.96   38.70
 -10  -2  -8  362.66   27.60
 -10   2  -8  384.86   27.80
 -10   2  -8  396.76   28.50
 -10   2  -8  360.06   39.20
 -12  -3   8   14.50   15.50
 -12  -3   8    6.60    1.50
 -11  -3   8  186.48   14.60
 -11  -3   8  177.18   14.00
 -11  -3   8  187.48   27.90
 -11   3   8  193.98   13.40
 -10  -3   8   47.10    4.60
 -10  -3   8   15.70   17.30
 -10  -3   8   38.40    4.00
 -10   3   8   47.50    3.50
  -9  -3   8    7.30    1.30
  -9  -3   8    9.10    1.70
  -9  -3   8   15.10    9.90
  -8  -3   8  193.98   15.10
  -8  -3   8  220.18   24.50
  -8  -3   8  201.98   14.80
  -6  -3   8   57.79    5.30
  -6  -3   8   74.29    6.00
  -6  -3   8   61.09   13.40
   6   3  -8   66.39    5.90
   6   3  -8   68.69   20.10
  -5  -3   8   49.20    4.40
  -5  -3   8   48.40   11.00
  -5  -3   8   52.59    4.20
  -5  -3   8   47.70   15.40
  -5   3   8   33.40   17.80
   5   3  -8   69.49   16.30
   5   3  -8   75.79   15.00
   5   3  -8   52.49    4.80
  -5   3   8   50.29    4.10
  -4  -3   8  128.49   17.30
  -4  -3   8  104.19   18.80
  -4  -3   8  135.99   10.20
  -4  -3   8  134.59    9.90
   4   3  -8  143.39   10.00
  -4   3   8  141.79   21.40
   4   3  -8  152.98   20.30
   4   3  -8  162.88   22.40
   4   3  -8  136.79   10.40
  -4   3   8  126.69    9.80
  -4   3   8  124.29   10.00
  -3  -3   8   79.59    6.10
  -3  -3   8   83.49   14.10
  -3  -3   8   68.39    5.90
  -3  -3   8   67.99   13.40
   3   3  -8   93.89   15.00
   3   3  -8   72.99    6.20
  -3   3   8   72.89   10.30
  -3   3   8   77.29    6.20
  -3   3   8   75.39    5.80
   3   3  -8   70.39   15.70
   3   3  -8   75.09    5.90
  -3   3   8   80.29    9.70
  -3   3   8   66.59   15.80
  -2  -3   8  564.04   50.99
  -2  -3   8  624.14   52.19
  -2  -3   8  578.24   44.00
  -2  -3   8  553.24   43.80
  -2   3   8  643.94   54.69
   2   3  -8  705.43   52.79
  -2   3   8  598.34   44.10
   2   3  -8  630.44   44.10
   2   3  -8  613.74   52.49
  -2   3   8  578.94   48.10
   2   3  -8  664.93   43.70
  -2   3   8  635.14   48.70
  -2   3   8  632.94   43.80
  -1  -3   8  514.65   37.50
  -1  -3   8  512.35   37.70
  -1  -3   8  481.75   44.20
   1  -3  -8  545.05   37.10
  -1  -3   8  585.94   47.50
  -1   3   8  579.34   43.80
  -1   3   8  520.85   49.20
   1   3  -8  529.55   37.30
  -1   3   8  509.45   37.90
  -1   3   8  488.65   37.40
   1   3  -8  507.85   45.60
  -1   3   8  480.35   42.50
   1   3  -8  518.35   45.30
   1   3  -8  560.54   37.70
   0  -3   8   -2.20    1.50
   0  -3   8    2.40   11.80
   0  -3  -8    9.60    7.20
   0  -3   8    5.90    7.10
   0  -3   8    3.10    1.20
   0   3  -8    0.70    0.90
   0   3  -8    0.60    0.70
   0   3   8    5.60    6.50
   0   3   8    0.60    0.90
   0   3   8    0.70    1.10
   0   3  -8   -7.60    8.30
   0   3  -8    6.90    7.70
   0   3   8    8.00   13.10
   0   3   8    1.30    7.00
   1  -3   8  236.28   34.70
   1  -3   8  258.87   20.40
  -1  -3  -8  287.47   24.60
   1  -3   8  244.58   27.20
  -1   3  -8  283.77   20.10
   1   3   8  271.97   26.90
   1   3   8  307.07   20.30
   1   3   8  261.57   20.70
   1   3   8  290.37   29.40
  -1   3  -8  278.27   29.20
  -1   3  -8  252.27   19.70
   1   3   8  260.67   34.70
  -1   3  -8  320.37   29.80
   2  -3   8  423.66   48.70
  -2  -3  -8  372.56   34.30
   2  -3   8  412.36   30.60
  -2  -3  -8  430.26   29.70
   2   3   8  414.56   30.30
   2   3   8  452.95   41.50
  -2   3  -8  465.15   39.70
  -2   3  -8  477.75   40.40
   2   3   8  346.97   37.00
   2   3   8  426.86   48.00
  -2   3  -8  411.66   29.70
  -2   3  -8  409.36   30.10
   2   3   8  401.66   30.80
   3  -3   8  165.58   34.10
  -3  -3  -8  181.18   19.50
  -3  -3  -8  181.38   13.30
  -3   3  -8  192.48   13.70
  -3   3  -8  195.38   23.40
   3   3   8  189.18   30.40
   3   3   8  145.59   30.50
   3   3   8  178.38   14.00
  -3   3  -8  150.78   25.80
  -3   3  -8  181.88   13.30
   3   3   8  179.58   14.70
   3   3   8  160.18   24.00
  -4  -3  -8   25.60    2.40
  -4  -3  -8   22.10    2.20
   4   3   8   26.80   20.60
   4   3   8   21.50    3.80
  -4   3  -8   21.40    2.30
  -4   3  -8   21.30    2.60
   4   3   8   44.40   17.30
   4   3   8   27.80   25.70
   4   3   8   17.70    3.10
  -4   3  -8   20.50   10.10
  -5  -3  -8   48.80    4.10
  -5  -3  -8   52.19    4.50
  -5  -3  -8   50.09   11.20
   5   3   8   45.20    6.40
   5   3   8   57.29   24.10
  -5   3  -8   58.49    4.40
  -5   3  -8   45.90   13.90
  -5   3  -8   49.30    4.70
   5   3   8   48.20    6.20
  -6  -3  -8  333.57   31.30
  -6  -3  -8  296.77   21.80
  -6  -3  -8  303.17   21.40
  -6   3  -8  293.87   22.00
   6   3   8  295.17   23.70
   6   3   8  343.77   56.09
  -6   3  -8  289.07   21.60
  -6   3  -8  259.07   32.80
  -7  -3  -8  146.69   10.90
  -7  -3  -8  162.58   22.40
   7   3   8  190.78   50.69
  -7   3  -8  135.79   24.00
  -7   3  -8  153.48   11.10
   7   3   8  138.49   14.00
  -7   3  -8  138.29   11.40
  -8  -3  -8   90.99   17.90
  -8  -3  -8  118.59    9.20
  -8  -3  -8  107.49    8.50
  -8   3  -8  112.09    9.10
  -8   3  -8   82.79   19.00
  -8   3  -8  116.29    8.70
  -9  -3  -8   69.99   16.00
  -9  -3  -8   65.89    6.30
  -9   3  -8   70.89    5.70
  -9   3  -8   68.49   17.10
  -9   3  -8   69.19    6.70
 -10  -3  -8   13.50   12.10
 -10  -3  -8    6.20    2.20
 -10   3  -8   20.00   15.50
 -10   3  -8    6.20    1.50
 -12  -4   8   86.49   20.40
 -12  -4   8   57.39    5.40
 -11  -4   8    5.00   15.00
 -11  -4   8    0.80    1.50
 -11  -4   8    4.70    2.50
 -10  -4   8   13.20    2.50
 -10  -4   8   25.10   14.60
 -10  -4   8    9.20    1.80
  -9  -4   8    6.80   12.90
  -9  -4   8    1.60    1.60
  -8  -4   8  107.39    8.00
  -8  -4   8   92.99   18.00
  -8  -4   8   93.39    8.20
  -7  -4   8  151.88   11.60
  -7  -4   8  160.28   11.90
  -7  -4   8  138.99   21.10
   7   4  -8  190.88   34.00
  -7   4   8  148.89   11.10
  -6  -4   8  154.08   12.70
  -6  -4   8  179.58   13.10
  -6  -4   8  190.68   23.20
   6   4  -8  192.38   13.70
   6   4  -8  180.58   29.20
  -6   4   8  158.18   12.40
  -5  -4   8   46.30    4.90
  -5  -4   8   56.19   13.40
  -5  -4   8   48.90    4.30
   5   4  -8   60.59   19.70
  -5   4   8   69.79   20.60
   5   4  -8   56.09    5.10
  -5   4   8   45.10    4.10
  -5   4   8   39.60    3.90
  -4  -4   8   15.80    9.50
  -4  -4   8    8.80    1.60
  -4  -4   8    9.70    1.70
   4   4  -8    5.20   14.50
  -4   4   8   10.60    1.80
  -4   4   8   10.60    1.60
   4   4  -8    9.00    2.00
   4   4  -8   40.70   20.40
  -4   4   8   -8.40   16.10
   4   4  -8   12.80    1.90
  -3  -4   8  110.19    9.00
  -3  -4   8  100.19   17.70
  -3  -4   8  120.59    9.20
  -3  -4   8   88.09   19.20
  -3   4   8   94.19   15.90
   3   4  -8  159.68   26.30
  -3   4   8  108.99    9.20
   3   4  -8  104.49   20.00
   3   4  -8  131.79    9.00
  -3   4   8  109.49    8.90
  -3   4   8  120.29   23.00
   3   4  -8  129.89    9.50
  -2  -4   8    5.50   10.10
  -2  -4   8    1.30    1.10
  -2  -4   8  -12.50   12.00
  -2  -4   8    0.20    1.50
   2   4  -8   -3.90   10.00
  -2   4   8    7.80   10.10
  -2   4   8    2.20   14.30
   2   4  -8    1.40    1.30
   2   4  -8    0.20   13.50
  -2   4   8    0.00    1.20
  -2   4   8    0.20    1.00
   2   4  -8    2.20    0.90
  -1  -4   8   -2.30    1.20
  -1  -4   8    2.80   12.50
  -1  -4   8    3.90    2.10
  -1  -4   8   12.20   12.80
  -1   4   8   -4.60   15.30
   1   4  -8  -20.40   13.10
  -1   4   8    0.90   11.50
   1   4  -8    3.20   10.20
  -1   4   8    1.20    1.10
  -1   4   8    0.00    1.30
   1   4  -8    0.90    1.00
   1   4  -8    0.30    0.80
   0  -4   8  192.08   14.90
   0  -4   8  125.49   26.30
   0   4  -8  215.08   14.90
   0   4  -8  215.88   29.20
   0   4   8  176.88   14.60
   0   4  -8  193.88   14.30
   0   4   8  182.78   32.30
   0   4  -8  223.28   27.20
   0   4   8  189.78   15.20
   0   4   8  197.58   26.30
   1  -4   8  -17.30   13.50
   1  -4   8   12.80    2.50
   1  -4   8   -7.90   21.00
  -1  -4  -8   10.60    1.60
   1   4   8   11.10    2.60
   1   4   8   10.90   17.90
  -1   4  -8   11.30   15.70
  -1   4  -8   16.00    2.30
  -1   4  -8   10.20    1.60
   1   4   8   19.80   17.00
   2  -4   8   71.39   28.20
   2  -4   8   18.80    3.40
  -2  -4  -8   20.00    9.80
  -2  -4  -8   17.50    2.20
   2   4   8   16.20    3.20
   2   4   8   15.40    2.60
  -2   4  -8   16.00    2.10
  -2   4  -8   24.00   10.90
   2   4   8   16.50   16.80
   2   4   8  -28.30   22.20
  -2   4  -8   18.50    2.60
  -3  -4  -8   96.99   15.90
  -3  -4  -8  114.29    8.60
  -3   4  -8  117.59    9.10
   3   4   8   96.19    9.30
   3   4   8  115.99   30.30
  -3   4  -8  114.39    8.50
  -3   4  -8  117.19   22.90
   3   4   8  105.99   10.00
  -4  -4  -8   29.40   10.20
  -4  -4  -8   41.10    3.70
  -4   4  -8   43.60    3.60
  -4   4  -8   35.20   15.10
   4   4   8   35.30    5.60
   4   4   8   37.50   25.50
   4   4   8   34.30    4.60
  -4   4  -8   32.50    3.90
  -5  -4  -8   -0.40    1.40
  -5  -4  -8   -2.70    9.30
  -5   4  -8   26.70   12.40
  -5   4  -8    0.70    1.20
  -5   4  -8   -0.40    0.90
   5   4   8   -4.70    3.00
   5   4   8   -5.40    3.00
   5   4   8  -12.30   25.60
  -6  -4  -8   86.29    7.20
  -6  -4  -8   87.39   16.40
   6   4   8   68.39    9.30
   6   4   8   72.29   40.00
  -6   4  -8   80.29   18.20
  -6   4  -8   85.99    7.40
  -6   4  -8   93.89    7.00
  -7  -4  -8  101.09    8.40
  -7  -4  -8   99.29   18.50
  -7   4  -8   99.19    8.00
   7   4   8   98.19   11.70
  -7   4  -8  108.09    8.50
   7   4   8   45.50   40.90
  -7   4  -8   86.39   18.90
  -8  -4  -8   13.90   12.80
  -8  -4  -8    6.70    2.10
  -8   4  -8    9.40   14.90
   8   4   8  -51.39   54.19
   8   4   8   15.00   12.70
  -8   4  -8    9.30    1.70
  -8   4  -8    7.70    2.10
  -9  -4  -8   13.60   17.90
  -9   4  -8   14.20   23.10
  -9   4  -8   10.60    1.80
 -11  -5   8  113.19    9.50
 -11  -5   8  159.08   27.70
 -10  -5   8   21.10   15.90
  -9  -5   8  118.59    9.70
  -9  -5   8  131.49   25.00
  -9  -5   8  108.39    9.20
  -8  -5   8    9.00   13.40
  -8  -5   8   13.40    2.40
  -8  -5   8   11.20    2.30
  -7  -5   8   16.10   11.70
   7   5  -8   28.20   28.70
  -6  -5   8   13.70    2.40
  -6  -5   8   10.60    2.30
  -6  -5   8   -0.30   10.50
  -6   5   8   15.10    2.20
   6   5  -8   16.10   22.30
   6   5  -8   15.50    3.30
  -5  -5   8  130.19   22.30
  -5  -5   8  133.59   11.60
  -5  -5   8  141.09   11.80
   5   5  -8  214.88   34.00
  -5   5   8  163.48   11.50
   5   5  -8  167.88   12.60
  -5   5   8  164.78   36.80
  -4  -5   8  162.18   13.30
  -4  -5   8  170.18   26.30
  -4  -5   8  146.09   13.40
   4   5  -8  228.98   32.00
  -4   5   8  180.58   13.20
   4   5  -8  200.58   14.10
  -4   5   8  187.58   31.10
  -3  -5   8    3.70    2.50
  -3  -5   8    4.70    1.60
  -3  -5   8    4.60   12.50
  -3   5   8    4.10    1.60
  -3   5   8    7.10    2.30
   3   5  -8   -4.90   14.60
   3   5  -8    7.90    1.70
  -3   5   8   26.40   18.90
   3   5  -8    7.00    2.00
  -2  -5   8    5.30    1.80
  -2  -5   8    5.20   15.00
  -2   5   8    4.40    1.50
   2   5  -8   -7.60   12.60
   2   5  -8    1.90    1.30
  -2   5   8    3.00    2.10
  -2   5   8    9.30   18.20
   2   5  -8    4.60    1.80
  -1  -5   8 1611.84  129.79
  -1  -5   8 1632.04  143.59
  -1   5   8 1909.21  149.19
   1   5  -8 1983.40  145.29
  -1   5   8 1924.31  130.39
   1   5  -8 1863.11  130.09
   1   5  -8 1809.02  129.39
  -1   5   8 1920.51  129.89
   0  -5   8   18.30   23.40
   0  -5   8    8.00    2.60
   0   5   8    5.30    1.70
   0   5  -8    2.50    1.10
   0   5   8    3.60    2.30
   0   5   8   -6.10   17.70
   0   5  -8    3.10   11.90
   0   5  -8    5.00    1.70
  -1   5  -8 1582.64  119.69
  -1   5  -8 1526.75  104.09
   1   5   8 1418.56  104.59
   1   5   8 1295.57  105.09
  -1   5  -8 1504.55  104.69
   1   5   8 1574.34  128.79
  -2  -5  -8   10.10   18.50
  -2   5  -8   11.30    1.80
  -2   5  -8   11.70    2.40
   2   5   8   15.80    3.60
   2   5   8   42.80   22.40
   2   5   8   11.40    2.40
  -2   5  -8    8.60   12.80
  -3   5  -8   48.70    4.40
   3   5   8   54.49    6.50
  -3   5  -8   39.50   16.80
   3   5   8   67.39   29.30
  -3   5  -8   48.70    5.00
   3   5   8   41.00    5.50
  -4  -5  -8  201.98   17.20
   4   5   8  249.48   18.20
  -4   5  -8  255.07   17.30
   4   5   8  197.68   18.90
  -4   5  -8  229.78   33.30
   4   5   8  198.48   42.60
  -4   5  -8  252.97   17.80
  -5  -5  -8   23.20    3.20
   5   5   8   28.90    4.60
  -6  -5  -8   -0.80    2.10
   6   5   8   -0.30    4.10
   6   5   8    0.70   34.40
  -6   5  -8  -13.90   14.90
  -6   5  -8    0.30    1.60
  -6   5  -8   -1.10    1.00
  -7  -5  -8    0.80    4.10
  -7   5  -8    4.00    1.30
   7   5   8   -2.60    7.40
  -7   5  -8  -12.00   15.40
  -7   5  -8   -1.50    2.60
   7   5   8  -23.40   40.40
  -8  -5  -8   15.50   16.30
  -8   5  -8    2.70    1.30
  -8   5  -8  -12.70   16.70
   8   5   8  -10.90   56.59
  -9  -6   8   27.20   25.80
  -8  -6   8   -8.10   16.00
  -8  -6   8    7.60    2.90
  -7  -6   8    7.10    2.40
  -7  -6   8   14.50   15.60
  -7   6   8    6.50    2.00
   7   6  -8   39.10   33.70
   7   6  -8   13.20    5.30
  -6  -6   8    7.30   16.00
  -6  -6   8   27.70    4.20
   6   6  -8   34.00    5.20
  -6   6   8   29.60    3.50
   6   6  -8   40.10   26.30
  -5   6   8   29.60   29.20
  -5   6   8   15.50    3.20
  -4  -6   8   16.50   17.70
  -4   6   8   -2.50   26.20
  -4   6   8   11.30    2.90
   4   6  -8    5.70   19.40
   4   6  -8   13.50    3.30
  -4   6   8   12.60    2.30
  -3  -6   8   17.10    3.10
  -3  -6   8   11.30   19.90
  -3   6   8   17.60   23.30
  -3   6   8   26.10    3.70
   3   6  -8   -0.30   17.10
  -2  -6   8   35.10   24.80
  -2  -6   8    4.10    2.70
   2   6  -8   11.00    2.80
  -2   6   8   -3.30   21.30
   2   6  -8  -17.80   16.00
  -2   6   8    6.30    2.00
  -2   6   8    5.80    2.80
  -1  -6   8  -26.40   29.20
  -1   6   8   40.40   22.80
  -1   6   8   29.10    3.80
  -1   6   8   21.90    4.20
   1   6  -8   30.10   18.80
   1   6  -8   27.30    3.30
   1   6  -8   23.30    3.70
   0   6  -8    1.60    1.30
   0   6  -8   14.20   14.80
   0   6   8   -4.60    2.40
   0   6   8  -22.60   22.60
   0   6   8    3.70    1.80
   0   6  -8    1.10    1.70
  -1   6  -8   -0.50    1.20
  -1   6  -8   -0.80    1.90
   1   6   8   10.40   24.60
   1   6   8   -1.30    2.70
  -1   6  -8   11.90   15.10
   1   6   8    1.60    2.00
   2   6   8    2.80    3.30
  -2   6  -8    3.80    2.10
  -2   6  -8    6.10    1.60
  -2   6  -8    9.30   15.80
   2   6   8    5.30    2.30
   2   6   8  -23.80   24.80
   3   6   8   43.20   28.20
  -3   6  -8   49.80    4.50
  -3   6  -8   62.89   19.10
   3   6   8   43.60    6.80
   3   6   8   44.50    5.60
  -3   6  -8   44.10    5.30
  -4   6  -8   21.70    3.30
  -4   6  -8   23.90    3.00
   4   6   8  -21.00   29.10
   4   6   8   25.90    4.30
  -4   6  -8   50.99   19.30
   4   6   8   23.00    5.10
   5   6   8    4.60   31.00
  -5   6  -8    3.20   15.80
  -5   6  -8    3.30    2.20
  -5   6  -8    3.10    1.30
   5   6   8   -8.90    4.30
   5   6   8   12.20    5.10
  -6  -6  -8   45.80   31.70
  -6   6  -8   11.50   18.30
   6   6   8   11.10    9.00
   6   6   8   26.30   37.10
  -6   6  -8   19.10    2.60
  -7  -6  -8  -21.20   39.40
   7   6   8   44.80   44.00
  -7   6  -8    6.30   18.00
  -7  -7   8   84.59   30.40
  -7   7   8  141.89   10.80
   7   7  -8  141.89   44.40
   6   7  -8  -80.79   43.80
  -6   7   8   -1.90    1.70
  -5  -7   8    7.80    4.70
  -5  -7   8    7.10   27.90
   5   7  -8  -20.90   24.40
  -5   7   8    0.10    1.60
   5   7  -8   -4.70    4.10
  -4  -7   8  107.39   34.80
  -4   7   8  180.78   13.70
   4   7  -8   99.49   28.60
   4   7  -8  186.98   14.90
  -4   7   8  210.68   40.00
  -3  -7   8   36.70   38.70
   3   7  -8  -31.70   20.50
   3   7  -8    1.60    2.60
  -3   7   8    2.10    3.20
  -3   7   8    8.50   27.30
   3   7  -8   -1.80    2.80
  -3   7   8    0.30    1.70
   2   7  -8  109.19   28.70
   2   7  -8   81.99    7.30
   2   7  -8   82.89    8.30
  -2   7   8   71.59   30.50
  -2   7   8   96.59    7.80
  -2   7   8   72.59    8.60
   1   7  -8  167.28   12.60
  -1   7   8  150.98   13.90
  -1   7   8  165.58   13.10
   1   7  -8  160.08   13.50
  -1   7   8  111.29   33.10
   1   7  -8  196.68   33.00
   0   7   8   -2.10   24.20
   0   7  -8   -0.60    2.20
   0   7  -8   -3.90   17.50
   0   7  -8    2.50    1.60
   0   7   8   -1.60    2.00
   0   7   8    0.50    3.20
   1   7   8  126.39   12.60
   1   7   8  134.49   35.90
  -1   7  -8  133.59   11.20
  -1   7  -8  119.59   27.90
   1   7   8  125.89   11.10
  -1   7  -8  134.39   10.30
  -2   7  -8  125.89   27.80
  -2   7  -8   76.39    6.80
   2   7   8   75.79    9.50
   2   7   8   84.79    7.80
  -2   7  -8   81.19    7.80
   2   7   8   62.89   33.30
  -3   7  -8    1.80    1.40
   3   7   8    4.30    2.70
  -3   7  -8    3.80    2.90
   3   7   8   -2.70   29.80
   3   7   8    3.80    4.60
  -3   7  -8  -14.00   16.90
   4   7   8   54.99    7.70
  -4   7  -8   50.69   23.10
  -4   7  -8   61.89    5.40
   4   7   8   22.80   30.70
   5   7   8   17.60   33.10
  -5   7  -8   18.20   19.60
   3   8  -8   52.49   25.10
  -3   8   8   47.70    5.20
  -3   8   8   31.50   35.20
  -2   8   8    5.20    2.20
  -2   8   8    4.60   29.80
   2   8  -8    1.00   21.30
   2   8  -8    6.70    3.20
   1   8  -8   21.70    3.10
  -1   8   8   76.39   31.40
   1   8  -8   22.10   21.10
  -1   8   8   17.60    3.10
   0   8   8  596.64   42.40
   0   8   8  687.33   71.59
   0   8  -8  565.04   41.80
   0   8  -8  520.15   59.89
  -1   8  -8    4.20    1.80
  -1   8  -8   21.30   20.40
   1   8   8    2.80    2.60
   1   8   8  -17.30   30.60
 -12   0   9    0.40    0.90
 -12   0   9  -41.00   21.90
 -11   0   9   94.79    7.80
 -11   0   9   96.19   20.20
 -10   0   9    9.60   12.00
  -9   0   9  105.49    7.90
  -9   0   9  135.49   18.30
  -8   0   9    0.80    0.70
  -8   0   9    1.60    7.70
  -8   0   9    0.90    0.40
  -7   0   9   83.99   13.10
  -7   0   9   84.29    6.40
   6   0  -9   -3.60    5.20
  -6   0   9    1.20    0.40
  -6   0   9   -0.90    0.50
  -6   0   9   -1.70    5.90
  -5   0   9    2.60    5.90
  -5   0   9    9.00    1.20
  -5   0   9   21.40    5.20
   5   0  -9    7.70    4.10
  -5   0   9    8.90    1.00
  -4   0   9   -6.70    6.20
  -4   0   9    0.90    3.80
   4   0  -9   -1.80    3.20
  -3   0   9  115.39    8.50
   3   0  -9  113.89    8.20
  -3   0   9  108.19   12.70
   3   0  -9  111.49   12.00
  -3   0   9  110.99    8.20
  -3   0   9  100.99   15.50
  -2   0   9   -6.10    8.20
  -2   0   9    1.60    0.70
   2   0  -9    4.40    3.90
   2   0  -9  -10.00    6.30
  -2   0   9   -0.40    3.70
  -2   0   9   -1.40    0.60
   2   0  -9    0.70    0.50
   1   0  -9   21.30    5.20
   1   0  -9   15.00    1.50
  -1   0   9   12.80    2.00
  -1   0   9   18.20    1.90
   1   0  -9   12.00    5.80
  -1   0   9   22.00   11.00
  -1   0   9    8.00    4.60
   0   0  -9    0.10    0.50
   0   0   9    0.20    0.90
   0   0   9   -1.40    4.30
   0   0   9    0.10    0.90
   0   0  -9   -1.30    0.50
   0   0  -9    4.20    4.00
   0   0  -9   -5.70    5.30
  -1   0  -9   37.00    7.80
   1   0   9   32.00    3.50
   1   0   9   32.20   14.70
  -1   0  -9   32.30    8.30
  -1   0  -9   30.20    2.50
   1   0   9   22.00    7.40
  -1   0  -9   29.40    2.80
   1   0   9   33.30    3.30
  -2   0  -9    1.20    5.60
   2   0   9    1.20    1.20
  -2   0  -9    3.30    5.30
  -2   0  -9   -1.90    0.90
   2   0   9    0.80   13.30
   2   0   9   -1.30    1.20
  -2   0  -9   -0.20    0.50
   2   0   9    1.80    5.90
  -3   0  -9   18.50    8.10
   3   0   9   42.60   18.10
  -3   0  -9   21.60    2.20
   3   0   9    8.30    8.00
   3   0   9   16.60    3.00
   3   0   9   20.80    2.80
  -3   0  -9   20.10    1.90
  -4   0  -9    0.40    0.50
   4   0   9   -2.60    1.80
  -4   0  -9    6.50    6.60
   4   0   9   10.20   18.90
   4   0   9   -3.90   10.00
   4   0   9   -1.60   12.50
  -4   0  -9   -0.20    0.60
   4   0   9    1.30    2.80
   5   0   9   24.00   17.90
   5   0   9    8.10   24.50
  -5   0  -9    8.50    1.40
  -5   0  -9    8.80    8.40
   5   0   9    5.80    2.80
   6   0   9   -1.70    3.40
  -6   0  -9    0.90    0.90
  -6   0  -9    3.80    8.20
   6   0   9   10.50   35.10
  -7   0  -9   54.99   15.00
  -7   0  -9   61.99    5.40
  -7   0  -9   58.49    4.90
  -8   0  -9   13.30    9.90
  -9   0  -9   45.70   14.40
  -9   0  -9   39.90    3.80
  -9   0  -9   46.40    4.50
 -10   0  -9   16.30   11.50
 -10   0  -9    0.20    1.80
 -13  -1   9   35.30   25.10
 -13   1   9   76.19    6.00
 -12  -1   9   75.39    6.00
 -12  -1   9   24.40   19.60
 -12  -1   9   74.19    7.10
 -11  -1   9    3.80    1.10
 -11  -1   9    3.80    1.90
 -10  -1   9  145.99   10.10
 -10  -1   9  126.49   10.40
 -10  -1   9  134.49   21.40
 -10   1   9  131.29    9.80
  -9  -1   9   84.79    5.90
  -9  -1   9   68.09   13.60
  -9  -1   9   81.39    6.20
  -9   1   9   76.99    5.60
  -9   1   9   74.69   15.30
  -9   1   9   61.79    5.80
  -8  -1   9   16.70    1.70
  -8  -1   9   15.50    2.00
  -8   1   9    9.70   10.00
  -8   1   9   16.60    1.80
  -8   1   9   17.30    1.40
  -7  -1   9    5.10    0.80
  -7  -1   9    5.20    1.10
  -7  -1   9    1.80    6.60
  -7   1   9    4.00    0.60
  -7   1   9    4.80    0.90
  -6  -1   9 1924.61  129.49
  -6  -1   9 1926.01  134.69
  -6  -1   9 2046.40  129.29
  -6  -1   9 1544.05  134.59
   6   1  -9 2054.69  135.59
  -6   1   9 1583.74  132.59
  -6   1   9 1736.83  129.29
  -5  -1   9   27.60    8.00
  -5  -1   9   34.30    2.80
  -5  -1   9   29.50    2.50
  -5  -1   9   21.30    7.90
   5   1  -9   42.30    8.30
  -5   1   9   26.80    5.20
  -5   1   9   26.70    9.20
   5   1  -9   32.00    2.70
  -5   1   9   30.20    2.30
  -5   1   9   31.70    2.70
   4  -1  -9 3033.40  192.98
  -4  -1   9 2663.03  190.78
  -4  -1   9 2543.75  190.58
  -4  -1   9 2613.14  195.98
  -4  -1   9 2941.11  196.28
   4   1  -9 2742.83  190.68
  -4   1   9 2610.64  190.68
   4   1  -9 3074.79  196.38
  -4   1   9 2362.46  194.78
  -4   1   9 2592.24  190.38
   4   1  -9 2691.63  194.38
  -4   1   9 2608.54  193.18
  -3  -1   9 2330.07  173.88
  -3  -1   9 2200.28  173.08
  -3  -1   9 2425.96  168.38
   3  -1  -9 2722.53  171.38
  -3  -1   9 2385.56  168.18
  -3   1   9 2394.46  168.08
   3   1  -9 2137.39  168.18
   3   1  -9 2687.83  173.68
  -3   1   9 2332.07  173.98
  -3   1   9 2236.28  171.58
   3   1  -9 2550.14  172.58
  -3   1   9 2241.68  168.38
  -2  -1   9  200.08   14.00
  -2  -1   9  210.48   14.30
  -2  -1   9  205.78   32.40
  -2  -1   9  193.08   19.00
   2  -1  -9  218.58   17.40
   2  -1  -9  175.08   13.70
  -2   1   9  186.68   18.10
   2   1  -9  201.68   18.90
  -2   1   9  193.28   14.30
  -2   1   9  183.48   23.10
   2   1  -9  194.28   19.70
   2   1  -9  176.38   13.90
  -2   1   9  179.98   13.90
  -1  -1   9   23.00    9.90
   1  -1  -9   12.70    4.10
  -1  -1   9    2.30    4.80
  -1  -1   9    7.50    1.40
   1  -1  -9    5.60    0.90
  -1  -1   9    8.10    1.50
   1   1  -9    5.50    1.00
  -1   1   9   23.40   11.40
   1   1  -9    5.90    4.60
  -1   1   9    7.50    2.50
   1   1  -9    1.90    6.10
  -1   1   9    4.10    4.10
   0  -1   9    0.70    0.90
   0  -1   9    2.80    1.00
   0  -1   9   -0.20   10.40
   0  -1  -9    3.00    0.60
   0  -1  -9    1.00    5.00
   0   1   9    1.00    1.00
   0   1  -9    3.10    4.70
   0   1  -9    1.10    0.50
   0   1  -9    1.10    0.60
   0   1   9   -3.70   11.00
   0   1   9    0.60    0.90
   0   1  -9    7.90    6.70
   1  -1   9  187.38   22.40
   1  -1   9  234.28   17.50
   1  -1   9  273.77   18.10
  -1  -1  -9  208.78   17.10
  -1  -1  -9  239.08   21.80
   1  -1   9  225.98   30.00
  -1   1  -9  258.37   23.60
  -1   1  -9  245.18   17.30
   1   1   9  236.38   17.50
   1   1   9  284.07   25.20
  -1   1  -9  253.97   23.30
   1   1   9  249.58   31.60
   1   1   9  231.28   18.00
  -1   1  -9  232.58   17.00
   2  -1   9  192.28   26.90
  -2  -1  -9  122.49   10.50
  -2  -1  -9  146.79   16.20
   2  -1   9  131.69   11.30
   2  -1   9  139.49   10.90
  -2  -1  -9  148.09   10.30
   2  -1   9  106.29   17.10
   2   1   9  121.79   17.10
  -2   1  -9  147.69   10.40
   2   1   9  136.19   10.90
   2   1   9  161.78   11.70
  -2   1  -9  149.39   10.70
   2   1   9  149.39   19.50
  -2   1  -9  147.69   18.00
  -2   1  -9  166.18   17.00
   2   1   9  189.28   28.60
   3  -1   9   21.30   17.00
   3  -1   9   19.80    3.20
  -3  -1  -9   21.60    2.10
  -3  -1  -9   18.40    1.80
   3  -1   9    3.90    8.70
   3  -1   9   15.10    2.80
  -3  -1  -9   22.20    7.90
  -3   1  -9   11.80    9.30
  -3   1  -9   17.30    2.10
   3   1   9   22.00    3.00
  -3   1  -9   20.90    1.90
   3   1   9   10.10   16.80
   3   1   9   15.30    8.50
   3   1   9   39.10   14.40
   3   1   9   17.00    3.10
  -3   1  -9   12.00    6.90
   4  -1   9  285.07   21.90
  -4  -1  -9  279.47   20.80
  -4  -1  -9  268.57   20.50
  -4  -1  -9  303.07   27.60
   4  -1   9  336.77   44.70
  -4   1  -9  305.07   20.90
   4   1   9  259.07   41.70
   4   1   9  281.87   21.20
   4   1   9  280.17   22.00
   4   1   9  310.77   35.20
  -4   1  -9  282.07   28.60
  -4   1  -9  301.77   31.30
  -4   1  -9  275.67   20.50
   5  -1   9   21.70   31.00
   5  -1   9   20.50   19.90
  -5  -1  -9    7.90    1.50
   5  -1   9    9.50    3.30
  -5  -1  -9    5.90    1.00
  -5  -1  -9    4.50    7.90
   5   1   9   -5.30   16.80
  -5   1  -9    7.80    1.60
  -5   1  -9    6.20    1.10
   5   1   9    8.10   21.50
   5   1   9    7.60    2.80
  -5   1  -9    1.50    8.60
  -6  -1  -9 1105.69   82.59
  -6  -1  -9  985.30   73.09
  -6  -1  -9 1005.00   73.49
  -6   1  -9 1029.80   73.59
  -6   1  -9 1097.79   83.59
  -6   1  -9 1033.90   73.19
   6   1   9 1043.50  102.19
   6   1   9 1017.50   74.99
  -7  -1  -9    4.30    1.30
  -7  -1  -9   -1.30    8.90
  -7  -1  -9    3.50    0.90
  -7   1  -9    4.40    1.00
  -7   1  -9   -0.20    9.50
   7   1   9   33.20   43.50
   7   1   9    2.40    4.90
  -7   1  -9    4.10    1.50
  -8  -1  -9   13.00    1.80
  -8  -1  -9   15.10    2.90
  -8  -1  -9   11.20   10.90
  -8   1  -9   11.10    1.80
  -8   1  -9    9.70    2.80
  -8   1  -9    6.90   11.50
  -9  -1  -9    6.00    1.20
  -9  -1  -9    9.00   10.70
  -9  -1  -9    3.90    1.70
  -9   1  -9    3.60    1.10
  -9   1  -9    6.70    1.90
  -9   1  -9   16.00   11.50
 -10  -1  -9    2.00    1.80
 -10  -1  -9   10.70   10.60
 -10  -1  -9    0.80    1.00
 -10   1  -9   -1.70    1.80
 -10   1  -9   -0.70    0.90
 -10   1  -9  -16.30   11.50
 -13  -2   9    6.80   20.30
 -12  -2   9   57.79    4.80
 -12  -2   9   51.89   18.60
 -12  -2   9   48.40    6.20
 -11  -2   9  152.48   24.30
 -11  -2   9  143.59   11.50
 -11  -2   9  146.29   10.90
 -11   2   9  140.79   10.40
 -10  -2   9   13.20   11.00
 -10  -2   9   23.20    2.60
 -10  -2   9   19.00    2.90
 -10   2   9   26.30    2.00
  -9  -2   9    7.40    1.60
  -9  -2   9    7.50    1.30
  -9  -2   9   -2.80    8.80
  -9   2   9    6.00    0.80
  -8  -2   9  464.55   34.30
  -8  -2   9  480.25   42.30
  -8  -2   9  487.65   34.00
  -8   2   9  473.75   33.60
  -7  -2   9  156.18   11.40
  -7  -2   9  154.08   11.70
  -6  -2   9    5.30    5.90
  -6  -2   9   11.80    1.70
  -6  -2   9   10.10    1.30
   6   2  -9   14.10    1.90
  -6   2   9   -2.30   14.10
   6   2  -9    5.00   18.00
  -6   2   9    9.50    1.30
  -5  -2   9  133.09   19.80
  -5  -2   9  185.68   12.70
  -5  -2   9  163.58   19.40
  -5  -2   9  178.68   12.90
  -5   2   9  179.18   12.30
   5   2  -9  244.58   25.30
   5   2  -9  157.18   19.90
  -5   2   9  158.98   12.70
  -5   2   9  157.08   21.20
   5   2  -9  179.18   12.90
  -4  -2   9   29.80    8.80
  -4  -2   9   34.50    3.10
  -4  -2   9   33.70    2.80
  -4  -2   9   40.10    9.60
   4   2  -9   33.60    3.10
   4   2  -9   44.20    9.50
  -4   2   9   24.80    4.90
  -4   2   9   34.30    5.20
  -4   2   9   32.20    3.00
  -4   2   9   31.60    2.60
  -4   2   9   27.40   11.90
   4   2  -9   45.10   12.30
  -3  -2   9  116.49    8.30
  -3  -2   9  102.99    8.00
  -3  -2   9  116.69   15.10
  -3  -2   9  110.19   16.10
  -3   2   9  120.89   18.80
   3   2  -9   98.99    8.10
  -3   2   9  108.69   11.80
  -3   2   9  109.19   12.10
   3   2  -9  109.09   14.70
  -3   2   9  102.39    7.90
  -2  -2   9  249.28   24.90
  -2  -2   9  190.88   21.70
  -2  -2   9  202.58   15.90
  -2  -2   9  229.38   16.20
  -2   2   9  221.48   15.90
   2   2  -9  227.78   15.70
  -2   2   9  200.48   16.10
  -2   2   9  224.78   20.50
  -2   2   9  214.58   26.70
  -2   2   9  223.98   20.40
   2   2  -9  236.28   23.60
  -1  -2   9   22.70    2.50
  -1  -2   9   24.10   10.10
  -1  -2   9   19.40    2.40
   1  -2  -9   20.80    2.00
  -1  -2   9    9.30    6.70
   1   2  -9   18.80    2.10
  -1   2   9   17.20    2.50
  -1   2   9   38.90   13.00
  -1   2   9   21.50    2.20
   1   2  -9   20.60    1.90
   1   2  -9   18.40    8.20
  -1   2   9   13.70    5.90
  -1   2   9   18.30    6.90
   1   2  -9   16.70    7.10
   0  -2   9   19.00    7.50
   0  -2  -9   19.90    6.40
   0  -2   9    7.80   13.20
   0  -2  -9   19.70    1.80
   0  -2   9   18.50    2.50
   0  -2   9   20.10    2.60
   0   2  -9   17.50    7.10
   0   2   9    3.70   11.70
   0   2   9   13.00    6.60
   0   2  -9   16.70    8.60
   0   2   9   19.10    2.80
   0   2  -9   18.80    1.80
   0   2  -9   15.30    2.00
   0   2   9   25.80    7.90
   0   2   9   20.30    2.30
   1  -2   9   -1.10    1.10
   1  -2   9    4.30   14.10
   1  -2   9    0.80    6.90
   1  -2   9    3.50    1.50
  -1  -2  -9    0.80    0.50
   1   2   9    0.10    1.00
   1   2   9    8.50    6.60
  -1   2  -9    1.50    6.60
   1   2   9    2.30    1.30
  -1   2  -9   -0.40    0.60
  -1   2  -9   -9.30    6.40
   1   2   9    5.50    8.00
  -1   2  -9    0.20    0.50
   1   2   9    3.60   12.60
  -2  -2  -9  795.22   56.49
   2  -2   9  834.92   71.89
  -2  -2  -9  788.72   56.19
   2  -2   9  800.72   57.39
  -2  -2  -9  831.42   61.49
   2  -2   9  680.13   63.59
  -2   2  -9  909.51   65.09
   2   2   9  830.82   66.49
   2   2   9  743.23   57.49
  -2   2  -9  765.72   56.39
   2   2   9  840.22   73.99
   2   2   9  744.43   56.89
  -2   2  -9  830.72   56.79
  -2   2  -9  849.72   65.29
  -3  -2  -9   23.00    2.10
   3  -2   9   26.10    3.90
   3  -2   9   18.30   20.00
  -3  -2  -9   37.10    8.10
   3  -2   9   -1.30   10.90
  -3  -2  -9   23.60    2.40
   3   2   9   26.10   11.10
  -3   2  -9   10.20    9.00
  -3   2  -9   24.10    2.50
   3   2   9   38.90   17.00
  -3   2  -9   35.00   12.40
  -3   2  -9   22.80    2.20
   3   2   9   16.00    3.30
   3   2   9   21.30   14.30
   3   2   9   25.60    3.40
  -4  -2  -9   37.50    3.10
  -4  -2  -9   41.20    3.40
   4  -2   9   14.30   28.70
  -4  -2  -9   29.40    9.20
   4  -2   9   32.90    5.20
   4   2   9   29.60   19.40
   4   2   9   37.90    4.70
   4   2   9   36.60    5.00
   4   2   9   11.90   19.80
  -4   2  -9   40.30   16.90
  -4   2  -9   32.40    3.50
  -5  -2  -9  139.79   19.30
  -5  -2  -9  165.58   11.30
   5  -2   9   29.50   42.30
  -5  -2  -9  146.89   11.70
   5   2   9  133.99   37.40
  -5   2  -9  162.68   11.90
  -5   2  -9  148.29   21.50
   5   2   9  142.49   13.20
  -5   2  -9  160.28   11.50
  -6  -2  -9   27.90    3.20
  -6  -2  -9   31.10   11.00
  -6  -2  -9   32.40    2.80
  -6   2  -9   31.30    2.90
  -6   2  -9   27.70    3.30
  -6   2  -9   53.49   14.20
   6   2   9   32.30    5.50
   6   2   9   19.60   29.00
  -7  -2  -9   12.70   10.50
  -7  -2  -9   28.60    2.70
  -7  -2  -9   26.30    3.10
   7   2   9   61.39   42.80
  -7   2  -9   55.69   14.50
   7   2   9   13.80    5.30
  -7   2  -9   28.50    2.80
  -7   2  -9   29.00    3.30
  -8  -2  -9   87.79    7.40
  -8  -2  -9   81.09    6.80
  -8  -2  -9  103.09   17.70
  -8   2  -9   93.39   18.10
   8   2   9   76.59  110.59
  -8   2  -9   88.89    7.50
  -8   2  -9   90.29    7.00
  -9  -2  -9   -4.10    9.90
  -9  -2  -9    2.20    1.70
  -9  -2  -9   -1.20    1.10
  -9   2  -9    1.50    1.80
  -9   2  -9    1.80    1.00
  -9   2  -9   -2.90   12.10
 -10  -2  -9   78.49    6.40
 -10  -2  -9   75.19   22.40
 -10   2  -9   64.99   22.70
 -10   2  -9   85.29    7.30
 -12  -3   9  152.98   25.80
 -12  -3   9  150.98   11.60
 -11  -3   9   16.60   13.90
 -11  -3   9   16.30    2.40
 -11  -3   9   25.70    3.40
 -10  -3   9  104.79    8.80
 -10  -3   9  107.79    8.30
 -10  -3   9   84.69   17.70
  -9  -3   9  144.49   10.70
  -9  -3   9   92.39   19.10
  -9  -3   9  148.49   11.20
  -8  -3   9    1.90    1.30
  -8  -3   9   -0.70    0.70
  -8  -3   9   -1.70    8.50
  -6  -3   9    8.10    1.50
  -6  -3   9    5.00    1.10
  -6  -3   9    5.80    7.20
   6   3  -9    9.70    2.00
   6   3  -9   12.10   18.40
  -5  -3   9   12.20   14.00
  -5  -3   9    3.00    7.00
  -5  -3   9    4.80    1.10
  -5  -3   9    5.90    1.20
  -5   3   9   31.70   17.00
   5   3  -9   -3.90   13.20
   5   3  -9   -3.00   13.40
   5   3  -9    6.40    1.70
  -5   3   9    3.60    1.10
  -5   3   9    3.40    0.90
  -4  -3   9  164.68   12.50
  -4  -3   9  156.48   22.50
  -4  -3   9  177.88   12.80
  -4  -3   9  185.58   21.70
  -4   3   9  162.68   12.40
  -4   3   9  161.88   12.70
   4   3  -9  199.58   23.70
   4   3  -9  174.38   12.90
   4   3  -9  185.88   24.40
  -3  -3   9   30.30   11.60
  -3  -3   9   53.59   11.60
  -3  -3   9   26.50    3.10
  -3  -3   9   34.00    3.30
   3   3  -9   34.90   12.50
   3   3  -9   37.40   11.40
  -3   3   9   33.50   15.00
   3   3  -9   34.50    3.40
   3   3  -9   39.10    3.20
  -3   3   9   29.70    3.40
  -3   3   9   36.60    7.50
  -3   3   9   35.80    3.10
  -2  -3   9    2.50    9.00
  -2  -3   9    8.10    8.80
  -2  -3   9    5.10    1.30
  -2  -3   9    6.00    1.40
  -2   3   9    8.50    6.80
  -2   3   9    5.70    1.60
  -2   3   9    5.80    1.20
  -2   3   9   12.10   13.70
   2   3  -9  -22.50    8.90
   2   3  -9    5.80    1.40
   2   3  -9    6.10    1.10
  -2   3   9   -3.20    7.70
   2   3  -9   12.70    9.30
  -1  -3   9  113.19    9.10
  -1  -3   9   69.59   18.00
   1  -3  -9  117.19    8.60
  -1  -3   9   94.99   17.70
  -1  -3   9  114.59    9.30
   1   3  -9  120.39    9.20
   1   3  -9  115.79    8.70
   1   3  -9  118.89   18.50
  -1   3   9  120.99    9.60
  -1   3   9  126.49   17.30
   1   3  -9  131.09   20.20
  -1   3   9   97.79   21.30
  -1   3   9  127.99    9.10
   0  -3   9   -1.00    1.60
   0  -3  -9    3.00    8.00
   0  -3   9   -3.80    9.20
   0  -3   9    2.10   12.20
   0  -3   9    1.10    1.10
   0  -3  -9   -0.50    0.60
   0   3   9    9.70    9.30
   0   3  -9   10.60    8.20
   0   3   9    0.70    1.00
   0   3  -9  -10.80    8.80
   0   3   9  -17.80   13.00
   0   3  -9    0.40    0.90
   0   3   9   -1.90    1.20
   0   3  -9   -1.30    0.60
   1  -3   9  221.38   17.50
   1  -3   9  188.18   31.50
  -1  -3  -9  223.78   16.70
  -1  -3  -9  225.38   22.20
   1  -3   9  198.98   25.90
   1   3   9  220.88   17.20
   1   3   9  231.98   17.80
   1   3   9  233.18   33.70
   1   3   9  249.18   28.10
  -1   3  -9  215.38   25.90
  -1   3  -9  243.58   17.10
  -1   3  -9  249.58   16.70
  -1   3  -9  236.78   27.70
   2  -3   9  359.36   48.60
  -2  -3  -9  408.06   33.20
  -2  -3  -9  414.66   27.50
   2  -3   9  363.06   28.40
  -2   3  -9  390.86   27.50
   2   3   9  309.17   36.00
  -2   3  -9  427.86   38.10
   2   3   9  355.26   28.10
   2   3   9  361.96   44.90
   2   3   9  395.66   41.60
  -2   3  -9  413.26   39.80
   2   3   9  357.76   28.70
  -2   3  -9  407.76   28.00
  -3  -3  -9  338.27   30.80
  -3  -3  -9  345.57   24.10
   3  -3   9  318.77   25.20
   3  -3   9  279.57   44.30
   3   3   9  334.47   25.60
   3   3   9  323.47   42.60
  -3   3  -9  324.97   24.50
   3   3   9  363.26   44.40
   3   3   9  266.57   35.90
  -3   3  -9  363.86   24.10
  -3   3  -9  352.56   34.00
  -3   3  -9  365.56   39.70
   3   3   9  324.27   24.80
  -4  -3  -9  211.28   15.00
  -4  -3  -9  191.58   21.90
   4   3   9  175.58   16.40
   4   3   9  170.88   36.50
  -4   3  -9  202.08   14.90
  -4   3  -9  214.98   15.30
   4   3   9  200.88   16.20
  -4   3  -9  221.28   26.90
  -5  -3  -9   15.00    2.10
  -5  -3  -9   11.40    8.70
  -5   3  -9   17.20    2.00
   5   3   9   11.30    3.40
   5   3   9   37.20   26.70
  -5   3  -9   10.00    2.00
  -5   3  -9   10.50   10.80
  -6  -3  -9  133.59   10.60
  -6  -3  -9  153.48   21.20
  -6   3  -9  144.59   10.30
  -6   3  -9  107.09   20.70
   6   3   9   35.70   38.60
   6   3   9  137.39   12.90
  -6   3  -9  132.79   10.70
  -7  -3  -9    6.90   10.00
   7   3   9   -2.20    4.40
  -7   3  -9    9.60   17.40
   7   3   9    1.20   42.10
  -8  -3  -9   27.70   11.10
  -8  -3  -9    0.30    1.40
  -8  -3  -9    8.60    2.20
  -8   3  -9   -6.20   12.50
   8   3   9  -10.20   57.99
  -8   3  -9    7.20    1.40
  -8   3  -9    2.40    1.60
  -9  -3  -9  151.28   23.70
  -9  -3  -9  160.08   12.90
  -9   3  -9  178.58   26.30
  -9   3  -9  171.88   12.30
  -9   3  -9  158.18   12.80
 -11  -4   9  157.18   26.00
 -11  -4   9  179.48   13.80
 -11  -4   9  167.38   13.10
 -10  -4   9  154.18   11.80
 -10  -4   9  134.99   11.10
  -9  -4   9   98.19    8.50
  -9  -4   9   99.29    8.00
  -9  -4   9  121.79   22.70
  -8  -4   9  132.19   10.50
  -8  -4   9  137.59   22.40
  -8  -4   9  141.19   10.90
  -7  -4   9    1.50    1.10
  -7  -4   9   12.10    9.70
  -7  -4   9    3.00    1.20
   7   4  -9  -11.50   26.80
   7   4  -9   -1.60    3.00
  -6  -4   9    6.40    1.50
  -6  -4   9    6.10    1.30
  -6  -4   9    7.00    9.40
   6   4  -9    5.70    2.40
  -6   4   9    7.20    1.40
   6   4  -9   -7.10   18.80
  -5  -4   9  811.12   60.79
  -5  -4   9  821.02   61.09
  -5  -4   9  897.61   70.99
   5   4  -9  965.00   77.29
  -5   4   9  831.82   73.09
  -5   4   9  801.62   60.69
   5   4  -9  957.30   61.49
  -5   4   9  827.32   60.59
  -4  -4   9    4.50    1.20
  -4  -4   9   16.80   10.30
  -4  -4   9    3.00    1.30
  -4  -4   9  -14.70   18.30
   4   4  -9   -2.60    1.60
  -4   4   9    2.40    1.40
   4   4  -9    5.50    1.70
   4   4  -9  -31.30   21.90
  -4   4   9    8.20   16.80
  -4   4   9    3.50    1.30
  -3  -4   9  124.09   23.60
  -3  -4   9  145.49   11.80
  -3  -4   9  142.19   11.50
   3   4  -9  168.68   11.50
  -3   4   9  119.29   19.70
  -3   4   9  169.58   27.00
   3   4  -9  152.38   26.30
   3   4  -9  165.48   12.10
  -3   4   9  155.38   11.50
   3   4  -9  132.39   25.80
  -3   4   9  155.98   11.90
  -2  -4   9  212.18   17.20
  -2  -4   9  224.88   17.50
  -2  -4   9  190.08   30.90
  -2  -4   9  196.58   27.50
   2   4  -9  235.18   33.40
  -2   4   9  244.78   17.30
   2   4  -9  254.17   17.70
  -2   4   9  220.28   17.70
  -2   4   9  216.68   38.60
   2   4  -9  266.77   29.40
  -2   4   9  216.28   33.30
   2   4  -9  261.87   17.10
  -1  -4   9   41.20   16.50
  -1  -4   9   29.20    4.00
   1   4  -9   37.90    3.40
  -1   4   9   42.50   16.00
   1   4  -9   26.60   23.50
  -1   4   9   21.30   15.60
  -1   4   9   41.00    4.40
   1   4  -9   79.49   18.80
  -1   4   9   38.10    4.30
   1   4  -9   38.40    4.00
   0  -4   9  448.86   35.80
   0  -4   9  428.16   50.59
   0   4   9  508.25   56.09
   0   4   9  487.25   35.60
   0   4  -9  496.15   50.39
   0   4  -9  515.95   35.80
   0   4  -9  446.86   35.10
   0   4  -9  536.75   48.00
   0   4   9  613.64   50.99
   0   4   9  500.35   36.30
   1  -4   9   75.79    7.30
   1  -4   9   44.50   24.30
  -1   4  -9   70.69   16.80
  -1   4  -9   78.79    6.20
   1   4   9   80.39    7.60
  -1   4  -9   85.29   25.90
  -1   4  -9   76.29    6.70
   1   4   9   79.19    6.90
   1   4   9   74.89   24.30
  -2  -4  -9   40.70    3.80
   2  -4   9   40.40    5.50
   2  -4   9   45.50   30.10
  -2  -4  -9   27.00   10.90
   2   4   9   43.50   22.60
  -2   4  -9   41.40   15.20
  -2   4  -9   42.00    3.70
  -2   4  -9   44.40    4.20
   2   4   9   40.20    4.60
   2   4   9   35.40    5.20
  -3  -4  -9    5.20    9.40
  -3  -4  -9    0.80    1.10
   3  -4   9    0.40    3.70
   3   4   9  -18.30   18.50
   3   4   9    4.20    2.50
   3   4   9    5.80    2.20
  -3   4  -9    2.70    1.40
  -3   4  -9    2.30    1.10
  -3   4  -9   10.60   11.80
  -4  -4  -9   18.70   10.60
  -4  -4  -9   12.90    1.90
  -4   4  -9   10.80    1.80
  -4   4  -9    7.90   12.10
  -4   4  -9   17.50    2.60
   4   4   9    6.80    3.20
   4   4   9   15.10    3.30
   4   4   9   12.80   23.80
  -5  -4  -9  881.21   64.79
  -5  -4  -9  823.02   72.39
  -5   4  -9 1013.70   79.09
   5   4   9  953.50   96.19
   5   4   9  875.21   66.69
   5   4   9  888.91   65.49
  -5   4  -9  983.50   64.79
  -5   4  -9  899.71   65.19
  -6  -4  -9  118.49   19.70
  -6  -4  -9  154.18   11.70
   6   4   9  153.18   14.80
   6   4   9  146.39   49.30
  -7  -4  -9  474.75   33.80
  -7  -4  -9  399.76   43.30
  -7   4  -9  470.25   33.90
   7   4   9  404.56   35.80
  -7   4  -9  510.25   33.60
   7   4   9  412.86   66.39
  -7   4  -9  522.45   48.40
   8   4   9  394.76   78.09
  -8   4  -9  549.85   40.80
  -8   4  -9  558.54   53.89
  -8   4  -9  603.54   40.50
  -9  -4  -9   43.30   16.00
  -9   4  -9   48.30    4.30
  -9   4  -9   68.09   18.30
 -10  -5   9   78.99   21.70
  -9  -5   9    2.30    1.80
  -9  -5   9   12.40   14.20
  -9  -5   9   -1.10    2.20
  -8  -5   9    5.60    1.90
  -8  -5   9   -0.50   12.90
  -8  -5   9    7.50    2.20
  -8   5   9   -3.20    1.70
  -7  -5   9   -3.70    2.20
  -7  -5   9    2.80   14.20
  -7  -5   9    0.40    1.70
   7   5  -9  -13.40   29.20
  -7   5   9    3.10    1.50
   7   5  -9    3.30    4.00
  -6  -5   9   35.70   15.50
  -6  -5   9   20.70    3.30
  -6  -5   9   24.60    3.50
   6   5  -9   19.10    3.60
  -6   5   9   29.40    3.10
   6   5  -9   36.00   23.10
  -5  -5   9    4.00    1.90
  -5  -5   9    0.80    1.40
  -5  -5   9    4.80   11.90
  -5   5   9    4.50    1.50
   5   5  -9    4.70   18.10
   5   5  -9    5.00    2.30
  -5   5   9  -12.80   24.90
  -5   5   9    5.50    2.00
  -4  -5   9    5.40    1.70
  -4  -5   9    4.00    2.10
  -4  -5   9   12.70   12.00
  -4   5   9    7.80    2.10
   4   5  -9    7.90    2.30
   4   5  -9   -8.50   16.10
   4   5  -9    0.90    2.10
  -4   5   9    5.40    1.60
  -4   5   9   16.30   21.40
  -3  -5   9    5.30    2.70
  -3  -5   9   19.90   14.40
  -3  -5   9    1.60    1.50
  -3   5   9    3.10    1.40
   3   5  -9    1.10    1.80
  -3   5   9    1.00    1.90
  -3   5   9    0.20   20.10
   3   5  -9   17.50   14.60
   3   5  -9    2.00    1.50
  -2  -5   9    5.30    2.00
  -2  -5   9   -1.40   14.90
   2   5  -9    8.40    1.60
  -2   5   9    5.60    2.40
  -2   5   9   11.10    2.10
   2   5  -9   23.20   15.10
  -2   5   9   13.50   19.10
   2   5  -9   13.80    2.60
  -1  -5   9   12.70   18.90
  -1  -5   9   11.70    2.60
   1   5  -9   19.90    2.50
  -1   5   9   15.50    2.60
  -1   5   9   19.80    3.30
  -1   5   9   37.70   20.10
   1   5  -9   17.40    3.00
   1   5  -9    2.50   12.90
   0  -5   9   -4.30    2.50
   0  -5   9   -5.70   24.90
   0   5  -9    1.30    1.00
   0   5  -9   -2.60    1.40
   0   5   9    0.60    1.30
   0   5   9   -0.60    2.10
   0   5  -9   -0.50   12.80
   1  -5   9  -26.00   33.00
   1  -5   9   -3.00    3.00
   1   5   9   15.70   20.70
  -1   5  -9    1.40    0.90
   1   5   9    1.80    1.80
   1   5   9   -3.40    2.10
  -1   5  -9    7.50   13.00
  -1   5  -9    0.20    1.40
   2   5   9    2.70    2.60
   2   5   9    2.10    2.00
  -2   5  -9    5.40    1.90
   2   5   9   37.60   23.40
  -2   5  -9    5.30    1.30
  -2   5  -9    2.30   12.40
  -3  -5  -9   -0.40    1.90
  -3  -5  -9    4.10   17.40
   3   5   9   -4.40   24.20
  -3   5  -9    8.40   13.70
  -3   5  -9    5.10    1.40
   3   5   9   -0.40    2.80
   3   5   9    6.20    2.50
  -3   5  -9    5.70    1.90
  -4  -5  -9    0.50    1.90
   4   5   9    6.00    3.30
  -4   5  -9   21.80   15.10
   4   5   9   12.90   27.30
  -4   5  -9    4.00    1.90
  -4   5  -9    7.40    1.50
   4   5   9    1.70    2.70
  -5  -5  -9    2.30    2.10
  -5   5  -9    4.60   14.90
   5   5   9   -0.70   30.70
  -5   5  -9    5.60    1.90
   5   5   9   -1.80    4.20
   5   5   9    4.10    3.70
  -5   5  -9    2.50    1.20
  -6  -5  -9    2.70    2.40
  -6   5  -9    2.30    1.10
  -6   5  -9    0.00    1.90
   6   5   9  -25.70   36.60
  -6   5  -9    5.90   15.20
   6   5   9   -2.10    5.00
  -7   5  -9   -9.60   15.60
   7   5   9  114.69   45.30
   7   5   9   13.00   10.20
  -8  -5  -9    0.10   18.40
   8   5   9   15.80   62.69
  -8   5  -9  -17.40   17.30
  -8   5  -9    0.40    1.10
  -9  -6   9    9.20   17.00
  -8  -6   9   26.60   19.10
  -8  -6   9   66.69    6.90
  -7  -6   9    1.00   16.90
  -7  -6   9   12.90    3.10
   7   6  -9   -1.00   34.50
   7   6  -9    8.30   10.90
  -6  -6   9    0.00    2.10
  -6  -6   9  -11.40   16.30
   6   6  -9    7.80   26.00
   6   6  -9   -0.70    3.90
  -6   6   9   -0.80    1.50
  -5  -6   9  675.13   72.29
   5   6  -9  864.61   59.89
  -5   6   9  827.02   58.99
   5   6  -9  899.91   80.19
  -4  -6   9    0.50    2.20
  -4  -6   9   -1.60   18.20
  -4   6   9    3.00    1.70
   4   6  -9  -10.80   17.90
   4   6  -9    5.20    2.70
  -4   6   9    5.90    2.60
  -4   6   9    4.00   26.60
  -3  -6   9   25.30   21.90
  -3  -6   9   40.60    5.90
  -3   6   9   64.29    5.50
  -3   6   9   29.80   24.90
  -3   6   9   45.20    6.10
   3   6  -9   49.00   21.20
   3   6  -9   51.39    5.30
   3   6  -9   66.89    6.30
  -2  -6   9  126.69   31.20
  -2  -6   9   97.99   10.80
  -2   6   9  181.78   36.30
  -2   6   9  142.09   10.60
   2   6  -9  115.59   10.70
  -2   6   9  122.99   11.10
   2   6  -9  142.69   10.10
   2   6  -9  169.58   30.00
  -1   6   9   87.99    7.80
   1   6  -9   84.89    8.10
   1   6  -9   91.69    7.20
  -1   6   9   66.89   27.60
  -1   6   9   80.39    8.60
   1   6  -9   71.09   22.00
   0   6  -9   20.20    2.70
   0   6  -9   10.00   16.40
   0   6   9   40.10   24.20
   0   6   9   15.90    3.10
   0   6  -9   11.80    2.70
   0   6   9   23.40    4.30
   1   6   9  490.65   61.99
  -1   6  -9  446.86   33.80
   1   6   9  442.56   33.30
  -1   6  -9  472.75   32.50
   1   6   9  405.06   34.60
  -1   6  -9  468.35   52.19
  -2   6  -9   38.00   15.60
   2   6   9   12.30    3.80
   2   6   9   -5.20   24.20
  -2   6  -9    9.30    2.50
  -2   6  -9    8.50    1.80
   2   6   9    3.40    2.30
  -3   6  -9   19.10   15.70
   3   6   9   10.40    4.00
   3   6   9    8.20    3.10
  -3   6  -9    9.90    1.90
  -3   6  -9   10.40    2.70
   3   6   9    8.10   27.80
   4   6   9    1.00   31.40
  -4   6  -9    2.30    2.10
   4   6   9    3.10    3.10
  -4   6  -9    0.00    1.20
   4   6   9   -2.20    3.90
  -4   6  -9   -7.30   15.90
  -5   6  -9  282.07   19.30
  -5   6  -9  324.07   37.90
   5   6   9  192.08   23.50
   5   6   9  133.29   42.40
  -5   6  -9  234.68   18.00
  -6   6  -9    0.70   24.60
  -6   6  -9    3.80    1.60
  -7  -7   9   18.10   26.60
  -7   7   9   75.59    6.50
   7   7  -9   75.59   48.80
  -6  -7   9   13.20   27.50
   6   7  -9   22.00   31.50
  -5  -7   9    7.50   28.20
   5   7  -9    8.20   25.60
   5   7  -9    4.00    4.30
  -5   7   9    4.80    1.90
  -4  -7   9   73.29   32.40
   4   7  -9   51.19    8.60
   4   7  -9   98.29   25.90
  -4   7   9   73.19    6.40
  -4   7   9   33.10   35.20
  -3  -7   9   46.50   40.10
   3   7  -9   61.69    7.30
  -3   7   9   41.50   31.20
   3   7  -9   20.40   23.30
  -3   7   9   65.69    7.80
  -3   7   9   68.19    6.20
   2   7  -9  -24.40   19.40
  -2   7   9    2.10    1.90
  -2   7   9   -0.10    3.20
   2   7  -9   -1.20    2.20
  -2   7   9   -8.90   28.00
   2   7  -9   -0.10    2.80
   1   7  -9   51.49   21.10
  -1   7   9   34.50    5.70
  -1   7   9   56.89   28.30
   1   7  -9   37.10    5.40
  -1   7   9   43.20    5.20
   1   7  -9   46.90    4.70
   0   7   9   -2.20    3.60
   0   7  -9   -0.30    1.60
   0   7  -9   -1.00   18.20
   0   7   9   -2.10    2.00
   0   7  -9   -3.20    2.40
   0   7   9   37.40   28.70
   1   7   9   20.80    3.90
   1   7   9   26.60   28.00
  -1   7  -9   39.10    4.90
  -1   7  -9   37.20   19.40
  -1   7  -9   33.70    3.70
   1   7   9   24.50    4.90
  -2   7  -9   19.00    3.80
  -2   7  -9   31.70    3.50
   2   7   9   30.60    6.00
   2   7   9   35.70    4.90
   2   7   9   44.80   30.60
  -2   7  -9  -12.10   18.40
  -3   7  -9   62.59   21.00
   3   7   9   38.60   33.10
  -3   7  -9   66.19    5.90
   3   7   9   84.19   11.00
  -4   7  -9   10.80   20.00
   4   7   9  -31.90   30.20
  -2   8   9   23.40   30.90
   2   8  -9   40.00   22.70
   1   8  -9    4.90    2.60
   1   8  -9  -43.10   20.70
  -1   8   9    3.40    2.10
  -1   8   9   26.70   29.50
 -13   0  10    1.90    1.80
 -12   0  10   -0.10   31.60
 -11   0  10    1.90    0.80
 -10   0  10  941.61   62.39
 -10   0  10  839.72   71.09
 -10   0  10  841.72   62.69
  -9   0  10    0.30    1.00
  -9   0  10   -5.20   10.30
  -9   0  10    1.10    0.60
  -8   0  10   27.30    2.30
  -8   0  10   26.00    2.70
  -8   0  10   20.60    9.70
  -7   0  10    4.50    7.50
  -6   0  10    3.20    6.70
   6   0 -10    8.00    6.00
  -6   0  10    8.20    7.70
  -6   0  10   10.70    1.10
  -6   0  10    9.90    1.40
  -5   0  10   -4.90    5.50
  -5   0  10    1.20    0.50
  -5   0  10    0.00    0.60
  -5   0  10   -3.40    7.00
   5   0 -10    4.50    4.60
  -4   0  10   70.79   12.50
  -4   0  10   52.09   10.20
   4   0 -10   73.39    9.70
  -4   0  10   60.99    5.00
  -4   0  10   62.79    4.80
  -3   0  10    2.40    8.40
   3   0 -10    0.20    0.60
   3   0 -10    2.40    4.20
  -3   0  10    0.00    0.60
  -3   0  10    0.50    4.50
  -2   0  10 1409.56  105.79
   2   0 -10 1471.65  100.19
  -2   0  10 1424.16  108.39
   2   0 -10 1458.85  103.79
  -2   0  10 1379.36  100.29
  -2   0  10 1372.46  100.59
   1   0 -10    1.20    4.40
  -1   0  10    2.50    9.40
  -1   0  10    4.60    5.40
  -1   0  10    1.50    1.00
  -1   0  10    1.50    0.90
   1   0 -10   -0.30    6.50
   0   0  10 3637.44  255.67
   0   0 -10 3437.66  259.67
   0   0  10 3279.57  261.57
   0   0  10 4223.68  268.37
  -1   0 -10   -8.60    5.50
  -1   0 -10   -0.20    0.50
   1   0  10   -5.90   12.50
   1   0  10    5.30    6.40
  -1   0 -10   -0.30    0.50
   1   0  10    0.40    1.00
   1   0  10    1.50    1.20
  -1   0 -10    9.60    6.20
   2   0  10 1486.25   99.99
   2   0  10 1404.56   99.29
   2   0  10 1159.88  105.39
  -2   0 -10 1306.97   98.69
   2   0  10 1529.75  115.59
  -2   0 -10 1554.14  106.59
  -2   0 -10 1398.36  104.79
  -2   0 -10 1401.26   98.99
   3   0  10    0.30    1.80
  -3   0 -10    1.80    0.70
   3   0  10    0.40    1.80
   3   0  10   -8.40   17.50
   3   0  10   14.50   10.40
  -3   0 -10    0.40    6.90
  -3   0 -10    0.50    0.50
   4   0  10    3.90    2.10
   4   0  10   12.40   20.60
   4   0  10    1.80    3.10
   4   0  10   -1.10   18.90
   4   0  10    6.70   13.50
  -4   0 -10    9.70    7.40
  -5   0 -10  -11.40    7.60
   5   0  10  -13.00   27.40
  -5   0 -10   -0.40    0.90
   5   0  10    0.60    3.00
  -5   0 -10   -0.50    0.60
   6   0  10  350.06   29.10
  -6   0 -10  400.16   27.60
   6   0  10  362.76   59.09
  -6   0 -10  372.86   27.10
  -6   0 -10  390.36   37.40
  -7   0 -10   -4.50    9.80
  -7   0 -10   -1.00    1.10
  -7   0 -10    0.00    0.80
  -8   0 -10   51.09    4.60
  -8   0 -10   48.20   14.80
  -8   0 -10   60.19    5.30
  -9   0 -10   26.40   12.50
 -10   0 -10  312.17   23.10
 -10   0 -10  307.57   36.20
 -13  -1  10    0.90   26.30
 -13  -1  10    7.70    1.70
 -13   1  10    9.80    1.60
 -12  -1  10   20.60   18.80
 -11  -1  10   41.10    4.90
 -11  -1  10   49.70    4.10
 -11  -1  10    9.30   15.60
 -11   1  10   47.70    3.80
 -10  -1  10    4.40    1.10
 -10  -1  10    4.90    1.50
 -10  -1  10    6.30   11.20
  -9  -1  10    2.40    1.30
  -9  -1  10    7.20    9.60
  -9  -1  10    3.90    0.80
  -9   1  10    3.50    1.30
  -9   1  10  -24.00   13.90
  -8  -1  10  184.88   12.20
  -8  -1  10  162.98   13.60
  -8  -1  10  160.88   20.50
  -8   1  10  149.99   22.90
  -8   1  10  153.48   12.20
  -7  -1  10    6.10    7.70
  -7  -1  10    6.70    1.00
  -7  -1  10    7.90    1.40
  -7   1  10   19.90   10.20
  -7   1  10    8.30    1.30
  -6  -1  10  120.59   25.30
  -6  -1  10  107.79   15.60
  -6  -1  10  124.09    8.70
  -6  -1  10  114.09    8.90
  -6   1  10  132.29    8.50
  -6   1  10   99.29    8.70
  -5  -1  10  143.19   10.20
  -5  -1  10  123.19   17.20
  -5  -1  10  154.28   17.40
  -5  -1  10  139.89   10.40
  -5   1  10  138.59   10.40
   5   1 -10  139.29   10.20
  -5   1  10  120.59   13.20
  -5   1  10  146.79   10.00
  -5   1  10  131.69   18.20
   4  -1 -10   77.39    8.80
  -4  -1  10   72.69   12.40
  -4  -1  10   59.09    5.10
  -4  -1  10   68.79    5.40
  -4  -1  10   46.20   10.70
   4   1 -10   65.09    5.10
  -4   1  10   70.89    9.80
  -4   1  10   66.29    5.30
  -4   1  10   68.19    5.00
  -4   1  10   74.89   13.30
   4   1 -10   70.99   12.00
  -3  -1  10   85.59   12.80
  -3  -1  10  101.79   15.80
  -3  -1  10  103.69    7.50
   3  -1 -10   94.39   10.70
  -3  -1  10   97.39    7.10
  -3   1  10   91.79    7.40
  -3   1  10   87.09   12.00
  -3   1  10   90.99    7.00
   3   1 -10   80.89   13.00
   3   1 -10   95.29    7.10
  -3   1  10   83.89   15.60
   3   1 -10   90.79   12.40
  -2  -1  10    3.00    8.70
   2  -1 -10   12.70    1.30
  -2  -1  10    9.60    1.70
   2  -1 -10   16.80    4.90
  -2  -1  10    8.40    6.30
   2   1 -10   11.00    1.50
  -2   1  10   15.80    2.10
   2   1 -10   19.10    7.30
   2   1 -10    3.10    5.00
  -2   1  10   -9.30   10.20
  -2   1  10   12.00    1.60
  -2   1  10    5.70    5.60
  -1  -1  10    1.40    9.60
  -1  -1  10    3.00    1.00
  -1  -1  10    2.70    1.10
   1  -1 -10   -0.90    6.10
  -1  -1  10    1.30    5.80
   1  -1 -10    1.90    0.60
   1  -1 -10    5.20    3.90
   1   1 -10    0.10    0.60
  -1   1  10   -1.90    5.20
  -1   1  10    0.00    1.00
  -1   1  10    5.00    1.10
  -1   1  10   14.30   11.90
   1   1 -10    2.30    0.80
   1   1 -10    2.90    7.10
   0  -1 -10    0.40    0.50
   0  -1  10    1.20    1.00
   0  -1  10    0.10    1.00
   0  -1  10    6.80   11.10
   0  -1 -10    7.00    6.10
   0  -1  10   -7.40    6.00
   0   1 -10    0.60    0.60
   0   1  10    0.50    1.10
   0   1  10    1.60    1.00
   0   1  10    3.50   12.00
   0   1  10   -0.20    5.70
   0   1 -10    0.60    0.60
   0   1 -10   -5.10    5.40
   0   1 -10   -8.40    5.90
   1  -1  10   63.89   17.90
   1  -1  10   48.10    4.40
   1  -1  10   49.99    4.80
  -1  -1 -10   48.80    3.70
   1  -1  10   32.60    9.40
  -1  -1 -10   31.60    9.00
  -1  -1 -10   45.10    3.80
   1   1  10   38.80    9.80
  -1   1 -10   45.40    3.90
   1   1  10   52.79   16.70
  -1   1 -10   47.20    3.60
   1   1  10   44.80    4.30
  -1   1 -10   46.60    9.80
  -1   1 -10   35.30   10.00
   1   1  10   45.20    4.80
   1   1  10   45.80   10.80
  -2  -1 -10  109.29   15.20
  -2  -1 -10  112.09    9.30
   2  -1  10  119.19    9.80
  -2  -1 -10  129.29    9.10
   2  -1  10  141.09   27.30
   2  -1  10  124.39   10.30
   2  -1  10  120.49   17.70
  -2   1 -10  145.79   19.10
  -2   1 -10  134.19    9.50
   2   1  10  138.39   10.60
   2   1  10  120.69   20.00
   2   1  10  120.59    9.80
  -2   1 -10  116.39   16.00
   2   1  10  135.39   27.60
  -2   1 -10  121.59    9.10
  -3  -1 -10    9.00    1.50
   3  -1  10   17.30   18.40
   3  -1  10    2.20   10.70
   3  -1  10    7.10    2.60
   3  -1  10    6.20    2.60
  -3  -1 -10    5.30    6.80
  -3  -1 -10   10.80    1.30
   3   1  10    5.90   18.00
  -3   1 -10    8.40    1.50
  -3   1 -10    8.40    1.20
   3   1  10    9.20    2.50
   3   1  10    5.20   10.70
   3   1  10    6.70    1.90
  -3   1 -10    7.20    6.20
   3   1  10   23.90   13.90
  -3   1 -10   18.80   10.60
  -4  -1 -10  117.49    8.70
  -4  -1 -10  119.99    9.10
   4  -1  10  132.69   10.70
   4  -1  10  132.19   31.60
   4   1  10  147.79   25.60
   4   1  10  131.89   32.10
   4   1  10   69.59   19.10
  -4   1 -10  117.19    9.20
   4   1  10  114.49   10.50
  -4   1 -10  114.59   19.60
  -4   1 -10  114.79    8.80
   4   1  10  120.39    9.90
  -5  -1 -10   63.19    5.60
  -5  -1 -10   61.59    5.10
   5  -1  10   66.89    7.80
   5  -1  10   30.80   33.20
  -5  -1 -10   65.99   13.70
  -5   1 -10   66.09    5.30
   5   1  10   64.49    7.60
  -5   1 -10   73.09    5.70
   5   1  10   96.19   31.30
  -5   1 -10   76.49   15.70
   6  -1  10  100.79   48.70
  -6  -1 -10    8.40    8.20
   6  -1  10   11.40    5.00
   6   1  10   10.80    4.10
  -6   1 -10    0.50    9.30
   6   1  10  -13.10   32.80
  -7  -1 -10   47.10    4.60
  -7  -1 -10   59.39   13.60
  -7  -1 -10   52.09    4.20
   7   1  10 -107.49   45.20
  -7   1 -10   50.39    4.80
  -7   1 -10   47.40    4.20
  -7   1 -10   35.30   14.20
  -8  -1 -10   29.70    2.90
  -8  -1 -10   16.50   11.00
  -8  -1 -10   32.80    3.60
  -8   1 -10   29.50    3.70
  -8   1 -10   19.90   12.50
  -8   1 -10   28.70    3.00
  -9  -1 -10    0.10    1.00
  -9  -1 -10   -1.80   10.20
  -9  -1 -10    0.80    1.50
  -9   1 -10   -0.10    1.70
  -9   1 -10    0.00    0.90
  -9   1 -10   15.00   11.80
 -10   1 -10   39.10   19.10
 -13  -2  10   25.70   22.70
 -13  -2  10   77.09    6.20
 -13   2  10   72.19    5.90
 -12  -2  10    4.30    1.30
 -12  -2  10  -21.00   16.60
 -12  -2  10    3.20    2.60
 -11  -2  10    3.80    1.90
 -11  -2  10   -0.10    0.90
 -11  -2  10    3.40   13.20
 -11   2  10    0.70    0.90
 -10  -2  10  189.78   14.30
 -10  -2  10  218.08   28.20
 -10  -2  10  189.88   14.70
  -9  -2  10  158.78   22.70
  -9  -2  10  157.58   12.30
  -9  -2  10  160.88   11.90
  -8  -2  10 1246.18   92.59
  -8  -2  10 1193.68   83.79
  -8  -2  10 1127.79   83.99
  -7  -2  10 1238.08   89.99
  -7  -2  10 1219.18   81.79
  -7  -2  10 1026.50   82.99
  -6  -2  10  225.68   16.00
  -6  -2  10  237.68   23.70
  -6  -2  10  216.98   15.70
  -6   2  10  221.58   15.30
  -6   2  10  213.98   28.50
  -6   2  10  192.98   15.60
  -5  -2  10   12.00    7.10
  -5  -2  10    4.10    0.90
  -5  -2  10   -3.00    9.30
  -5  -2  10    4.10    1.10
   5   2 -10   10.40   13.30
  -5   2  10    1.50   13.10
  -5   2  10    7.00    1.30
   5   2 -10   12.60    9.40
   5   2 -10    3.30    1.30
  -5   2  10    4.60    0.70
  -4  -2  10    9.80    1.50
  -4  -2  10    4.90    7.00
  -4  -2  10    9.10    1.60
  -4  -2  10   12.30    8.70
  -4   2  10    5.10    4.30
  -4   2  10    9.80    1.60
   4   2 -10   15.20    1.90
   4   2 -10    5.00    7.80
  -4   2  10   11.20    1.40
  -4   2  10   12.10   12.00
  -4   2  10    7.60    4.60
  -3  -2  10  324.27   22.30
  -3  -2  10  336.87   30.70
  -3  -2  10  287.57   22.00
  -3  -2  10  289.97   29.50
  -3   2  10  283.97   22.20
  -3   2  10  293.87   26.10
   3   2 -10  294.87   29.70
   3   2 -10  354.36   30.10
  -3   2  10  294.07   21.90
   3   2 -10  336.47   22.30
  -3   2  10  263.77   32.20
  -3   2  10  291.27   26.30
  -2  -2  10   18.50    8.10
  -2  -2  10   11.90    1.90
  -2  -2  10   12.70    1.80
  -2  -2  10   10.40    9.80
   2   2 -10    5.80    6.80
  -2   2  10    8.30    1.40
   2   2 -10   12.90    1.70
  -2   2  10    6.70    6.40
   2   2 -10   20.50    8.60
  -2   2  10   12.30   12.70
  -2   2  10   16.40    6.60
  -2   2  10    8.40    1.70
   2   2 -10    9.30    1.30
  -1  -2  10   15.10    7.80
   1  -2 -10  -11.70    7.80
   1  -2 -10    9.20    1.20
  -1  -2  10    9.40    1.70
  -1  -2  10    7.50    1.50
  -1  -2  10   28.30   11.30
  -1   2  10   10.30    1.60
  -1   2  10    7.50    1.70
   1   2 -10   10.60    1.60
  -1   2  10   12.40    7.60
   1   2 -10   11.40    8.50
  -1   2  10   16.60   12.20
   1   2 -10   10.40    1.40
  -1   2  10    9.50    7.10
   0  -2 -10 1226.78   85.19
   0  -2 -10 1237.38   88.99
   0  -2  10 1191.98   85.99
   0  -2  10 1110.99   92.59
   0  -2  10 1228.18   85.59
   0  -2  10 1176.78   96.99
   0   2  10 1199.08   98.99
   0   2 -10 1133.09   85.19
   0   2 -10 1307.87   92.99
   0   2  10 1295.37   93.49
   0   2 -10 1221.78   85.59
   0   2  10 1255.37   85.69
   0   2  10 1172.88   86.09
   0   2 -10 1342.77   93.89
   0   2  10 1008.40   91.29
   1  -2  10  130.69   20.30
  -1  -2 -10  150.48   17.20
   1  -2  10  160.78   12.40
   1  -2  10  168.38   27.80
   1  -2  10  160.48   12.90
  -1  -2 -10  173.68   12.00
  -1   2 -10  165.58   20.60
  -1   2 -10  161.98   21.20
   1   2  10  136.89   27.10
   1   2  10  119.49   19.30
  -1   2 -10  185.98   12.40
   1   2  10  156.98   13.40
   1   2  10  169.78   12.60
   1   2  10  170.88   22.30
  -1   2 -10  162.68   11.90
   2  -2  10  793.22   72.89
   2  -2  10  822.32   64.79
  -2  -2 -10  865.01   63.89
  -2  -2 -10  871.61   63.59
  -2  -2 -10  910.01   69.19
   2  -2  10  938.61   80.99
  -2   2 -10  867.81   63.79
  -2   2 -10  942.11   72.59
   2   2  10  974.00   76.69
   2   2  10  922.31   65.19
   2   2  10  934.51   82.19
  -2   2 -10  954.40   64.19
  -2   2 -10 1011.40   74.89
   2   2  10  896.01   64.49
   3  -2  10  152.98   31.30
  -3  -2 -10  175.98   13.10
  -3  -2 -10  172.48   19.50
  -3  -2 -10  178.18   12.70
   3  -2  10  168.48   14.20
   3   2  10  171.28   30.50
  -3   2 -10  173.98   21.40
   3   2  10  124.39   24.20
  -3   2 -10  187.08   13.30
  -3   2 -10  166.18   12.90
   3   2  10  195.08   14.60
  -3   2 -10  204.78   28.50
   3   2  10  184.18   34.30
   3   2  10  178.98   13.80
   4  -2  10    6.10    3.10
  -4  -2 -10   -5.40    7.20
   4  -2  10   20.90   29.30
   4   2  10  -35.70   18.40
  -4   2 -10    4.00    1.40
   4   2  10    6.20    2.60
  -4   2 -10    0.30    7.90
   4   2  10  -14.00   24.10
   4   2  10    8.60    2.50
  -5  -2 -10  154.98   20.50
  -5  -2 -10  149.79   11.60
   5  -2  10    4.60   44.20
  -5  -2 -10  162.88   11.30
   5   2  10  119.29   33.60
  -5   2 -10  160.88   11.40
  -5   2 -10  148.69   22.80
   5   2  10  132.39   13.30
  -5   2 -10  153.68   11.80
  -6  -2 -10  327.07   22.10
  -6  -2 -10  306.37   22.50
  -6  -2 -10  360.86   32.40
   6   2  10  304.47   55.79
  -6   2 -10  317.27   22.30
   6   2  10  267.37   24.30
  -6   2 -10  281.47   22.60
  -6   2 -10  321.17   34.40
  -7  -2 -10   20.50    2.80
  -7  -2 -10   10.40   10.60
  -7  -2 -10   20.40    2.30
  -7   2 -10   21.90   14.60
  -7   2 -10   22.30    2.90
   7   2  10   35.30   42.70
   7   2  10   21.00    6.00
  -7   2 -10   17.60    2.30
  -8  -2 -10  252.67   18.60
  -8  -2 -10  283.47   30.30
  -8  -2 -10  271.37   19.30
  -8   2 -10  256.37   19.30
  -8   2 -10  252.07   18.80
  -8   2 -10  224.18   31.90
   8   2  10   32.50   97.09
  -9  -2 -10  178.98   13.80
  -9  -2 -10  200.08   25.50
  -9   2 -10  198.08   14.50
  -9   2 -10  181.18   13.90
  -9   2 -10  210.78   27.60
 -10  -2 -10   -0.20    1.70
 -10  -2 -10  -11.40   11.70
 -10   2 -10    1.50    1.10
 -10   2 -10   -4.70   12.60
 -12  -3  10  169.78   35.70
 -12  -3  10  146.49   11.40
 -11  -3  10   17.50   14.70
 -11  -3  10   20.20    2.70
 -11  -3  10   13.70    2.90
 -10  -3  10  -22.30   11.20
 -10  -3  10   -1.70    1.00
 -10  -3  10    0.50    1.50
  -9  -3  10  421.76   31.10
  -9  -3  10  423.76   30.70
  -9  -3  10  434.56   42.90
  -8  -3  10  201.08   15.10
  -8  -3  10  194.28   14.70
  -8  -3  10  201.48   25.30
  -7  -3  10   85.69    7.20
  -7  -3  10  100.59    7.70
  -7  -3  10   96.19   17.70
  -6  -3  10   84.69    6.90
  -6  -3  10   77.99   15.70
  -6  -3  10   86.69    6.60
   6   3 -10  147.29   24.70
  -6   3  10   81.49    6.40
   6   3 -10   94.69    7.30
  -6   3  10   75.39    6.20
  -5  -3  10    4.90    1.20
  -5  -3  10    3.00    8.40
   5   3 -10  -11.40   14.40
  -5   3  10  -22.60   17.10
  -5   3  10    4.60    1.00
  -5   3  10    4.30    1.40
   5   3 -10    4.10    1.50
  -4  -3  10   15.50    1.90
  -4  -3  10   16.10    8.90
  -4  -3  10   14.50    2.00
  -4  -3  10    5.40   21.30
  -4   3  10  -24.00   15.50
  -4   3  10   10.80    1.90
   4   3 -10   11.70   12.00
   4   3 -10   17.60   14.50
   4   3 -10   13.50    2.10
  -4   3  10   10.60    1.60
  -3  -3  10  -17.80   11.00
  -3  -3  10    1.20    1.00
  -3  -3  10    1.00    8.60
  -3  -3  10    1.50    0.90
   3   3 -10    1.50    1.20
  -3   3  10    2.00   14.10
  -3   3  10    4.40    7.30
  -3   3  10    0.50    1.10
   3   3 -10   12.60   10.00
   3   3 -10    2.70    1.10
  -3   3  10   -8.40   10.50
   3   3 -10  -16.40   10.70
  -3   3  10   -0.40    0.90
  -2  -3  10  439.66   32.90
  -2  -3  10  403.16   41.90
  -2  -3  10  414.56   32.60
  -2  -3  10  455.15   43.40
   2   3 -10  501.45   43.30
   2   3 -10  459.05   32.80
   2   3 -10  480.65   42.40
  -2   3  10  430.06   39.00
   2   3 -10  504.15   32.40
  -2   3  10  479.15   39.50
  -2   3  10  421.26   45.90
  -2   3  10  453.25   33.10
  -2   3  10  444.16   32.60
  -1  -3  10  158.68   24.80
  -1  -3  10  198.78   15.80
  -1  -3  10  213.48   28.50
  -1  -3  10  215.88   15.60
   1   3 -10  242.38   27.10
  -1   3  10  220.28   16.20
   1   3 -10  234.48   15.70
  -1   3  10  200.28   15.50
   1   3 -10  202.38   15.20
  -1   3  10  171.48   23.50
  -1   3  10  207.18   30.90
   1   3 -10  218.18   25.60
   0  -3  10   -3.80   10.80
   0  -3  10  -10.20   14.00
   0  -3 -10   13.00    9.50
   0  -3  10    0.20    1.20
   0   3  10   -3.30   14.70
   0   3 -10   -0.30    8.20
   0   3 -10    0.00    0.90
   0   3 -10    5.90   11.70
   0   3  10    0.60    1.10
   0   3  10   -7.90   10.60
   0   3  10   -0.10    1.20
   0   3  10   -7.50   10.10
   0   3 -10    0.20    0.80
  -1  -3 -10  730.53   48.90
  -1  -3 -10  712.03   53.89
   1  -3  10  660.13   65.19
   1  -3  10  620.94   49.70
   1   3  10  558.04   56.59
  -1   3 -10  767.42   49.40
  -1   3 -10  702.63   60.59
   1   3  10  707.53   61.39
   1   3  10  656.83   49.99
  -1   3 -10  760.62   59.39
   1   3  10  731.93   68.39
   1   3  10  637.44   49.40
  -1   3 -10  712.73   48.90
   2  -3  10   30.10    4.50
  -2  -3 -10   21.20    9.00
  -2  -3 -10   34.80    2.90
   2  -3  10   16.70   15.60
   2  -3  10   51.89   24.30
  -2   3 -10   17.40   10.50
   2   3  10   23.70    4.10
   2   3  10   33.70    4.10
   2   3  10   45.80   18.70
   2   3  10   22.40   19.20
  -2   3 -10   26.60    3.10
  -2   3 -10   -1.80   16.60
  -2   3 -10   29.00    2.80
  -3  -3 -10  241.58   15.70
  -3  -3 -10  198.78   22.80
   3  -3  10  210.78   42.00
   3  -3  10  176.88   16.70
   3   3  10  200.88   16.30
   3   3  10  288.27   40.20
  -3   3 -10  233.28   27.00
  -3   3 -10  210.68   15.50
   3   3  10  189.98   17.40
  -3   3 -10  225.98   16.00
  -4  -3 -10 1020.00   68.99
  -4  -3 -10  934.81   75.79
  -4   3 -10  989.10   69.29
  -4   3 -10  968.20   68.79
  -4   3 -10 1013.30   80.29
   4   3  10 1014.00   96.09
   4   3  10  971.60   69.59
   4   3  10  868.01   70.39
  -5  -3 -10   35.80   11.20
  -5  -3 -10   46.20    4.30
  -5   3 -10   51.99    4.20
  -5   3 -10   50.39   14.20
   5   3  10   52.69   31.30
  -5   3 -10   47.40    4.60
   5   3  10   32.90    5.90
  -6  -3 -10   -4.50    9.50
  -6  -3 -10   12.80    2.10
  -6   3 -10    8.00    1.50
  -6   3 -10    5.40    1.70
   6   3  10   29.50   34.40
   6   3  10    8.30    3.80
  -6   3 -10   12.60   11.60
  -7  -3 -10  232.58   28.00
  -7   3 -10  221.78   16.60
   7   3  10  203.58   55.69
  -7   3 -10  243.68   30.70
   7   3  10  209.38   19.90
  -7   3 -10  232.78   17.20
  -8   3 -10   37.30   14.70
   8   3  10  -76.69   63.39
  -9  -3 -10   25.70   17.50
 -11  -4  10   -2.30   16.90
 -11  -4  10    0.30    1.30
 -10  -4  10   19.10    3.20
 -10  -4  10   13.00   14.10
 -10  -4  10   14.20    2.30
  -9  -4  10   40.20    4.20
  -9  -4  10   52.39    5.00
  -9  -4  10   28.70   14.10
  -8  -4  10    4.20    1.30
  -8  -4  10    2.90    1.40
  -8  -4  10    0.70   11.20
  -7  -4  10   19.50    2.80
  -7  -4  10   35.50   11.80
  -7  -4  10   19.50    2.60
  -7   4  10   20.10    2.60
   7   4 -10   13.40   29.10
  -6  -4  10   27.70    3.30
  -6  -4  10   25.10   12.10
  -6  -4  10   28.80    3.10
  -6   4  10   25.00    2.90
   6   4 -10   53.69   22.40
   6   4 -10   37.70    4.60
  -5  -4  10    7.90    1.60
  -5  -4  10    4.20    1.50
  -5  -4  10   18.10   10.40
   5   4 -10    8.80    2.20
  -5   4  10    7.00    1.80
  -5   4  10   28.00   21.50
  -5   4  10    5.50    1.70
   5   4 -10    1.20   16.10
  -4  -4  10   16.40    2.50
  -4  -4  10    4.30   11.30
  -4  -4  10   11.50    2.80
   4   4 -10   10.80    2.30
  -4   4  10   16.30    2.50
  -4   4  10   13.50   18.10
   4   4 -10   23.70   13.70
  -3  -4  10   70.49   17.00
  -3  -4  10   30.40   21.30
  -3  -4  10   62.09    6.00
  -3  -4  10   67.09    6.20
  -3   4  10   72.39    6.50
  -3   4  10   64.09    6.40
   3   4 -10   81.19    5.90
   3   4 -10   87.49   19.30
  -3   4  10   88.49   22.60
   3   4 -10   82.29    6.50
   3   4 -10   82.89   24.10
  -2  -4  10   17.50    2.70
  -2  -4  10   22.90   12.60
  -2  -4  10   26.60   18.90
  -2  -4  10   16.10    2.60
  -2   4  10   18.60    2.60
  -2   4  10   20.30    3.10
   2   4 -10   23.20    2.50
  -2   4  10   29.20   15.10
   2   4 -10   22.80    3.00
  -2   4  10   40.10   18.70
   2   4 -10   16.30   19.80
   2   4 -10   41.30   13.40
  -1  -4  10    3.80    2.40
  -1  -4  10    7.30    1.90
  -1  -4  10    0.80   14.90
  -1  -4  10   33.50   19.80
   1   4 -10    1.60   10.70
  -1   4  10    6.80    1.70
   1   4 -10    9.50    1.40
   1   4 -10   28.70   20.20
  -1   4  10   11.30    2.60
   1   4 -10   11.80    2.20
   0  -4  10  -12.40   17.30
   0  -4  10    1.80    2.00
   0   4 -10    1.60   11.40
   0   4  10   38.40   17.00
   0   4 -10    5.60    1.30
   0   4  10    5.00    1.60
   1  -4  10   28.80   22.70
   1  -4  10    6.40    2.60
   1   4  10    6.60    2.30
  -1   4 -10    7.20    1.80
  -1   4 -10    8.00   10.90
  -1   4 -10    7.20    1.40
   1   4  10    3.30   18.00
   1   4  10    6.30    1.80
   2  -4  10    5.40    3.10
  -2  -4 -10    1.20    1.20
   2  -4  10  -13.40   30.80
  -2  -4 -10    0.30   10.90
   2   4  10    6.60   18.60
  -2   4 -10    1.00    1.00
   2   4  10    3.80    2.40
   2   4  10    0.20    1.70
  -2   4 -10   -0.90   10.60
  -2   4 -10    2.30    1.20
  -3  -4 -10   60.39   13.70
  -3  -4 -10   76.69    6.40
   3   4  10   62.99    7.90
  -3   4 -10   72.29    6.60
   3   4  10   55.59   24.60
  -3   4 -10   82.09    6.20
   3   4  10   74.69    7.30
  -3   4 -10   80.89   18.80
  -4  -4 -10    4.00    1.50
  -4  -4 -10   -5.00   10.70
  -4   4 -10    2.50    1.00
  -4   4 -10   -3.90   11.50
  -4   4 -10    2.90    1.50
   4   4  10    1.30    2.60
   4   4  10   23.80   25.60
   4   4  10   -3.00    2.80
  -5  -4 -10  105.79    8.60
  -5  -4 -10  106.69   18.40
  -5   4 -10  113.89    8.40
  -5   4 -10  128.89   22.90
   5   4  10  100.29   11.10
   5   4  10   86.69   39.00
  -5   4 -10   96.19    8.80
  -6  -4 -10   35.30   14.30
  -6  -4 -10   46.50    5.00
   6   4  10   24.80   35.30
  -6   4 -10   49.10    4.50
  -6   4 -10   59.99    5.30
   6   4  10   54.09    8.00
  -6   4 -10   34.60   15.10
  -7  -4 -10   26.00    3.90
  -7  -4 -10   30.00   14.10
  -7   4 -10   40.40    3.40
  -7   4 -10   30.20    4.20
   7   4  10  -12.90   44.60
  -7   4 -10   21.60   14.90
   7   4  10   34.90    7.50
  -8  -4 -10   62.09   15.80
  -8   4 -10   19.90   17.00
   8   4  10   28.80   62.99
  -8   4 -10   63.89    5.20
 -10  -5  10   13.40   16.10
  -9  -5  10  219.68   32.60
  -9  -5  10  199.08   15.80
  -9  -5  10  200.48   15.30
  -8  -5  10    3.50   14.30
  -8  -5  10    0.50    1.80
  -8  -5  10    0.70    1.70
  -8   5  10   -3.10    1.80
  -7  -5  10   79.79    7.90
  -7  -5  10   84.69   19.40
  -7  -5  10   88.09    7.40
  -7   5  10   77.59    6.70
   7   5 -10  -15.20   32.20
  -6  -5  10   14.10   14.00
  -6  -5  10    5.90    2.00
  -6  -5  10    6.20    1.80
   6   5 -10  -28.90   24.00
   6   5 -10   10.40    3.30
  -5  -5  10   33.70   14.70
  -5  -5  10   29.90    3.80
  -5  -5  10   30.70    3.80
   5   5 -10   57.09   20.30
  -5   5  10   40.00    3.60
   5   5 -10   33.50    4.50
  -5   5  10   26.80    4.20
  -5   5  10   21.80   26.40
  -4  -5  10   16.50   13.50
  -4  -5  10    0.80    1.50
  -4  -5  10   -4.00    2.10
   4   5 -10   20.60   16.10
   4   5 -10    0.70    2.00
  -4   5  10    2.20    2.00
  -4   5  10    1.20    1.30
  -4   5  10   -9.00   22.30
  -3  -5  10   61.59   18.50
  -3  -5  10   64.59    6.70
  -3   5  10   74.29    6.50
  -3   5  10   73.29    7.10
  -3   5  10   61.69   24.10
   3   5 -10   87.29    6.50
   3   5 -10   72.79    6.90
   3   5 -10   77.59   21.60
  -2  -5  10    9.80    2.60
  -2  -5  10   19.00   17.40
  -2   5  10   12.50    2.30
   2   5 -10    9.60    2.20
   2   5 -10    8.30    1.80
  -2   5  10   14.90    2.90
   2   5 -10   -0.40   14.60
  -2   5  10   16.40   20.60
  -1  -5  10   42.80   22.70
  -1  -5  10   40.90    5.60
  -1   5  10   47.60    5.90
   1   5 -10   51.69    4.60
  -1   5  10   43.40   23.30
   1   5 -10   53.89   18.10
   1   5 -10   62.19    5.50
  -1   5  10   50.69    5.20
   0  -5  10   -2.90    2.80
   0  -5  10   -1.30   26.00
   0   5  10    0.60    2.10
   0   5  10    1.50    1.60
   0   5 -10    1.70    1.20
   0   5  10  -24.80   21.10
   0   5 -10    9.90   13.30
   0   5 -10    5.00    1.80
   1   5  10 1278.57   88.49
  -1   5 -10 1155.38  102.19
  -1   5 -10 1252.77   88.39
  -1   5 -10 1243.78   87.69
   1   5  10 1185.58   89.19
   1   5  10 1287.07  115.19
   2   5  10  -18.20   23.70
   2   5  10    7.10    3.10
  -2   5 -10    5.90    2.20
  -2   5 -10    3.40    1.30
   2   5  10    6.20    2.40
  -2   5 -10   11.40   13.20
   3   5  10    2.30    3.10
   3   5  10   24.00   26.00
  -3   5 -10  -26.00   13.30
  -3   5 -10    4.10    2.20
  -3   5 -10    3.60    1.20
   3   5  10    4.10    2.30
  -4   5 -10   55.59    5.80
   4   5  10   45.70   30.60
  -4   5 -10   59.09    5.20
   4   5  10   66.59    8.10
  -4   5 -10   59.79   17.50
   5   5  10   35.70    6.90
   5   5  10   19.90   32.20
  -5   5 -10   41.30    4.00
  -5   5 -10   32.40   16.30
  -5   5 -10   42.90    4.80
  -6  -5 -10    3.80    3.00
   6   5  10    3.20    7.00
   6   5  10   -8.00   35.90
  -6   5 -10   14.40   15.70
  -6   5 -10    9.30    2.40
  -7  -5 -10  445.56   47.70
  -7   5 -10  444.56   31.20
  -7   5 -10  343.57   57.29
   7   5  10  401.76   82.39
  -9  -6  10   -2.80   17.40
  -8  -6  10    1.90    3.60
  -8  -6  10  -22.00   17.90
  -8   6  10    4.10    2.10
  -7  -6  10   13.00   18.70
  -7  -6  10    7.30    2.80
  -7   6  10   13.00    2.20
   7   6 -10  -13.20   36.50
  -6  -6  10   22.80   18.50
  -6  -6  10    2.70    2.50
  -6   6  10    0.90    1.70
   6   6 -10  -12.70   26.80
   6   6 -10    4.90    4.10
  -5  -6  10   16.50   18.20
  -5  -6  10    4.70    2.30
   5   6 -10    6.40    3.30
  -5   6  10    4.00    1.80
  -5   6  10  -18.80   35.00
   5   6 -10   20.60   23.40
  -4  -6  10   42.00   22.40
   4   6 -10   45.70    6.00
  -4   6  10   54.19    5.10
   4   6 -10   33.70   21.30
  -3  -6  10   32.00   21.90
  -3  -6  10   28.80    4.40
  -3   6  10   31.50    4.70
   3   6 -10   46.20    7.10
  -3   6  10   30.20   27.00
   3   6 -10   19.70   37.20
  -2  -6  10    4.10    3.30
  -2  -6  10    2.20   25.00
  -2   6  10   -1.30    1.60
   2   6 -10    2.80   16.40
  -2   6  10   17.00   25.40
   2   6 -10    2.40    2.20
  -2   6  10   -0.20    2.60
   2   6 -10   -0.50    1.80
  -1  -6  10  -35.70   31.90
  -1  -6  10   -3.90    4.30
  -1   6  10   21.90    4.30
  -1   6  10   19.90    3.50
   1   6 -10   21.40    3.90
  -1   6  10    9.40   24.10
   1   6 -10  -37.90   16.30
   0   6 -10    6.50    1.70
   0   6 -10    6.10    3.30
   0   6  10    7.60    4.60
   1   6  10   34.80   28.60
  -1   6 -10    9.60   16.80
  -1   6 -10    4.00    2.10
  -1   6 -10    1.10    1.30
   1   6  10    3.70    2.00
   1   6  10   -3.90    3.20
   2   6  10    0.70    2.20
  -2   6 -10   -2.30   15.50
  -2   6 -10    0.60    2.20
   2   6  10  -25.30   26.80
  -2   6 -10    0.80    1.20
   2   6  10    1.40    3.30
  -3   6 -10    8.80   17.80
   3   6  10    6.30   28.20
   3   6  10   10.60    3.20
  -3   6 -10   11.90    1.90
   3   6  10    8.60    4.20
  -3   6 -10   16.10    3.00
   4   6  10    1.50   31.20
   4   6  10    4.50    3.40
  -4   6 -10   -5.30   16.80
   4   6  10   -0.20    3.90
  -4   6 -10   -3.20    1.90
  -4   6 -10    0.30    1.30
   5   6  10  -24.30   36.60
  -5   6 -10  -10.50   16.60
   6   6  10  -11.30   41.20
  -6   6 -10   15.90    2.30
  -6   6 -10   41.90   18.10
  -6  -7  10   -8.00   27.80
   6   7 -10   66.19   31.90
   5   7 -10   55.19   27.70
  -5   7  10   60.89    5.90
  -4  -7  10    4.50   33.10
   4   7 -10   32.30   22.30
   4   7 -10   23.80    4.30
  -4   7  10   25.60    3.50
  -3  -7  10  -47.10   42.00
  -3   7  10   23.50   32.40
   3   7 -10   89.59   26.00
  -3   7  10   71.09    6.60
   3   7 -10   58.49    9.00
  -3   7  10   70.79    8.30
   2   7 -10   68.49   25.20
  -2   7  10   68.99   10.60
  -2   7  10   62.79   31.40
   2   7 -10   69.79    7.70
  -2   7  10   73.59    7.00
  -1   7  10   51.29   31.00
  -1   7  10   41.50    6.70
   1   7 -10   47.70    6.00
  -1   7  10   45.20    5.40
   1   7 -10   39.40   20.50
   1   7 -10   47.90    4.90
   0   7 -10    5.10   18.30
   0   7  10   -1.90    6.20
   0   7 -10   -0.30    2.90
   0   7 -10    3.80    1.70
   0   7  10   11.00   27.30
   0   7  10    0.00    2.00
   1   7  10  238.68   45.70
  -1   7 -10  277.57   18.70
  -1   7 -10  237.68   19.50
   1   7  10  228.28   19.40
   1   7  10  246.18   20.70
  -1   7 -10  335.57   41.60
  -2   7 -10    5.70   18.00
   2   7  10    7.40    4.80
  -2   7 -10    9.90    2.00
  -2   7 -10    6.70    3.20
   2   7  10   51.89   33.70
   2   7  10   13.20    3.10
   3   7  10   -7.30   35.90
 -13   0  11   44.60    4.10
 -12   0  11    0.40    1.00
 -11   0  11   20.80    3.30
 -11   0  11   28.90    2.70
 -11   0  11   74.39   21.80
 -10   0  11  -17.50   14.60
 -10   0  11   -2.40    1.50
 -10   0  11    1.00    0.70
  -9   0  11  350.16   39.40
  -9   0  11  475.45   30.40
  -9   0  11  405.86   30.70
  -8   0  11   19.70    9.90
  -7   0  11   17.10    2.10
  -7   0  11   20.00    1.80
  -7   0  11   14.20    9.80
  -6   0  11    0.70    0.80
  -6   0  11    3.70    8.40
  -6   0  11   -0.80    0.50
  -5   0  11   11.00    8.40
  -5   0  11    0.80    7.00
   5   0 -11    7.20    5.80
   4   0 -11   -7.80    5.10
  -4   0  11    1.60    6.10
   4   0 -11   -0.30    0.70
  -4   0  11   -0.60    0.50
  -4   0  11    8.90    8.50
  -4   0  11    0.30    0.70
   3   0 -11   19.50    1.90
   3   0 -11   20.20    6.50
  -3   0  11   18.70    2.00
  -3   0  11   14.50    7.20
  -3   0  11   15.20    9.50
  -3   0  11   16.70    2.20
  -2   0  11    0.10    0.80
   2   0 -11    4.40    7.10
  -2   0  11   -1.00    5.90
   2   0 -11    5.40    5.10
  -2   0  11  -14.60    9.60
  -2   0  11   -0.60    0.70
   2   0 -11    0.20    0.60
   1   0 -11    1.10    0.60
  -1   0  11    8.70   11.50
  -1   0  11    2.10    6.40
   1   0 -11    9.60    7.00
  -1   0  11    1.80    1.10
  -1   0  11    2.40    1.10
   1   0 -11    5.20    5.60
   0   0 -11   -7.50    5.90
   0   0  11    6.30    7.00
   0   0  11    0.00    1.20
   0   0  11   17.10   12.60
   0   0  11    2.40    1.10
   0   0 -11   -9.10    6.10
   1   0  11   21.70   15.10
   1   0  11   20.90    2.80
  -1   0 -11   20.40    2.10
  -1   0 -11   26.10    8.80
  -1   0 -11   18.80    8.30
   1   0  11   18.00    3.00
   1   0  11   18.40    9.20
  -1   0 -11   21.70    2.00
  -2   0 -11   -7.60    9.60
  -2   0 -11    6.00    6.90
   2   0  11   15.60   15.50
   2   0  11    4.80    9.80
   3   0  11   24.40   20.10
  -3   0 -11   18.30    1.80
  -3   0 -11   18.60    2.10
   3   0  11   12.70   16.40
   3   0  11   21.40    3.40
   3   0  11   22.80   13.50
   3   0  11   11.80    2.70
  -3   0 -11   22.70    8.70
  -4   0 -11   -0.90    0.70
   4   0  11   19.10   22.60
   4   0  11    0.70    2.50
   4   0  11  -28.00   17.90
  -4   0 -11    5.60    7.40
  -4   0 -11   -0.30    0.80
  -5   0 -11   31.90    2.80
   5   0  11   16.70   31.90
  -5   0 -11   34.60   11.30
   5   0  11   25.20    5.10
  -5   0 -11   29.00    3.30
  -6   0 -11   -0.30    1.10
  -6   0 -11   -0.50    8.80
   6   0  11    3.20    4.60
  -6   0 -11   -0.10    0.80
   6   0  11    7.20   41.40
  -7   0 -11   54.19   14.80
  -7   0 -11   46.10    4.80
  -7   0 -11   53.49    4.30
  -8   0 -11    0.00    1.50
  -8   0 -11    5.30   10.60
  -9   0 -11   10.90    2.30
  -9   0 -11   21.70   12.50
  -9   0 -11    9.90    1.60
 -10   0 -11    0.10    1.10
 -10   0 -11    3.60   12.30
 -13  -1  11    0.40   30.50
 -13  -1  11   56.29    5.00
 -13   1  11   60.69    4.90
 -12  -1  11    3.80    1.10
 -12  -1  11    0.60   20.80
 -12  -1  11    5.90    3.20
 -12   1  11    3.10    1.10
 -11  -1  11   -8.10   15.50
 -11  -1  11    3.30    1.10
 -11  -1  11    2.50    2.00
 -10  -1  11   87.59    8.10
 -10  -1  11  103.89    7.70
 -10  -1  11   96.29   19.00
 -10   1  11  104.19    7.40
  -9  -1  11   87.09   16.70
  -9  -1  11   88.09    6.80
  -9  -1  11   93.49    7.20
  -9   1  11   79.59    6.90
  -9   1  11   90.29    6.50
  -8  -1  11   29.60   11.50
  -8  -1  11   31.00    2.80
  -8  -1  11   31.30    3.20
  -8   1  11   37.90   14.70
  -8   1  11   35.60    2.70
  -8   1  11   24.50    3.00
  -7  -1  11  658.63   51.59
  -7  -1  11  583.04   43.40
  -7  -1  11  619.34   43.80
  -7   1  11  565.24   50.39
  -7   1  11  653.43   43.20
  -7   1  11  587.04   43.60
  -6  -1  11   71.29    5.00
  -6  -1  11   63.69    5.30
  -6  -1  11   74.69   14.20
  -6   1  11   66.49    4.80
  -6   1  11   33.00   12.90
  -6   1  11   54.59    5.10
  -5  -1  11   10.80    7.40
  -5  -1  11    1.90    0.80
  -5  -1  11   -0.10    7.90
  -5  -1  11    2.10    0.70
   5   1 -11    0.90    1.10
  -5   1  11   -9.90    9.90
  -5   1  11   -3.60    5.60
   5   1 -11    2.30    7.00
  -5   1  11    1.90    0.60
  -5   1  11    1.40    0.90
  -4  -1  11 2570.24  189.88
  -4  -1  11 2733.43  197.28
  -4  -1  11 2539.65  196.08
  -4  -1  11 2554.44  189.58
   4  -1 -11 3077.29  197.78
  -4   1  11 2514.15  196.68
  -4   1  11 2385.36  189.78
  -4   1  11 2789.02  189.48
  -4   1  11 2612.34  193.98
   4   1 -11 2723.93  189.58
   4   1 -11 3015.10  196.28
   4   1 -11 2785.62  193.98
  -3  -1  11  424.06   38.70
  -3  -1  11  403.06   36.30
  -3  -1  11  400.46   29.90
  -3  -1  11  418.36   29.70
   3  -1 -11  466.35   34.20
   3   1 -11  429.46   29.60
  -3   1  11  412.26   30.00
  -3   1  11  419.46   39.60
  -3   1  11  382.36   34.90
  -3   1  11  378.16   29.60
   3   1 -11  403.86   35.70
   3   1 -11  441.16   36.00
  -2  -1  11   90.39   17.30
   2  -1 -11  114.19    8.50
  -2  -1  11  105.39   16.10
  -2  -1  11  111.99    8.70
   2  -1 -11  139.09   14.20
  -2  -1  11  105.39    9.00
   2   1 -11  127.79   15.20
  -2   1  11  107.19    9.10
  -2   1  11  132.49   21.20
  -2   1  11  108.39   15.40
  -2   1  11  124.59    8.80
   2   1 -11  102.59   16.10
   2   1 -11  116.29    8.60
   1  -1 -11  301.67   22.50
  -1  -1  11  317.07   33.80
  -1  -1  11  314.87   22.80
   1  -1 -11  276.67   27.10
  -1  -1  11  315.27   23.20
   1  -1 -11  349.47   28.20
  -1  -1  11  291.57   29.90
  -1   1  11  314.77   36.40
   1   1 -11  334.07   29.70
  -1   1  11  322.27   23.30
  -1   1  11  314.57   22.80
   1   1 -11  295.97   22.60
   1   1 -11  361.66   22.50
  -1   1  11  297.17   28.90
   1   1 -11  263.87   28.20
   0  -1  11    4.60   12.20
   0  -1  11   -2.70    7.50
   0  -1  11    2.70    1.30
   0  -1 -11    2.10    0.70
   0  -1  11    1.10    1.30
   0   1  11    1.10    1.10
   0   1  11   -2.70    7.00
   0   1 -11    3.30    0.70
   0   1 -11    5.70    6.40
   0   1  11   -8.10   11.90
   0   1 -11    2.60    0.80
   0   1  11    1.10    1.40
   0   1 -11    3.40    7.40
   1  -1  11    3.70    1.70
   1  -1  11    7.50    1.80
  -1  -1 -11    3.80    1.00
   1  -1  11   -1.80   14.50
  -1  -1 -11    1.40    6.30
   1   1  11    6.50    9.60
  -1   1 -11    6.00    1.00
   1   1  11    4.20    1.90
   1   1  11    5.00    1.50
  -1   1 -11   11.90    8.70
  -1   1 -11   -0.40    6.70
   1   1  11   -1.40    8.20
  -1   1 -11    5.30    1.20
   1   1  11    2.60   13.50
   2  -1  11 1163.68  102.49
   2  -1  11 1353.36   95.39
  -2  -1 -11 1420.56   93.99
   2  -1  11 1300.17   94.59
  -2  -1 -11 1313.67  100.19
  -2  -1 -11 1336.57   94.39
   2  -1  11 1386.96  111.49
   2   1  11 1327.07   94.79
  -2   1 -11 1420.16   94.19
   2   1  11 1392.26  112.79
  -2   1 -11 1292.77  106.89
  -2   1 -11 1289.97  101.29
   2   1  11 1363.46   95.49
  -2   1 -11 1283.67   94.49
   3  -1  11    6.80    2.20
  -3  -1 -11    2.10    1.00
  -3  -1 -11    2.50    0.80
   3  -1  11   13.50   14.60
   3  -1  11   25.90   20.70
  -3  -1 -11   -0.30    7.00
   3  -1  11   -1.10    2.80
   3   1  11   -1.90   19.40
  -3   1 -11   10.40    8.20
   3   1  11    2.20   17.70
  -3   1 -11   -0.40   12.70
  -3   1 -11    3.30    1.00
   3   1  11    6.20    2.10
   3   1  11    2.60    2.10
   3   1  11   22.30   13.90
  -3   1 -11    5.40    0.90
   4  -1  11    3.50   25.10
   4  -1  11   21.80    4.20
  -4  -1 -11   32.30    3.10
  -4  -1 -11   32.20    2.70
  -4  -1 -11   47.50   11.60
  -4   1 -11   29.90    3.30
   4   1  11   30.20   22.10
   4   1  11    8.50   24.50
   4   1  11   37.30    5.40
   4   1  11   22.90    3.70
  -4   1 -11   26.90    2.70
  -4   1 -11   35.50   12.00
   4   1  11   41.10   25.00
  -5  -1 -11   30.60   11.70
  -5  -1 -11   38.90    3.30
  -5  -1 -11   39.40    3.80
   5  -1  11   36.00    6.20
   5   1  11   37.90    6.00
  -5   1 -11   43.30    3.90
  -5   1 -11   35.30    3.40
   5   1  11   41.40   30.40
  -5   1 -11   44.80   13.30
  -6  -1 -11  498.15   33.50
  -6  -1 -11  504.25   43.70
  -6  -1 -11  448.56   33.90
  -6   1 -11  467.25   44.50
   6   1  11  556.24   74.49
  -6   1 -11  466.65   33.60
  -6   1 -11  448.76   34.00
   6   1  11  445.36   35.80
  -7  -1 -11    0.60   10.70
   7   1  11  -16.20   50.39
   7   1  11  -10.10    6.20
  -7   1 -11   10.00   11.20
  -8  -1 -11   92.79    7.40
  -8  -1 -11   87.49    6.80
  -8  -1 -11  105.69   17.80
  -8   1 -11   74.79   18.90
  -8   1 -11   83.99    7.50
  -8   1 -11   81.09    6.80
  -9  -1 -11   38.50   13.90
  -9  -1 -11   39.90    3.60
  -9  -1 -11   32.90    4.30
  -9   1 -11   42.70    3.60
  -9   1 -11   34.90    4.50
  -9   1 -11   49.20   14.10
 -12  -2  11  130.99    9.90
 -12  -2  11   98.49   23.10
 -11  -2  11   13.20    2.70
 -11  -2  11    1.30   14.50
 -11  -2  11   10.80    1.80
 -11   2  11   14.40    1.90
 -10  -2  11   45.00    6.50
 -10  -2  11   34.40   15.20
 -10   2  11   45.20    3.60
  -9  -2  11  276.17   21.30
  -9  -2  11  303.07   21.80
  -9  -2  11  272.37   32.20
  -9   2  11  306.77   20.90
  -8  -2  11   17.10    2.30
  -8  -2  11   16.50   10.40
  -8  -2  11   16.10    1.90
  -7  -2  11   18.00    9.30
  -7  -2  11   18.30    2.30
  -7  -2  11   16.40    1.90
  -7   2  11   12.20    1.90
  -7   2  11   17.00    1.50
  -6  -2  11   21.50    2.50
  -6  -2  11   24.00    2.20
  -6   2  11   31.30   16.10
  -6   2  11   15.10    2.40
  -6   2  11   21.10    1.90
  -5  -2  11   68.19    5.30
  -5  -2  11   68.69   13.90
  -5  -2  11   65.19    5.50
  -5   2  11   56.79    5.40
  -5   2  11   66.89    5.10
   5   2 -11   71.99    5.60
   5   2 -11   60.29   16.40
  -5   2  11   88.09   16.90
  -4  -2  11    2.30    1.00
  -4  -2  11    8.70    8.30
  -4  -2  11    2.40    0.80
  -4   2  11    2.40   12.80
  -4   2  11   -3.60    5.60
   4   2 -11   -7.60   11.40
  -4   2  11   -5.20    5.80
   4   2 -11   16.10   11.70
  -4   2  11    2.50    1.20
  -4   2  11    1.50    0.80
  -3  -2  11  391.46   37.80
  -3  -2  11  341.47   36.30
  -3  -2  11  400.86   28.80
  -3  -2  11  390.56   28.50
  -3   2  11  390.76   34.00
   3   2 -11  371.86   36.20
  -3   2  11  399.16   33.90
  -3   2  11  475.95   41.70
   3   2 -11  409.36   28.60
   3   2 -11  427.06   37.00
  -3   2  11  400.56   28.40
  -3   2  11  380.56   28.80
  -2  -2  11  693.43   54.99
  -2  -2  11  672.93   54.69
  -2  -2  11  760.52   64.79
  -2  -2  11  739.03   63.49
   2   2 -11  760.82   54.79
  -2   2  11  801.12   55.29
  -2   2  11  728.23   60.79
   2   2 -11  795.22   62.19
  -2   2  11  743.13   66.69
  -2   2  11  855.71   54.89
   2   2 -11  796.42   54.39
   2   2 -11  891.51   63.59
  -1  -2  11   40.50   12.20
   1  -2 -11   57.59    4.40
  -1  -2  11   56.69    5.20
  -1  -2  11   58.29    5.00
  -1  -2  11   78.59   17.70
  -1   2  11   45.40   16.90
  -1   2  11   57.09    5.40
   1   2 -11   69.39   13.60
   1   2 -11   70.99   13.50
  -1   2  11   52.39    4.80
  -1   2  11   54.19   12.00
   1   2 -11   57.69    4.50
  -1   2  11   47.50   11.70
   1   2 -11   54.89    4.80
   0  -2  11  334.57   23.70
   0  -2  11  275.47   31.60
   0  -2 -11  327.67   22.70
   0  -2  11  330.07   38.10
   0  -2 -11  352.46   28.20
   0  -2  11  273.27   23.00
   0   2  11  261.37   30.10
   0   2 -11  315.07   22.70
   0   2  11  326.87   32.70
   0   2  11  315.87   23.70
   0   2  11  330.47   38.80
   0   2 -11  330.47   32.40
   0   2  11  318.77   23.20
   0   2 -11  338.57   31.40
   0   2 -11  331.17   23.10
  -1  -2 -11  142.39   15.60
   1  -2  11  112.09    9.30
  -1  -2 -11  130.49    8.80
   1  -2  11  117.69   24.60
   1  -2  11   88.39   18.30
   1  -2  11  111.89    9.80
  -1   2 -11  115.89   17.60
  -1   2 -11   96.59   18.70
   1   2  11  124.69   22.30
   1   2  11  112.99    9.40
  -1   2 -11  118.99    9.10
   1   2  11   89.49   23.70
  -1   2 -11  112.39    8.70
   1   2  11  117.69   10.00
   2  -2  11   28.10   16.20
  -2  -2 -11   30.50    8.70
   2  -2  11   15.00    3.00
  -2  -2 -11   18.00    2.20
   2  -2  11    0.60   18.90
   2  -2  11   21.30    3.60
  -2   2 -11   21.30    2.10
   2   2  11    8.50   13.10
  -2   2 -11   21.90    2.50
   2   2  11   22.80    3.20
  -2   2 -11   14.50    9.80
   2   2  11   28.80    4.30
   2   2  11  -18.90   14.80
  -2   2 -11   29.40   15.30
   2   2  11   13.70   15.50
  -3  -2 -11   80.99   14.30
  -3  -2 -11  105.29    7.50
   3  -2  11   88.89    8.90
   3  -2  11   57.09   28.00
  -3   2 -11   96.89    7.70
   3   2  11   98.19    9.00
  -3   2 -11  116.89   18.70
   3   2  11   99.59    8.30
  -3   2 -11   90.59    7.40
  -3   2 -11  111.89   25.30
   3   2  11   49.00   19.60
   3   2  11   60.19   25.90
   3   2  11   97.09   25.30
  -4  -2 -11  110.89    8.30
  -4  -2 -11  104.29    7.80
  -4  -2 -11  113.09   16.70
   4  -2  11  137.99   37.90
   4  -2  11  102.09   10.10
  -4   2 -11  109.79    8.50
   4   2  11   68.89   27.70
   4   2  11   92.69    9.30
  -4   2 -11   85.69   17.30
   4   2  11   96.59    9.90
  -4   2 -11  109.19    8.00
  -5  -2 -11   10.10    9.00
  -5  -2 -11   13.30    1.90
  -5  -2 -11   11.90    1.90
   5  -2  11    1.90    4.90
   5  -2  11   56.39   45.40
   5   2  11    6.30    4.50
  -5   2 -11   15.20    1.90
   5   2  11   12.80    4.10
  -5   2 -11   11.80   10.30
  -5   2 -11   12.20    2.00
   5   2  11   17.60   28.90
  -6  -2 -11   23.20    2.70
  -6  -2 -11   24.00   11.00
  -6  -2 -11   27.20    3.10
  -6   2 -11   43.20   13.50
  -6   2 -11   29.90    3.40
  -6   2 -11   28.70    2.80
   6   2  11    9.80   33.90
   6   2  11   17.40    4.90
  -7  -2 -11   13.70    2.20
  -7  -2 -11   20.40   11.10
  -7   2 -11    1.20   12.20
  -7   2 -11   16.80    2.60
  -7   2 -11   14.80    2.10
  -8  -2 -11   11.00   11.20
  -8  -2 -11    3.50    1.40
  -8  -2 -11    1.40    1.50
  -8   2 -11   -6.40   12.70
  -8   2 -11    1.50    1.10
  -8   2 -11    1.30    1.80
  -9  -2 -11   12.00   11.10
  -9   2 -11   18.70   12.80
 -12  -3  11   60.29   20.30
 -11  -3  11  153.38   11.80
 -11  -3  11  110.59   23.00
 -11  -3  11  161.78   12.90
 -10  -3  11   38.70    3.90
 -10  -3  11   67.59   18.40
 -10  -3  11   41.50    4.70
  -9  -3  11   18.90   11.90
  -9  -3  11    2.60    1.50
  -8  -3  11    3.30   10.50
  -8  -3  11   -0.40    0.80
  -8  -3  11   -0.30    1.10
  -8   3  11    2.50    0.90
  -7  -3  11   18.10    2.20
  -7  -3  11   15.80    2.50
  -7  -3  11   26.90   11.30
  -7   3  11   14.10    1.70
  -6  -3  11    1.80    1.20
  -6  -3  11    1.90    0.90
  -6  -3  11   10.40    9.90
  -6   3  11  -27.80   38.50
   6   3 -11  -23.90   20.50
  -6   3  11    3.80    1.40
   6   3 -11    2.90    1.90
  -5  -3  11   16.20    9.50
  -5  -3  11   22.70    2.50
  -5   3  11   23.70    2.90
   5   3 -11    5.20   15.80
  -5   3  11   -2.40   18.10
   5   3 -11   23.40    3.10
  -5   3  11   21.00    2.40
  -4  -3  11  176.88   28.70
  -4  -3  11  170.48   14.70
  -4  -3  11  205.48   26.10
  -4  -3  11  194.48   15.00
  -4   3  11  216.38   15.10
  -4   3  11  221.08   14.70
  -4   3  11  232.68   31.60
   4   3 -11  179.58   26.90
  -4   3  11  179.38   16.20
   4   3 -11  287.77   34.80
  -3  -3  11  130.89   10.70
  -3  -3  11  138.29   11.10
  -3  -3  11  129.79   24.20
  -3  -3  11  103.29   19.70
  -3   3  11  151.18   10.80
   3   3 -11  153.18   10.60
   3   3 -11  139.29   10.90
  -3   3  11  138.79   11.20
   3   3 -11  167.78   23.20
  -3   3  11  150.88   25.60
  -3   3  11  142.79   19.40
  -2  -3  11  256.77   35.10
  -2  -3  11  299.57   33.30
  -2  -3  11  290.87   21.80
  -2   3  11  291.67   21.40
  -2   3  11  279.87   21.90
  -2   3  11  263.17   36.60
   2   3 -11  311.77   35.70
   2   3 -11  299.87   21.60
   2   3 -11  313.37   21.10
  -2   3  11  272.27   30.70
   2   3 -11  295.47   31.40
  -1  -3  11  472.95   50.69
  -1  -3  11  503.65   38.90
  -1  -3  11  504.95   49.40
  -1  -3  11  502.25   39.20
   1   3 -11  523.55   50.39
  -1   3  11  574.94   39.70
  -1   3  11  512.95   54.19
   1   3 -11  595.74   38.60
  -1   3  11  544.55   39.00
   1   3 -11  571.84   39.00
   1   3 -11  567.34   49.10
   0  -3  11   -2.90    1.90
   0  -3 -11    5.90   11.10
   0  -3  11  -19.70   14.30
   0  -3  11  -11.00   15.20
   0  -3  11    1.60    1.60
   0   3 -11   -9.00   14.40
   0   3 -11    0.00    8.50
   0   3  11   -9.80   14.00
   0   3 -11    1.00    1.00
   0   3 -11    0.30    0.80
   0   3  11   14.40   13.50
   0   3  11    0.70    1.20
   0   3  11    2.50    1.60
   1  -3  11   -2.50   16.80
   1  -3  11  -36.40   18.60
   1  -3  11    3.80    2.00
  -1  -3 -11    7.80    1.40
  -1  -3 -11    9.80    9.20
  -1   3 -11    7.50    9.20
   1   3  11    8.50   16.50
   1   3  11    5.10    1.70
   1   3  11    6.20    2.40
  -1   3 -11    5.80    1.20
   1   3  11    3.40   33.00
  -1   3 -11    8.10    1.70
   2  -3  11  128.39   11.20
   2  -3  11  185.98   35.30
  -2  -3 -11  129.79    9.80
  -2  -3 -11  141.89   17.90
  -2   3 -11  130.49   10.40
   2   3  11  139.69   11.60
  -2   3 -11  153.88   22.00
   2   3  11  133.49   30.10
  -2   3 -11  122.39    9.70
   2   3  11  124.49   10.60
   3  -3  11   95.29   33.10
  -3  -3 -11   85.89    6.50
   3  -3  11   60.59    8.20
  -3  -3 -11   77.19   14.50
   3   3  11   80.49    7.50
  -3   3 -11   85.69    6.40
   3   3  11   63.39    8.10
  -3   3 -11   80.99   17.60
  -3   3 -11   89.79    7.00
   3   3  11   93.09   27.30
   4  -3  11   89.79   48.20
  -4  -3 -11  192.48   24.00
  -4  -3 -11  215.08   15.40
   4   3  11  192.98   17.30
  -4   3 -11  211.58   15.80
  -4   3 -11  207.28   15.30
   4   3  11  215.68   16.50
  -4   3 -11  201.38   28.00
  -5  -3 -11   15.80    2.60
  -5  -3 -11   13.00   10.80
   5   3  11   38.60   30.20
  -5   3 -11    9.00   10.50
   5   3  11   20.50    4.40
  -5   3 -11   18.90    2.30
  -5   3 -11   22.70    3.00
  -6  -3 -11  145.59   22.10
   6   3  11  139.69   48.60
   6   3  11  113.79   12.30
  -7  -3 -11   -4.10   10.90
  -7   3 -11    4.40    1.80
   7   3  11   -8.80   45.50
   7   3  11   -4.60    6.40
  -7   3 -11   16.60   13.80
  -8  -3 -11   -0.70    2.10
  -8  -3 -11    1.00   11.90
  -8   3 -11    0.10    0.90
  -8   3 -11   -2.70    2.00
  -8   3 -11  -12.20   13.50
  -9  -3 -11   37.70   13.90
  -9   3 -11   68.19   18.60
  -9   3 -11   67.89    5.40
 -11  -4  11    9.30   16.30
 -10  -4  11   41.60    4.50
 -10  -4  11   52.59    5.40
 -10  -4  11   48.10   18.60
  -9  -4  11   33.60    3.80
  -9  -4  11   45.90   15.00
  -9  -4  11   38.80    4.60
[truncated: 167,320 more chars]
