# Supplementary material for: N‐Doped Nonalternant Molecular Bowl/Saddle Hybrids
Source: Angew Chem Int Ed Engl. 2025 Sep 30;64(48):e202516881. doi: 10.1002/anie.202516881 (PMC12643336; doi:10.1002/anie.202516881)
Supplement: Supplementary file 2 — Supporting Information [file ANIE-64-e202516881-s001.zip › 1a.cif]

data_cu_20241114_wq_per_2n_cf3
_audit_creation_date               2024-11-21
_audit_creation_method
;
Olex2 1.5
(compiled 2024.02.16 svn.r378c4104 for OlexSys, GUI svn.r6928)
;
_shelx_SHELXL_version_number       '2018/3'
_audit_contact_author_address      ?
_audit_contact_author_email        ?
_audit_contact_author_name         ''
_audit_contact_author_phone        ?
_publ_contact_author_id_orcid      ?
_publ_section_references
;
Bourhis, L.J., Dolomanov, O.V., Gildea, R.J., Howard, J.A.K., Puschmann, H.
 (2015). Acta Cryst. A71, 59-75.

Dolomanov, O.V., Bourhis, L.J., Gildea, R.J, Howard, J.A.K. & Puschmann, H.
 (2009), J. Appl. Cryst. 42, 339-341.

Sheldrick, G.M. (2015). Acta Cryst. C71, 3-8.
;
_chemical_name_common              ?
_chemical_name_systematic          ?
_chemical_formula_moiety           'C36 H14 F12 N2'
_chemical_formula_sum              'C36 H14 F12 N2'
_chemical_formula_weight           702.49
_chemical_melting_point            ?
loop_
  _atom_type_symbol
  _atom_type_description
  _atom_type_scat_dispersion_real
  _atom_type_scat_dispersion_imag
  _atom_type_scat_source
 'C' 'C' 0.0181 0.0091 'International Tables Vol C Tables 4.2.6.8 and 6.1.1.4'
 'H' 'H' 0.0000 0.0000 'International Tables Vol C Tables 4.2.6.8 and 6.1.1.4'
 'F' 'F' 0.0727 0.0534 'International Tables Vol C Tables 4.2.6.8 and 6.1.1.4'
 'N' 'N' 0.0311 0.0180 'International Tables Vol C Tables 4.2.6.8 and 6.1.1.4'

_shelx_space_group_comment
;
The symmetry employed for this shelxl refinement is uniquely defined
by the following loop, which should always be used as a source of
symmetry information in preference to the above space-group names.
They are only intended as comments.
;
_space_group_crystal_system        'monoclinic'
_space_group_IT_number             14
_space_group_name_H-M_alt          'P 1 21/n 1'
_space_group_name_Hall             '-P 2yn'
loop_
  _space_group_symop_operation_xyz
 'x, y, z'
 '-x+1/2, y+1/2, -z+1/2'
 '-x, -y, -z'
 'x-1/2, -y-1/2, z-1/2'

_cell_length_a                     14.7794(9)
_cell_length_b                     32.726(2)
_cell_length_c                     23.5059(16)
_cell_angle_alpha                  90
_cell_angle_beta                   92.055(5)
_cell_angle_gamma                  90
_cell_volume                       11361.8(12)
_cell_formula_units_Z              16
_cell_measurement_reflns_used      6004
_cell_measurement_temperature      223.15
_cell_measurement_theta_max        62.272
_cell_measurement_theta_min        3.292
_shelx_estimated_absorpt_T_max     0.866
_shelx_estimated_absorpt_T_min     0.834
_exptl_absorpt_coefficient_mu      1.347
_exptl_absorpt_correction_T_max    0.3201
_exptl_absorpt_correction_T_min    0.2082
_exptl_absorpt_correction_type     multi-scan
_exptl_absorpt_process_details
;
SADABS-2016/2 (Bruker,2016/2) was used for absorption correction.
wR2(int) was 0.1254 before and 0.0796 after correction.
The Ratio of minimum to maximum transmission is 0.6504.
The \l/2 correction factor is Not present.
;
_exptl_absorpt_special_details     ?
_exptl_crystal_colour              ?
_exptl_crystal_density_diffrn      1.643
_exptl_crystal_density_meas        ?
_exptl_crystal_density_method      ?
_exptl_crystal_description         block
_exptl_crystal_F_000               5632
_exptl_crystal_size_max            0.14
_exptl_crystal_size_mid            0.13
_exptl_crystal_size_min            0.11
_exptl_transmission_factor_max     ?
_exptl_transmission_factor_min     ?
_diffrn_reflns_av_R_equivalents    ?
_diffrn_reflns_av_unetI/netI       0.1234
_diffrn_reflns_Laue_measured_fraction_full  0.994
_diffrn_reflns_Laue_measured_fraction_max  0.991
_diffrn_reflns_limit_h_max         17
_diffrn_reflns_limit_h_min         -17
_diffrn_reflns_limit_k_max         39
_diffrn_reflns_limit_k_min         0
_diffrn_reflns_limit_l_max         28
_diffrn_reflns_limit_l_min         0
_diffrn_reflns_number              20827
_diffrn_reflns_point_group_measured_fraction_full  0.994
_diffrn_reflns_point_group_measured_fraction_max  0.991
_diffrn_reflns_theta_full          67.679
_diffrn_reflns_theta_max           68.762
_diffrn_reflns_theta_min           2.315
_diffrn_ambient_temperature        223.15
_diffrn_detector_area_resol_mean   ?
_diffrn_measured_fraction_theta_full  0.994
_diffrn_measured_fraction_theta_max  0.991
_diffrn_measurement_device_type    'Bruker D8 VENTURE'
_diffrn_measurement_method         '\f and \w scans'
_diffrn_radiation_type             CuK\a
_diffrn_radiation_wavelength       1.54178
_diffrn_source                     ?
_diffrn_source_current             1.1
_diffrn_source_power               0.05500000000000001
_diffrn_source_voltage             50.0
_diffrn_standards_number           0
_reflns_Friedel_coverage           0.000
_reflns_Friedel_fraction_full      .
_reflns_Friedel_fraction_max       .
_reflns_number_gt                  11205
_reflns_number_total               20827
_reflns_special_details
;
 _reflns_Friedel_fraction is defined as the number of unique
 Friedel pairs measured divided by the number that would be
 possible theoretically, ignoring centric projections and
 systematic absences. Completness statistics refer to single and
 composite reflections containing twin component 1 only.
;
_reflns_threshold_expression       'I > 2\s(I)'
_computing_cell_refinement         'SAINT V8.40B (?, 2016)'
_computing_data_collection         ?
_computing_data_reduction          'SAINT V8.40B (?, 2016)'
_computing_molecular_graphics      'Olex2 1.5 (Dolomanov et al., 2009)'
_computing_publication_material    'Olex2 1.5 (Dolomanov et al., 2009)'
_computing_structure_refinement    'SHELXL 2018/3 (Sheldrick, 2015)'
_computing_structure_solution      'olex2.solve 1.5 (Bourhis et al., 2015)'
_refine_diff_density_max           0.402
_refine_diff_density_min           -0.319
_refine_diff_density_rms           0.068
_refine_ls_extinction_coef         .
_refine_ls_extinction_method       none
_refine_ls_goodness_of_fit_ref     1.091
_refine_ls_hydrogen_treatment      constr
_refine_ls_matrix_type             full
_refine_ls_number_parameters       2166
_refine_ls_number_reflns           20827
_refine_ls_number_restraints       1302
_refine_ls_R_factor_all            0.1476
_refine_ls_R_factor_gt             0.0885
_refine_ls_restrained_S_all        1.094
_refine_ls_shift/su_max            0.003
_refine_ls_shift/su_mean           0.000
_refine_ls_structure_factor_coef   Fsqd
_refine_ls_weighting_details      
 'w=1/[\s^2^(Fo^2^)+(0.1160P)^2^+6.9000P] where P=(Fo^2^+2Fc^2^)/3'
_refine_ls_weighting_scheme        calc
_refine_ls_wR_factor_gt            0.2340
_refine_ls_wR_factor_ref           0.2891
_refine_special_details
;
 Refined as a 2-component twin.
;
_olex2_refinement_description
;
1. Twinned data refinement
 Scales: 0.8513(14)
 0.1487(14)
2. Fixed Uiso
 At 1.2 times of:
  All C(H) groups
3. Restrained distances
 C69-C72A \\sim C72-C69
 with sigma of 0.02
 F23A-C72A \\sim F23-C72 \\sim F22A-C72A \\sim F24-C72 \\sim F24A-C72A \\sim
F22-C72
 with sigma of 0.02
 C146-C141 \\sim C45A-C141
 with sigma of 0.02
 C71A-C67 \\sim C71-C67
 with sigma of 0.02
 F43-C45A \\sim F44A-C146 \\sim F45-C45A \\sim F45A-C146 \\sim F44-C45A \\sim
F43A-C146
 with sigma of 0.02
 F35-C79 \\sim F35A-C79A \\sim F34-C79 \\sim F34A-C79A \\sim F36A-C79A \\sim
F36-C79
 with sigma of 0.02
 F20-C71 \\sim F20A-C71A \\sim F21-C71 \\sim F21A-C71A \\sim F19A-C71A \\sim
F19-C71
 with sigma of 0.02
 F16-C44 \\sim F18A-C44A \\sim F18-C44 \\sim F17-C44 \\sim F16A-C44A \\sim
F17A-C44A
 with sigma of 0.02
 C44-C41 \\sim C44A-C41
 with sigma of 0.02
 F39A-C149 \\sim F38-C115 \\sim F38A-C149 \\sim F37-C115 \\sim F37A-C149 \\sim
F39-C115
 with sigma of 0.02
 C149-C113 \\sim C115-C113
 with sigma of 0.02
 F46A-C147 \\sim F46-C143 \\sim F47A-C147 \\sim F47-C143 \\sim F48-C143 \\sim
F48A-C147
 with sigma of 0.02
 C147-C139 \\sim C143-C139
 with sigma of 0.02
 F40-C116 \\sim F40A-C148
 with sigma of 0.02
 C111-C116 \\sim C111-C148
 with sigma of 0.02
 F42-C116 \\sim F42A-C148
 with sigma of 0.02
 F40-C111 \\sim F40A-C111
 with sigma of 0.04
 F40-F42 \\sim F40A-F42A
 with sigma of 0.04
 C111-F42 \\sim C111-F42A
 with sigma of 0.04
 C116-C111 \\sim C148-C111
 with sigma of 0.02
 F41-C116 \\sim F41A-C148 \\sim F40-C116 \\sim F40A-C148 \\sim F42-C116 \\sim
F42A-C148
 with sigma of 0.02
 C43A-C39 \\sim C43-C39
 with sigma of 0.02
 F14-C43 \\sim F12A-C43A \\sim F12-C43 \\sim F13A-C43A \\sim F13-C43 \\sim
F14A-C43A
 with sigma of 0.02
 C108-C103 \\sim C145-C103
 with sigma of 0.02
 F28A-C145 \\sim F28-C108 \\sim F29A-C145 \\sim F30-C108 \\sim F30A-C145 \\sim
F29-C108
 with sigma of 0.02
4. Uiso/Uaniso restraints and constraints
C72 \\sim C72A \\sim F22 \\sim F22A \\sim F23 \\sim F23A \\sim F24 \\sim F24A:
within 2A with sigma of 0.01 and sigma for terminal atoms of 0.02 within 2A
C45A \\sim C146 \\sim F43 \\sim F43A \\sim F44 \\sim F44A \\sim F45 \\sim F45A:
within 2A with sigma of 0.01 and sigma for terminal atoms of 0.02 within 2A
C71 \\sim C71A \\sim F19 \\sim F19A \\sim F20 \\sim F20A \\sim F21 \\sim F21A:
within 2A with sigma of 0.02 and sigma for terminal atoms of 0.04 within 2A
C79 \\sim C79A \\sim F34 \\sim F34A \\sim F35 \\sim F35A \\sim F36 \\sim F36A:
within 2A with sigma of 0.02 and sigma for terminal atoms of 0.04 within 2A
C44 \\sim C44A \\sim F16 \\sim F16A \\sim F17 \\sim F17A \\sim F18 \\sim F18A:
within 2A with sigma of 0.02 and sigma for terminal atoms of 0.04 within 2A
C43 \\sim C43A \\sim F12 \\sim F12A \\sim F13 \\sim F13A \\sim F14 \\sim F14A:
within 2A with sigma of 0.02 and sigma for terminal atoms of 0.04 within 2A
C115 \\sim C149 \\sim F37 \\sim F37A \\sim F38 \\sim F38A \\sim F39 \\sim F39A:
within 2A with sigma of 0.02 and sigma for terminal atoms of 0.04 within 2A
C116 \\sim C148 \\sim F40 \\sim F40A \\sim F41 \\sim F41A \\sim F42 \\sim F42A:
within 2A with sigma of 0.02 and sigma for terminal atoms of 0.04 within 2A
C143 \\sim C147 \\sim F46 \\sim F46A \\sim F47 \\sim F47A \\sim F48 \\sim F48A:
within 2A with sigma of 0.02 and sigma for terminal atoms of 0.04 within 2A
C108 \\sim C145 \\sim F28 \\sim F28A \\sim F29 \\sim F29A \\sim F30 \\sim F30A:
within 2A with sigma of 0.02 and sigma for terminal atoms of 0.04 within 2A
5. Others
 Sof(C146)=Sof(C147)=Sof(F43A)=Sof(F44A)=Sof(F45A)=Sof(F46A)=Sof(F47A)=
 Sof(F48A)=1-FVAR(1)
 Sof(C45A)=Sof(C143)=Sof(F43)=Sof(F44)=Sof(F45)=Sof(F46)=Sof(F47)=Sof(F48)=
 FVAR(1)
 Sof(C148)=Sof(C149)=Sof(F37A)=Sof(F38A)=Sof(F39A)=Sof(F40A)=Sof(F41A)=
 Sof(F42A)=1-FVAR(2)
 Sof(C115)=Sof(C116)=Sof(F37)=Sof(F38)=Sof(F39)=Sof(F40)=Sof(F41)=Sof(F42)=
 FVAR(2)
 Sof(C43A)=Sof(C44A)=Sof(C71A)=Sof(C72A)=Sof(F12A)=Sof(F13A)=Sof(F14A)=
 Sof(F16A)=Sof(F17A)=Sof(F18A)=Sof(F19A)=Sof(F20A)=Sof(F21A)=Sof(F22A)=
 Sof(F23A)=Sof(F24A)=1-FVAR(3)
 Sof(C43)=Sof(C44)=Sof(C71)=Sof(C72)=Sof(F12)=Sof(F13)=Sof(F14)=Sof(F16)=
 Sof(F17)=Sof(F18)=Sof(F19)=Sof(F20)=Sof(F21)=Sof(F22)=Sof(F23)=Sof(F24)=FVAR(3)
 Sof(C79A)=Sof(C145)=Sof(F28A)=Sof(F29A)=Sof(F30A)=Sof(F34A)=Sof(F35A)=
 Sof(F36A)=1-FVAR(4)
 Sof(C79)=Sof(C108)=Sof(F28)=Sof(F29)=Sof(F30)=Sof(F34)=Sof(F35)=Sof(F36)=
 FVAR(4)
6.a Aromatic/amide H refined with riding coordinates:
 C38(H38), C40(H40), C42(H42), C50(H50), C51(H51), C53(H53), C54(H54),
 C57(H57), C58(H58), C60(H60), C61(H61), C66(H66), C68(H68), C70(H70), C74(H74),
  C76(H76), C78(H78), C89(H89), C90(H90), C91(H91), C92(H92), C95(H95),
 C96(H96), C98(H98), C99(H99), C102(H102), C104(H104), C106(H106), C110(H110),
 C112(H112), C114(H114), C118(H118), C119(H119), C127(H127), C128(H128),
 C130(H130), C131(H131), C135(H135), C136(H136), C138(H138), C140(H140),
 C142(H142), C2(H2), C4(H4), C6(H6), C13(H13), C14(H14), C19(H19), C20(H20),
 C25(H25), C26(H26), C27(H27), C28(H28), C30(H30), C32(H32), C34(H34)
;
_atom_sites_solution_hydrogens     geom
_atom_sites_solution_primary       iterative
_atom_sites_solution_secondary     ?
loop_
  _atom_site_label
  _atom_site_type_symbol
  _atom_site_fract_x
  _atom_site_fract_y
  _atom_site_fract_z
  _atom_site_U_iso_or_equiv
  _atom_site_adp_type
  _atom_site_occupancy
  _atom_site_site_symmetry_order
  _atom_site_calc_flag
  _atom_site_refinement_flags_posn
  _atom_site_refinement_flags_adp
  _atom_site_refinement_flags_occupancy
  _atom_site_disorder_assembly
  _atom_site_disorder_group
 C37 C 0.2161(4) 0.88268(16) 0.9515(2) 0.0534(12) Uani 1 1 d . . . . .
 C38 C 0.2710(4) 0.85168(17) 0.9747(2) 0.0576(13) Uani 1 1 d . . . . .
 H38 H 0.293016 0.831071 0.950977 0.069 Uiso 1 1 calc R U . . .
 C39 C 0.2931(4) 0.85123(18) 1.0321(3) 0.0615(14) Uani 1 1 d D . . . .
 C40 C 0.2640(4) 0.88140(18) 1.0680(2) 0.0646(15) Uani 1 1 d . . . . .
 H40 H 0.279146 0.880782 1.107193 0.078 Uiso 1 1 calc R U . . .
 C41 C 0.2116(5) 0.91284(18) 1.0444(2) 0.0642(15) Uani 1 1 d D . . . .
 C42 C 0.1876(4) 0.91365(17) 0.9871(3) 0.0604(14) Uani 1 1 d . . . . .
 H42 H 0.151858 0.935144 0.972149 0.072 Uiso 1 1 calc R U . . .
 C43 C 0.3493(10) 0.8166(4) 1.0562(6) 0.078(5) Uani 0.519(7) 1 d D U P A 1
 C43A C 0.3485(11) 0.8175(4) 1.0569(7) 0.080(5) Uani 0.481(7) 1 d D U P A 2
 C44 C 0.1747(9) 0.9440(4) 1.0838(6) 0.086(5) Uani 0.519(7) 1 d D U P A 1
 C44A C 0.1828(11) 0.9483(4) 1.0792(6) 0.086(5) Uani 0.481(7) 1 d D U P A 2
 C45 C 0.1701(4) 0.84772(15) 0.8587(2) 0.0521(12) Uani 1 1 d . . . . .
 C45A C -0.3733(8) 0.9422(3) 0.4249(5) 0.084(3) Uani 0.621(8) 1 d D U P B 1
 C46 C 0.1312(3) 0.86185(16) 0.8086(2) 0.0498(11) Uani 1 1 d . . . . .
 C47 C 0.1251(3) 0.83940(15) 0.7578(2) 0.0490(11) Uani 1 1 d . . . . .
 C48 C 0.1153(3) 0.86248(15) 0.7077(2) 0.0479(11) Uani 1 1 d . . . . .
 C49 C 0.1379(3) 0.84897(15) 0.6549(2) 0.0508(12) Uani 1 1 d . . . . .
 C50 C 0.1628(4) 0.80672(16) 0.6512(2) 0.0554(13) Uani 1 1 d . . . . .
 H50 H 0.174498 0.794984 0.615669 0.066 Uiso 1 1 calc R U . . .
 C51 C 0.1694(4) 0.78330(16) 0.7004(2) 0.0544(13) Uani 1 1 d . . . . .
 H51 H 0.183621 0.755439 0.696792 0.065 Uiso 1 1 calc R U . . .
 C52 C 0.1558(3) 0.79915(15) 0.7566(2) 0.0506(12) Uani 1 1 d . . . . .
 C53 C 0.1822(4) 0.78241(16) 0.8106(2) 0.0540(12) Uani 1 1 d . . . . .
 H53 H 0.194717 0.754273 0.812575 0.065 Uiso 1 1 calc R U . . .
 C54 C 0.1906(4) 0.80516(16) 0.8607(2) 0.0531(12) Uani 1 1 d . . . . .
 H54 H 0.209451 0.792654 0.895103 0.064 Uiso 1 1 calc R U . . .
 C55 C 0.1178(3) 0.90575(15) 0.7087(2) 0.0496(12) Uani 1 1 d . . . . .
 C56 C 0.1423(4) 0.91987(16) 0.6566(2) 0.0552(13) Uani 1 1 d . . . . .
 C57 C 0.1668(4) 0.96209(16) 0.6533(3) 0.0580(13) Uani 1 1 d . . . . .
 H57 H 0.177167 0.974250 0.617879 0.070 Uiso 1 1 calc R U . . .
 C58 C 0.1750(4) 0.98474(16) 0.7028(2) 0.0580(13) Uani 1 1 d . . . . .
 H58 H 0.189721 1.012576 0.699716 0.070 Uiso 1 1 calc R U . . .
 C59 C 0.1625(4) 0.96827(15) 0.7591(2) 0.0536(12) Uani 1 1 d . . . . .
 C60 C 0.1921(4) 0.98358(16) 0.8133(2) 0.0569(13) Uani 1 1 d . . . . .
 H60 H 0.208425 1.011295 0.816025 0.068 Uiso 1 1 calc R U . . .
 C61 C 0.1984(4) 0.96003(16) 0.8622(2) 0.0570(13) Uani 1 1 d . . . . .
 H61 H 0.220346 0.971383 0.896712 0.068 Uiso 1 1 calc R U . . .
 C62 C 0.1710(4) 0.91842(16) 0.8594(2) 0.0530(12) Uani 1 1 d . . . . .
 C63 C 0.1329(3) 0.90502(16) 0.8090(2) 0.0498(11) Uani 1 1 d . . . . .
 C64 C 0.1290(3) 0.92787(16) 0.7591(2) 0.0502(12) Uani 1 1 d . . . . .
 C65 C 0.1684(4) 0.88306(16) 0.5622(2) 0.0547(13) Uani 1 1 d . . . . .
 C66 C 0.2177(4) 0.91324(17) 0.5363(2) 0.0570(13) Uani 1 1 d . . . . .
 H66 H 0.238431 0.935931 0.557553 0.068 Uiso 1 1 calc R U . . .
 C67 C 0.2369(4) 0.91025(19) 0.4792(2) 0.0644(15) Uani 1 1 d D . . . .
 C68 C 0.2092(5) 0.87654(18) 0.4479(3) 0.0674(16) Uani 1 1 d . . . . .
 H68 H 0.223437 0.874168 0.409404 0.081 Uiso 1 1 calc R U . . .
 C69 C 0.1603(5) 0.84631(18) 0.4741(3) 0.0664(16) Uani 1 1 d D . . . .
 C70 C 0.1377(4) 0.84963(17) 0.5299(2) 0.0614(14) Uani 1 1 d . . . . .
 H70 H 0.101679 0.829494 0.546384 0.074 Uiso 1 1 calc R U . . .
 C71 C 0.2876(14) 0.9451(5) 0.4535(8) 0.080(5) Uani 0.519(7) 1 d D U P A 1
 C71A C 0.2904(14) 0.9427(6) 0.4498(9) 0.083(5) Uani 0.481(7) 1 d D U P A 2
 C72 C 0.1257(10) 0.8087(4) 0.4436(5) 0.089(3) Uani 0.519(7) 1 d D U P A 1
 C72A C 0.1345(10) 0.8108(4) 0.4370(6) 0.090(3) Uani 0.481(7) 1 d D U P A 2
 C73 C -0.0769(4) 1.01031(17) 0.6814(2) 0.0571(13) Uani 1 1 d . . . . .
 C74 C -0.1090(4) 1.04364(17) 0.7110(3) 0.0608(14) Uani 1 1 d . . . . .
 H74 H -0.143304 1.039483 0.743400 0.073 Uiso 1 1 calc R U . . .
 C75 C -0.0908(4) 1.08322(17) 0.6930(2) 0.0583(13) Uani 1 1 d . . . . .
 C76 C -0.0413(4) 1.08912(19) 0.6443(2) 0.0607(14) Uani 1 1 d . . . . .
 H76 H -0.028314 1.115773 0.632156 0.073 Uiso 1 1 calc R U . . .
 C77 C -0.0116(4) 1.05632(18) 0.6141(3) 0.0611(14) Uani 1 1 d . . . . .
 C78 C -0.0279(4) 1.01683(18) 0.6325(3) 0.0610(14) Uani 1 1 d . . . . .
 H78 H -0.005887 0.994444 0.612071 0.073 Uiso 1 1 calc R U . . .
 C79 C 0.0378(8) 1.0626(3) 0.5587(6) 0.069(3) Uani 0.694(18) 1 d D U P C 1
 C79A C 0.041(2) 1.0626(7) 0.5660(13) 0.083(7) Uani 0.306(18) 1 d D U P C 2
 C80 C -0.1277(5) 1.11888(18) 0.7235(3) 0.0651(16) Uani 1 1 d . . . . .
 C81 C -0.0997(4) 0.95883(16) 0.7584(2) 0.0555(13) Uani 1 1 d . . . . .
 C82 C -0.1293(3) 0.91860(15) 0.7571(2) 0.0508(12) Uani 1 1 d . . . . .
 C83 C -0.1359(3) 0.90417(16) 0.7013(2) 0.0521(12) Uani 1 1 d . . . . .
 C84 C -0.1341(3) 0.86272(16) 0.6880(2) 0.0510(12) Uani 1 1 d . . . . .
 C85 C -0.1303(3) 0.83630(16) 0.7354(2) 0.0511(12) Uani 1 1 d . . . . .
 C86 C -0.1237(3) 0.85074(15) 0.7911(2) 0.0478(11) Uani 1 1 d . . . . .
 C87 C -0.1188(3) 0.89257(16) 0.8045(2) 0.0503(12) Uani 1 1 d . . . . .
 C88 C -0.0787(4) 0.90601(16) 0.8557(2) 0.0523(12) Uani 1 1 d . . . . .
 C89 C -0.0579(4) 0.94891(17) 0.8584(2) 0.0572(13) Uani 1 1 d . . . . .
 H89 H -0.038107 0.960046 0.893549 0.069 Uiso 1 1 calc R U . . .
 C90 C -0.0659(4) 0.97491(17) 0.8111(2) 0.0576(13) Uani 1 1 d . . . . .
 H90 H -0.049073 1.002545 0.814223 0.069 Uiso 1 1 calc R U . . .
 C91 C -0.0513(4) 0.87400(17) 0.8950(2) 0.0591(13) Uani 1 1 d . . . . .
 H91 H -0.031464 0.881362 0.932013 0.071 Uiso 1 1 calc R U . . .
 C92 C -0.0530(4) 0.83295(18) 0.8806(2) 0.0565(13) Uani 1 1 d . . . . .
 H92 H -0.031551 0.813260 0.906881 0.068 Uiso 1 1 calc R U . . .
 C93 C -0.0874(4) 0.82075(15) 0.8261(2) 0.0525(12) Uani 1 1 d . . . . .
 C94 C -0.0982(4) 0.79677(16) 0.7332(2) 0.0545(13) Uani 1 1 d . . . . .
 C95 C -0.0834(4) 0.78106(17) 0.6779(2) 0.0588(14) Uani 1 1 d . . . . .
 H95 H -0.069000 0.753311 0.673211 0.071 Uiso 1 1 calc R U . . .
 C96 C -0.0901(4) 0.80660(17) 0.6307(2) 0.0577(13) Uani 1 1 d . . . . .
 H96 H -0.081406 0.795372 0.594487 0.069 Uiso 1 1 calc R U . . .
 C97 C -0.1099(4) 0.84948(17) 0.6349(2) 0.0545(12) Uani 1 1 d . . . . .
 C98 C -0.0963(4) 0.88161(18) 0.5938(2) 0.0596(14) Uani 1 1 d . . . . .
 H98 H -0.087332 0.874308 0.555731 0.072 Uiso 1 1 calc R U . . .
 C99 C -0.0960(4) 0.92300(18) 0.6082(2) 0.0611(14) Uani 1 1 d . . . . .
 H99 H -0.086423 0.942942 0.580321 0.073 Uiso 1 1 calc R U . . .
 C100 C -0.1102(4) 0.93466(17) 0.6646(2) 0.0540(12) Uani 1 1 d . . . . .
 C101 C -0.0452(4) 0.74767(16) 0.8104(3) 0.0562(13) Uani 1 1 d . . . . .
 C102 C -0.0652(4) 0.73490(17) 0.8649(2) 0.0574(13) Uani 1 1 d . . . . .
 H102 H -0.102204 0.751076 0.887513 0.069 Uiso 1 1 calc R U . . .
 C103 C -0.0305(4) 0.69817(17) 0.8860(2) 0.0577(13) Uani 1 1 d D . . . .
 C104 C 0.0227(4) 0.67330(17) 0.8535(3) 0.0595(14) Uani 1 1 d . . . . .
 H104 H 0.044549 0.648232 0.867846 0.071 Uiso 1 1 calc R U . . .
 C105 C 0.0431(4) 0.68626(15) 0.7990(3) 0.0552(13) Uani 1 1 d . . . . .
 C106 C 0.0095(4) 0.72291(16) 0.7770(2) 0.0543(12) Uani 1 1 d . . . . .
 H106 H 0.023459 0.731095 0.740013 0.065 Uiso 1 1 calc R U . . .
 C107 C 0.1056(4) 0.66232(18) 0.7633(3) 0.0659(15) Uani 1 1 d . . . . .
 C108 C -0.0480(11) 0.6856(4) 0.9446(4) 0.069(3) Uani 0.694(18) 1 d D U P C 1
 C109 C -0.2896(4) 0.86569(17) 0.9345(2) 0.0534(12) Uani 1 1 d . . . . .
 C110 C -0.3132(4) 0.83322(17) 0.9701(2) 0.0583(13) Uani 1 1 d . . . . .
 H110 H -0.347369 0.811278 0.955057 0.070 Uiso 1 1 calc R U . . .
 C111 C -0.2867(5) 0.83320(18) 1.0268(3) 0.0652(15) Uani 1 1 d D . . . .
 C112 C -0.2382(5) 0.86560(18) 1.0513(3) 0.0656(15) Uani 1 1 d . . . . .
 H112 H -0.222629 0.865851 1.090448 0.079 Uiso 1 1 calc R U . . .
 C113 C -0.2137(4) 0.89747(17) 1.0162(2) 0.0588(14) Uani 1 1 d D . . . .
 C114 C -0.2381(4) 0.89756(17) 0.9590(2) 0.0547(12) Uani 1 1 d . . . . .
 H114 H -0.219814 0.919344 0.935995 0.066 Uiso 1 1 calc R U . . .
 C115 C -0.1596(7) 0.9331(3) 1.0390(4) 0.072(3) Uani 0.711(13) 1 d D U P D 1
 C116 C -0.3056(9) 0.7970(3) 1.0630(4) 0.080(3) Uani 0.711(13) 1 d D U P D 1
 C117 C -0.3360(3) 0.90167(15) 0.8439(2) 0.0490(11) Uani 1 1 d . . . . .
 C118 C -0.3150(4) 0.94410(16) 0.8463(2) 0.0542(12) Uani 1 1 d . . . . .
 H118 H -0.297701 0.956279 0.881265 0.065 Uiso 1 1 calc R U . . .
 C119 C -0.3201(4) 0.96733(16) 0.7972(2) 0.0545(13) Uani 1 1 d . . . . .
 H119 H -0.305970 0.995278 0.800032 0.065 Uiso 1 1 calc R U . . .
 C120 C -0.3460(3) 0.95120(15) 0.7420(2) 0.0494(12) Uani 1 1 d . . . . .
 C121 C -0.3776(3) 0.91119(15) 0.7423(2) 0.0492(11) Uani 1 1 d . . . . .
 C122 C -0.3868(3) 0.88871(15) 0.6921(2) 0.0457(11) Uani 1 1 d . . . . .
 C123 C -0.3842(3) 0.84552(15) 0.6915(2) 0.0486(11) Uani 1 1 d . . . . .
 C124 C -0.3748(3) 0.82250(16) 0.7417(2) 0.0521(12) Uani 1 1 d . . . . .
 C125 C -0.3736(3) 0.84472(15) 0.7917(2) 0.0491(11) Uani 1 1 d . . . . .
 C126 C -0.3349(3) 0.83071(16) 0.8428(2) 0.0511(12) Uani 1 1 d . . . . .
 C127 C -0.3066(4) 0.78899(16) 0.8446(2) 0.0563(13) Uani 1 1 d . . . . .
 H127 H -0.285242 0.777084 0.878949 0.068 Uiso 1 1 calc R U . . .
 C128 C -0.3112(4) 0.76623(17) 0.7942(2) 0.0575(13) Uani 1 1 d . . . . .
 H128 H -0.293623 0.738641 0.796072 0.069 Uiso 1 1 calc R U . . .
 C129 C -0.3408(4) 0.78209(16) 0.7403(2) 0.0543(13) Uani 1 1 d . . . . .
 C130 C -0.3266(4) 0.76644(17) 0.6841(2) 0.0588(14) Uani 1 1 d . . . . .
 H130 H -0.311724 0.738657 0.680362 0.071 Uiso 1 1 calc R U . . .
 C131 C -0.3334(4) 0.78980(17) 0.6355(3) 0.0601(14) Uani 1 1 d . . . . .
 H131 H -0.322292 0.777969 0.599945 0.072 Uiso 1 1 calc R U . . .
 C132 C -0.3573(4) 0.83185(16) 0.6388(2) 0.0538(13) Uani 1 1 d . . . . .
 C133 C -0.3733(3) 0.88793(16) 0.7927(2) 0.0488(11) Uani 1 1 d . . . . .
 C134 C -0.3611(3) 0.90269(15) 0.6397(2) 0.0499(12) Uani 1 1 d . . . . .
 C135 C -0.3366(4) 0.94475(16) 0.6369(2) 0.0546(13) Uani 1 1 d . . . . .
 H135 H -0.324672 0.956878 0.601694 0.065 Uiso 1 1 calc R U . . .
 C136 C -0.3306(4) 0.96775(15) 0.6868(2) 0.0522(12) Uani 1 1 d . . . . .
 H136 H -0.315702 0.995589 0.684049 0.063 Uiso 1 1 calc R U . . .
 C137 C -0.3280(4) 0.86991(16) 0.5466(2) 0.0542(13) Uani 1 1 d . . . . .
 C138 C -0.2762(4) 0.84035(17) 0.5215(2) 0.0572(13) Uani 1 1 d . . . . .
 H138 H -0.254595 0.817997 0.543160 0.069 Uiso 1 1 calc R U . . .
 C139 C -0.2556(4) 0.84345(18) 0.4643(2) 0.0633(15) Uani 1 1 d D . . . .
 C140 C -0.2857(5) 0.87651(18) 0.4318(3) 0.0655(16) Uani 1 1 d . . . . .
 H140 H -0.271006 0.878845 0.393364 0.079 Uiso 1 1 calc R U . . .
 C141 C -0.3379(4) 0.90599(18) 0.4573(2) 0.0634(15) Uani 1 1 d D . . . .
 C142 C -0.3611(4) 0.90264(17) 0.5139(2) 0.0582(14) Uani 1 1 d . . . . .
 H142 H -0.398911 0.922264 0.530035 0.070 Uiso 1 1 calc R U . . .
 C143 C -0.2005(8) 0.8113(3) 0.4372(5) 0.081(4) Uani 0.621(8) 1 d D U P B 1
 C145 C -0.047(3) 0.6864(9) 0.9449(9) 0.079(7) Uani 0.306(18) 1 d D U P C 2
 C146 C -0.3660(12) 0.9410(4) 0.4211(7) 0.088(3) Uani 0.379(8) 1 d D U P B 2
 C147 C -0.2035(15) 0.8102(5) 0.4377(8) 0.093(6) Uani 0.379(8) 1 d D U P B 2
 C148 C -0.3224(17) 0.8013(6) 1.0656(9) 0.095(7) Uani 0.289(13) 1 d D U P D 2
 C149 C -0.1663(16) 0.9322(6) 1.0444(9) 0.086(7) Uani 0.289(13) 1 d D U P D 2
 F12 F 0.3021(12) 0.7872(6) 1.0782(8) 0.133(6) Uani 0.519(7) 1 d D U P A 1
 F12A F 0.3129(14) 0.7818(4) 1.0458(8) 0.113(5) Uani 0.481(7) 1 d D U P A 2
 F13 F 0.4100(9) 0.8271(4) 1.0951(7) 0.106(4) Uani 0.519(7) 1 d D U P A 1
 F13A F 0.3586(16) 0.8185(6) 1.1114(6) 0.138(6) Uani 0.481(7) 1 d D U P A 2
 F14 F 0.3989(13) 0.7974(5) 1.0184(5) 0.118(5) Uani 0.519(7) 1 d D U P A 1
 F14A F 0.4273(10) 0.8171(6) 1.0333(10) 0.143(6) Uani 0.481(7) 1 d D U P A 2
 F16 F 0.1009(7) 0.9324(3) 1.1101(5) 0.107(3) Uani 0.519(7) 1 d D U P A 1
 F16A F 0.1923(16) 0.9399(4) 1.1337(5) 0.130(6) Uani 0.481(7) 1 d D U P A 2
 F17 F 0.2334(10) 0.9559(6) 1.1236(8) 0.136(6) Uani 0.519(7) 1 d D U P A 1
 F17A F 0.2392(11) 0.9790(4) 1.0751(7) 0.123(4) Uani 0.481(7) 1 d D U P A 2
 F18 F 0.1539(17) 0.9784(4) 1.0579(6) 0.129(5) Uani 0.519(7) 1 d D U P A 1
 F18A F 0.1045(9) 0.9645(5) 1.0624(8) 0.116(5) Uani 0.481(7) 1 d D U P A 2
 F19 F 0.3729(16) 0.9450(9) 0.4716(12) 0.116(6) Uani 0.519(7) 1 d D U P A 1
 F19A F 0.3579(17) 0.9564(9) 0.4828(11) 0.109(6) Uani 0.481(7) 1 d D U P A 2
 F20 F 0.2544(15) 0.9816(5) 0.4650(7) 0.112(5) Uani 0.519(7) 1 d D U P A 1
 F20A F 0.2388(15) 0.9748(7) 0.4390(9) 0.121(6) Uani 0.481(7) 1 d D U P A 2
 F21 F 0.2833(13) 0.9435(6) 0.3978(7) 0.113(5) Uani 0.519(7) 1 d D U P A 1
 F21A F 0.3240(13) 0.9326(7) 0.4007(9) 0.112(5) Uani 0.481(7) 1 d D U P A 2
 F22 F 0.1909(9) 0.7808(4) 0.4422(7) 0.123(4) Uani 0.519(7) 1 d D U P A 1
 F22A F 0.0497(9) 0.8137(4) 0.4185(7) 0.118(4) Uani 0.481(7) 1 d D U P A 2
 F23 F 0.0933(12) 0.8153(3) 0.3915(4) 0.110(4) Uani 0.519(7) 1 d D U P A 1
 F23A F 0.1857(9) 0.8060(3) 0.3919(4) 0.111(3) Uani 0.481(7) 1 d D U P A 2
 F24 F 0.0611(8) 0.7864(3) 0.4666(4) 0.110(3) Uani 0.519(7) 1 d D U P A 1
 F24A F 0.1472(14) 0.7773(3) 0.4671(5) 0.117(4) Uani 0.481(7) 1 d D U P A 2
 F25 F 0.0732(4) 0.65647(16) 0.7109(2) 0.1113(16) Uani 1 1 d . . . . .
 F26 F 0.1240(4) 0.62586(11) 0.7837(2) 0.1014(15) Uani 1 1 d . . . . .
 F27 F 0.1832(3) 0.68171(13) 0.7581(2) 0.1079(16) Uani 1 1 d . . . . .
 F28 F -0.0703(10) 0.6460(4) 0.9480(7) 0.111(4) Uani 0.694(18) 1 d D U P C 1
 F28A F -0.032(2) 0.6474(9) 0.9581(13) 0.093(7) Uani 0.306(18) 1 d D U P C 2
 F29 F -0.1144(12) 0.7066(5) 0.9684(8) 0.104(5) Uani 0.694(18) 1 d D U P C 1
 F29A F -0.132(2) 0.6942(12) 0.959(2) 0.091(7) Uani 0.306(18) 1 d D U P C 2
 F30 F 0.0213(12) 0.6909(5) 0.9811(8) 0.103(4) Uani 0.694(18) 1 d D U P C 1
 F30A F 0.008(3) 0.7057(11) 0.9817(19) 0.106(8) Uani 0.306(18) 1 d D U P C 2
 F31 F -0.1389(3) 1.11116(12) 0.77863(15) 0.0844(11) Uani 1 1 d . . . . .
 F32 F -0.0743(3) 1.15179(11) 0.72075(18) 0.0845(11) Uani 1 1 d . . . . .
 F33 F -0.2091(3) 1.13030(11) 0.70192(17) 0.0790(10) Uani 1 1 d . . . . .
 F34 F 0.1085(9) 1.0386(4) 0.5539(6) 0.124(4) Uani 0.694(18) 1 d D U P C 1
 F34A F 0.028(2) 1.0357(7) 0.5247(10) 0.109(7) Uani 0.306(18) 1 d D U P C 2
 F35 F 0.0653(11) 1.1008(4) 0.5520(7) 0.119(4) Uani 0.694(18) 1 d D U P C 1
 F35A F 0.1295(15) 1.0606(10) 0.5776(12) 0.118(7) Uani 0.306(18) 1 d D U P C
 2
 F36 F -0.0170(6) 1.0546(4) 0.5137(3) 0.100(3) Uani 0.694(18) 1 d D U P C 1
 F36A F 0.0276(18) 1.0983(8) 0.5406(12) 0.091(6) Uani 0.306(18) 1 d D U P C 2
 F37 F -0.0816(6) 0.9386(3) 1.0145(5) 0.120(3) Uani 0.711(13) 1 d D U P D 1
 F37A F -0.181(3) 0.9654(8) 1.0151(11) 0.091(7) Uani 0.289(13) 1 d D U P D 2
 F38 F -0.1369(9) 0.9308(2) 1.0935(4) 0.098(3) Uani 0.711(13) 1 d D U P D 1
 F38A F -0.0811(16) 0.9230(7) 1.0515(15) 0.120(7) Uani 0.289(13) 1 d D U P D
 2
 F39 F -0.2012(12) 0.9684(4) 1.0334(7) 0.120(5) Uani 0.711(13) 1 d D U P D 1
 F39A F -0.193(2) 0.9405(7) 1.0952(9) 0.109(7) Uani 0.289(13) 1 d D U P D 2
 F40 F -0.2542(8) 0.7653(3) 1.0509(5) 0.117(3) Uani 0.711(13) 1 d D U P D 1
 F40A F -0.2546(17) 0.7776(9) 1.0831(13) 0.125(7) Uani 0.289(13) 1 d D U P D
 2
 F41 F -0.3888(11) 0.7848(5) 1.0533(8) 0.123(5) Uani 0.711(13) 1 d D U P D 1
 F41A F -0.383(2) 0.7747(10) 1.0467(11) 0.077(6) Uani 0.289(13) 1 d D U P D 2
 F42 F -0.2909(10) 0.8035(3) 1.1184(3) 0.118(4) Uani 0.711(13) 1 d D U P D 1
 F42A F -0.363(2) 0.8146(6) 1.1116(7) 0.104(6) Uani 0.289(13) 1 d D U P D 2
 F43 F -0.3088(7) 0.9661(3) 0.4079(6) 0.122(3) Uani 0.621(8) 1 d D U P B 1
 F43A F -0.3345(14) 0.9747(3) 0.4445(6) 0.101(4) Uani 0.379(8) 1 d D U P B 2
 F44 F -0.4246(8) 0.9686(2) 0.4531(3) 0.107(3) Uani 0.621(8) 1 d D U P B 1
 F44A F -0.3306(12) 0.9428(4) 0.3709(5) 0.102(3) Uani 0.379(8) 1 d D U P B 2
 F45 F -0.4295(8) 0.9321(2) 0.3820(4) 0.110(3) Uani 0.621(8) 1 d D U P B 1
 F45A F -0.4544(11) 0.9421(6) 0.4168(9) 0.124(4) Uani 0.379(8) 1 d D U P B 2
 F46 F -0.2533(9) 0.7810(4) 0.4196(8) 0.149(5) Uani 0.621(8) 1 d D U P B 1
 F46A F -0.2131(16) 0.8086(6) 0.3820(6) 0.118(5) Uani 0.379(8) 1 d D U P B 2
 F47 F -0.1393(10) 0.7951(5) 0.4736(5) 0.123(5) Uani 0.621(8) 1 d D U P B 1
 F47A F -0.2248(17) 0.7728(4) 0.4535(9) 0.121(6) Uani 0.379(8) 1 d D U P B 2
 F48 F -0.1559(8) 0.8234(3) 0.3927(4) 0.109(3) Uani 0.621(8) 1 d D U P B 1
 F48A F -0.1187(15) 0.8119(7) 0.4569(12) 0.133(7) Uani 0.379(8) 1 d D U P B 2
 N3 N 0.1901(3) 0.88282(13) 0.89352(19) 0.0538(10) Uani 1 1 d . . . . .
 N4 N 0.1502(3) 0.88429(13) 0.62040(19) 0.0527(10) Uani 1 1 d . . . . .
 N5 N -0.0928(3) 0.97006(14) 0.7000(2) 0.0564(11) Uani 1 1 d . . . . .
 N6 N -0.0754(3) 0.78589(13) 0.79039(19) 0.0527(10) Uani 1 1 d . . . . .
 N7 N -0.3161(3) 0.86617(13) 0.87755(19) 0.0526(10) Uani 1 1 d . . . . .
 N8 N -0.3486(3) 0.86792(13) 0.60449(18) 0.0538(10) Uani 1 1 d . . . . .
 C1 C -0.5420(3) 0.99877(15) 0.8140(2) 0.0513(12) Uani 1 1 d . . . . .
 C2 C -0.4933(4) 1.02391(16) 0.7793(2) 0.0536(12) Uani 1 1 d . . . . .
 H2 H -0.483139 1.015751 0.741690 0.064 Uiso 1 1 calc R U . . .
 C3 C -0.4591(4) 1.06090(16) 0.7987(2) 0.0568(13) Uani 1 1 d . . . . .
 C4 C -0.4725(4) 1.07364(18) 0.8539(3) 0.0645(15) Uani 1 1 d . . . . .
 H4 H -0.449657 1.098848 0.867148 0.077 Uiso 1 1 calc R U . . .
 C5 C -0.5206(4) 1.04821(17) 0.8893(3) 0.0629(15) Uani 1 1 d . . . . .
 C6 C -0.5569(4) 1.01152(16) 0.8697(3) 0.0584(13) Uani 1 1 d . . . . .
 H6 H -0.591417 0.995275 0.893778 0.070 Uiso 1 1 calc R U . . .
 C7 C -0.5301(6) 1.0609(2) 0.9495(3) 0.0790(19) Uani 1 1 d . . . . .
 C8 C -0.4015(4) 1.08521(18) 0.7610(3) 0.0650(15) Uani 1 1 d . . . . .
 C9 C -0.5834(3) 0.92555(15) 0.8315(2) 0.0504(12) Uani 1 1 d . . . . .
 C10 C -0.6204(3) 0.89500(15) 0.7978(2) 0.0492(11) Uani 1 1 d . . . . .
 C11 C -0.6155(3) 0.85333(15) 0.8112(2) 0.0489(11) Uani 1 1 d . . . . .
 C12 C -0.5742(3) 0.84000(16) 0.8619(2) 0.0513(12) Uani 1 1 d . . . . .
 C13 C -0.5539(4) 0.79714(17) 0.8642(2) 0.0560(13) Uani 1 1 d . . . . .
 H13 H -0.533075 0.785858 0.899041 0.067 Uiso 1 1 calc R U . . .
 C14 C -0.5637(4) 0.77134(16) 0.8166(3) 0.0582(13) Uani 1 1 d . . . . .
 H14 H -0.547596 0.743624 0.819836 0.070 Uiso 1 1 calc R U . . .
 C15 C -0.5975(4) 0.78676(15) 0.7644(2) 0.0518(12) Uani 1 1 d . . . . .
 C16 C -0.6269(3) 0.82728(15) 0.7643(2) 0.0485(11) Uani 1 1 d . . . . .
 C17 C -0.6354(3) 0.84139(16) 0.7081(2) 0.0514(12) Uani 1 1 d . . . . .
 C18 C -0.6118(3) 0.81045(15) 0.6713(2) 0.0515(12) Uani 1 1 d . . . . .
 C19 C -0.5997(4) 0.82228(17) 0.6138(2) 0.0578(13) Uani 1 1 d . . . . .
 H19 H -0.591344 0.802378 0.585627 0.069 Uiso 1 1 calc R U . . .
 C20 C -0.6005(4) 0.86346(18) 0.5996(2) 0.0588(13) Uani 1 1 d . . . . .
 H20 H -0.592919 0.870597 0.561364 0.071 Uiso 1 1 calc R U . . .
 C21 C -0.6120(4) 0.89575(16) 0.6399(2) 0.0519(12) Uani 1 1 d . . . . .
 C22 C -0.6346(3) 0.88282(16) 0.6944(2) 0.0505(12) Uani 1 1 d . . . . .
 C23 C -0.6295(3) 0.90915(15) 0.7408(2) 0.0498(12) Uani 1 1 d . . . . .
 C24 C -0.5977(3) 0.94881(15) 0.7380(2) 0.0481(11) Uani 1 1 d . . . . .
 C25 C -0.5848(4) 0.96454(17) 0.6828(2) 0.0581(14) Uani 1 1 d . . . . .
 H25 H -0.571280 0.992360 0.677887 0.070 Uiso 1 1 calc R U . . .
 C26 C -0.5921(4) 0.93846(17) 0.6356(3) 0.0583(14) Uani 1 1 d . . . . .
 H26 H -0.583519 0.949537 0.599305 0.070 Uiso 1 1 calc R U . . .
 C27 C -0.5444(4) 0.87166(17) 0.8996(2) 0.0572(13) Uani 1 1 d . . . . .
 H27 H -0.521071 0.864121 0.935847 0.069 Uiso 1 1 calc R U . . .
 C28 C -0.5478(4) 0.91310(17) 0.8863(2) 0.0542(12) Uani 1 1 d . . . . .
 H28 H -0.526850 0.932686 0.912878 0.065 Uiso 1 1 calc R U . . .
 C29 C -0.5775(4) 0.73533(17) 0.6862(2) 0.0552(13) Uani 1 1 d . . . . .
 C30 C -0.6087(4) 0.70172(17) 0.7164(3) 0.0582(13) Uani 1 1 d . . . . .
 H30 H -0.639702 0.705614 0.750183 0.070 Uiso 1 1 calc R U . . .
 C31 C -0.5938(4) 0.66242(16) 0.6961(2) 0.0582(14) Uani 1 1 d . . . . .
 C32 C -0.5486(4) 0.65664(18) 0.6456(3) 0.0630(15) Uani 1 1 d . . . . .
 H32 H -0.538402 0.630119 0.631834 0.076 Uiso 1 1 calc R U . . .
 C33 C -0.5194(4) 0.68992(19) 0.6162(3) 0.0617(15) Uani 1 1 d . . . . .
 C34 C -0.5318(4) 0.72941(17) 0.6362(2) 0.0580(13) Uani 1 1 d . . . . .
 H34 H -0.509611 0.751894 0.616072 0.070 Uiso 1 1 calc R U . . .
 C35 C -0.4742(5) 0.6853(2) 0.5606(3) 0.0784(19) Uani 1 1 d . . . . .
 C36 C -0.6299(5) 0.62663(18) 0.7262(3) 0.0668(16) Uani 1 1 d . . . . .
 F1 F -0.3834(4) 1.12234(11) 0.7791(2) 0.1026(15) Uani 1 1 d . . . . .
 F2 F -0.3217(3) 1.06719(13) 0.7537(2) 0.1060(15) Uani 1 1 d . . . . .
 F3 F -0.4369(3) 1.08975(16) 0.70837(19) 0.1090(16) Uani 1 1 d . . . . .
 F4 F -0.4553(4) 1.0529(2) 0.9805(2) 0.135(2) Uani 1 1 d . . . . .
 F5 F -0.5443(5) 1.09998(14) 0.9562(2) 0.131(2) Uani 1 1 d . . . . .
 F6 F -0.5942(5) 1.04173(19) 0.9752(2) 0.139(2) Uani 1 1 d . . . . .
 F7 F -0.3948(5) 0.7002(3) 0.5607(4) 0.213(5) Uani 1 1 d . . . . .
 F8 F -0.5180(7) 0.7032(3) 0.5183(2) 0.195(4) Uani 1 1 d . . . . .
 F9 F -0.4674(4) 0.64779(15) 0.5424(2) 0.127(2) Uani 1 1 d . . . . .
 F10 F -0.5767(3) 0.59343(11) 0.72158(19) 0.0851(11) Uani 1 1 d . . . . .
 F11 F -0.6400(3) 0.63289(12) 0.78163(16) 0.0851(11) Uani 1 1 d . . . . .
 F50 F -0.7120(3) 0.61519(11) 0.70487(17) 0.0785(10) Uani 1 1 d . . . . .
 N1 N -0.5735(3) 0.96041(12) 0.79558(19) 0.0523(10) Uani 1 1 d . . . . .
 N2 N -0.5923(3) 0.77558(13) 0.70618(19) 0.0527(10) Uani 1 1 d . . . . .

loop_
  _atom_site_aniso_label
  _atom_site_aniso_U_11
  _atom_site_aniso_U_22
  _atom_site_aniso_U_33
  _atom_site_aniso_U_23
  _atom_site_aniso_U_13
  _atom_site_aniso_U_12
 C37 0.055(3) 0.048(3) 0.057(3) -0.002(2) 0.001(2) -0.006(2)
 C38 0.061(3) 0.047(3) 0.065(3) -0.004(2) 0.006(2) -0.002(2)
 C39 0.070(4) 0.050(3) 0.064(4) 0.001(3) -0.008(3) -0.007(3)
 C40 0.091(4) 0.054(3) 0.048(3) -0.001(3) -0.001(3) -0.013(3)
 C41 0.092(4) 0.046(3) 0.054(3) -0.008(2) 0.000(3) -0.009(3)
 C42 0.069(4) 0.047(3) 0.066(4) -0.004(3) 0.002(3) -0.004(3)
 C43 0.087(9) 0.064(9) 0.082(9) 0.003(8) -0.013(8) 0.004(8)
 C43A 0.089(10) 0.067(9) 0.084(9) 0.003(9) -0.015(9) 0.001(9)
 C44 0.129(10) 0.055(8) 0.074(9) -0.012(8) -0.002(8) -0.002(8)
 C44A 0.135(10) 0.053(9) 0.069(9) -0.003(8) 0.000(9) 0.007(9)
 C45 0.058(3) 0.042(3) 0.057(3) -0.009(2) 0.003(2) -0.003(2)
 C45A 0.116(6) 0.058(5) 0.075(5) 0.013(4) -0.020(5) -0.003(5)
 C46 0.050(3) 0.046(3) 0.054(3) 0.001(2) 0.005(2) -0.002(2)
 C47 0.044(3) 0.041(3) 0.062(3) 0.002(2) 0.002(2) -0.004(2)
 C48 0.039(2) 0.044(3) 0.061(3) -0.005(2) 0.000(2) -0.0001(19)
 C49 0.052(3) 0.041(3) 0.059(3) 0.002(2) -0.004(2) -0.003(2)
 C50 0.062(3) 0.043(3) 0.061(3) -0.005(2) -0.004(2) -0.002(2)
 C51 0.060(3) 0.038(3) 0.065(3) -0.005(2) -0.001(2) -0.006(2)
 C52 0.052(3) 0.043(3) 0.057(3) -0.001(2) -0.003(2) -0.008(2)
 C53 0.055(3) 0.039(3) 0.069(3) -0.004(2) 0.000(2) -0.007(2)
 C54 0.066(3) 0.042(3) 0.052(3) 0.004(2) 0.001(2) -0.006(2)
 C55 0.045(3) 0.043(3) 0.061(3) 0.002(2) 0.000(2) 0.004(2)
 C56 0.058(3) 0.048(3) 0.059(3) 0.002(2) -0.009(2) 0.005(2)
 C57 0.064(3) 0.046(3) 0.064(3) 0.006(2) -0.001(3) 0.006(2)
 C58 0.067(3) 0.037(3) 0.070(4) 0.004(2) 0.003(3) 0.008(2)
 C59 0.054(3) 0.037(3) 0.070(4) 0.000(2) 0.005(2) 0.009(2)
 C60 0.069(3) 0.038(3) 0.063(3) -0.007(2) 0.005(3) 0.005(2)
 C61 0.062(3) 0.048(3) 0.061(3) -0.010(2) -0.001(2) 0.004(2)
 C62 0.054(3) 0.041(3) 0.065(3) 0.002(2) 0.009(2) 0.005(2)
 C63 0.047(3) 0.048(3) 0.054(3) -0.004(2) 0.005(2) 0.004(2)
 C64 0.043(3) 0.046(3) 0.061(3) -0.005(2) 0.001(2) 0.007(2)
 C65 0.059(3) 0.050(3) 0.055(3) 0.001(2) -0.012(2) 0.003(2)
 C66 0.065(3) 0.053(3) 0.052(3) 0.003(2) -0.007(2) -0.001(2)
 C67 0.079(4) 0.063(4) 0.050(3) -0.002(3) -0.008(3) 0.007(3)
 C68 0.086(4) 0.056(4) 0.060(3) -0.001(3) -0.007(3) 0.014(3)
 C69 0.091(4) 0.045(3) 0.062(4) -0.004(3) -0.011(3) 0.012(3)
 C70 0.071(4) 0.052(3) 0.060(3) 0.002(3) -0.011(3) 0.001(3)
 C71 0.109(9) 0.077(9) 0.056(8) 0.002(8) 0.006(8) -0.016(9)
 C71A 0.108(10) 0.076(9) 0.063(9) -0.003(9) -0.003(9) -0.013(9)
 C72 0.145(7) 0.050(5) 0.071(5) -0.003(5) -0.021(5) 0.006(5)
 C72A 0.142(7) 0.053(5) 0.074(6) -0.004(5) -0.022(6) 0.003(5)
 C73 0.054(3) 0.053(3) 0.064(3) 0.017(3) -0.002(2) -0.003(2)
 C74 0.063(3) 0.053(3) 0.066(3) 0.016(3) 0.000(3) -0.001(3)
 C75 0.061(3) 0.052(3) 0.062(3) 0.008(3) -0.006(2) -0.003(2)
 C76 0.065(3) 0.056(3) 0.062(3) 0.014(3) -0.001(3) -0.012(3)
 C77 0.064(3) 0.055(3) 0.065(4) 0.019(3) 0.001(3) -0.008(3)
 C78 0.062(3) 0.055(3) 0.065(4) 0.008(3) -0.001(3) 0.002(3)
 C79 0.076(6) 0.057(6) 0.075(7) 0.012(5) 0.014(5) -0.004(5)
 C79A 0.092(12) 0.074(11) 0.084(12) 0.018(11) 0.014(11) -0.002(11)
 C80 0.085(4) 0.048(3) 0.060(4) 0.006(3) -0.012(3) -0.003(3)
 C81 0.058(3) 0.047(3) 0.062(3) 0.014(2) 0.011(2) 0.011(2)
 C82 0.047(3) 0.043(3) 0.063(3) 0.010(2) 0.004(2) 0.006(2)
 C83 0.042(3) 0.052(3) 0.062(3) 0.015(2) 0.001(2) 0.004(2)
 C84 0.044(3) 0.054(3) 0.056(3) 0.004(2) -0.002(2) 0.003(2)
 C85 0.042(3) 0.054(3) 0.058(3) 0.010(2) 0.000(2) 0.001(2)
 C86 0.047(3) 0.043(3) 0.054(3) 0.010(2) 0.005(2) 0.002(2)
 C87 0.046(3) 0.046(3) 0.059(3) 0.012(2) 0.007(2) 0.005(2)
 C88 0.055(3) 0.051(3) 0.052(3) 0.008(2) 0.010(2) 0.010(2)
 C89 0.063(3) 0.053(3) 0.056(3) -0.001(2) 0.009(2) 0.012(2)
 C90 0.068(3) 0.047(3) 0.058(3) 0.002(2) 0.007(2) 0.008(2)
 C91 0.069(3) 0.053(3) 0.056(3) 0.007(2) 0.011(2) 0.009(3)
 C92 0.063(3) 0.057(3) 0.050(3) 0.010(2) 0.009(2) 0.012(2)
 C93 0.053(3) 0.040(3) 0.065(3) 0.009(2) 0.009(2) 0.003(2)
 C94 0.051(3) 0.046(3) 0.066(3) 0.004(2) 0.003(2) -0.001(2)
 C95 0.062(3) 0.050(3) 0.064(3) 0.001(3) -0.007(3) -0.004(2)
 C96 0.061(3) 0.056(3) 0.056(3) 0.001(3) -0.005(2) -0.002(2)
 C97 0.054(3) 0.056(3) 0.053(3) 0.000(2) -0.004(2) 0.001(2)
 C98 0.060(3) 0.064(4) 0.054(3) 0.001(3) -0.007(2) 0.003(3)
 C99 0.069(4) 0.055(3) 0.059(3) 0.014(3) -0.005(3) -0.003(3)
 C100 0.049(3) 0.057(3) 0.055(3) 0.007(2) -0.004(2) 0.003(2)
 C101 0.056(3) 0.039(3) 0.073(4) 0.007(2) -0.002(3) 0.000(2)
 C102 0.060(3) 0.051(3) 0.061(3) 0.009(3) 0.006(2) 0.000(2)
 C103 0.070(4) 0.044(3) 0.060(3) 0.007(2) 0.003(3) 0.004(2)
 C104 0.065(3) 0.043(3) 0.071(4) 0.007(3) 0.001(3) -0.001(2)
 C105 0.059(3) 0.035(3) 0.072(4) -0.002(2) 0.004(2) -0.001(2)
 C106 0.058(3) 0.044(3) 0.061(3) 0.003(2) -0.003(2) -0.005(2)
 C107 0.073(4) 0.045(3) 0.080(4) -0.001(3) 0.009(3) -0.005(3)
 C108 0.081(6) 0.055(6) 0.072(6) 0.019(5) 0.010(6) 0.014(5)
 C109 0.055(3) 0.053(3) 0.052(3) 0.003(2) 0.000(2) 0.005(2)
 C110 0.071(3) 0.047(3) 0.057(3) 0.005(2) -0.004(3) -0.003(2)
 C111 0.087(4) 0.050(3) 0.059(3) 0.008(3) 0.002(3) 0.000(3)
 C112 0.089(4) 0.055(3) 0.052(3) 0.003(3) -0.007(3) 0.005(3)
 C113 0.071(4) 0.050(3) 0.055(3) -0.001(2) -0.007(3) 0.002(3)
 C114 0.058(3) 0.047(3) 0.059(3) 0.004(2) 0.002(2) 0.005(2)
 C115 0.109(7) 0.051(5) 0.056(5) 0.000(5) -0.013(5) 0.000(5)
 C116 0.119(8) 0.060(6) 0.059(5) 0.006(5) -0.018(5) -0.008(6)
 C117 0.050(3) 0.044(3) 0.053(3) 0.002(2) -0.002(2) 0.004(2)
 C118 0.062(3) 0.046(3) 0.054(3) -0.001(2) 0.000(2) 0.009(2)
 C119 0.058(3) 0.045(3) 0.061(3) 0.002(2) 0.000(2) 0.010(2)
 C120 0.051(3) 0.039(3) 0.059(3) 0.007(2) -0.001(2) 0.004(2)
 C121 0.048(3) 0.042(3) 0.058(3) -0.001(2) 0.001(2) 0.006(2)
 C122 0.043(2) 0.043(3) 0.051(3) 0.003(2) -0.0072(19) 0.002(2)
 C123 0.046(3) 0.045(3) 0.055(3) 0.001(2) -0.007(2) -0.001(2)
 C124 0.050(3) 0.047(3) 0.059(3) 0.003(2) -0.004(2) -0.004(2)
 C125 0.043(3) 0.043(3) 0.061(3) 0.004(2) 0.002(2) 0.001(2)
 C126 0.053(3) 0.046(3) 0.053(3) 0.005(2) 0.000(2) -0.004(2)
 C127 0.059(3) 0.046(3) 0.064(3) 0.004(2) 0.000(2) -0.003(2)
 C128 0.059(3) 0.047(3) 0.066(3) 0.002(3) -0.001(2) -0.001(2)
 C129 0.053(3) 0.042(3) 0.067(3) 0.002(2) -0.006(2) -0.005(2)
 C130 0.065(3) 0.042(3) 0.069(4) -0.004(3) -0.006(3) -0.007(2)
 C131 0.072(4) 0.050(3) 0.058(3) -0.004(3) -0.005(3) -0.009(3)
 C132 0.050(3) 0.051(3) 0.060(3) 0.002(2) -0.008(2) -0.002(2)
 C133 0.040(2) 0.053(3) 0.053(3) 0.000(2) 0.002(2) 0.003(2)
 C134 0.051(3) 0.045(3) 0.054(3) 0.001(2) -0.004(2) 0.003(2)
 C135 0.062(3) 0.046(3) 0.055(3) 0.007(2) -0.004(2) 0.007(2)
 C136 0.061(3) 0.033(3) 0.062(3) 0.002(2) -0.004(2) 0.006(2)
 C137 0.061(3) 0.047(3) 0.054(3) 0.001(2) -0.011(2) -0.003(2)
 C138 0.069(3) 0.049(3) 0.053(3) 0.006(2) -0.007(2) -0.005(3)
 C139 0.086(4) 0.050(3) 0.054(3) -0.004(3) -0.003(3) -0.006(3)
 C140 0.088(4) 0.058(4) 0.050(3) 0.006(3) -0.009(3) -0.016(3)
 C141 0.083(4) 0.051(3) 0.055(3) 0.000(3) -0.016(3) -0.008(3)
 C142 0.068(3) 0.048(3) 0.058(3) -0.001(2) -0.008(3) -0.004(2)
 C143 0.107(8) 0.066(7) 0.070(7) 0.002(6) -0.002(7) -0.004(7)
 C145 0.095(12) 0.067(12) 0.076(11) 0.022(11) 0.012(11) 0.017(11)
 C146 0.124(7) 0.060(6) 0.079(6) 0.015(6) -0.018(6) 0.000(6)
 C147 0.119(11) 0.072(11) 0.087(11) -0.008(11) 0.002(11) 0.003(11)
 C148 0.129(13) 0.073(12) 0.080(12) 0.011(11) -0.015(11) -0.021(11)
 C149 0.126(12) 0.058(11) 0.073(12) 0.000(11) -0.021(12) -0.005(11)
 F12 0.121(8) 0.103(10) 0.174(13) 0.067(10) -0.005(11) 0.005(8)
 F12A 0.152(11) 0.040(5) 0.145(12) -0.002(7) -0.031(10) 0.001(6)
 F13 0.105(7) 0.084(7) 0.126(10) -0.024(7) -0.058(7) 0.024(6)
 F13A 0.215(15) 0.112(10) 0.085(8) 0.013(7) -0.031(10) 0.054(12)
 F14 0.158(12) 0.100(9) 0.095(7) -0.010(6) -0.017(7) 0.062(8)
 F14A 0.093(8) 0.142(13) 0.195(15) 0.062(11) 0.013(9) 0.030(9)
 F16 0.115(7) 0.077(5) 0.132(8) -0.039(5) 0.064(6) -0.009(5)
 F16A 0.238(16) 0.084(9) 0.070(7) 0.012(6) 0.040(9) 0.037(9)
 F17 0.143(10) 0.133(12) 0.129(11) -0.092(9) -0.022(8) -0.008(8)
 F17A 0.165(11) 0.066(6) 0.137(10) -0.036(6) 0.008(9) -0.022(7)
 F18 0.250(16) 0.058(6) 0.083(6) 0.001(5) 0.031(11) 0.039(10)
 F18A 0.110(8) 0.106(11) 0.133(10) -0.065(9) 0.015(7) 0.015(7)
 F19 0.109(9) 0.119(13) 0.122(14) -0.004(9) 0.012(9) -0.024(8)
 F19A 0.125(12) 0.125(15) 0.078(8) -0.009(8) -0.001(8) -0.058(10)
 F20 0.177(13) 0.056(6) 0.105(10) 0.015(6) 0.031(9) -0.004(7)
 F20A 0.124(9) 0.096(11) 0.142(14) 0.049(10) 0.007(11) -0.012(8)
 F21 0.158(13) 0.116(11) 0.067(6) 0.007(7) 0.014(9) -0.056(10)
 F21A 0.140(13) 0.127(11) 0.071(7) -0.009(7) 0.031(8) -0.011(9)
 F22 0.145(8) 0.071(6) 0.153(9) -0.041(6) 0.011(7) 0.015(6)
 F22A 0.133(8) 0.084(6) 0.134(8) -0.028(7) -0.031(7) -0.024(6)
 F23 0.203(10) 0.064(5) 0.060(5) 0.005(4) -0.039(6) -0.023(6)
 F23A 0.170(8) 0.086(6) 0.079(5) -0.039(5) 0.021(6) -0.029(6)
 F24 0.143(7) 0.084(5) 0.102(6) -0.027(5) -0.002(6) -0.042(5)
 F24A 0.208(10) 0.058(5) 0.084(6) 0.016(5) -0.008(7) -0.002(7)
 F25 0.122(4) 0.121(4) 0.091(3) -0.032(3) 0.008(3) 0.031(3)
 F26 0.143(4) 0.045(2) 0.119(3) 0.009(2) 0.047(3) 0.030(2)
 F27 0.079(3) 0.071(3) 0.177(5) -0.033(3) 0.047(3) -0.011(2)
 F28 0.154(10) 0.077(5) 0.103(7) 0.037(5) 0.018(7) -0.019(7)
 F28A 0.137(15) 0.071(11) 0.071(10) 0.038(8) 0.025(11) 0.048(11)
 F29 0.124(10) 0.108(10) 0.081(6) 0.024(6) 0.030(7) 0.048(7)
 F29A 0.079(10) 0.098(16) 0.097(15) 0.028(12) 0.026(9) 0.009(10)
 F30 0.115(7) 0.122(9) 0.071(5) 0.029(7) -0.016(5) 0.010(7)
 F30A 0.118(15) 0.118(18) 0.081(12) 0.003(14) -0.001(11) 0.000(14)
 F31 0.124(3) 0.072(2) 0.058(2) 0.0060(17) 0.006(2) 0.005(2)
 F32 0.098(3) 0.059(2) 0.097(3) -0.0002(19) 0.002(2) -0.0126(19)
 F33 0.081(2) 0.069(2) 0.087(2) 0.0009(19) -0.0046(19) 0.0111(18)
 F34 0.117(8) 0.141(9) 0.118(8) 0.053(6) 0.049(6) 0.063(7)
 F34A 0.155(16) 0.092(12) 0.083(11) -0.016(9) 0.045(11) -0.042(11)
 F35 0.147(10) 0.096(6) 0.117(8) 0.011(5) 0.048(7) -0.051(7)
 F35A 0.087(10) 0.150(16) 0.118(14) 0.022(12) 0.034(10) -0.002(11)
 F36 0.091(5) 0.146(8) 0.063(4) 0.015(4) 0.007(3) 0.001(5)
 F36A 0.115(14) 0.071(11) 0.088(11) 0.056(9) 0.040(10) 0.021(10)
 F37 0.104(5) 0.134(7) 0.123(7) -0.039(6) 0.022(5) -0.059(5)
 F37A 0.167(17) 0.040(10) 0.061(10) 0.023(8) -0.037(10) -0.038(10)
 F38 0.162(9) 0.060(4) 0.070(4) -0.002(3) -0.034(5) -0.014(5)
 F38A 0.116(13) 0.093(12) 0.148(16) -0.008(12) -0.012(13) -0.018(10)
 F39 0.159(9) 0.056(5) 0.141(12) -0.012(6) -0.039(8) 0.010(5)
 F39A 0.176(16) 0.075(11) 0.080(10) -0.036(9) 0.030(12) -0.046(12)
 F40 0.153(7) 0.065(4) 0.132(8) 0.031(5) 0.020(6) 0.010(4)
 F40A 0.133(13) 0.112(15) 0.127(16) 0.073(12) -0.023(14) 0.003(12)
 F41 0.115(7) 0.105(11) 0.148(10) 0.043(7) -0.014(7) -0.023(7)
 F41A 0.120(13) 0.053(10) 0.060(8) 0.022(7) 0.012(8) -0.045(9)
 F42 0.204(10) 0.092(6) 0.055(4) 0.021(3) -0.015(5) -0.046(6)
 F42A 0.176(15) 0.088(10) 0.051(8) 0.000(7) 0.028(10) -0.016(11)
 F43 0.136(6) 0.094(6) 0.137(8) 0.062(6) 0.010(6) -0.015(5)
 F43A 0.173(9) 0.043(5) 0.084(7) 0.005(5) -0.012(7) -0.009(6)
 F44 0.165(7) 0.069(4) 0.088(5) 0.009(4) 0.007(5) 0.040(4)
 F44A 0.169(8) 0.064(6) 0.073(6) 0.029(5) 0.005(6) 0.027(6)
 F45 0.165(7) 0.068(4) 0.092(5) -0.010(4) -0.071(5) 0.014(4)
 F45A 0.133(8) 0.115(8) 0.121(9) 0.028(8) -0.030(8) 0.020(7)
 F46 0.151(9) 0.087(8) 0.209(13) -0.084(8) 0.020(9) -0.018(6)
 F46A 0.179(14) 0.096(11) 0.081(8) -0.004(7) 0.045(9) 0.011(10)
 F47 0.154(10) 0.125(10) 0.091(6) 0.014(6) 0.022(6) 0.074(8)
 F47A 0.184(15) 0.042(6) 0.138(13) 0.005(8) 0.019(11) 0.000(8)
 F48 0.156(9) 0.089(6) 0.086(6) 0.009(4) 0.057(6) 0.015(5)
 F48A 0.120(11) 0.109(13) 0.172(17) -0.032(11) 0.011(12) 0.023(10)
 N3 0.068(3) 0.041(2) 0.053(2) -0.0021(19) 0.001(2) 0.0003(19)
 N4 0.058(2) 0.045(2) 0.055(3) 0.0019(19) -0.0008(19) 0.0001(19)
 N5 0.062(3) 0.050(3) 0.057(3) 0.011(2) 0.000(2) 0.001(2)
 N6 0.059(3) 0.043(2) 0.056(3) 0.0063(19) 0.0019(19) 0.0049(19)
 N7 0.057(2) 0.043(2) 0.058(3) 0.0043(19) 0.0009(19) 0.0057(18)
 N8 0.061(3) 0.047(2) 0.052(3) 0.0009(19) -0.0067(19) -0.0004(19)
 C1 0.053(3) 0.037(3) 0.063(3) -0.003(2) 0.000(2) 0.002(2)
 C2 0.056(3) 0.044(3) 0.060(3) -0.004(2) -0.002(2) 0.004(2)
 C3 0.059(3) 0.043(3) 0.067(4) 0.001(2) -0.006(2) 0.003(2)
 C4 0.073(4) 0.049(3) 0.072(4) -0.008(3) -0.001(3) 0.000(3)
 C5 0.074(4) 0.046(3) 0.069(4) -0.015(3) 0.000(3) 0.007(3)
 C6 0.062(3) 0.045(3) 0.069(4) -0.013(3) 0.012(3) -0.004(2)
 C7 0.102(5) 0.055(4) 0.081(5) -0.018(3) 0.008(4) -0.017(4)
 C8 0.063(4) 0.048(3) 0.083(4) 0.005(3) -0.002(3) 0.004(3)
 C9 0.050(3) 0.044(3) 0.057(3) -0.011(2) 0.004(2) -0.004(2)
 C10 0.047(3) 0.043(3) 0.058(3) 0.000(2) 0.004(2) 0.001(2)
 C11 0.046(3) 0.045(3) 0.056(3) -0.006(2) 0.006(2) -0.004(2)
 C12 0.051(3) 0.049(3) 0.054(3) -0.002(2) 0.007(2) -0.005(2)
 C13 0.063(3) 0.050(3) 0.056(3) -0.001(2) 0.004(2) -0.010(2)
 C14 0.062(3) 0.039(3) 0.073(4) 0.000(2) 0.002(3) -0.006(2)
 C15 0.053(3) 0.044(3) 0.058(3) -0.010(2) 0.000(2) -0.006(2)
 C16 0.046(3) 0.043(3) 0.056(3) -0.005(2) 0.001(2) -0.003(2)
 C17 0.046(3) 0.055(3) 0.053(3) -0.009(2) -0.004(2) 0.001(2)
 C18 0.051(3) 0.044(3) 0.059(3) -0.010(2) -0.004(2) -0.001(2)
 C19 0.065(3) 0.055(3) 0.053(3) -0.010(2) -0.004(2) 0.002(2)
 C20 0.062(3) 0.063(3) 0.052(3) -0.006(3) -0.005(2) 0.007(3)
 C21 0.052(3) 0.053(3) 0.050(3) -0.003(2) -0.009(2) 0.007(2)
 C22 0.046(3) 0.050(3) 0.055(3) -0.005(2) -0.006(2) 0.003(2)
 C23 0.045(3) 0.045(3) 0.060(3) -0.009(2) -0.002(2) 0.000(2)
 C24 0.054(3) 0.037(3) 0.053(3) -0.006(2) 0.000(2) 0.001(2)
 C25 0.067(3) 0.049(3) 0.058(3) -0.001(2) -0.012(3) 0.002(2)
 C26 0.057(3) 0.056(3) 0.061(3) 0.002(3) -0.012(2) 0.007(2)
 C27 0.064(3) 0.052(3) 0.055(3) -0.003(2) 0.002(2) -0.010(2)
 C28 0.063(3) 0.050(3) 0.051(3) -0.007(2) 0.004(2) -0.011(2)
 C29 0.052(3) 0.052(3) 0.062(3) -0.016(2) -0.004(2) 0.001(2)
 C30 0.057(3) 0.052(3) 0.064(3) -0.009(3) -0.008(2) -0.001(2)
 C31 0.064(3) 0.043(3) 0.066(3) -0.010(3) -0.008(3) 0.001(2)
 C32 0.069(4) 0.049(3) 0.071(4) -0.017(3) -0.004(3) 0.006(3)
 C33 0.063(3) 0.059(4) 0.063(3) -0.020(3) -0.006(3) 0.006(3)
 C34 0.062(3) 0.048(3) 0.064(3) -0.009(3) -0.003(3) 0.000(2)
 C35 0.088(5) 0.073(4) 0.075(4) -0.020(4) 0.017(3) 0.009(4)
 C36 0.080(4) 0.051(3) 0.068(4) -0.011(3) -0.012(3) 0.004(3)
 F1 0.146(4) 0.044(2) 0.120(3) -0.010(2) 0.038(3) -0.027(2)
 F2 0.079(3) 0.075(3) 0.166(5) 0.038(3) 0.036(3) 0.010(2)
 F3 0.121(4) 0.119(4) 0.086(3) 0.037(3) -0.012(3) -0.035(3)
 F4 0.140(5) 0.187(6) 0.077(3) -0.036(3) -0.012(3) 0.024(4)
 F5 0.227(7) 0.064(3) 0.103(3) -0.033(2) 0.035(4) 0.007(3)
 F6 0.197(6) 0.123(4) 0.100(4) -0.050(3) 0.061(4) -0.057(4)
 F7 0.166(6) 0.262(10) 0.220(8) -0.154(8) 0.125(6) -0.116(7)
 F8 0.288(10) 0.222(8) 0.078(4) 0.011(4) 0.052(5) 0.138(8)
 F9 0.190(6) 0.080(3) 0.115(4) -0.043(3) 0.062(4) 0.004(3)
 F10 0.095(3) 0.049(2) 0.111(3) 0.0043(19) 0.001(2) 0.0102(18)
 F11 0.119(3) 0.070(2) 0.066(2) -0.0032(18) 0.002(2) -0.006(2)
 F50 0.079(2) 0.066(2) 0.090(3) -0.0022(19) -0.0068(19) -0.0131(18)
 N1 0.061(3) 0.038(2) 0.058(3) -0.0082(19) 0.0012(19) -0.0033(18)
 N2 0.059(3) 0.041(2) 0.058(3) -0.0090(19) -0.0020(19) -0.0009(18)

_geom_special_details
;
 All esds (except the esd in the dihedral angle between two l.s. planes)
 are estimated using the full covariance matrix.  The cell esds are taken
 into account individually in the estimation of esds in distances, angles
 and torsion angles; correlations between esds in cell parameters are only
 used when they are defined by crystal symmetry.  An approximate (isotropic)
 treatment of cell esds is used for estimating esds involving l.s. planes.
;
loop_
  _geom_bond_atom_site_label_1
  _geom_bond_atom_site_label_2
  _geom_bond_distance
  _geom_bond_site_symmetry_2
  _geom_bond_publ_flag
 C37 C38 1.397(8) . ?
 C37 C42 1.389(8) . ?
 C37 N3 1.403(7) . ?
 C38 H38 0.9400 . ?
 C38 C39 1.377(8) . ?
 C39 C40 1.378(9) . ?
 C39 C43 1.503(13) . ?
 C39 C43A 1.483(14) . ?
 C40 H40 0.9400 . ?
 C40 C41 1.392(9) . ?
 C41 C42 1.380(8) . ?
 C41 C44 1.496(13) . ?
 C41 C44A 1.493(14) . ?
 C42 H42 0.9400 . ?
 C43 F12 1.307(13) . ?
 C43 F13 1.305(12) . ?
 C43 F14 1.331(13) . ?
 C43A F12A 1.303(13) . ?
 C43A F13A 1.285(13) . ?
 C43A F14A 1.308(13) . ?
 C44 F16 1.328(13) . ?
 C44 F17 1.310(12) . ?
 C44 F18 1.311(12) . ?
 C44A F16A 1.312(13) . ?
 C44A F17A 1.311(13) . ?
 C44A F18A 1.319(13) . ?
 C45 C46 1.372(7) . ?
 C45 C54 1.426(7) . ?
 C45 N3 1.435(7) . ?
 C45A C141 1.494(11) . ?
 C45A F43 1.306(11) . ?
 C45A F44 1.338(11) . ?
 C45A F45 1.326(11) . ?
 C46 C47 1.402(7) . ?
 C46 C63 1.413(7) . ?
 C47 C48 1.403(7) . ?
 C47 C52 1.394(7) . ?
 C48 C49 1.370(8) . ?
 C48 C55 1.417(7) . ?
 C49 C50 1.434(7) . ?
 C49 N4 1.428(7) . ?
 C50 H50 0.9400 . ?
 C50 C51 1.388(8) . ?
 C51 H51 0.9400 . ?
 C51 C52 1.442(8) . ?
 C52 C53 1.423(8) . ?
 C53 H53 0.9400 . ?
 C53 C54 1.395(8) . ?
 C54 H54 0.9400 . ?
 C55 C56 1.369(8) . ?
 C55 C64 1.394(7) . ?
 C56 C57 1.431(8) . ?
 C56 N4 1.449(7) . ?
 C57 H57 0.9400 . ?
 C57 C58 1.381(8) . ?
 C58 H58 0.9400 . ?
 C58 C59 1.447(8) . ?
 C59 C60 1.424(8) . ?
 C59 C64 1.412(7) . ?
 C60 H60 0.9400 . ?
 C60 C61 1.384(8) . ?
 C61 H61 0.9400 . ?
 C61 C62 1.421(8) . ?
 C62 C63 1.366(8) . ?
 C62 N3 1.437(7) . ?
 C63 C64 1.390(8) . ?
 C65 C66 1.382(8) . ?
 C65 C70 1.398(8) . ?
 C65 N4 1.405(7) . ?
 C66 H66 0.9400 . ?
 C66 C67 1.384(9) . ?
 C67 C68 1.380(9) . ?
 C67 C71 1.505(14) . ?
 C67 C71A 1.508(15) . ?
 C68 H68 0.9400 . ?
 C68 C69 1.382(10) . ?
 C69 C70 1.370(9) . ?
 C69 C72 1.504(13) . ?
 C69 C72A 1.493(14) . ?
 C70 H70 0.9400 . ?
 C71 F19 1.316(13) . ?
 C71 F20 1.323(13) . ?
 C71 F21 1.309(13) . ?
 C71A F19A 1.320(13) . ?
 C71A F20A 1.319(13) . ?
 C71A F21A 1.313(13) . ?
 C72 F22 1.329(12) . ?
 C72 F23 1.315(12) . ?
 C72 F24 1.332(13) . ?
 C72A F22A 1.316(13) . ?
 C72A F23A 1.332(13) . ?
 C72A F24A 1.314(12) . ?
 C73 C74 1.387(9) . ?
 C73 C78 1.397(9) . ?
 C73 N5 1.410(7) . ?
 C74 H74 0.9400 . ?
 C74 C75 1.392(8) . ?
 C75 C76 1.393(9) . ?
 C75 C80 1.484(9) . ?
 C76 H76 0.9400 . ?
 C76 C77 1.368(9) . ?
 C77 C78 1.386(8) . ?
 C77 C79 1.530(16) . ?
 C77 C79A 1.41(4) . ?
 C78 H78 0.9400 . ?
 C79 F34 1.316(10) . ?
 C79 F35 1.326(11) . ?
 C79 F36 1.334(10) . ?
 C79A F34A 1.323(16) . ?
 C79A F35A 1.322(16) . ?
 C79A F36A 1.325(15) . ?
 C80 F31 1.336(7) . ?
 C80 F32 1.338(7) . ?
 C80 F33 1.342(7) . ?
 C81 C82 1.388(8) . ?
 C81 C90 1.420(8) . ?
 C81 N5 1.429(7) . ?
 C82 C83 1.394(8) . ?
 C82 C87 1.408(7) . ?
 C83 C84 1.392(8) . ?
 C83 C100 1.381(8) . ?
 C84 C85 1.411(7) . ?
 C84 C97 1.380(8) . ?
 C85 C86 1.392(8) . ?
 C85 C94 1.379(8) . ?
 C86 C87 1.406(7) . ?
 C86 C93 1.376(7) . ?
 C87 C88 1.394(8) . ?
 C88 C89 1.438(8) . ?
 C88 C91 1.444(7) . ?
 C89 H89 0.9400 . ?
 C89 C90 1.402(8) . ?
 C90 H90 0.9400 . ?
 C91 H91 0.9400 . ?
 C91 C92 1.385(8) . ?
 C92 H92 0.9400 . ?
 C92 C93 1.419(8) . ?
 C93 N6 1.431(7) . ?
 C94 C95 1.423(8) . ?
 C94 N6 1.419(7) . ?
 C95 H95 0.9400 . ?
 C95 C96 1.389(8) . ?
 C96 H96 0.9400 . ?
 C96 C97 1.438(8) . ?
 C97 C98 1.448(8) . ?
 C98 H98 0.9400 . ?
 C98 C99 1.397(8) . ?
 C99 H99 0.9400 . ?
 C99 C100 1.402(8) . ?
 C100 N5 1.444(7) . ?
 C101 C102 1.388(8) . ?
 C101 C106 1.406(8) . ?
 C101 N6 1.404(7) . ?
 C102 H102 0.9400 . ?
 C102 C103 1.391(8) . ?
 C103 C104 1.380(8) . ?
 C103 C108 1.472(11) . ?
 C103 C145 1.468(17) . ?
 C104 H104 0.9400 . ?
 C104 C105 1.394(8) . ?
 C105 C106 1.390(7) . ?
 C105 C107 1.491(9) . ?
 C106 H106 0.9400 . ?
 C107 F25 1.319(8) . ?
 C107 F26 1.311(7) . ?
 C107 F27 1.320(7) . ?
 C108 F28 1.339(11) . ?
 C108 F29 1.337(11) . ?
 C108 F30 1.323(11) . ?
 C109 C110 1.404(8) . ?
 C109 C114 1.402(8) . ?
 C109 N7 1.382(7) . ?
 C110 H110 0.9400 . ?
 C110 C111 1.376(8) . ?
 C111 C112 1.393(9) . ?
 C111 C116 1.492(11) . ?
 C111 C148 1.494(18) . ?
 C112 H112 0.9400 . ?
 C112 C113 1.387(9) . ?
 C113 C114 1.379(8) . ?
 C113 C115 1.501(10) . ?
 C113 C149 1.481(17) . ?
 C114 H114 0.9400 . ?
 C115 F37 1.320(11) . ?
 C115 F38 1.313(10) . ?
 C115 F39 1.315(11) . ?
 C116 F40 1.322(11) . ?
 C116 F41 1.305(12) . ?
 C116 F42 1.329(10) . ?
 C117 C118 1.424(8) . ?
 C117 C133 1.380(7) . ?
 C117 N7 1.431(7) . ?
 C118 H118 0.9400 . ?
 C118 C119 1.382(8) . ?
 C119 H119 0.9400 . ?
 C119 C120 1.440(8) . ?
 C120 C121 1.390(7) . ?
 C120 C136 1.432(8) . ?
 C121 C122 1.393(7) . ?
 C121 C133 1.408(7) . ?
 C122 C123 1.414(7) . ?
 C122 C134 1.381(8) . ?
 C123 C124 1.403(7) . ?
 C123 C132 1.389(8) . ?
 C124 C125 1.382(8) . ?
 C124 C129 1.415(8) . ?
 C125 C126 1.389(7) . ?
 C125 C133 1.414(7) . ?
 C126 C127 1.428(8) . ?
 C126 N7 1.441(7) . ?
 C127 H127 0.9400 . ?
 C127 C128 1.399(8) . ?
 C128 H128 0.9400 . ?
 C128 C129 1.424(8) . ?
 C129 C130 1.440(8) . ?
 C130 H130 0.9400 . ?
 C130 C131 1.375(8) . ?
 C131 H131 0.9400 . ?
 C131 C132 1.424(8) . ?
 C132 N8 1.438(7) . ?
 C134 C135 1.425(8) . ?
 C134 N8 1.423(7) . ?
 C135 H135 0.9400 . ?
 C135 C136 1.394(8) . ?
 C136 H136 0.9400 . ?
 C137 C138 1.378(8) . ?
 C137 C142 1.397(8) . ?
 C137 N8 1.408(7) . ?
 C138 H138 0.9400 . ?
 C138 C139 1.393(8) . ?
 C139 C140 1.388(8) . ?
 C139 C143 1.489(13) . ?
 C139 C147 1.484(16) . ?
 C140 H140 0.9400 . ?
 C140 C141 1.385(9) . ?
 C141 C142 1.389(9) . ?
 C141 C146 1.478(15) . ?
 C142 H142 0.9400 . ?
 C143 F46 1.320(11) . ?
 C143 F47 1.331(11) . ?
 C143 F48 1.317(11) . ?
 C145 F28A 1.330(15) . ?
 C145 F29A 1.333(15) . ?
 C145 F30A 1.326(15) . ?
 C146 F43A 1.309(14) . ?
 C146 F44A 1.311(14) . ?
 C146 F45A 1.307(14) . ?
 C147 F46A 1.312(14) . ?
 C147 F47A 1.320(14) . ?
 C147 F48A 1.318(14) . ?
 C148 F40A 1.322(15) . ?
 C148 F41A 1.318(15) . ?
 C148 F42A 1.324(15) . ?
 C149 F37A 1.298(15) . ?
 C149 F38A 1.299(15) . ?
 C149 F39A 1.299(15) . ?
 C1 C2 1.381(8) . ?
 C1 C6 1.399(8) . ?
 C1 N1 1.402(6) . ?
 C2 H2 0.9400 . ?
 C2 C3 1.383(8) . ?
 C3 C4 1.383(9) . ?
 C3 C8 1.483(9) . ?
 C4 H4 0.9400 . ?
 C4 C5 1.390(9) . ?
 C5 C6 1.387(8) . ?
 C5 C7 1.486(10) . ?
 C6 H6 0.9400 . ?
 C7 F4 1.328(9) . ?
 C7 F5 1.305(8) . ?
 C7 F6 1.305(9) . ?
 C8 F1 1.312(7) . ?
 C8 F2 1.335(7) . ?
 C8 F3 1.334(8) . ?
 C9 C10 1.377(7) . ?
 C9 C28 1.433(8) . ?
 C9 N1 1.430(7) . ?
 C10 C11 1.401(7) . ?
 C10 C23 1.418(8) . ?
 C11 C12 1.389(7) . ?
 C11 C16 1.399(7) . ?
 C12 C13 1.435(8) . ?
 C12 C27 1.424(7) . ?
 C13 H13 0.9400 . ?
 C13 C14 1.404(8) . ?
 C14 H14 0.9400 . ?
 C14 C15 1.403(8) . ?
 C15 C16 1.395(7) . ?
 C15 N2 1.421(7) . ?
 C16 C17 1.401(8) . ?
 C17 C18 1.384(7) . ?
 C17 C22 1.393(8) . ?
 C18 C19 1.423(8) . ?
 C18 N2 1.429(7) . ?
 C19 H19 0.9400 . ?
 C19 C20 1.388(8) . ?
 C20 H20 0.9400 . ?
 C20 C21 1.433(8) . ?
 C21 C22 1.400(8) . ?
 C21 C26 1.433(8) . ?
 C22 C23 1.390(7) . ?
 C23 C24 1.383(7) . ?
 C24 C25 1.415(8) . ?
 C24 N1 1.438(7) . ?
 C25 H25 0.9400 . ?
 C25 C26 1.402(8) . ?
 C26 H26 0.9400 . ?
 C27 H27 0.9400 . ?
 C27 C28 1.393(8) . ?
 C28 H28 0.9400 . ?
 C29 C30 1.396(8) . ?
 C29 C34 1.390(8) . ?
 C29 N2 1.418(7) . ?
 C30 H30 0.9400 . ?
 C30 C31 1.392(8) . ?
 C31 C32 1.396(9) . ?
 C31 C36 1.477(9) . ?
 C32 H32 0.9400 . ?
 C32 C33 1.368(9) . ?
 C33 C34 1.390(8) . ?
 C33 C35 1.497(9) . ?
 C34 H34 0.9400 . ?
 C35 F7 1.270(9) . ?
 C35 F8 1.307(10) . ?
 C35 F9 1.304(8) . ?
 C36 F10 1.348(7) . ?
 C36 F11 1.333(8) . ?
 C36 F50 1.350(7) . ?

loop_
  _geom_angle_atom_site_label_1
  _geom_angle_atom_site_label_2
  _geom_angle_atom_site_label_3
  _geom_angle
  _geom_angle_site_symmetry_1
  _geom_angle_site_symmetry_3
  _geom_angle_publ_flag
 C38 C37 N3 121.0(5) . . ?
 C42 C37 C38 118.7(5) . . ?
 C42 C37 N3 120.2(5) . . ?
 C37 C38 H38 119.9 . . ?
 C39 C38 C37 120.2(5) . . ?
 C39 C38 H38 119.9 . . ?
 C38 C39 C40 121.7(5) . . ?
 C38 C39 C43 119.0(8) . . ?
 C38 C39 C43A 120.1(8) . . ?
 C40 C39 C43 119.3(7) . . ?
 C40 C39 C43A 118.2(8) . . ?
 C39 C40 H40 121.1 . . ?
 C39 C40 C41 117.8(5) . . ?
 C41 C40 H40 121.1 . . ?
 C40 C41 C44 117.8(7) . . ?
 C40 C41 C44A 121.4(7) . . ?
 C42 C41 C40 121.6(6) . . ?
 C42 C41 C44 120.4(7) . . ?
 C42 C41 C44A 116.9(8) . . ?
 C37 C42 H42 120.0 . . ?
 C41 C42 C37 120.0(6) . . ?
 C41 C42 H42 120.0 . . ?
 F12 C43 C39 114.2(13) . . ?
 F12 C43 F14 103.3(15) . . ?
 F13 C43 C39 115.0(12) . . ?
 F13 C43 F12 106.3(14) . . ?
 F13 C43 F14 102.1(13) . . ?
 F14 C43 C39 114.6(12) . . ?
 F12A C43A C39 112.1(13) . . ?
 F12A C43A F14A 105.5(17) . . ?
 F13A C43A C39 114.6(13) . . ?
 F13A C43A F12A 104.7(15) . . ?
 F13A C43A F14A 110.5(17) . . ?
 F14A C43A C39 109.1(13) . . ?
 F16 C44 C41 114.6(10) . . ?
 F17 C44 C41 113.4(11) . . ?
 F17 C44 F16 106.7(13) . . ?
 F17 C44 F18 102.5(15) . . ?
 F18 C44 C41 112.4(11) . . ?
 F18 C44 F16 106.2(14) . . ?
 F16A C44A C41 110.4(12) . . ?
 F16A C44A F18A 116.0(17) . . ?
 F17A C44A C41 111.1(12) . . ?
 F17A C44A F16A 100.9(14) . . ?
 F17A C44A F18A 103.0(13) . . ?
 F18A C44A C41 114.3(12) . . ?
 C46 C45 C54 116.0(5) . . ?
 C46 C45 N3 106.9(4) . . ?
 C54 C45 N3 136.5(5) . . ?
 F43 C45A C141 112.6(9) . . ?
 F43 C45A F44 101.5(10) . . ?
 F43 C45A F45 111.1(11) . . ?
 F44 C45A C141 117.0(9) . . ?
 F45 C45A C141 112.7(8) . . ?
 F45 C45A F44 100.8(9) . . ?
 C45 C46 C47 124.5(5) . . ?
 C45 C46 C63 109.0(4) . . ?
 C47 C46 C63 121.9(5) . . ?
 C46 C47 C48 115.8(5) . . ?
 C52 C47 C46 120.1(5) . . ?
 C52 C47 C48 121.1(5) . . ?
 C47 C48 C55 121.5(5) . . ?
 C49 C48 C47 124.4(5) . . ?
 C49 C48 C55 109.3(5) . . ?
 C48 C49 C50 116.0(5) . . ?
 C48 C49 N4 107.1(4) . . ?
 N4 C49 C50 135.0(5) . . ?
 C49 C50 H50 120.3 . . ?
 C51 C50 C49 119.4(5) . . ?
 C51 C50 H50 120.3 . . ?
 C50 C51 H51 118.0 . . ?
 C50 C51 C52 123.9(5) . . ?
 C52 C51 H51 118.0 . . ?
 C47 C52 C51 114.5(5) . . ?
 C47 C52 C53 115.2(5) . . ?
 C53 C52 C51 129.5(5) . . ?
 C52 C53 H53 118.0 . . ?
 C54 C53 C52 124.1(5) . . ?
 C54 C53 H53 118.0 . . ?
 C45 C54 H54 120.6 . . ?
 C53 C54 C45 118.8(5) . . ?
 C53 C54 H54 120.6 . . ?
 C56 C55 C48 109.3(5) . . ?
 C56 C55 C64 123.9(5) . . ?
 C64 C55 C48 122.3(5) . . ?
 C55 C56 C57 116.7(5) . . ?
 C55 C56 N4 106.4(5) . . ?
 C57 C56 N4 135.9(5) . . ?
 C56 C57 H57 120.4 . . ?
 C58 C57 C56 119.1(5) . . ?
 C58 C57 H57 120.4 . . ?
 C57 C58 H58 118.0 . . ?
 C57 C58 C59 124.1(5) . . ?
 C59 C58 H58 118.0 . . ?
 C60 C59 C58 129.9(5) . . ?
 C64 C59 C58 113.9(5) . . ?
 C64 C59 C60 115.2(5) . . ?
 C59 C60 H60 118.1 . . ?
 C61 C60 C59 123.8(5) . . ?
 C61 C60 H60 118.1 . . ?
 C60 C61 H61 120.5 . . ?
 C60 C61 C62 119.0(5) . . ?
 C62 C61 H61 120.5 . . ?
 C61 C62 N3 134.5(5) . . ?
 C63 C62 C61 117.1(5) . . ?
 C63 C62 N3 106.9(4) . . ?
 C62 C63 C46 109.4(5) . . ?
 C62 C63 C64 124.2(5) . . ?
 C64 C63 C46 122.2(5) . . ?
 C55 C64 C59 121.1(5) . . ?
 C63 C64 C55 116.0(5) . . ?
 C63 C64 C59 120.0(5) . . ?
 C66 C65 C70 119.1(6) . . ?
 C66 C65 N4 122.1(5) . . ?
 C70 C65 N4 118.8(5) . . ?
 C65 C66 H66 119.8 . . ?
 C65 C66 C67 120.4(5) . . ?
 C67 C66 H66 119.8 . . ?
 C66 C67 C71 117.3(9) . . ?
 C66 C67 C71A 121.6(10) . . ?
 C68 C67 C66 120.4(6) . . ?
 C68 C67 C71 122.3(9) . . ?
 C68 C67 C71A 117.9(10) . . ?
 C67 C68 H68 120.5 . . ?
 C67 C68 C69 119.0(6) . . ?
 C69 C68 H68 120.5 . . ?
 C68 C69 C72 123.3(7) . . ?
 C68 C69 C72A 115.1(8) . . ?
 C70 C69 C68 121.2(6) . . ?
 C70 C69 C72 115.5(8) . . ?
 C70 C69 C72A 123.7(8) . . ?
 C65 C70 H70 120.1 . . ?
 C69 C70 C65 119.8(6) . . ?
 C69 C70 H70 120.1 . . ?
 F19 C71 C67 111(2) . . ?
 F19 C71 F20 107.2(19) . . ?
 F20 C71 C67 114.0(15) . . ?
 F21 C71 C67 111.3(15) . . ?
 F21 C71 F19 110(2) . . ?
 F21 C71 F20 103.8(16) . . ?
 F19A C71A C67 112(2) . . ?
 F20A C71A C67 109.9(16) . . ?
 F20A C71A F19A 105(2) . . ?
 F21A C71A C67 116.5(17) . . ?
 F21A C71A F19A 108(2) . . ?
 F21A C71A F20A 105.4(18) . . ?
 F22 C72 C69 109.8(10) . . ?
 F22 C72 F24 99.4(12) . . ?
 F23 C72 C69 114.6(10) . . ?
 F23 C72 F22 109.2(14) . . ?
 F23 C72 F24 103.0(12) . . ?
 F24 C72 C69 119.5(10) . . ?
 F22A C72A C69 110.9(11) . . ?
 F22A C72A F23A 107.9(13) . . ?
 F23A C72A C69 114.5(11) . . ?
 F24A C72A C69 107.8(11) . . ?
 F24A C72A F22A 110.7(15) . . ?
 F24A C72A F23A 104.8(13) . . ?
 C74 C73 C78 119.3(5) . . ?
 C74 C73 N5 121.0(5) . . ?
 C78 C73 N5 119.7(5) . . ?
 C73 C74 H74 119.8 . . ?
 C73 C74 C75 120.4(6) . . ?
 C75 C74 H74 119.8 . . ?
 C74 C75 C76 119.4(6) . . ?
 C74 C75 C80 120.4(6) . . ?
 C76 C75 C80 120.1(5) . . ?
 C75 C76 H76 119.8 . . ?
 C77 C76 C75 120.4(5) . . ?
 C77 C76 H76 119.8 . . ?
 C76 C77 C78 120.5(6) . . ?
 C76 C77 C79 120.5(6) . . ?
 C76 C77 C79A 119.9(10) . . ?
 C78 C77 C79 119.0(7) . . ?
 C78 C77 C79A 119.5(10) . . ?
 C73 C78 H78 120.0 . . ?
 C77 C78 C73 120.0(6) . . ?
 C77 C78 H78 120.0 . . ?
 F34 C79 C77 113.3(9) . . ?
 F34 C79 F35 107.9(13) . . ?
 F34 C79 F36 106.0(11) . . ?
 F35 C79 C77 112.7(11) . . ?
 F35 C79 F36 105.8(11) . . ?
 F36 C79 C77 110.7(9) . . ?
 F34A C79A C77 115(2) . . ?
 F34A C79A F36A 104(3) . . ?
 F35A C79A C77 113(2) . . ?
 F35A C79A F34A 104(2) . . ?
 F35A C79A F36A 106(3) . . ?
 F36A C79A C77 114(2) . . ?
 F31 C80 C75 112.4(5) . . ?
 F31 C80 F32 107.0(5) . . ?
 F31 C80 F33 106.2(6) . . ?
 F32 C80 C75 112.4(6) . . ?
 F32 C80 F33 106.3(5) . . ?
 F33 C80 C75 112.1(5) . . ?
 C82 C81 C90 118.2(5) . . ?
 C82 C81 N5 104.8(5) . . ?
 C90 C81 N5 135.0(5) . . ?
 C81 C82 C83 110.8(5) . . ?
 C81 C82 C87 122.0(5) . . ?
 C83 C82 C87 122.9(5) . . ?
 C84 C83 C82 122.6(5) . . ?
 C100 C83 C82 109.3(5) . . ?
 C100 C83 C84 123.8(5) . . ?
 C83 C84 C85 114.9(5) . . ?
 C97 C84 C83 121.1(5) . . ?
 C97 C84 C85 121.2(5) . . ?
 C86 C85 C84 122.3(5) . . ?
 C94 C85 C84 123.3(5) . . ?
 C94 C85 C86 110.0(4) . . ?
 C85 C86 C87 122.8(5) . . ?
 C93 C86 C85 109.4(5) . . ?
 C93 C86 C87 123.0(5) . . ?
 C86 C87 C82 114.1(5) . . ?
 C88 C87 C82 121.7(5) . . ?
 C88 C87 C86 121.2(4) . . ?
 C87 C88 C89 115.4(5) . . ?
 C87 C88 C91 115.0(5) . . ?
 C89 C88 C91 128.8(5) . . ?
 C88 C89 H89 118.4 . . ?
 C90 C89 C88 123.1(5) . . ?
 C90 C89 H89 118.4 . . ?
 C81 C90 H90 120.5 . . ?
 C89 C90 C81 118.9(5) . . ?
 C89 C90 H90 120.5 . . ?
 C88 C91 H91 118.5 . . ?
 C92 C91 C88 123.1(5) . . ?
 C92 C91 H91 118.5 . . ?
 C91 C92 H92 120.1 . . ?
 C91 C92 C93 119.7(5) . . ?
 C93 C92 H92 120.1 . . ?
 C86 C93 C92 117.2(5) . . ?
 C86 C93 N6 105.8(5) . . ?
 C92 C93 N6 134.9(5) . . ?
 C85 C94 C95 115.9(5) . . ?
 C85 C94 N6 105.7(5) . . ?
 N6 C94 C95 137.4(5) . . ?
 C94 C95 H95 119.9 . . ?
 C96 C95 C94 120.2(5) . . ?
 C96 C95 H95 119.9 . . ?
 C95 C96 H96 118.6 . . ?
 C95 C96 C97 122.7(5) . . ?
 C97 C96 H96 118.6 . . ?
 C84 C97 C96 115.4(5) . . ?
 C84 C97 C98 115.0(5) . . ?
 C96 C97 C98 129.0(5) . . ?
 C97 C98 H98 118.6 . . ?
 C99 C98 C97 122.8(5) . . ?
 C99 C98 H98 118.6 . . ?
 C98 C99 H99 120.2 . . ?
 C98 C99 C100 119.7(5) . . ?
 C100 C99 H99 120.2 . . ?
 C83 C100 C99 116.6(5) . . ?
 C83 C100 N5 105.5(5) . . ?
 C99 C100 N5 137.2(5) . . ?
 C102 C101 C106 119.2(5) . . ?
 C102 C101 N6 120.2(5) . . ?
 N6 C101 C106 120.6(5) . . ?
 C101 C102 H102 120.0 . . ?
 C101 C102 C103 120.1(6) . . ?
 C103 C102 H102 120.0 . . ?
 C102 C103 C108 120.1(8) . . ?
 C102 C103 C145 119.4(13) . . ?
 C104 C103 C102 121.5(5) . . ?
 C104 C103 C108 118.4(7) . . ?
 C104 C103 C145 119.0(13) . . ?
 C103 C104 H104 120.8 . . ?
 C103 C104 C105 118.4(5) . . ?
 C105 C104 H104 120.8 . . ?
 C104 C105 C107 121.0(5) . . ?
 C106 C105 C104 121.2(5) . . ?
 C106 C105 C107 117.7(5) . . ?
 C101 C106 H106 120.2 . . ?
 C105 C106 C101 119.7(5) . . ?
 C105 C106 H106 120.2 . . ?
 F25 C107 C105 112.9(5) . . ?
 F25 C107 F27 105.6(6) . . ?
 F26 C107 C105 113.4(5) . . ?
 F26 C107 F25 105.8(5) . . ?
 F26 C107 F27 107.6(6) . . ?
 F27 C107 C105 111.0(5) . . ?
 F28 C108 C103 112.2(11) . . ?
 F29 C108 C103 113.8(13) . . ?
 F29 C108 F28 106.7(14) . . ?
 F30 C108 C103 114.3(13) . . ?
 F30 C108 F28 105.9(12) . . ?
 F30 C108 F29 103.0(14) . . ?
 C114 C109 C110 117.5(5) . . ?
 N7 C109 C110 121.2(5) . . ?
 N7 C109 C114 121.3(5) . . ?
 C109 C110 H110 119.7 . . ?
 C111 C110 C109 120.6(5) . . ?
 C111 C110 H110 119.7 . . ?
 C110 C111 C112 121.6(6) . . ?
 C110 C111 C116 120.0(6) . . ?
 C110 C111 C148 119.8(11) . . ?
 C112 C111 C116 118.2(6) . . ?
 C112 C111 C148 117.9(11) . . ?
 C111 C112 H112 121.1 . . ?
 C113 C112 C111 117.9(5) . . ?
 C113 C112 H112 121.1 . . ?
 C112 C113 C115 121.2(6) . . ?
 C112 C113 C149 116.1(10) . . ?
 C114 C113 C112 121.2(5) . . ?
 C114 C113 C115 117.7(6) . . ?
 C114 C113 C149 122.6(10) . . ?
 C109 C114 H114 119.4 . . ?
 C113 C114 C109 121.1(5) . . ?
 C113 C114 H114 119.4 . . ?
 F37 C115 C113 114.4(8) . . ?
 F38 C115 C113 114.7(8) . . ?
 F38 C115 F37 103.8(9) . . ?
 F38 C115 F39 104.5(10) . . ?
 F39 C115 C113 113.9(11) . . ?
 F39 C115 F37 104.3(12) . . ?
 F40 C116 C111 112.3(9) . . ?
 F40 C116 F42 105.3(10) . . ?
 F41 C116 C111 109.7(10) . . ?
 F41 C116 F40 105.5(12) . . ?
 F41 C116 F42 109.9(13) . . ?
 F42 C116 C111 113.8(8) . . ?
 C118 C117 N7 136.8(5) . . ?
 C133 C117 C118 115.7(5) . . ?
 C133 C117 N7 106.6(4) . . ?
 C117 C118 H118 120.1 . . ?
 C119 C118 C117 119.8(5) . . ?
 C119 C118 H118 120.1 . . ?
 C118 C119 H119 118.1 . . ?
 C118 C119 C120 123.8(5) . . ?
 C120 C119 H119 118.1 . . ?
 C121 C120 C119 114.8(5) . . ?
 C121 C120 C136 115.1(5) . . ?
 C136 C120 C119 129.3(5) . . ?
 C120 C121 C122 121.1(5) . . ?
 C120 C121 C133 120.5(5) . . ?
 C122 C121 C133 115.3(5) . . ?
 C121 C122 C123 122.3(4) . . ?
 C134 C122 C121 124.0(5) . . ?
 C134 C122 C123 108.3(5) . . ?
 C124 C123 C122 122.1(5) . . ?
 C132 C123 C122 109.8(5) . . ?
 C132 C123 C124 123.7(5) . . ?
 C123 C124 C129 120.4(5) . . ?
 C125 C124 C123 115.5(5) . . ?
 C125 C124 C129 121.2(5) . . ?
 C124 C125 C126 123.7(5) . . ?
 C124 C125 C133 122.7(5) . . ?
 C126 C125 C133 108.4(4) . . ?
 C125 C126 C127 116.9(5) . . ?
 C125 C126 N7 106.8(4) . . ?
 C127 C126 N7 134.6(5) . . ?
 C126 C127 H127 120.7 . . ?
 C128 C127 C126 118.5(5) . . ?
 C128 C127 H127 120.7 . . ?
 C127 C128 H128 117.8 . . ?
 C127 C128 C129 124.3(5) . . ?
 C129 C128 H128 117.8 . . ?
 C124 C129 C128 114.7(5) . . ?
 C124 C129 C130 114.7(5) . . ?
 C128 C129 C130 129.6(5) . . ?
 C129 C130 H130 118.1 . . ?
 C131 C130 C129 123.8(5) . . ?
 C131 C130 H130 118.1 . . ?
 C130 C131 H131 119.9 . . ?
 C130 C131 C132 120.2(6) . . ?
 C132 C131 H131 119.9 . . ?
 C123 C132 C131 116.1(5) . . ?
 C123 C132 N8 105.7(4) . . ?
 C131 C132 N8 137.3(6) . . ?
 C117 C133 C121 124.2(5) . . ?
 C117 C133 C125 109.9(4) . . ?
 C121 C133 C125 121.8(5) . . ?
 C122 C134 C135 116.1(5) . . ?
 C122 C134 N8 107.4(4) . . ?
 N8 C134 C135 135.0(5) . . ?
 C134 C135 H135 120.3 . . ?
 C136 C135 C134 119.4(5) . . ?
 C136 C135 H135 120.3 . . ?
 C120 C136 H136 118.3 . . ?
 C135 C136 C120 123.4(5) . . ?
 C135 C136 H136 118.3 . . ?
 C138 C137 C142 119.5(5) . . ?
 C138 C137 N8 121.6(5) . . ?
 C142 C137 N8 118.9(5) . . ?
 C137 C138 H138 119.9 . . ?
 C137 C138 C139 120.3(5) . . ?
 C139 C138 H138 119.9 . . ?
 C138 C139 C143 120.2(7) . . ?
 C138 C139 C147 119.2(9) . . ?
 C140 C139 C138 120.8(6) . . ?
 C140 C139 C143 119.0(7) . . ?
 C140 C139 C147 120.0(9) . . ?
 C139 C140 H140 120.8 . . ?
 C141 C140 C139 118.5(6) . . ?
 C141 C140 H140 120.8 . . ?
 C140 C141 C45A 121.5(7) . . ?
 C140 C141 C142 121.3(5) . . ?
 C140 C141 C146 116.1(8) . . ?
 C142 C141 C45A 117.1(7) . . ?
 C142 C141 C146 122.6(8) . . ?
 C137 C142 H142 120.2 . . ?
 C141 C142 C137 119.5(6) . . ?
 C141 C142 H142 120.2 . . ?
 F46 C143 C139 109.8(10) . . ?
 F46 C143 F47 106.5(13) . . ?
 F47 C143 C139 112.0(10) . . ?
 F48 C143 C139 115.1(9) . . ?
 F48 C143 F46 106.6(12) . . ?
 F48 C143 F47 106.4(11) . . ?
 F28A C145 C103 116(2) . . ?
 F28A C145 F29A 106(3) . . ?
 F29A C145 C103 112(3) . . ?
 F30A C145 C103 112(3) . . ?
 F30A C145 F28A 102(3) . . ?
 F30A C145 F29A 108(3) . . ?
 F43A C146 C141 108.8(12) . . ?
 F43A C146 F44A 101.1(14) . . ?
 F44A C146 C141 116.2(12) . . ?
 F45A C146 C141 109.0(12) . . ?
 F45A C146 F43A 110.4(17) . . ?
 F45A C146 F44A 111.0(16) . . ?
 F46A C147 C139 114.3(15) . . ?
 F46A C147 F47A 102.9(17) . . ?
 F46A C147 F48A 114(2) . . ?
 F47A C147 C139 115.4(16) . . ?
 F48A C147 C139 109.1(17) . . ?
 F48A C147 F47A 100.1(18) . . ?
 F40A C148 C111 108.6(16) . . ?
 F40A C148 F42A 107(2) . . ?
 F41A C148 C111 120.6(19) . . ?
 F41A C148 F40A 103(3) . . ?
 F41A C148 F42A 100(2) . . ?
 F42A C148 C111 116.5(16) . . ?
 F37A C149 C113 110(2) . . ?
 F37A C149 F38A 114(3) . . ?
 F37A C149 F39A 105(2) . . ?
 F38A C149 C113 108.7(17) . . ?
 F39A C149 C113 114.5(18) . . ?
 F39A C149 F38A 105(2) . . ?
 C37 N3 C45 126.5(4) . . ?
 C37 N3 C62 125.9(4) . . ?
 C45 N3 C62 107.4(4) . . ?
 C49 N4 C56 107.6(4) . . ?
 C65 N4 C49 124.3(4) . . ?
 C65 N4 C56 128.1(4) . . ?
 C73 N5 C81 123.9(5) . . ?
 C73 N5 C100 126.8(5) . . ?
 C81 N5 C100 109.3(4) . . ?
 C94 N6 C93 109.0(4) . . ?
 C101 N6 C93 123.9(4) . . ?
 C101 N6 C94 127.1(5) . . ?
 C109 N7 C117 126.2(4) . . ?
 C109 N7 C126 125.6(4) . . ?
 C117 N7 C126 108.0(4) . . ?
 C134 N8 C132 108.3(4) . . ?
 C137 N8 C132 127.4(5) . . ?
 C137 N8 C134 124.2(4) . . ?
 C2 C1 C6 118.6(5) . . ?
 C2 C1 N1 121.7(5) . . ?
 C6 C1 N1 119.7(5) . . ?
 C1 C2 H2 119.4 . . ?
 C1 C2 C3 121.2(5) . . ?
 C3 C2 H2 119.4 . . ?
 C2 C3 C8 118.8(6) . . ?
 C4 C3 C2 120.7(6) . . ?
 C4 C3 C8 120.3(5) . . ?
 C3 C4 H4 120.8 . . ?
 C3 C4 C5 118.3(5) . . ?
 C5 C4 H4 120.8 . . ?
 C4 C5 C7 118.0(5) . . ?
 C6 C5 C4 121.3(6) . . ?
 C6 C5 C7 120.7(6) . . ?
 C1 C6 H6 120.1 . . ?
 C5 C6 C1 119.8(6) . . ?
 C5 C6 H6 120.1 . . ?
 F4 C7 C5 111.2(6) . . ?
 F5 C7 C5 114.3(7) . . ?
 F5 C7 F4 105.3(6) . . ?
 F6 C7 C5 113.6(6) . . ?
 F6 C7 F4 104.7(7) . . ?
 F6 C7 F5 107.0(7) . . ?
 F1 C8 C3 114.6(6) . . ?
 F1 C8 F2 106.3(5) . . ?
 F1 C8 F3 105.4(5) . . ?
 F2 C8 C3 111.6(5) . . ?
 F3 C8 C3 113.6(5) . . ?
 F3 C8 F2 104.5(6) . . ?
 C10 C9 C28 115.9(5) . . ?
 C10 C9 N1 106.7(4) . . ?
 N1 C9 C28 135.6(4) . . ?
 C9 C10 C11 124.1(5) . . ?
 C9 C10 C23 109.2(5) . . ?
 C11 C10 C23 122.2(5) . . ?
 C12 C11 C10 121.1(5) . . ?
 C12 C11 C16 121.4(5) . . ?
 C16 C11 C10 114.3(5) . . ?
 C11 C12 C13 115.1(5) . . ?
 C11 C12 C27 115.0(5) . . ?
 C27 C12 C13 128.9(5) . . ?
 C12 C13 H13 118.6 . . ?
 C14 C13 C12 122.8(5) . . ?
 C14 C13 H13 118.6 . . ?
 C13 C14 H14 119.9 . . ?
 C15 C14 C13 120.3(5) . . ?
 C15 C14 H14 119.9 . . ?
 C14 C15 N2 136.1(5) . . ?
 C16 C15 C14 116.4(5) . . ?
 C16 C15 N2 105.7(5) . . ?
 C11 C16 C17 123.1(5) . . ?
 C15 C16 C11 123.3(5) . . ?
 C15 C16 C17 109.4(5) . . ?
 C18 C17 C16 109.4(5) . . ?
 C18 C17 C22 124.3(5) . . ?
 C22 C17 C16 122.5(5) . . ?
 C17 C18 C19 115.9(5) . . ?
 C17 C18 N2 106.0(5) . . ?
 C19 C18 N2 137.2(5) . . ?
 C18 C19 H19 120.3 . . ?
 C20 C19 C18 119.4(5) . . ?
 C20 C19 H19 120.3 . . ?
 C19 C20 H20 118.1 . . ?
 C19 C20 C21 123.9(5) . . ?
 C21 C20 H20 118.1 . . ?
 C22 C21 C20 114.8(5) . . ?
 C22 C21 C26 114.6(5) . . ?
 C26 C21 C20 130.0(6) . . ?
 C17 C22 C21 120.6(5) . . ?
 C23 C22 C17 115.0(5) . . ?
 C23 C22 C21 121.5(5) . . ?
 C22 C23 C10 122.6(5) . . ?
 C24 C23 C10 109.3(4) . . ?
 C24 C23 C22 123.6(5) . . ?
 C23 C24 C25 116.3(5) . . ?
 C23 C24 N1 106.1(4) . . ?
 C25 C24 N1 136.8(5) . . ?
 C24 C25 H25 120.1 . . ?
 C26 C25 C24 119.7(5) . . ?
 C26 C25 H25 120.1 . . ?
 C21 C26 H26 118.4 . . ?
 C25 C26 C21 123.2(5) . . ?
 C25 C26 H26 118.4 . . ?
 C12 C27 H27 118.0 . . ?
 C28 C27 C12 124.1(5) . . ?
 C28 C27 H27 118.0 . . ?
 C9 C28 H28 120.4 . . ?
 C27 C28 C9 119.2(5) . . ?
 C27 C28 H28 120.4 . . ?
 C30 C29 N2 120.4(5) . . ?
 C34 C29 C30 119.9(5) . . ?
 C34 C29 N2 119.7(5) . . ?
 C29 C30 H30 120.2 . . ?
 C31 C30 C29 119.7(6) . . ?
 C31 C30 H30 120.2 . . ?
 C30 C31 C32 120.2(6) . . ?
 C30 C31 C36 120.3(6) . . ?
 C32 C31 C36 119.4(5) . . ?
 C31 C32 H32 120.3 . . ?
 C33 C32 C31 119.4(5) . . ?
 C33 C32 H32 120.3 . . ?
 C32 C33 C34 121.4(6) . . ?
 C32 C33 C35 121.3(6) . . ?
 C34 C33 C35 117.3(6) . . ?
 C29 C34 H34 120.3 . . ?
 C33 C34 C29 119.3(6) . . ?
 C33 C34 H34 120.3 . . ?
 F7 C35 C33 113.6(6) . . ?
 F7 C35 F8 105.2(9) . . ?
 F7 C35 F9 106.3(7) . . ?
 F8 C35 C33 113.2(6) . . ?
 F9 C35 C33 115.0(7) . . ?
 F9 C35 F8 102.5(7) . . ?
 F10 C36 C31 112.3(6) . . ?
 F10 C36 F50 105.4(5) . . ?
 F11 C36 C31 113.6(5) . . ?
 F11 C36 F10 106.8(5) . . ?
 F11 C36 F50 105.9(6) . . ?
 F50 C36 C31 112.2(5) . . ?
 C1 N1 C9 124.9(4) . . ?
 C1 N1 C24 126.6(4) . . ?
 C9 N1 C24 108.5(4) . . ?
 C15 N2 C18 109.3(4) . . ?
 C29 N2 C15 124.9(5) . . ?
 C29 N2 C18 125.6(4) . . ?

loop_
  _geom_torsion_atom_site_label_1
  _geom_torsion_atom_site_label_2
  _geom_torsion_atom_site_label_3
  _geom_torsion_atom_site_label_4
  _geom_torsion
  _geom_torsion_site_symmetry_1
  _geom_torsion_site_symmetry_2
  _geom_torsion_site_symmetry_3
  _geom_torsion_site_symmetry_4
  _geom_torsion_publ_flag
 C37 C38 C39 C40 -1.6(9) . . . . ?
 C37 C38 C39 C43 177.7(9) . . . . ?
 C37 C38 C39 C43A 177.7(9) . . . . ?
 C38 C37 C42 C41 -1.6(9) . . . . ?
 C38 C37 N3 C45 35.4(8) . . . . ?
 C38 C37 N3 C62 -150.5(5) . . . . ?
 C38 C39 C40 C41 -0.3(9) . . . . ?
 C38 C39 C43 F12 -96.2(16) . . . . ?
 C38 C39 C43 F13 140.5(13) . . . . ?
 C38 C39 C43 F14 22.6(17) . . . . ?
 C38 C39 C43A F12A -55.5(18) . . . . ?
 C38 C39 C43A F13A -174.6(15) . . . . ?
 C38 C39 C43A F14A 61.0(18) . . . . ?
 C39 C40 C41 C42 1.3(10) . . . . ?
 C39 C40 C41 C44 175.8(8) . . . . ?
 C39 C40 C41 C44A -175.6(9) . . . . ?
 C40 C39 C43 F12 83.1(15) . . . . ?
 C40 C39 C43 F13 -40.2(18) . . . . ?
 C40 C39 C43 F14 -158.1(13) . . . . ?
 C40 C39 C43A F12A 123.9(15) . . . . ?
 C40 C39 C43A F13A 5(2) . . . . ?
 C40 C39 C43A F14A -119.7(15) . . . . ?
 C40 C41 C42 C37 -0.3(10) . . . . ?
 C40 C41 C44 F16 -80.2(13) . . . . ?
 C40 C41 C44 F17 42.7(17) . . . . ?
 C40 C41 C44 F18 158.4(14) . . . . ?
 C40 C41 C44A F16A -16.6(19) . . . . ?
 C40 C41 C44A F17A 94.4(15) . . . . ?
 C40 C41 C44A F18A -149.6(13) . . . . ?
 C42 C37 C38 C39 2.5(8) . . . . ?
 C42 C37 N3 C45 -144.7(6) . . . . ?
 C42 C37 N3 C62 29.5(8) . . . . ?
 C42 C41 C44 F16 94.4(13) . . . . ?
 C42 C41 C44 F17 -142.7(14) . . . . ?
 C42 C41 C44 F18 -26.9(18) . . . . ?
 C42 C41 C44A F16A 166.4(14) . . . . ?
 C42 C41 C44A F17A -82.6(15) . . . . ?
 C42 C41 C44A F18A 33.4(18) . . . . ?
 C43 C39 C40 C41 -179.6(9) . . . . ?
 C43A C39 C40 C41 -179.7(9) . . . . ?
 C44 C41 C42 C37 -174.7(8) . . . . ?
 C44A C41 C42 C37 176.7(8) . . . . ?
 C45 C46 C47 C48 -157.1(5) . . . . ?
 C45 C46 C47 C52 3.3(8) . . . . ?
 C45 C46 C63 C62 -1.1(6) . . . . ?
 C45 C46 C63 C64 156.8(5) . . . . ?
 C45A C141 C142 C137 -178.3(6) . . . . ?
 C46 C45 C54 C53 8.8(8) . . . . ?
 C46 C45 N3 C37 168.6(5) . . . . ?
 C46 C45 N3 C62 -6.5(6) . . . . ?
 C46 C47 C48 C49 157.1(5) . . . . ?
 C46 C47 C48 C55 4.3(7) . . . . ?
 C46 C47 C52 C51 -163.6(5) . . . . ?
 C46 C47 C52 C53 7.0(7) . . . . ?
 C46 C63 C64 C55 3.7(7) . . . . ?
 C46 C63 C64 C59 -157.3(5) . . . . ?
 C47 C46 C63 C62 -158.2(5) . . . . ?
 C47 C46 C63 C64 -0.3(8) . . . . ?
 C47 C48 C49 C50 7.8(7) . . . . ?
 C47 C48 C49 N4 -159.0(5) . . . . ?
 C47 C48 C55 C56 156.4(5) . . . . ?
 C47 C48 C55 C64 -0.9(8) . . . . ?
 C47 C52 C53 C54 -9.2(8) . . . . ?
 C48 C47 C52 C51 -4.2(7) . . . . ?
 C48 C47 C52 C53 166.3(5) . . . . ?
 C48 C49 C50 C51 -5.0(7) . . . . ?
 C48 C49 N4 C56 5.4(5) . . . . ?
 C48 C49 N4 C65 -175.8(4) . . . . ?
 C48 C55 C56 C57 -167.2(4) . . . . ?
 C48 C55 C56 N4 3.5(6) . . . . ?
 C48 C55 C64 C59 157.6(5) . . . . ?
 C48 C55 C64 C63 -3.2(7) . . . . ?
 C49 C48 C55 C56 -0.1(6) . . . . ?
 C49 C48 C55 C64 -157.4(5) . . . . ?
 C49 C50 C51 C52 -2.3(8) . . . . ?
 C50 C49 N4 C56 -157.7(6) . . . . ?
 C50 C49 N4 C65 21.0(9) . . . . ?
 C50 C51 C52 C47 6.8(8) . . . . ?
 C50 C51 C52 C53 -162.0(5) . . . . ?
 C51 C52 C53 C54 159.6(6) . . . . ?
 C52 C47 C48 C49 -3.1(8) . . . . ?
 C52 C47 C48 C55 -156.0(5) . . . . ?
 C52 C53 C54 C45 1.3(8) . . . . ?
 C54 C45 C46 C47 -11.4(8) . . . . ?
 C54 C45 C46 C63 -167.7(5) . . . . ?
 C54 C45 N3 C37 -21.4(10) . . . . ?
 C54 C45 N3 C62 163.6(7) . . . . ?
 C55 C48 C49 C50 163.5(4) . . . . ?
 C55 C48 C49 N4 -3.3(5) . . . . ?
 C55 C56 C57 C58 7.6(8) . . . . ?
 C55 C56 N4 C49 -5.5(5) . . . . ?
 C55 C56 N4 C65 175.9(5) . . . . ?
 C56 C55 C64 C59 3.7(8) . . . . ?
 C56 C55 C64 C63 -157.1(5) . . . . ?
 C56 C57 C58 C59 1.6(9) . . . . ?
 C57 C56 N4 C49 162.5(6) . . . . ?
 C57 C56 N4 C65 -16.2(9) . . . . ?
 C57 C58 C59 C60 160.4(6) . . . . ?
 C57 C58 C59 C64 -8.0(8) . . . . ?
 C58 C59 C60 C61 -161.1(6) . . . . ?
 C58 C59 C64 C55 5.4(7) . . . . ?
 C58 C59 C64 C63 165.4(5) . . . . ?
 C59 C60 C61 C62 -2.2(9) . . . . ?
 C60 C59 C64 C55 -164.7(5) . . . . ?
 C60 C59 C64 C63 -4.7(7) . . . . ?
 C60 C61 C62 C63 -5.2(8) . . . . ?
 C60 C61 C62 N3 158.7(6) . . . . ?
 C61 C62 C63 C46 165.2(5) . . . . ?
 C61 C62 C63 C64 7.8(8) . . . . ?
 C61 C62 N3 C37 25.6(10) . . . . ?
 C61 C62 N3 C45 -159.3(6) . . . . ?
 C62 C63 C64 C55 158.3(5) . . . . ?
 C62 C63 C64 C59 -2.7(8) . . . . ?
 C63 C46 C47 C48 -3.7(7) . . . . ?
 C63 C46 C47 C52 156.7(5) . . . . ?
 C63 C62 N3 C37 -169.3(5) . . . . ?
 C63 C62 N3 C45 5.8(6) . . . . ?
 C64 C55 C56 C57 -10.4(8) . . . . ?
 C64 C55 C56 N4 160.3(5) . . . . ?
 C64 C59 C60 C61 7.1(8) . . . . ?
 C65 C66 C67 C68 -1.9(9) . . . . ?
 C65 C66 C67 C71 177.6(11) . . . . ?
 C65 C66 C67 C71A 179.9(11) . . . . ?
 C66 C65 C70 C69 3.0(8) . . . . ?
 C66 C65 N4 C49 -150.5(5) . . . . ?
 C66 C65 N4 C56 28.0(8) . . . . ?
 C66 C67 C68 C69 1.5(9) . . . . ?
 C66 C67 C71 F19 72.6(18) . . . . ?
 C66 C67 C71 F20 -48.3(19) . . . . ?
 C66 C67 C71 F21 -165.3(14) . . . . ?
 C66 C67 C71A F19A 40(2) . . . . ?
 C66 C67 C71A F20A -76.6(19) . . . . ?
 C66 C67 C71A F21A 163.6(14) . . . . ?
 C67 C68 C69 C70 1.2(9) . . . . ?
 C67 C68 C69 C72 178.9(8) . . . . ?
 C67 C68 C69 C72A -179.2(8) . . . . ?
 C68 C67 C71 F19 -107.9(16) . . . . ?
 C68 C67 C71 F20 131.2(15) . . . . ?
 C68 C67 C71 F21 14(2) . . . . ?
 C68 C67 C71A F19A -138.6(17) . . . . ?
 C68 C67 C71A F20A 105.2(16) . . . . ?
 C68 C67 C71A F21A -15(2) . . . . ?
 C68 C69 C70 C65 -3.4(9) . . . . ?
 C68 C69 C72 F22 83.0(13) . . . . ?
 C68 C69 C72 F23 -40.3(17) . . . . ?
 C68 C69 C72 F24 -163.2(10) . . . . ?
 C68 C69 C72A F22A -100.8(13) . . . . ?
 C68 C69 C72A F23A 21.7(15) . . . . ?
 C68 C69 C72A F24A 137.9(13) . . . . ?
 C70 C65 C66 C67 -0.3(8) . . . . ?
 C70 C65 N4 C49 27.7(7) . . . . ?
 C70 C65 N4 C56 -153.8(5) . . . . ?
 C70 C69 C72 F22 -99.1(13) . . . . ?
 C70 C69 C72 F23 137.6(13) . . . . ?
 C70 C69 C72 F24 14.7(15) . . . . ?
 C70 C69 C72A F22A 78.9(14) . . . . ?
 C70 C69 C72A F23A -158.7(10) . . . . ?
 C70 C69 C72A F24A -42.5(16) . . . . ?
 C71 C67 C68 C69 -177.9(11) . . . . ?
 C71A C67 C68 C69 179.8(11) . . . . ?
 C72 C69 C70 C65 178.6(7) . . . . ?
 C72A C69 C70 C65 177.0(8) . . . . ?
 C73 C74 C75 C76 1.2(8) . . . . ?
 C73 C74 C75 C80 178.0(5) . . . . ?
 C74 C73 C78 C77 0.1(8) . . . . ?
 C74 C73 N5 C81 -31.8(8) . . . . ?
 C74 C73 N5 C100 143.9(6) . . . . ?
 C74 C75 C76 C77 0.6(8) . . . . ?
 C74 C75 C80 F31 29.3(8) . . . . ?
 C74 C75 C80 F32 150.1(5) . . . . ?
 C74 C75 C80 F33 -90.2(6) . . . . ?
 C75 C76 C77 C78 -2.0(8) . . . . ?
 C75 C76 C77 C79 176.3(6) . . . . ?
 C75 C76 C77 C79A -177.6(12) . . . . ?
 C76 C75 C80 F31 -153.9(5) . . . . ?
 C76 C75 C80 F32 -33.1(7) . . . . ?
 C76 C75 C80 F33 86.6(7) . . . . ?
 C76 C77 C78 C73 1.6(8) . . . . ?
 C76 C77 C79 F34 137.5(12) . . . . ?
 C76 C77 C79 F35 14.6(14) . . . . ?
 C76 C77 C79 F36 -103.6(10) . . . . ?
 C76 C77 C79A F34A -146(2) . . . . ?
 C76 C77 C79A F35A 95(2) . . . . ?
 C76 C77 C79A F36A -26(3) . . . . ?
 C78 C73 C74 C75 -1.5(8) . . . . ?
 C78 C73 N5 C81 148.0(5) . . . . ?
 C78 C73 N5 C100 -36.3(8) . . . . ?
 C78 C77 C79 F34 -44.2(14) . . . . ?
 C78 C77 C79 F35 -167.0(10) . . . . ?
 C78 C77 C79 F36 74.7(11) . . . . ?
 C78 C77 C79A F34A 38(3) . . . . ?
 C78 C77 C79A F35A -81(2) . . . . ?
 C78 C77 C79A F36A 157.8(19) . . . . ?
 C79 C77 C78 C73 -176.7(6) . . . . ?
 C79A C77 C78 C73 177.3(12) . . . . ?
 C80 C75 C76 C77 -176.2(5) . . . . ?
 C81 C82 C83 C84 158.0(5) . . . . ?
 C81 C82 C83 C100 0.4(6) . . . . ?
 C81 C82 C87 C86 -159.8(5) . . . . ?
 C81 C82 C87 C88 0.6(8) . . . . ?
 C82 C81 C90 C89 4.3(8) . . . . ?
 C82 C81 N5 C73 170.8(5) . . . . ?
 C82 C81 N5 C100 -5.5(6) . . . . ?
 C82 C83 C84 C85 3.4(7) . . . . ?
 C82 C83 C84 C97 -157.6(5) . . . . ?
 C82 C83 C100 C99 168.0(5) . . . . ?
 C82 C83 C100 N5 -3.7(6) . . . . ?
 C82 C87 C88 C89 6.2(8) . . . . ?
 C82 C87 C88 C91 -164.6(5) . . . . ?
 C83 C82 C87 C86 -5.5(7) . . . . ?
 C83 C82 C87 C88 155.0(5) . . . . ?
 C83 C84 C85 C86 -3.4(7) . . . . ?
 C83 C84 C85 C94 -157.5(5) . . . . ?
 C83 C84 C97 C96 166.0(5) . . . . ?
 C83 C84 C97 C98 -6.1(7) . . . . ?
 C83 C100 N5 C73 -170.4(5) . . . . ?
 C83 C100 N5 C81 5.8(6) . . . . ?
 C84 C83 C100 C99 10.7(8) . . . . ?
 C84 C83 C100 N5 -161.1(5) . . . . ?
 C84 C85 C86 C87 -1.2(8) . . . . ?
 C84 C85 C86 C93 -157.3(5) . . . . ?
 C84 C85 C94 C95 -10.7(8) . . . . ?
 C84 C85 C94 N6 159.9(5) . . . . ?
 C84 C97 C98 C99 8.0(8) . . . . ?
 C85 C84 C97 C96 6.2(7) . . . . ?
 C85 C84 C97 C98 -165.9(5) . . . . ?
 C85 C86 C87 C82 5.5(7) . . . . ?
 C85 C86 C87 C88 -155.0(5) . . . . ?
 C85 C86 C93 C92 163.4(5) . . . . ?
 C85 C86 C93 N6 -2.9(6) . . . . ?
 C85 C94 C95 C96 8.1(8) . . . . ?
 C85 C94 N6 C93 -4.8(6) . . . . ?
 C85 C94 N6 C101 175.6(5) . . . . ?
 C86 C85 C94 C95 -167.6(5) . . . . ?
 C86 C85 C94 N6 3.0(6) . . . . ?
 C86 C87 C88 C89 165.3(5) . . . . ?
 C86 C87 C88 C91 -5.5(8) . . . . ?
 C86 C93 N6 C94 4.8(6) . . . . ?
 C86 C93 N6 C101 -175.6(5) . . . . ?
 C87 C82 C83 C84 1.1(8) . . . . ?
 C87 C82 C83 C100 -156.5(5) . . . . ?
 C87 C86 C93 C92 7.4(8) . . . . ?
 C87 C86 C93 N6 -158.9(5) . . . . ?
 C87 C88 C89 C90 -8.0(8) . . . . ?
 C87 C88 C91 C92 8.4(8) . . . . ?
 C88 C89 C90 C81 2.9(9) . . . . ?
 C88 C91 C92 C93 -3.4(9) . . . . ?
 C89 C88 C91 C92 -161.0(6) . . . . ?
 C90 C81 C82 C83 -163.2(5) . . . . ?
 C90 C81 C82 C87 -6.1(8) . . . . ?
 C90 C81 N5 C73 -26.2(9) . . . . ?
 C90 C81 N5 C100 157.5(6) . . . . ?
 C91 C88 C89 C90 161.3(6) . . . . ?
 C91 C92 C93 C86 -4.5(8) . . . . ?
 C91 C92 C93 N6 156.7(6) . . . . ?
 C92 C93 N6 C94 -157.9(6) . . . . ?
 C92 C93 N6 C101 21.7(9) . . . . ?
 C93 C86 C87 C82 158.4(5) . . . . ?
 C93 C86 C87 C88 -2.2(8) . . . . ?
 C94 C85 C86 C87 156.0(5) . . . . ?
 C94 C85 C86 C93 -0.1(6) . . . . ?
 C94 C95 C96 C97 1.4(9) . . . . ?
 C95 C94 N6 C93 162.7(6) . . . . ?
 C95 C94 N6 C101 -16.9(10) . . . . ?
 C95 C96 C97 C84 -8.6(8) . . . . ?
 C95 C96 C97 C98 162.2(6) . . . . ?
 C96 C97 C98 C99 -162.8(6) . . . . ?
 C97 C84 C85 C86 157.6(5) . . . . ?
 C97 C84 C85 C94 3.5(8) . . . . ?
 C97 C98 C99 C100 -0.6(9) . . . . ?
 C98 C99 C100 C83 -8.5(8) . . . . ?
 C98 C99 C100 N5 159.8(6) . . . . ?
 C99 C100 N5 C73 20.4(10) . . . . ?
 C99 C100 N5 C81 -163.4(6) . . . . ?
 C100 C83 C84 C85 157.8(5) . . . . ?
 C100 C83 C84 C97 -3.2(8) . . . . ?
 C101 C102 C103 C104 -1.2(9) . . . . ?
 C101 C102 C103 C108 177.1(9) . . . . ?
 C101 C102 C103 C145 175.9(19) . . . . ?
 C102 C101 C106 C105 -0.3(8) . . . . ?
 C102 C101 N6 C93 30.9(8) . . . . ?
 C102 C101 N6 C94 -149.6(5) . . . . ?
 C102 C103 C104 C105 1.6(9) . . . . ?
 C102 C103 C108 F28 136.2(11) . . . . ?
 C102 C103 C108 F29 14.9(16) . . . . ?
 C102 C103 C108 F30 -103.1(14) . . . . ?
 C102 C103 C145 F28A 164(2) . . . . ?
 C102 C103 C145 F29A 42(4) . . . . ?
 C102 C103 C145 F30A -79(3) . . . . ?
 C103 C104 C105 C106 -1.2(8) . . . . ?
 C103 C104 C105 C107 175.5(5) . . . . ?
 C104 C103 C108 F28 -45.4(16) . . . . ?
 C104 C103 C108 F29 -166.7(11) . . . . ?
 C104 C103 C108 F30 75.3(13) . . . . ?
 C104 C103 C145 F28A -19(4) . . . . ?
 C104 C103 C145 F29A -141(2) . . . . ?
 C104 C103 C145 F30A 98(3) . . . . ?
 C104 C105 C106 C101 0.6(8) . . . . ?
 C104 C105 C107 F25 132.2(6) . . . . ?
 C104 C105 C107 F26 11.9(8) . . . . ?
 C104 C105 C107 F27 -109.4(6) . . . . ?
 C106 C101 C102 C103 0.6(8) . . . . ?
 C106 C101 N6 C93 -145.6(5) . . . . ?
 C106 C101 N6 C94 33.9(8) . . . . ?
 C106 C105 C107 F25 -50.9(7) . . . . ?
 C106 C105 C107 F26 -171.3(5) . . . . ?
 C106 C105 C107 F27 67.5(7) . . . . ?
 C107 C105 C106 C101 -176.2(5) . . . . ?
 C108 C103 C104 C105 -176.8(8) . . . . ?
 C109 C110 C111 C112 1.9(10) . . . . ?
 C109 C110 C111 C116 -174.9(7) . . . . ?
 C109 C110 C111 C148 172.0(11) . . . . ?
 C110 C109 C114 C113 -1.8(8) . . . . ?
 C110 C109 N7 C117 148.4(5) . . . . ?
 C110 C109 N7 C126 -26.7(8) . . . . ?
 C110 C111 C112 C113 -2.7(10) . . . . ?
 C110 C111 C116 F40 71.6(12) . . . . ?
 C110 C111 C116 F41 -45.4(14) . . . . ?
 C110 C111 C116 F42 -169.0(10) . . . . ?
 C110 C111 C148 F40A 114(2) . . . . ?
 C110 C111 C148 F41A -4(3) . . . . ?
 C110 C111 C148 F42A -125(2) . . . . ?
 C111 C112 C113 C114 1.3(9) . . . . ?
 C111 C112 C113 C115 -178.6(7) . . . . ?
 C111 C112 C113 C149 177.1(12) . . . . ?
 C112 C111 C116 F40 -105.4(10) . . . . ?
 C112 C111 C116 F41 137.6(12) . . . . ?
 C112 C111 C116 F42 14.1(14) . . . . ?
 C112 C111 C148 F40A -76(2) . . . . ?
 C112 C111 C148 F41A 166(2) . . . . ?
 C112 C111 C148 F42A 45(2) . . . . ?
 C112 C113 C114 C109 1.0(9) . . . . ?
 C112 C113 C115 F37 121.0(10) . . . . ?
 C112 C113 C115 F38 1.2(14) . . . . ?
 C112 C113 C115 F39 -119.2(11) . . . . ?
 C112 C113 C149 F37A -153(2) . . . . ?
 C112 C113 C149 F38A 82(2) . . . . ?
 C112 C113 C149 F39A -35(3) . . . . ?
 C114 C109 C110 C111 0.4(9) . . . . ?
 C114 C109 N7 C117 -31.7(8) . . . . ?
 C114 C109 N7 C126 153.2(5) . . . . ?
 C114 C113 C115 F37 -58.8(12) . . . . ?
 C114 C113 C115 F38 -178.6(9) . . . . ?
 C114 C113 C115 F39 61.0(13) . . . . ?
 C114 C113 C149 F37A 23(3) . . . . ?
 C114 C113 C149 F38A -102(2) . . . . ?
 C114 C113 C149 F39A 141(2) . . . . ?
 C115 C113 C114 C109 -179.2(7) . . . . ?
 C116 C111 C112 C113 174.2(7) . . . . ?
 C117 C118 C119 C120 0.0(8) . . . . ?
 C118 C117 C133 C121 10.5(8) . . . . ?
 C118 C117 C133 C125 168.0(5) . . . . ?
 C118 C117 N7 C109 21.5(10) . . . . ?
 C118 C117 N7 C126 -162.7(6) . . . . ?
 C118 C119 C120 C121 8.3(8) . . . . ?
 C118 C119 C120 C136 -160.7(6) . . . . ?
 C119 C120 C121 C122 -166.3(5) . . . . ?
 C119 C120 C121 C133 -7.1(7) . . . . ?
 C119 C120 C136 C135 162.1(5) . . . . ?
 C120 C121 C122 C123 155.0(5) . . . . ?
 C120 C121 C122 C134 4.1(8) . . . . ?
 C120 C121 C133 C117 -2.3(8) . . . . ?
 C120 C121 C133 C125 -157.2(5) . . . . ?
 C121 C120 C136 C135 -6.9(7) . . . . ?
 C121 C122 C123 C124 1.9(8) . . . . ?
 C121 C122 C123 C132 -155.2(5) . . . . ?
 C121 C122 C134 C135 -9.7(7) . . . . ?
 C121 C122 C134 N8 158.6(4) . . . . ?
 C122 C121 C133 C117 158.1(5) . . . . ?
 C122 C121 C133 C125 3.3(7) . . . . ?
 C122 C123 C124 C125 3.6(7) . . . . ?
 C122 C123 C124 C129 -157.5(5) . . . . ?
 C122 C123 C132 C131 167.4(4) . . . . ?
 C122 C123 C132 N8 -3.7(5) . . . . ?
 C122 C134 C135 C136 6.8(7) . . . . ?
 C122 C134 N8 C132 -6.5(5) . . . . ?
 C122 C134 N8 C137 175.6(4) . . . . ?
 C123 C122 C134 C135 -164.0(4) . . . . ?
 C123 C122 C134 N8 4.2(5) . . . . ?
 C123 C124 C125 C126 -156.9(5) . . . . ?
 C123 C124 C125 C133 -5.6(7) . . . . ?
 C123 C124 C129 C128 163.5(5) . . . . ?
 C123 C124 C129 C130 -5.9(7) . . . . ?
 C123 C132 N8 C134 6.2(5) . . . . ?
 C123 C132 N8 C137 -175.9(5) . . . . ?
 C124 C123 C132 C131 10.7(7) . . . . ?
 C124 C123 C132 N8 -160.4(5) . . . . ?
 C124 C125 C126 C127 -8.8(8) . . . . ?
 C124 C125 C126 N7 158.7(5) . . . . ?
 C124 C125 C133 C117 -155.8(5) . . . . ?
 C124 C125 C133 C121 2.3(8) . . . . ?
 C124 C129 C130 C131 8.2(8) . . . . ?
 C125 C124 C129 C128 3.5(8) . . . . ?
 C125 C124 C129 C130 -165.8(5) . . . . ?
 C125 C126 C127 C128 6.0(8) . . . . ?
 C125 C126 N7 C109 170.2(5) . . . . ?
 C125 C126 N7 C117 -5.7(6) . . . . ?
 C126 C125 C133 C117 -0.6(6) . . . . ?
 C126 C125 C133 C121 157.4(5) . . . . ?
 C126 C127 C128 C129 1.4(9) . . . . ?
 C127 C126 N7 C109 -25.5(10) . . . . ?
 C127 C126 N7 C117 158.6(6) . . . . ?
 C127 C128 C129 C124 -6.1(8) . . . . ?
 C127 C128 C129 C130 161.3(6) . . . . ?
 C128 C129 C130 C131 -159.2(6) . . . . ?
 C129 C124 C125 C126 4.0(8) . . . . ?
 C129 C124 C125 C133 155.3(5) . . . . ?
 C129 C130 C131 C132 -1.1(9) . . . . ?
 C130 C131 C132 C123 -8.3(8) . . . . ?
 C130 C131 C132 N8 159.0(6) . . . . ?
 C131 C132 N8 C134 -161.9(6) . . . . ?
 C131 C132 N8 C137 15.9(9) . . . . ?
 C132 C123 C124 C125 157.5(5) . . . . ?
 C132 C123 C124 C129 -3.5(8) . . . . ?
 C133 C117 C118 C119 -9.1(8) . . . . ?
 C133 C117 N7 C109 -170.6(5) . . . . ?
 C133 C117 N7 C126 5.3(6) . . . . ?
 C133 C121 C122 C123 -5.3(7) . . . . ?
 C133 C121 C122 C134 -156.2(5) . . . . ?
 C133 C125 C126 C127 -163.6(5) . . . . ?
 C133 C125 C126 N7 3.9(6) . . . . ?
 C134 C122 C123 C124 156.9(5) . . . . ?
 C134 C122 C123 C132 -0.3(6) . . . . ?
 C134 C135 C136 C120 1.4(8) . . . . ?
 C135 C134 N8 C132 158.5(6) . . . . ?
 C135 C134 N8 C137 -19.5(9) . . . . ?
 C136 C120 C121 C122 4.3(7) . . . . ?
 C136 C120 C121 C133 163.6(5) . . . . ?
 C137 C138 C139 C140 0.9(9) . . . . ?
 C137 C138 C139 C143 -179.4(7) . . . . ?
 C137 C138 C139 C147 -177.1(11) . . . . ?
 C138 C137 C142 C141 -3.1(8) . . . . ?
 C138 C137 N8 C132 -29.0(8) . . . . ?
 C138 C137 N8 C134 148.5(5) . . . . ?
 C138 C139 C140 C141 -1.1(9) . . . . ?
 C138 C139 C143 F46 85.1(13) . . . . ?
 C138 C139 C143 F47 -33.0(14) . . . . ?
 C138 C139 C143 F48 -154.7(10) . . . . ?
 C138 C139 C147 F46A 158.4(16) . . . . ?
 C138 C139 C147 F47A 39(2) . . . . ?
 C138 C139 C147 F48A -72.4(19) . . . . ?
 C139 C140 C141 C45A -179.5(7) . . . . ?
 C139 C140 C141 C142 -0.8(9) . . . . ?
 C139 C140 C141 C146 178.5(9) . . . . ?
 C140 C139 C143 F46 -95.3(12) . . . . ?
 C140 C139 C143 F47 146.7(11) . . . . ?
 C140 C139 C143 F48 25.0(14) . . . . ?
 C140 C139 C147 F46A -20(2) . . . . ?
 C140 C139 C147 F47A -138.7(17) . . . . ?
 C140 C139 C147 F48A 109.5(17) . . . . ?
 C140 C141 C142 C137 2.9(8) . . . . ?
 C140 C141 C146 F43A -120.4(14) . . . . ?
 C140 C141 C146 F44A -7.2(18) . . . . ?
 C140 C141 C146 F45A 119.1(15) . . . . ?
 C142 C137 C138 C139 1.2(8) . . . . ?
 C142 C137 N8 C132 150.9(5) . . . . ?
 C142 C137 N8 C134 -31.6(7) . . . . ?
 C142 C141 C146 F43A 58.9(17) . . . . ?
 C142 C141 C146 F44A 172.1(12) . . . . ?
 C142 C141 C146 F45A -61.6(17) . . . . ?
 C143 C139 C140 C141 179.2(7) . . . . ?
 C145 C103 C104 C105 -175.6(19) . . . . ?
 C146 C141 C142 C137 -176.3(9) . . . . ?
 C147 C139 C140 C141 176.9(11) . . . . ?
 C148 C111 C112 C113 -173.0(12) . . . . ?
 C149 C113 C114 C109 -174.6(12) . . . . ?
 F43 C45A C141 C140 -64.2(13) . . . . ?
 F43 C45A C141 C142 117.1(11) . . . . ?
 F44 C45A C141 C140 178.7(9) . . . . ?
 F44 C45A C141 C142 0.0(12) . . . . ?
 F45 C45A C141 C140 62.5(13) . . . . ?
 F45 C45A C141 C142 -116.2(11) . . . . ?
 N3 C37 C38 C39 -177.6(5) . . . . ?
 N3 C37 C42 C41 178.5(5) . . . . ?
 N3 C45 C46 C47 161.1(5) . . . . ?
 N3 C45 C46 C63 4.7(6) . . . . ?
 N3 C45 C54 C53 -160.6(6) . . . . ?
 N3 C62 C63 C46 -2.9(6) . . . . ?
 N3 C62 C63 C64 -160.3(5) . . . . ?
 N4 C49 C50 C51 157.0(5) . . . . ?
 N4 C56 C57 C58 -159.5(6) . . . . ?
 N4 C65 C66 C67 177.8(5) . . . . ?
 N4 C65 C70 C69 -175.3(5) . . . . ?
 N5 C73 C74 C75 178.3(5) . . . . ?
 N5 C73 C78 C77 -179.6(5) . . . . ?
 N5 C81 C82 C83 3.2(6) . . . . ?
 N5 C81 C82 C87 160.3(5) . . . . ?
 N5 C81 C90 C89 -157.0(6) . . . . ?
 N6 C94 C95 C96 -158.5(6) . . . . ?
 N6 C101 C102 C103 -176.0(5) . . . . ?
 N6 C101 C106 C105 176.3(5) . . . . ?
 N7 C109 C110 C111 -179.7(6) . . . . ?
 N7 C109 C114 C113 178.3(5) . . . . ?
 N7 C117 C118 C119 158.0(6) . . . . ?
 N7 C117 C133 C121 -160.3(5) . . . . ?
 N7 C117 C133 C125 -2.9(6) . . . . ?
 N7 C126 C127 C128 -157.1(6) . . . . ?
 N8 C134 C135 C136 -157.2(5) . . . . ?
 N8 C137 C138 C139 -179.0(5) . . . . ?
 N8 C137 C142 C141 177.1(5) . . . . ?
 C1 C2 C3 C4 0.3(8) . . . . ?
 C1 C2 C3 C8 175.5(5) . . . . ?
 C2 C1 C6 C5 -1.8(8) . . . . ?
 C2 C1 N1 C9 147.9(5) . . . . ?
 C2 C1 N1 C24 -29.6(8) . . . . ?
 C2 C3 C4 C5 0.4(8) . . . . ?
 C2 C3 C8 F1 170.1(5) . . . . ?
 C2 C3 C8 F2 -69.0(7) . . . . ?
 C2 C3 C8 F3 48.8(7) . . . . ?
 C3 C4 C5 C6 -1.9(9) . . . . ?
 C3 C4 C5 C7 176.4(6) . . . . ?
 C4 C3 C8 F1 -14.6(8) . . . . ?
 C4 C3 C8 F2 106.2(7) . . . . ?
 C4 C3 C8 F3 -136.0(6) . . . . ?
 C4 C5 C6 C1 2.7(9) . . . . ?
 C4 C5 C7 F4 -79.1(8) . . . . ?
 C4 C5 C7 F5 39.9(10) . . . . ?
 C4 C5 C7 F6 163.1(7) . . . . ?
 C6 C1 C2 C3 0.4(8) . . . . ?
 C6 C1 N1 C9 -29.5(8) . . . . ?
 C6 C1 N1 C24 153.0(5) . . . . ?
 C6 C5 C7 F4 99.3(8) . . . . ?
 C6 C5 C7 F5 -141.7(7) . . . . ?
 C6 C5 C7 F6 -18.6(10) . . . . ?
 C7 C5 C6 C1 -175.6(6) . . . . ?
 C8 C3 C4 C5 -174.7(5) . . . . ?
 C9 C10 C11 C12 2.1(8) . . . . ?
 C9 C10 C11 C16 -158.0(5) . . . . ?
 C9 C10 C23 C22 157.3(5) . . . . ?
 C9 C10 C23 C24 0.4(6) . . . . ?
 C10 C9 C28 C27 6.2(8) . . . . ?
 C10 C9 N1 C1 176.8(5) . . . . ?
 C10 C9 N1 C24 -5.3(6) . . . . ?
 C10 C11 C12 C13 -165.2(5) . . . . ?
 C10 C11 C12 C27 4.5(8) . . . . ?
 C10 C11 C16 C15 159.3(5) . . . . ?
 C10 C11 C16 C17 4.8(7) . . . . ?
 C10 C23 C24 C25 167.5(5) . . . . ?
 C10 C23 C24 N1 -3.6(6) . . . . ?
 C11 C10 C23 C22 0.2(8) . . . . ?
 C11 C10 C23 C24 -156.7(5) . . . . ?
 C11 C12 C13 C14 8.0(8) . . . . ?
 C11 C12 C27 C28 -5.7(8) . . . . ?
 C11 C16 C17 C18 157.7(5) . . . . ?
 C11 C16 C17 C22 -1.1(8) . . . . ?
 C12 C11 C16 C15 -0.7(8) . . . . ?
 C12 C11 C16 C17 -155.2(5) . . . . ?
 C12 C13 C14 C15 -2.2(9) . . . . ?
 C12 C27 C28 C9 0.3(9) . . . . ?
 C13 C12 C27 C28 162.3(6) . . . . ?
 C13 C14 C15 C16 -5.2(8) . . . . ?
 C13 C14 C15 N2 156.8(6) . . . . ?
 C14 C15 C16 C11 6.8(8) . . . . ?
 C14 C15 C16 C17 164.3(5) . . . . ?
 C14 C15 N2 C18 -158.8(6) . . . . ?
 C14 C15 N2 C29 26.0(9) . . . . ?
 C15 C16 C17 C18 0.1(6) . . . . ?
 C15 C16 C17 C22 -158.7(5) . . . . ?
 C16 C11 C12 C13 -6.5(7) . . . . ?
 C16 C11 C12 C27 163.1(5) . . . . ?
 C16 C15 N2 C18 4.5(6) . . . . ?
 C16 C15 N2 C29 -170.7(5) . . . . ?
 C16 C17 C18 C19 -168.1(5) . . . . ?
 C16 C17 C18 N2 2.7(6) . . . . ?
 C16 C17 C22 C21 157.9(5) . . . . ?
 C16 C17 C22 C23 -3.2(7) . . . . ?
 C17 C18 C19 C20 8.1(8) . . . . ?
 C17 C18 N2 C15 -4.5(6) . . . . ?
 C17 C18 N2 C29 170.6(5) . . . . ?
 C17 C22 C23 C10 3.7(7) . . . . ?
 C17 C22 C23 C24 157.2(5) . . . . ?
 C18 C17 C22 C21 2.4(8) . . . . ?
 C18 C17 C22 C23 -158.8(5) . . . . ?
 C18 C19 C20 C21 0.6(8) . . . . ?
 C19 C18 N2 C15 163.3(6) . . . . ?
 C19 C18 N2 C29 -21.6(9) . . . . ?
 C19 C20 C21 C22 -7.9(8) . . . . ?
 C19 C20 C21 C26 162.3(6) . . . . ?
 C20 C21 C22 C17 6.5(7) . . . . ?
 C20 C21 C22 C23 166.4(5) . . . . ?
 C20 C21 C26 C25 -162.9(5) . . . . ?
 C21 C22 C23 C10 -157.3(5) . . . . ?
 C21 C22 C23 C24 -3.7(8) . . . . ?
 C22 C17 C18 C19 -9.8(7) . . . . ?
 C22 C17 C18 N2 161.0(5) . . . . ?
 C22 C21 C26 C25 7.4(8) . . . . ?
 C22 C23 C24 C25 10.9(8) . . . . ?
 C22 C23 C24 N1 -160.2(5) . . . . ?
 C23 C10 C11 C12 155.8(5) . . . . ?
 C23 C10 C11 C16 -4.3(7) . . . . ?
 C23 C24 C25 C26 -8.7(8) . . . . ?
 C23 C24 N1 C1 -176.7(5) . . . . ?
 C23 C24 N1 C9 5.5(6) . . . . ?
 C24 C25 C26 C21 -0.3(8) . . . . ?
 C25 C24 N1 C1 15.0(10) . . . . ?
 C25 C24 N1 C9 -162.8(6) . . . . ?
 C26 C21 C22 C17 -165.4(5) . . . . ?
 C26 C21 C22 C23 -5.5(7) . . . . ?
 C27 C12 C13 C14 -159.9(6) . . . . ?
 C28 C9 C10 C11 -7.5(8) . . . . ?
 C28 C9 C10 C23 -164.1(5) . . . . ?
 C28 C9 N1 C1 -19.8(10) . . . . ?
 C28 C9 N1 C24 158.1(6) . . . . ?
 C29 C30 C31 C32 -0.7(8) . . . . ?
 C29 C30 C31 C36 -177.3(5) . . . . ?
 C30 C29 C34 C33 1.2(8) . . . . ?
 C30 C29 N2 C15 31.1(7) . . . . ?
 C30 C29 N2 C18 -143.3(5) . . . . ?
 C30 C31 C32 C33 -0.1(8) . . . . ?
 C30 C31 C36 F10 -148.5(5) . . . . ?
 C30 C31 C36 F11 -27.2(8) . . . . ?
 C30 C31 C36 F50 92.9(6) . . . . ?
 C31 C32 C33 C34 1.4(8) . . . . ?
 C31 C32 C33 C35 -177.4(6) . . . . ?
 C32 C31 C36 F10 34.8(7) . . . . ?
 C32 C31 C36 F11 156.1(5) . . . . ?
 C32 C31 C36 F50 -83.7(7) . . . . ?
 C32 C33 C34 C29 -2.0(8) . . . . ?
 C32 C33 C35 F7 -121.2(9) . . . . ?
 C32 C33 C35 F8 119.0(8) . . . . ?
 C32 C33 C35 F9 1.6(10) . . . . ?
 C34 C29 C30 C31 0.1(8) . . . . ?
 C34 C29 N2 C15 -149.1(5) . . . . ?
 C34 C29 N2 C18 36.4(7) . . . . ?
 C34 C33 C35 F7 60.0(10) . . . . ?
 C34 C33 C35 F8 -59.9(9) . . . . ?
 C34 C33 C35 F9 -177.2(6) . . . . ?
 C35 C33 C34 C29 176.8(5) . . . . ?
 C36 C31 C32 C33 176.6(5) . . . . ?
 N1 C1 C2 C3 -177.0(5) . . . . ?
 N1 C1 C6 C5 175.6(5) . . . . ?
 N1 C9 C10 C11 159.6(5) . . . . ?
 N1 C9 C10 C23 3.1(6) . . . . ?
 N1 C9 C28 C27 -156.1(6) . . . . ?
 N1 C24 C25 C26 158.8(6) . . . . ?
 N2 C15 C16 C11 -160.4(5) . . . . ?
 N2 C15 C16 C17 -2.8(6) . . . . ?
 N2 C18 C19 C20 -158.8(6) . . . . ?
 N2 C29 C30 C31 179.9(5) . . . . ?
 N2 C29 C34 C33 -178.6(5) . . . . ?

_shelx_res_file
;
TITL cu_20241114_wq_per_2n_cf3_a.res in P2(1)/n
    cu_20241114_wq_per_2n_cf3.res
    created by SHELXL-2018/3 at 11:49:40 on 21-Nov-2024
REM Old TITL cu_20241114_WQ_PER_2N_CF3_a.res in P-1 New:P21/n
REM SHELXT solution in P2(1)/n: R1 0.331, Rweak 0.027, Alpha 0.086
REM <I/s> 0.797 for 403 systematic absences, Orientation as input
REM Formula found by SHELXT: C157 F36 N10
CELL 1.54178 14.7794 32.726 23.5059 90 92.055 90
ZERR 16 0.0009 0.002 0.0016 0 0.005 0
LATT 1
SYMM 0.5-X,0.5+Y,0.5-Z
SFAC C H F N
UNIT 576 224 192 32
SADI C69 C72A C72 C69
SADI F23A C72A F23 C72 F22A C72A F24 C72 F24A C72A F22 C72
SADI C146 C141 C45A C141
SADI C71A C67 C71 C67
SIMU 0.01 0.02 2 C72 C72A F22 > F24A
SADI F43 C45A F44A C146 F45 C45A F45A C146 F44 C45A F43A C146
SIMU 0.01 0.02 2 C45A C146 F43 > F45A
SADI F35 C79 F35A C79A F34 C79 F34A C79A F36A C79A F36 C79
SADI F20 C71 F20A C71A F21 C71 F21A C71A F19A C71A F19 C71
SIMU 0.02 0.04 2 C71 C71A F19 > F21A
SIMU 0.02 0.04 2 C79 C79A F34 > F36A
SADI F16 C44 F18A C44A F18 C44 F17 C44 F16A C44A F17A C44A
SIMU 0.02 0.04 2 C44 C44A F16 > F18A
SADI C44 C41 C44A C41
SIMU 0.02 0.04 2 C43 C43A F12 > F14A
SIMU 0.02 0.04 2 C115 C149 F37 > F39A
SADI F39A C149 F38 C115 F38A C149 F37 C115 F37A C149 F39 C115
SIMU 0.02 0.04 2 C116 C148 F40 > F42A
SADI C149 C113 C115 C113
SADI F46A C147 F46 C143 F47A C147 F47 C143 F48 C143 F48A C147
SIMU 0.02 0.04 2 C143 C147 F46 > F48A
SADI C147 C139 C143 C139
SADI F40 C116 F40A C148
SADI C111 C116 C111 C148
SADI F42 C116 F42A C148
SADI 0.04 F40 C111 F40A C111
SADI 0.04 F40 F42 F40A F42A
SADI 0.04 C111 F42 C111 F42A
SADI C116 C111 C148 C111
SADI F41 C116 F41A C148 F40 C116 F40A C148 F42 C116 F42A C148
SADI C43A C39 C43 C39
SADI F14 C43 F12A C43A F12 C43 F13A C43A F13 C43 F14A C43A
SIMU 0.02 0.04 2 C108 C145 F28 > F30A
SADI C108 C103 C145 C103
SADI F28A C145 F28 C108 F29A C145 F30 C108 F30A C145 F29 C108

L.S. 15
PLAN  15
SIZE 0.11 0.13 0.14
TEMP -50
CONF
list 4
MORE -1
BOND $H
fmap 2
acta
OMIT -4 11 5
OMIT -3 0 13
OMIT -3 15 7
OMIT -2 6 1
OMIT -2 14 9
OMIT -2 15 5
OMIT -2 15 8
OMIT -2 20 6
OMIT -1 2 1
OMIT 0 3 9
OMIT 2 2 1
OMIT 2 4 2
OMIT 3 1 13
REM <olex2.extras>
REM <HklSrc "%.\\cu_20241114_WQ_PER_2N_CF3.olex2_hklf5.hkl">
REM </olex2.extras>

WGHT    0.116000    6.900000
BASF   0.14875
FVAR       0.32243   0.62093   0.71098   0.51872   0.69390
C37   1    0.216149    0.882682    0.951532    11.00000    0.05462    0.04815 =
         0.05746   -0.00169    0.00103   -0.00564
C38   1    0.271044    0.851682    0.974672    11.00000    0.06139    0.04696 =
         0.06481   -0.00387    0.00559   -0.00193
AFIX  43
H38   2    0.293016    0.831071    0.950977    11.00000   -1.20000
AFIX   0
C39   1    0.293058    0.851230    1.032090    11.00000    0.07020    0.05008 =
         0.06356    0.00110   -0.00790   -0.00750
C40   1    0.264047    0.881405    1.068014    11.00000    0.09095    0.05431 =
         0.04839   -0.00111   -0.00117   -0.01316
AFIX  43
H40   2    0.279146    0.880782    1.107193    11.00000   -1.20000
AFIX   0
C41   1    0.211637    0.912839    1.044350    11.00000    0.09229    0.04578 =
         0.05434   -0.00790   -0.00026   -0.00913
C42   1    0.187575    0.913645    0.987084    11.00000    0.06860    0.04695 =
         0.06554   -0.00359    0.00173   -0.00402
AFIX  43
H42   2    0.151858    0.935144    0.972149    11.00000   -1.20000
AFIX   0
PART 1
C43   1    0.349261    0.816637    1.056194    41.00000    0.08680    0.06413 =
         0.08248    0.00260   -0.01280    0.00363
PART 2
C43A  1    0.348501    0.817459    1.056920   -41.00000    0.08920    0.06715 =
         0.08382    0.00264   -0.01472    0.00147
PART 1
C44   1    0.174747    0.944027    1.083835    41.00000    0.12944    0.05513 =
         0.07413   -0.01156   -0.00198   -0.00245
PART 2
C44A  1    0.182773    0.948326    1.079236   -41.00000    0.13505    0.05337 =
         0.06861   -0.00304   -0.00023    0.00725
PART 0
C45   1    0.170121    0.847716    0.858743    11.00000    0.05752    0.04224 =
         0.05655   -0.00892    0.00343   -0.00298
PART 1
C45A  1   -0.373310    0.942244    0.424946    21.00000    0.11616    0.05807 =
         0.07512    0.01329   -0.01976   -0.00305
PART 0
C46   1    0.131235    0.861853    0.808645    11.00000    0.04978    0.04555 =
         0.05420    0.00084    0.00499   -0.00185
C47   1    0.125147    0.839404    0.757838    11.00000    0.04437    0.04064 =
         0.06204    0.00211    0.00204   -0.00438
C48   1    0.115291    0.862483    0.707708    11.00000    0.03878    0.04361 =
         0.06132   -0.00502   -0.00011   -0.00010
C49   1    0.137944    0.848967    0.654937    11.00000    0.05203    0.04095 =
         0.05910    0.00219   -0.00425   -0.00348
C50   1    0.162794    0.806715    0.651159    11.00000    0.06160    0.04284 =
         0.06117   -0.00451   -0.00403   -0.00221
AFIX  43
H50   2    0.174498    0.794984    0.615669    11.00000   -1.20000
AFIX   0
C51   1    0.169411    0.783297    0.700372    11.00000    0.06008    0.03832 =
         0.06459   -0.00539   -0.00084   -0.00641
AFIX  43
H51   2    0.183621    0.755439    0.696792    11.00000   -1.20000
AFIX   0
C52   1    0.155789    0.799150    0.756647    11.00000    0.05189    0.04263 =
         0.05683   -0.00074   -0.00320   -0.00825
C53   1    0.182180    0.782406    0.810575    11.00000    0.05450    0.03851 =
         0.06899   -0.00416    0.00044   -0.00735
AFIX  43
H53   2    0.194717    0.754273    0.812575    11.00000   -1.20000
AFIX   0
C54   1    0.190605    0.805161    0.860682    11.00000    0.06567    0.04163 =
         0.05195    0.00400    0.00113   -0.00583
AFIX  43
H54   2    0.209451    0.792654    0.895103    11.00000   -1.20000
AFIX   0
C55   1    0.117833    0.905755    0.708663    11.00000    0.04477    0.04311 =
         0.06064    0.00216    0.00002    0.00445
C56   1    0.142252    0.919870    0.656596    11.00000    0.05823    0.04783 =
         0.05872    0.00204   -0.00913    0.00540
C57   1    0.166793    0.962091    0.653284    11.00000    0.06378    0.04555 =
         0.06435    0.00572   -0.00127    0.00625
AFIX  43
H57   2    0.177167    0.974250    0.617879    11.00000   -1.20000
AFIX   0
C58   1    0.175033    0.984735    0.702788    11.00000    0.06664    0.03701 =
         0.07030    0.00442    0.00280    0.00846
AFIX  43
H58   2    0.189721    1.012576    0.699716    11.00000   -1.20000
AFIX   0
C59   1    0.162462    0.968267    0.759068    11.00000    0.05376    0.03700 =
         0.07027   -0.00048    0.00498    0.00879
C60   1    0.192125    0.983582    0.813281    11.00000    0.06930    0.03835 =
         0.06317   -0.00746    0.00510    0.00538
AFIX  43
H60   2    0.208425    1.011295    0.816025    11.00000   -1.20000
AFIX   0
C61   1    0.198355    0.960031    0.862180    11.00000    0.06248    0.04755 =
         0.06080   -0.00971   -0.00056    0.00428
AFIX  43
H61   2    0.220346    0.971383    0.896712    11.00000   -1.20000
AFIX   0
C62   1    0.170992    0.918423    0.859378    11.00000    0.05368    0.04078 =
         0.06510    0.00157    0.00904    0.00462
C63   1    0.132878    0.905025    0.808954    11.00000    0.04726    0.04819 =
         0.05407   -0.00355    0.00484    0.00398
C64   1    0.128990    0.927870    0.759087    11.00000    0.04300    0.04642 =
         0.06106   -0.00529    0.00123    0.00721
C65   1    0.168410    0.883064    0.562175    11.00000    0.05869    0.04965 =
         0.05466    0.00112   -0.01224    0.00284
C66   1    0.217741    0.913242    0.536292    11.00000    0.06504    0.05299 =
         0.05236    0.00346   -0.00729   -0.00095
AFIX  43
H66   2    0.238431    0.935931    0.557553    11.00000   -1.20000
AFIX   0
C67   1    0.236861    0.910250    0.479235    11.00000    0.07867    0.06328 =
         0.05046   -0.00173   -0.00826    0.00669
C68   1    0.209224    0.876536    0.447924    11.00000    0.08563    0.05614 =
         0.05970   -0.00144   -0.00743    0.01439
AFIX  43
H68   2    0.223437    0.874168    0.409404    11.00000   -1.20000
AFIX   0
C69   1    0.160338    0.846308    0.474052    11.00000    0.09110    0.04476 =
         0.06242   -0.00357   -0.01057    0.01156
C70   1    0.137719    0.849628    0.529858    11.00000    0.07123    0.05222 =
         0.05968    0.00208   -0.01114    0.00091
AFIX  43
H70   2    0.101679    0.829494    0.546384    11.00000   -1.20000
AFIX   0
PART 1
C71   1    0.287633    0.945137    0.453451    41.00000    0.10894    0.07651 =
         0.05624    0.00187    0.00557   -0.01615
PART 2
C71A  1    0.290428    0.942698    0.449772   -41.00000    0.10814    0.07593 =
         0.06317   -0.00343   -0.00285   -0.01311
PART 1
C72   1    0.125657    0.808725    0.443570    41.00000    0.14488    0.04952 =
         0.07095   -0.00316   -0.02106    0.00607
PART 2
C72A  1    0.134549    0.810820    0.436962   -41.00000    0.14234    0.05286 =
         0.07404   -0.00420   -0.02179    0.00295
PART 0
C73   1   -0.076896    1.010314    0.681382    11.00000    0.05403    0.05251 =
         0.06437    0.01690   -0.00235   -0.00302
C74   1   -0.109017    1.043642    0.710984    11.00000    0.06299    0.05302 =
         0.06617    0.01558   -0.00033   -0.00063
AFIX  43
H74   2   -0.143304    1.039483    0.743400    11.00000   -1.20000
AFIX   0
C75   1   -0.090785    1.083220    0.692978    11.00000    0.06082    0.05185 =
         0.06151    0.00844   -0.00575   -0.00299
C76   1   -0.041326    1.089117    0.644313    11.00000    0.06465    0.05566 =
         0.06153    0.01439   -0.00076   -0.01182
AFIX  43
H76   2   -0.028314    1.115773    0.632156    11.00000   -1.20000
AFIX   0
C77   1   -0.011583    1.056316    0.614110    11.00000    0.06384    0.05461 =
         0.06481    0.01857    0.00065   -0.00777
C78   1   -0.027852    1.016826    0.632496    11.00000    0.06229    0.05522 =
         0.06513    0.00835   -0.00081    0.00158
AFIX  43
H78   2   -0.005887    0.994444    0.612071    11.00000   -1.20000
AFIX   0
PART 1
C79   1    0.037803    1.062619    0.558684    51.00000    0.07603    0.05710 =
         0.07480    0.01191    0.01439   -0.00379
PART 2
C79A  1    0.041397    1.062626    0.566037   -51.00000    0.09239    0.07413 =
         0.08363    0.01755    0.01442   -0.00169
PART 0
C80   1   -0.127696    1.118883    0.723498    11.00000    0.08535    0.04838 =
         0.06049    0.00580   -0.01170   -0.00308
C81   1   -0.099740    0.958832    0.758448    11.00000    0.05759    0.04709 =
         0.06236    0.01394    0.01103    0.01116
C82   1   -0.129328    0.918595    0.757062    11.00000    0.04698    0.04296 =
         0.06265    0.01026    0.00405    0.00601
C83   1   -0.135921    0.904170    0.701269    11.00000    0.04189    0.05208 =
         0.06233    0.01521    0.00085    0.00418
C84   1   -0.134123    0.862725    0.688001    11.00000    0.04356    0.05368 =
         0.05557    0.00362   -0.00185    0.00269
C85   1   -0.130257    0.836301    0.735446    11.00000    0.04199    0.05355 =
         0.05761    0.01040   -0.00022    0.00086
C86   1   -0.123720    0.850735    0.791137    11.00000    0.04694    0.04326 =
         0.05357    0.00962    0.00523    0.00226
C87   1   -0.118772    0.892568    0.804524    11.00000    0.04611    0.04568 =
         0.05939    0.01226    0.00721    0.00482
C88   1   -0.078664    0.906012    0.855747    11.00000    0.05462    0.05059 =
         0.05243    0.00822    0.01043    0.01010
C89   1   -0.057937    0.948908    0.858410    11.00000    0.06287    0.05324 =
         0.05615   -0.00088    0.00948    0.01204
AFIX  43
H89   2   -0.038107    0.960046    0.893549    11.00000   -1.20000
AFIX   0
C90   1   -0.065884    0.974911    0.811118    11.00000    0.06767    0.04709 =
         0.05838    0.00182    0.00671    0.00795
AFIX  43
H90   2   -0.049073    1.002545    0.814223    11.00000   -1.20000
AFIX   0
C91   1   -0.051342    0.874003    0.894983    11.00000    0.06895    0.05331 =
         0.05561    0.00698    0.01138    0.00913
AFIX  43
H91   2   -0.031464    0.881362    0.932013    11.00000   -1.20000
AFIX   0
C92   1   -0.053048    0.832954    0.880610    11.00000    0.06252    0.05716 =
         0.05042    0.00961    0.00909    0.01176
AFIX  43
H92   2   -0.031551    0.813260    0.906881    11.00000   -1.20000
AFIX   0
C93   1   -0.087367    0.820754    0.826087    11.00000    0.05309    0.03986 =
         0.06497    0.00861    0.00890    0.00320
C94   1   -0.098154    0.796772    0.733234    11.00000    0.05077    0.04649 =
         0.06634    0.00405    0.00252   -0.00114
C95   1   -0.083376    0.781062    0.677869    11.00000    0.06236    0.04977 =
         0.06369    0.00148   -0.00667   -0.00426
AFIX  43
H95   2   -0.069000    0.753311    0.673211    11.00000   -1.20000
AFIX   0
C96   1   -0.090124    0.806598    0.630689    11.00000    0.06070    0.05625 =
         0.05552    0.00108   -0.00480   -0.00201
AFIX  43
H96   2   -0.081406    0.795372    0.594487    11.00000   -1.20000
AFIX   0
C97   1   -0.109889    0.849485    0.634942    11.00000    0.05385    0.05601 =
         0.05337    0.00019   -0.00366    0.00128
C98   1   -0.096328    0.881612    0.593788    11.00000    0.06000    0.06433 =
         0.05385    0.00110   -0.00706    0.00262
AFIX  43
H98   2   -0.087332    0.874308    0.555731    11.00000   -1.20000
AFIX   0
C99   1   -0.096047    0.923003    0.608247    11.00000    0.06905    0.05466 =
         0.05913    0.01365   -0.00510   -0.00328
AFIX  43
H99   2   -0.086423    0.942942    0.580321    11.00000   -1.20000
AFIX   0
C100  1   -0.110189    0.934661    0.664608    11.00000    0.04901    0.05720 =
         0.05541    0.00653   -0.00390    0.00264
C101  1   -0.045249    0.747672    0.810448    11.00000    0.05566    0.03918 =
         0.07348    0.00719   -0.00216   -0.00003
C102  1   -0.065196    0.734898    0.864871    11.00000    0.06025    0.05073 =
         0.06133    0.00859    0.00557    0.00026
AFIX  43
H102  2   -0.102204    0.751076    0.887513    11.00000   -1.20000
AFIX   0
C103  1   -0.030479    0.698172    0.885961    11.00000    0.06974    0.04400 =
         0.05953    0.00708    0.00305    0.00408
C104  1    0.022651    0.673303    0.853512    11.00000    0.06472    0.04263 =
         0.07104    0.00741    0.00120   -0.00059
AFIX  43
H104  2    0.044549    0.648232    0.867846    11.00000   -1.20000
AFIX   0
C105  1    0.043060    0.686256    0.798970    11.00000    0.05866    0.03479 =
         0.07234   -0.00182    0.00431   -0.00129
C106  1    0.009548    0.722910    0.777021    11.00000    0.05756    0.04403 =
         0.06100    0.00328   -0.00309   -0.00501
AFIX  43
H106  2    0.023459    0.731095    0.740013    11.00000   -1.20000
AFIX   0
C107  1    0.105560    0.662323    0.763343    11.00000    0.07344    0.04485 =
         0.07994   -0.00108    0.00944   -0.00482
PART 1
C108  1   -0.048047    0.685568    0.944646    51.00000    0.08126    0.05494 =
         0.07188    0.01900    0.01046    0.01378
PART 0
C109  1   -0.289601    0.865694    0.934529    11.00000    0.05489    0.05294 =
         0.05214    0.00348    0.00042    0.00542
C110  1   -0.313168    0.833218    0.970123    11.00000    0.07054    0.04702 =
         0.05689    0.00468   -0.00393   -0.00283
AFIX  43
H110  2   -0.347369    0.811278    0.955057    11.00000   -1.20000
AFIX   0
C111  1   -0.286691    0.833198    1.026825    11.00000    0.08662    0.04988 =
         0.05898    0.00799    0.00157    0.00038
C112  1   -0.238238    0.865596    1.051329    11.00000    0.08947    0.05460 =
         0.05209    0.00286   -0.00744    0.00535
AFIX  43
H112  2   -0.222629    0.865851    1.090448    11.00000   -1.20000
AFIX   0
C113  1   -0.213744    0.897472    1.016183    11.00000    0.07088    0.04975 =
         0.05504   -0.00114   -0.00652    0.00228
C114  1   -0.238080    0.897556    0.958977    11.00000    0.05764    0.04746 =
         0.05901    0.00392    0.00178    0.00494
AFIX  43
H114  2   -0.219814    0.919344    0.935995    11.00000   -1.20000
AFIX   0
PART 1
C115  1   -0.159599    0.933059    1.039032    31.00000    0.10892    0.05123 =
         0.05552    0.00001   -0.01315    0.00029
C116  1   -0.305587    0.796961    1.063030    31.00000    0.11864    0.05963 =
         0.05939    0.00629   -0.01811   -0.00806
PART 0
C117  1   -0.336028    0.901673    0.843858    11.00000    0.05038    0.04363 =
         0.05268    0.00199   -0.00187    0.00359
C118  1   -0.315017    0.944100    0.846330    11.00000    0.06182    0.04612 =
         0.05445   -0.00113   -0.00041    0.00890
AFIX  43
H118  2   -0.297701    0.956279    0.881265    11.00000   -1.20000
AFIX   0
C119  1   -0.320147    0.967333    0.797227    11.00000    0.05759    0.04474 =
         0.06098    0.00182   -0.00033    0.01014
AFIX  43
H119  2   -0.305970    0.995278    0.800032    11.00000   -1.20000
AFIX   0
C120  1   -0.345959    0.951196    0.742020    11.00000    0.05070    0.03866 =
         0.05852    0.00651   -0.00117    0.00436
C121  1   -0.377569    0.911187    0.742294    11.00000    0.04793    0.04179 =
         0.05774   -0.00063    0.00077    0.00616
C122  1   -0.386843    0.888707    0.692088    11.00000    0.04290    0.04284 =
         0.05081    0.00324   -0.00716    0.00161
C123  1   -0.384240    0.845521    0.691507    11.00000    0.04567    0.04451 =
         0.05490    0.00051   -0.00717   -0.00108
C124  1   -0.374844    0.822497    0.741708    11.00000    0.04987    0.04700 =
         0.05909    0.00316   -0.00366   -0.00448
C125  1   -0.373576    0.844724    0.791698    11.00000    0.04273    0.04319 =
         0.06135    0.00407    0.00222    0.00096
C126  1   -0.334947    0.830706    0.842800    11.00000    0.05315    0.04645 =
         0.05344    0.00451   -0.00026   -0.00363
C127  1   -0.306571    0.788986    0.844630    11.00000    0.05926    0.04574 =
         0.06358    0.00430   -0.00037   -0.00313
AFIX  43
H127  2   -0.285242    0.777084    0.878949    11.00000   -1.20000
AFIX   0
C128  1   -0.311219    0.766225    0.794221    11.00000    0.05862    0.04727 =
         0.06646    0.00195   -0.00114   -0.00129
AFIX  43
H128  2   -0.293623    0.738641    0.796072    11.00000   -1.20000
AFIX   0
C129  1   -0.340850    0.782089    0.740284    11.00000    0.05310    0.04190 =
         0.06720    0.00165   -0.00610   -0.00467
C130  1   -0.326573    0.766437    0.684060    11.00000    0.06501    0.04185 =
         0.06897   -0.00422   -0.00601   -0.00652
AFIX  43
H130  2   -0.311724    0.738657    0.680362    11.00000   -1.20000
AFIX   0
C131  1   -0.333415    0.789797    0.635460    11.00000    0.07165    0.04992 =
         0.05811   -0.00421   -0.00529   -0.00862
AFIX  43
H131  2   -0.322292    0.777969    0.599945    11.00000   -1.20000
AFIX   0
C132  1   -0.357305    0.831853    0.638813    11.00000    0.05032    0.05060 =
         0.05989    0.00174   -0.00827   -0.00181
C133  1   -0.373308    0.887930    0.792697    11.00000    0.03982    0.05340 =
         0.05307    0.00044    0.00214    0.00344
C134  1   -0.361077    0.902690    0.639671    11.00000    0.05071    0.04461 =
         0.05392    0.00126   -0.00421    0.00312
C135  1   -0.336634    0.944750    0.636887    11.00000    0.06224    0.04613 =
         0.05487    0.00679   -0.00387    0.00717
AFIX  43
H135  2   -0.324672    0.956878    0.601694    11.00000   -1.20000
AFIX   0
C136  1   -0.330614    0.967753    0.686788    11.00000    0.06129    0.03332 =
         0.06159    0.00241   -0.00403    0.00571
AFIX  43
H136  2   -0.315702    0.995589    0.684049    11.00000   -1.20000
AFIX   0
C137  1   -0.327951    0.869906    0.546557    11.00000    0.06065    0.04659 =
         0.05437    0.00132   -0.01121   -0.00338
C138  1   -0.276163    0.840346    0.521523    11.00000    0.06881    0.04944 =
         0.05272    0.00599   -0.00668   -0.00494
AFIX  43
H138  2   -0.254595    0.817997    0.543160    11.00000   -1.20000
AFIX   0
C139  1   -0.255648    0.843448    0.464297    11.00000    0.08588    0.05009 =
         0.05362   -0.00432   -0.00326   -0.00643
C140  1   -0.285723    0.876513    0.431803    11.00000    0.08756    0.05784 =
         0.05034    0.00615   -0.00932   -0.01643
AFIX  43
H140  2   -0.271006    0.878845    0.393364    11.00000   -1.20000
AFIX   0
C141  1   -0.337923    0.905989    0.457335    11.00000    0.08311    0.05124 =
         0.05455   -0.00014   -0.01617   -0.00823
C142  1   -0.361136    0.902642    0.513873    11.00000    0.06758    0.04795 =
         0.05841   -0.00054   -0.00820   -0.00413
AFIX  43
H142  2   -0.398911    0.922264    0.530035    11.00000   -1.20000
AFIX   0
PART 1
C143  1   -0.200477    0.811283    0.437176    21.00000    0.10706    0.06551 =
         0.07038    0.00218   -0.00163   -0.00434
PART 2
C145  1   -0.047106    0.686395    0.944944   -51.00000    0.09479    0.06674 =
         0.07605    0.02192    0.01195    0.01731
C146  1   -0.365986    0.941001    0.421127   -21.00000    0.12439    0.06018 =
         0.07925    0.01475   -0.01849   -0.00044
C147  1   -0.203498    0.810223    0.437698   -21.00000    0.11879    0.07158 =
         0.08740   -0.00781    0.00231    0.00336
C148  1   -0.322420    0.801305    1.065560   -31.00000    0.12950    0.07292 =
         0.08000    0.01068   -0.01509   -0.02084
C149  1   -0.166332    0.932233    1.044414   -31.00000    0.12599    0.05779 =
         0.07300   -0.00024   -0.02128   -0.00492
PART 1
F12   3    0.302086    0.787177    1.078210    41.00000    0.12130    0.10326 =
         0.17366    0.06681   -0.00508    0.00481
PART 2
F12A  3    0.312930    0.781792    1.045843   -41.00000    0.15203    0.04033 =
         0.14534   -0.00199   -0.03112    0.00077
PART 1
F13   3    0.410021    0.827130    1.095107    41.00000    0.10452    0.08382 =
         0.12567   -0.02418   -0.05822    0.02407
PART 2
F13A  3    0.358618    0.818482    1.111412   -41.00000    0.21499    0.11190 =
         0.08499    0.01265   -0.03129    0.05392
PART 1
F14   3    0.398940    0.797379    1.018427    41.00000    0.15837    0.09975 =
         0.09504   -0.00977   -0.01658    0.06242
PART 2
F14A  3    0.427319    0.817128    1.033324   -41.00000    0.09292    0.14229 =
         0.19544    0.06221    0.01335    0.03013
PART 1
F16   3    0.100919    0.932394    1.110076    41.00000    0.11501    0.07706 =
         0.13240   -0.03854    0.06449   -0.00889
PART 2
F16A  3    0.192251    0.939851    1.133670   -41.00000    0.23848    0.08356 =
         0.07027    0.01161    0.03977    0.03678
PART 1
F17   3    0.233377    0.955854    1.123579    41.00000    0.14310    0.13337 =
         0.12946   -0.09230   -0.02236   -0.00800
PART 2
F17A  3    0.239198    0.978984    1.075076   -41.00000    0.16547    0.06629 =
         0.13717   -0.03601    0.00811   -0.02239
PART 1
F18   3    0.153885    0.978383    1.057885    41.00000    0.24959    0.05763 =
         0.08292    0.00149    0.03063    0.03869
PART 2
F18A  3    0.104493    0.964465    1.062431   -41.00000    0.11036    0.10623 =
         0.13350   -0.06453    0.01487    0.01508
PART 1
F19   3    0.372915    0.945009    0.471558    41.00000    0.10937    0.11875 =
         0.12179   -0.00414    0.01182   -0.02434
PART 2
F19A  3    0.357862    0.956402    0.482833   -41.00000    0.12457    0.12506 =
         0.07836   -0.00939   -0.00102   -0.05812
PART 1
F20   3    0.254377    0.981613    0.465022    41.00000    0.17676    0.05559 =
         0.10504    0.01495    0.03120   -0.00363
PART 2
F20A  3    0.238793    0.974832    0.439005   -41.00000    0.12399    0.09599 =
         0.14207    0.04882    0.00728   -0.01186
PART 1
F21   3    0.283321    0.943462    0.397792    41.00000    0.15763    0.11566 =
         0.06667    0.00708    0.01370   -0.05587
PART 2
F21A  3    0.323976    0.932600    0.400738   -41.00000    0.14008    0.12700 =
         0.07119   -0.00905    0.03119   -0.01141
PART 1
F22   3    0.190895    0.780818    0.442210    41.00000    0.14477    0.07074 =
         0.15338   -0.04067    0.01140    0.01495
PART 2
F22A  3    0.049711    0.813704    0.418488   -41.00000    0.13344    0.08373 =
         0.13381   -0.02817   -0.03056   -0.02383
PART 1
F23   3    0.093300    0.815282    0.391508    41.00000    0.20310    0.06446 =
         0.05971    0.00459   -0.03851   -0.02261
PART 2
F23A  3    0.185715    0.806023    0.391943   -41.00000    0.16981    0.08618 =
         0.07860   -0.03915    0.02119   -0.02932
PART 1
F24   3    0.061107    0.786407    0.466575    41.00000    0.14276    0.08402 =
         0.10216   -0.02671   -0.00226   -0.04193
PART 2
F24A  3    0.147193    0.777342    0.467060   -41.00000    0.20789    0.05761 =
         0.08415    0.01594   -0.00760   -0.00185
PART 0
F25   3    0.073150    0.656469    0.710948    11.00000    0.12197    0.12101 =
         0.09114   -0.03221    0.00847    0.03058
F26   3    0.124016    0.625865    0.783731    11.00000    0.14345    0.04497 =
         0.11885    0.00895    0.04733    0.03043
F27   3    0.183150    0.681707    0.758062    11.00000    0.07860    0.07116 =
         0.17712   -0.03345    0.04735   -0.01144
PART 1
F28   3   -0.070318    0.646001    0.948028    51.00000    0.15446    0.07740 =
         0.10322    0.03673    0.01793   -0.01880
PART 2
F28A  3   -0.032478    0.647386    0.958125   -51.00000    0.13692    0.07133 =
         0.07109    0.03778    0.02537    0.04810
PART 1
F29   3   -0.114440    0.706580    0.968387    51.00000    0.12447    0.10813 =
         0.08086    0.02410    0.03004    0.04756
PART 2
F29A  3   -0.131851    0.694229    0.959147   -51.00000    0.07909    0.09846 =
         0.09678    0.02762    0.02550    0.00908
PART 1
F30   3    0.021280    0.690864    0.981107    51.00000    0.11538    0.12162 =
         0.07084    0.02861   -0.01579    0.00954
PART 2
F30A  3    0.007927    0.705689    0.981750   -51.00000    0.11786    0.11763 =
         0.08072    0.00274   -0.00133    0.00029
PART 0
F31   3   -0.138910    1.111155    0.778627    11.00000    0.12409    0.07151 =
         0.05775    0.00598    0.00629    0.00470
F32   3   -0.074257    1.151785    0.720749    11.00000    0.09758    0.05880 =
         0.09693   -0.00019    0.00241   -0.01265
F33   3   -0.209121    1.130299    0.701923    11.00000    0.08071    0.06880 =
         0.08702    0.00087   -0.00460    0.01114
PART 1
F34   3    0.108481    1.038561    0.553942    51.00000    0.11713    0.14092 =
         0.11799    0.05263    0.04878    0.06277
PART 2
F34A  3    0.028055    1.035653    0.524685   -51.00000    0.15536    0.09218 =
         0.08331   -0.01594    0.04471   -0.04181
PART 1
F35   3    0.065275    1.100840    0.552010    51.00000    0.14748    0.09634 =
         0.11651    0.01073    0.04807   -0.05116
PART 2
F35A  3    0.129502    1.060563    0.577575   -51.00000    0.08748    0.14960 =
         0.11822    0.02174    0.03388   -0.00238
PART 1
F36   3   -0.016980    1.054559    0.513732    51.00000    0.09132    0.14606 =
         0.06332    0.01514    0.00702    0.00078
PART 2
F36A  3    0.027576    1.098331    0.540593   -51.00000    0.11490    0.07148 =
         0.08820    0.05613    0.03999    0.02115
PART 1
F37   3   -0.081645    0.938637    1.014473    31.00000    0.10414    0.13425 =
         0.12280   -0.03889    0.02153   -0.05883
PART 2
F37A  3   -0.180953    0.965360    1.015121   -31.00000    0.16725    0.04033 =
         0.06118    0.02282   -0.03739   -0.03752
PART 1
F38   3   -0.136941    0.930766    1.093477    31.00000    0.16216    0.06012 =
         0.07035   -0.00227   -0.03399   -0.01372
PART 2
F38A  3   -0.081148    0.923025    1.051501   -31.00000    0.11644    0.09261 =
         0.14850   -0.00776   -0.01215   -0.01775
PART 1
F39   3   -0.201199    0.968419    1.033394    31.00000    0.15873    0.05559 =
         0.14121   -0.01201   -0.03871    0.00978
PART 2
F39A  3   -0.193310    0.940460    1.095156   -31.00000    0.17559    0.07507 =
         0.07951   -0.03592    0.03004   -0.04623
PART 1
F40   3   -0.254215    0.765280    1.050876    31.00000    0.15316    0.06541 =
         0.13205    0.03144    0.02021    0.01020
PART 2
F40A  3   -0.254605    0.777574    1.083076   -31.00000    0.13345    0.11174 =
         0.12696    0.07337   -0.02252    0.00295
PART 1
F41   3   -0.388787    0.784788    1.053315    31.00000    0.11455    0.10510 =
         0.14795    0.04279   -0.01368   -0.02251
PART 2
F41A  3   -0.383348    0.774687    1.046692   -31.00000    0.12022    0.05258 =
         0.06001    0.02161    0.01220   -0.04521
PART 1
F42   3   -0.290916    0.803501    1.118397    31.00000    0.20443    0.09247 =
         0.05516    0.02065   -0.01541   -0.04627
PART 2
F42A  3   -0.362504    0.814560    1.111561   -31.00000    0.17628    0.08830 =
         0.05060    0.00043    0.02767   -0.01597
PART 1
F43   3   -0.308837    0.966077    0.407884    21.00000    0.13582    0.09445 =
         0.13682    0.06168    0.00953   -0.01454
PART 2
F43A  3   -0.334479    0.974654    0.444461   -21.00000    0.17335    0.04321 =
         0.08398    0.00460   -0.01156   -0.00910
PART 1
F44   3   -0.424558    0.968619    0.453059    21.00000    0.16511    0.06869 =
         0.08790    0.00886    0.00663    0.04048
PART 2
F44A  3   -0.330583    0.942805    0.370858   -21.00000    0.16878    0.06385 =
         0.07320    0.02853    0.00524    0.02665
PART 1
F45   3   -0.429466    0.932064    0.382004    21.00000    0.16455    0.06790 =
         0.09220   -0.01048   -0.07093    0.01364
PART 2
F45A  3   -0.454355    0.942130    0.416826   -21.00000    0.13272    0.11504 =
         0.12077    0.02780   -0.03032    0.01982
PART 1
F46   3   -0.253305    0.780959    0.419603    21.00000    0.15090    0.08691 =
         0.20950   -0.08369    0.02012   -0.01839
PART 2
F46A  3   -0.213079    0.808554    0.382046   -21.00000    0.17870    0.09571 =
         0.08099   -0.00389    0.04470    0.01132
PART 1
F47   3   -0.139331    0.795150    0.473580    21.00000    0.15383    0.12511 =
         0.09127    0.01430    0.02173    0.07365
PART 2
F47A  3   -0.224798    0.772830    0.453471   -21.00000    0.18409    0.04218 =
         0.13771    0.00487    0.01933    0.00006
PART 1
F48   3   -0.155911    0.823429    0.392698    21.00000    0.15557    0.08906 =
         0.08559    0.00879    0.05661    0.01485
PART 2
F48A  3   -0.118679    0.811895    0.456859   -21.00000    0.12010    0.10887 =
         0.17191   -0.03190    0.01075    0.02291
PART 0
N3    4    0.190134    0.882821    0.893521    11.00000    0.06802    0.04076 =
         0.05261   -0.00206    0.00125    0.00034
N4    4    0.150161    0.884289    0.620399    11.00000    0.05822    0.04476 =
         0.05478    0.00191   -0.00079    0.00007
N5    4   -0.092755    0.970065    0.700021    11.00000    0.06180    0.05039 =
         0.05676    0.01113    0.00038    0.00145
N6    4   -0.075412    0.785885    0.790386    11.00000    0.05927    0.04281 =
         0.05611    0.00634    0.00189    0.00491
N7    4   -0.316113    0.866173    0.877546    11.00000    0.05733    0.04253 =
         0.05771    0.00425    0.00090    0.00575
N8    4   -0.348551    0.867919    0.604493    11.00000    0.06143    0.04740 =
         0.05197    0.00089   -0.00671   -0.00042

C1    1   -0.542036    0.998772    0.814028    11.00000    0.05332    0.03730 =
         0.06302   -0.00325   -0.00037    0.00166
C2    1   -0.493274    1.023912    0.779271    11.00000    0.05556    0.04444 =
         0.06046   -0.00437   -0.00223    0.00427
AFIX  43
H2    2   -0.483139    1.015751    0.741690    11.00000   -1.20000
AFIX   0
C3    1   -0.459060    1.060896    0.798749    11.00000    0.05895    0.04340 =
         0.06732    0.00144   -0.00621    0.00288
C4    1   -0.472494    1.073640    0.853920    11.00000    0.07302    0.04861 =
         0.07156   -0.00848   -0.00130    0.00028
AFIX  43
H4    2   -0.449657    1.098848    0.867148    11.00000   -1.20000
AFIX   0
C5    1   -0.520635    1.048214    0.889301    11.00000    0.07376    0.04616 =
         0.06856   -0.01499    0.00000    0.00674
C6    1   -0.556919    1.011524    0.869705    11.00000    0.06170    0.04522 =
         0.06884   -0.01261    0.01180   -0.00430
AFIX  43
H6    2   -0.591417    0.995275    0.893778    11.00000   -1.20000
AFIX   0
C7    1   -0.530053    1.060942    0.949492    11.00000    0.10166    0.05464 =
         0.08097   -0.01819    0.00839   -0.01689
C8    1   -0.401481    1.085208    0.760984    11.00000    0.06344    0.04788 =
         0.08336    0.00494   -0.00205    0.00447
C9    1   -0.583405    0.925546    0.831469    11.00000    0.05020    0.04435 =
         0.05667   -0.01136    0.00372   -0.00444
C10   1   -0.620393    0.894997    0.797759    11.00000    0.04677    0.04340 =
         0.05770    0.00009    0.00411    0.00064
C11   1   -0.615542    0.853325    0.811192    11.00000    0.04562    0.04516 =
         0.05624   -0.00607    0.00605   -0.00371
C12   1   -0.574211    0.839998    0.861876    11.00000    0.05112    0.04908 =
         0.05408   -0.00208    0.00658   -0.00484
C13   1   -0.553871    0.797142    0.864197    11.00000    0.06285    0.04976 =
         0.05555   -0.00091    0.00434   -0.00996
AFIX  43
H13   2   -0.533075    0.785858    0.899041    11.00000   -1.20000
AFIX   0
C14   1   -0.563702    0.771338    0.816647    11.00000    0.06246    0.03931 =
         0.07284    0.00030    0.00160   -0.00552
AFIX  43
H14   2   -0.547596    0.743624    0.819836    11.00000   -1.20000
AFIX   0
C15   1   -0.597475    0.786765    0.764392    11.00000    0.05321    0.04419 =
         0.05775   -0.00958   -0.00023   -0.00565
C16   1   -0.626941    0.827276    0.764264    11.00000    0.04563    0.04344 =
         0.05621   -0.00516    0.00076   -0.00307
C17   1   -0.635384    0.841388    0.708054    11.00000    0.04591    0.05460 =
         0.05329   -0.00886   -0.00383    0.00137
C18   1   -0.611809    0.810445    0.671260    11.00000    0.05107    0.04366 =
         0.05936   -0.00976   -0.00449   -0.00134
C19   1   -0.599738    0.822281    0.613785    11.00000    0.06495    0.05459 =
         0.05334   -0.01007   -0.00414    0.00186
AFIX  43
H19   2   -0.591344    0.802378    0.585627    11.00000   -1.20000
AFIX   0
C20   1   -0.600461    0.863460    0.599639    11.00000    0.06188    0.06259 =
         0.05154   -0.00561   -0.00476    0.00680
AFIX  43
H20   2   -0.592919    0.870597    0.561364    11.00000   -1.20000
AFIX   0
C21   1   -0.612025    0.895748    0.639937    11.00000    0.05241    0.05280 =
         0.04975   -0.00258   -0.00860    0.00742
C22   1   -0.634557    0.882817    0.694407    11.00000    0.04593    0.04985 =
         0.05528   -0.00491   -0.00632    0.00255
C23   1   -0.629538    0.909147    0.740833    11.00000    0.04464    0.04485 =
         0.05975   -0.00907   -0.00165    0.00027
C24   1   -0.597743    0.948811    0.738049    11.00000    0.05391    0.03721 =
         0.05289   -0.00638   -0.00028    0.00110
C25   1   -0.584761    0.964544    0.682847    11.00000    0.06678    0.04902 =
         0.05756   -0.00064   -0.01248    0.00185
AFIX  43
H25   2   -0.571280    0.992360    0.677887    11.00000   -1.20000
AFIX   0
C26   1   -0.592096    0.938462    0.635614    11.00000    0.05675    0.05598 =
         0.06102    0.00232   -0.01227    0.00684
AFIX  43
H26   2   -0.583519    0.949537    0.599305    11.00000   -1.20000
AFIX   0
C27   1   -0.544432    0.871661    0.899633    11.00000    0.06375    0.05247 =
         0.05526   -0.00296    0.00227   -0.00957
AFIX  43
H27   2   -0.521071    0.864121    0.935847    11.00000   -1.20000
AFIX   0
C28   1   -0.547752    0.913102    0.886267    11.00000    0.06261    0.04955 =
         0.05056   -0.00665    0.00430   -0.01058
AFIX  43
H28   2   -0.526850    0.932686    0.912878    11.00000   -1.20000
AFIX   0
C29   1   -0.577486    0.735333    0.686211    11.00000    0.05188    0.05156 =
         0.06166   -0.01581   -0.00386    0.00148
C30   1   -0.608726    0.701723    0.716370    11.00000    0.05745    0.05247 =
         0.06400   -0.00921   -0.00795   -0.00137
AFIX  43
H30   2   -0.639702    0.705614    0.750183    11.00000   -1.20000
AFIX   0
C31   1   -0.593765    0.662415    0.696109    11.00000    0.06432    0.04350 =
         0.06595   -0.00997   -0.00830    0.00097
C32   1   -0.548607    0.656640    0.645557    11.00000    0.06891    0.04882 =
         0.07068   -0.01736   -0.00448    0.00575
AFIX  43
H32   2   -0.538402    0.630119    0.631834    11.00000   -1.20000
AFIX   0
C33   1   -0.519358    0.689917    0.616187    11.00000    0.06292    0.05854 =
         0.06293   -0.01991   -0.00602    0.00648
C34   1   -0.531825    0.729411    0.636177    11.00000    0.06160    0.04834 =
         0.06373   -0.00852   -0.00251    0.00040
AFIX  43
H34   2   -0.509611    0.751894    0.616072    11.00000   -1.20000
AFIX   0
C35   1   -0.474157    0.685272    0.560561    11.00000    0.08787    0.07342 =
         0.07499   -0.02025    0.01693    0.00906
C36   1   -0.629882    0.626632    0.726169    11.00000    0.07994    0.05133 =
         0.06815   -0.01057   -0.01218    0.00417
F1    3   -0.383438    1.122337    0.779097    11.00000    0.14627    0.04354 =
         0.12024   -0.01027    0.03819   -0.02659
F2    3   -0.321679    1.067194    0.753747    11.00000    0.07872    0.07521 =
         0.16626    0.03784    0.03630    0.01008
F3    3   -0.436925    1.089746    0.708367    11.00000    0.12077    0.11926 =
         0.08585    0.03716   -0.01200   -0.03489
F4    3   -0.455299    1.052860    0.980451    11.00000    0.13957    0.18675 =
         0.07733   -0.03594   -0.01156    0.02397
F5    3   -0.544315    1.099981    0.956235    11.00000    0.22704    0.06380 =
         0.10284   -0.03330    0.03484    0.00726
F6    3   -0.594211    1.041728    0.975238    11.00000    0.19707    0.12264 =
         0.10014   -0.04961    0.06150   -0.05742
F7    3   -0.394809    0.700187    0.560695    11.00000    0.16634    0.26212 =
         0.22038   -0.15356    0.12518   -0.11628
F8    3   -0.517992    0.703247    0.518281    11.00000    0.28752    0.22215 =
         0.07818    0.01070    0.05241    0.13757
F9    3   -0.467431    0.647785    0.542437    11.00000    0.18955    0.08020 =
         0.11539   -0.04309    0.06156    0.00402
F10   3   -0.576675    0.593434    0.721579    11.00000    0.09502    0.04912 =
         0.11093    0.00431    0.00097    0.01024
F11   3   -0.639975    0.632894    0.781626    11.00000    0.11886    0.07017 =
         0.06614   -0.00317    0.00187   -0.00577
F50   3   -0.712033    0.615186    0.704868    11.00000    0.07861    0.06609 =
         0.09015   -0.00220   -0.00675   -0.01314
N1    4   -0.573465    0.960412    0.795578    11.00000    0.06091    0.03807 =
         0.05774   -0.00819    0.00117   -0.00326
N2    4   -0.592293    0.775579    0.706182    11.00000    0.05890    0.04136 =
         0.05752   -0.00900   -0.00196   -0.00088
HKLF 5


REM  cu_20241114_wq_per_2n_cf3_a.res in P2(1)/n
REM wR2 = 0.2891, GooF = S = 1.091, Restrained GooF = 1.094 for all data
REM R1 = 0.0885 for 11205 Fo > 4sig(Fo) and 0.1476 for all 20827 data
REM 2166 parameters refined using 1302 restraints

END

WGHT      0.1682      2.6667

REM Highest difference peak  0.402,  deepest hole -0.319,  1-sigma level  0.068
Q1    1  -0.4228  1.1579  0.7779  11.00000  0.05    0.40
Q2    1   0.2196  0.6251  0.7979  11.00000  0.05    0.38
Q3    1   0.0394  1.0023  0.6876  11.00000  0.05    0.38
Q4    1  -0.2855  1.1297  0.7943  11.00000  0.05    0.36
Q5    1  -0.1659  0.8672  0.9392  11.00000  0.05    0.36
Q6    1  -0.6985  0.9806  0.7008  11.00000  0.05    0.35
Q7    1  -0.3621  1.1189  0.7155  11.00000  0.05    0.35
Q8    1   0.0881  0.7820  0.7998  11.00000  0.05    0.34
Q9    1   0.2015  0.6699  0.8012  11.00000  0.05    0.34
Q10   1  -0.3748  0.9312  0.3627  11.00000  0.05    0.34
Q11   1   0.2929  0.8088  1.1200  11.00000  0.05    0.34
Q12   1  -0.6953  0.9563  0.6615  11.00000  0.05    0.33
Q13   1  -0.6949  0.8831  0.6278  11.00000  0.05    0.33
Q14   1   0.0555  0.9655  0.6980  11.00000  0.05    0.33
Q15   1  -0.2964  0.9463  0.3800  11.00000  0.05    0.33
;
_shelx_res_checksum                38608
_shelx_hkl_file
;
   2   0   0   25.18    5.25  -2
   2   0   0   25.18    5.25   1
   4   0   064236.76 6171.31   1
   6   0   0  254.92   37.77   1
   8   0   0   29.37   11.54   1
  10   0   0  104.61   17.31   1
  12   0   0  369.64   30.59   1
  14   0   0   36.72    8.34   1
 -16   0   2   78.83    8.62  -2
  16   0   0   78.83    8.62   1
   1   1   0   11.24    1.57  -2
   1   1   0   11.24    1.57   1
   2   1   0  115.47   12.22  -2
   2   1   0  115.47   12.22   1
   3   1   0 1761.91  169.13   1
   4   1   041701.57 3273.81   1
   5   1   0   -3.15    4.45   1
   6   1   0  223.48   24.10   1
  -7   1   1   36.75    8.16  -2
   7   1   0   36.75    8.16   1
  -8   1   1 4352.99  418.29  -2
   8   1   0 4352.99  418.29   1
  -9   1   1  375.60   39.31  -2
   9   1   0  375.60   39.31   1
 -10   1   1   50.62    8.48  -2
  10   1   0   50.62    8.48   1
  11   1   0    3.35    4.32   1
  12   1   0   19.88    4.68   1
  13   1   0   17.06    4.00   1
  14   1   0    4.60    4.53   1
  15   1   0    5.66    4.72   1
 -16   1   2   35.77    3.49  -2
  16   1   0   35.77    3.49   1
 -17   1   2    4.46    2.62  -2
  17   1   0    4.46    2.62   1
   0   2   0    4.20    2.10  -2
   0   2   0    4.20    2.10   1
   1   2   0    1.57    1.57  -2
   1   2   0    1.57    1.57   1
   2   2   0    2.23    2.70  -2
   2   2   0    2.23    2.70   1
   3   2   0    4.67    5.25   1
   4   2   0   84.25   10.38   1
   5   2   0    0.00    4.45   1
   6   2   0   -0.52    5.19   1
  -7   2   1  174.20   92.35  -2
   7   2   0  174.20   92.35   1
  -8   2   1  148.66   18.54  -2
   8   2   0  148.66   18.54   1
  -9   2   1    4.20    6.68  -2
   9   2   0    4.20    6.68   1
 -10   2   1    6.47    4.95  -2
  10   2   0    6.47    4.95   1
  11   2   0    9.03    3.86   1
  12   2   0    0.13    3.80   1
  13   2   0    7.16    3.65   1
  14   2   0    1.28    3.93   1
  15   2   0   -0.87    3.04   1
 -16   2   2   -1.05    2.81  -2
  16   2   0   -1.05    2.81   1
 -17   2   2   -1.34    2.32  -2
  17   2   0   -1.34    2.32   1
   1   3   0   -0.21    1.75  -2
   1   3   0   -0.21    1.75   1
   2   3   0  406.98   40.04  -2
   2   3   0  406.98   40.04   1
   3   3   0  591.35   57.48   1
   4   3   0 1816.76  175.06   1
   5   3   0   34.39    6.68   1
   6   3   0   28.71    7.02   1
  -7   3   1   56.13    9.64  -2
   7   3   0   56.13    9.64   1
  -8   3   1  458.08   46.73  -2
   8   3   0  458.08   46.73   1
  -9   3   1  244.19   27.81  -2
   9   3   0  244.19   27.81   1
 -10   3   1   24.85    5.76  -2
  10   3   0   24.85    5.76   1
  11   3   0   13.37    4.33   1
  12   3   0    9.02    6.55   1
  13   3   0   22.27    4.18   1
  14   3   0    3.86    3.69   1
  15   3   0   -3.16    3.16   1
 -16   3   2    4.75    2.89  -2
  16   3   0    4.75    2.89   1
 -17   3   2    5.15    2.12  -2
  17   3   0    5.15    2.12   1
   1   4   0 2848.12  270.01  -2
   1   4   0 2848.12  270.01   1
   2   4   0 2417.96  231.44  -2
   2   4   0 2417.96  231.44   1
   3   4   0 5097.95  488.02   1
   4   4   012055.41 1632.09   1
   5   4   0  751.37   59.55   1
   6   4   0   73.78   10.74   1
  -7   4   1   -2.62    5.80  -2
   7   4   0   -2.62    5.80   1
  -8   4   1 3808.32  366.44  -2
   8   4   0 3808.32  366.44   1
  -9   4   1   22.82    7.22  -2
   9   4   0   22.82    7.22   1
 -10   4   1  142.03   11.02  -2
  10   4   0  142.03   11.02   1
  11   4   0  164.04   12.08   1
  12   4   0 1304.30   73.15   1
  13   4   0   66.58    5.89   1
  14   4   0   64.36    6.46   1
  15   4   0   -0.09    3.24   1
 -16   4   2   30.65    5.15  -2
  16   4   0   30.65    5.15   1
 -17   4   2    1.78    2.03  -2
  17   4   0    1.78    2.03   1
   1   5   0  574.10   70.23  -2
   1   5   0  574.10   70.23   1
   2   5   0  740.99   71.58  -2
   2   5   0  740.99   71.58   1
   3   5   0  625.80   61.19   1
   4   5   0 2174.78  170.19   1
   5   5   0  550.63   54.52   1
   6   5   0   84.18   11.48   1
  -7   5   1  132.97   16.68  -2
   7   5   0  132.97   16.68   1
  -8   5   1  322.02   34.49  -2
   8   5   0  322.02   34.49   1
  -9   5   1  138.76   13.55  -2
   9   5   0  138.76   13.55   1
 -10   5   1   37.03    4.98  -2
  10   5   0   37.03    4.98   1
  11   5   0   83.19    9.85   1
  12   5   0    6.11    4.95   1
  13   5   0   -3.12    3.36   1
  14   5   0    1.01    4.16   1
  15   5   0   12.66    4.39   1
 -16   5   2    2.62    3.08  -2
  16   5   0    2.62    3.08   1
 -17   5   2    2.05    2.03  -2
  17   5   0    2.05    2.03   1
   0   6   0   15.74    7.34  -2
   0   6   0   15.74    7.34   1
   1   6   0    9.04    4.78  -2
   1   6   0    9.04    4.78   1
   2   6   0    2.10    4.03  -2
   2   6   0    2.10    4.03   1
   3   6   0   -0.35    4.27   1
   4   6   0   -0.10    3.53   1
   5   6   0   -3.81    3.81   1
   6   6   0   39.72    8.06   1
  -7   6   1   13.75    7.02  -2
   7   6   0   13.75    7.02   1
  -8   6   1 1489.56  145.02  -2
   8   6   0 1489.56  145.02   1
  -9   6   1   17.42    7.51  -2
   9   6   0   17.42    7.51   1
 -10   6   1   65.12    6.74  -2
  10   6   0   65.12    6.74   1
  11   6   0   11.22    4.31   1
  12   6   0   -1.80    4.75   1
  13   6   0    1.90    3.50   1
  14   6   0   -3.08    3.08   1
  15   6   0   -2.60    3.03   1
 -16   6   2    1.51    3.08  -2
  16   6   0    1.51    3.08   1
 -17   6   2   -1.55    2.27  -2
  17   6   0   -1.55    2.27   1
   1   7   0  295.11   24.79  -2
   1   7   0  295.11   24.79   1
   2   7   0   31.23    6.37  -2
   2   7   0   31.23    6.37   1
   3   7   0    1.10    3.53   1
   4   7   0   27.56    5.02   1
   5   7   0  141.62   23.08   1
   6   7   0  886.88   87.16   1
  -7   7   1  181.02   20.77  -2
   7   7   0  181.02   20.77   1
  -8   7   1  468.15   47.84  -2
   8   7   0  468.15   47.84   1
  -9   7   1  161.88   16.82  -2
   9   7   0  161.88   16.82   1
 -10   7   1   24.09    5.46  -2
  10   7   0   24.09    5.46   1
  11   7   0   13.02    4.16   1
  12   7   0   -0.44    4.32   1
  13   7   0   20.10    4.16   1
  14   7   0   -1.94    3.24   1
  15   7   0   -0.40    2.99   1
 -16   7   2    3.51    2.93  -2
  16   7   0    3.51    2.93   1
 -17   7   2   -1.88    2.20  -2
  17   7   0   -1.88    2.20   1
   0   8   024722.68 2406.05  -2
   0   8   024722.68 2406.05   1
   1   8   0  165.14   14.54  -2
   1   8   0  165.14   14.54   1
   2   8   0 5472.62  426.12  -2
   2   8   0 5472.62  426.12   1
   3   8   0  142.66   12.91   1
   4   8   0 2135.04  167.97   1
   5   8   0  220.85   19.38   1
   6   8   0  237.54   20.79   1
  -7   8   1  228.92   25.58  -2
   7   8   0  228.92   25.58   1
  -8   8   1   68.57   11.05  -2
   8   8   0   68.57   11.05   1
  -9   8   1   91.98    8.89  -2
   9   8   0   91.98    8.89   1
 -10   8   1  144.39   10.70  -2
  10   8   0  144.39   10.70   1
  11   8   0   48.28    6.40   1
  12   8   0  132.93    9.42   1
  13   8   0    3.60    3.60   1
  14   8   0   64.75    5.80   1
  15   8   0   46.49    8.39   1
 -16   8   2   52.67    6.66  -2
  16   8   0   52.67    6.66   1
 -17   8   2   18.50    4.86  -2
  17   8   0   18.50    4.86   1
   1   9   0  624.12   50.07  -2
   1   9   0  624.12   50.07   1
   2   9   0 2619.58  204.91  -2
   2   9   0 2619.58  204.91   1
   3   9   0  975.52   77.52   1
   4   9   0  108.60   11.29   1
   5   9   0  957.18   76.51   1
   6   9   0   -0.56    4.77   1
  -7   9   1  962.46   94.57  -2
   7   9   0  962.46   94.57   1
  -8   9   1  286.87   31.52  -2
   8   9   0  286.87   31.52   1
  -9   9   1   62.30    6.86  -2
   9   9   0   62.30    6.86   1
 -10   9   1   82.24    8.12  -2
  10   9   0   82.24    8.12   1
  11   9   0    4.15    3.71   1
  12   9   0   54.04    5.46   1
  13   9   0   31.07    4.87   1
  14   9   0    1.31    3.42   1
  15   9   0    2.02    3.08   1
 -16   9   2   -2.78    2.78  -2
  16   9   0   -2.78    2.78   1
 -17   9   2   13.23    2.78  -2
  17   9   0   13.23    2.78   1
   0  10   0    3.15    7.34  -2
   0  10   0    3.15    7.34   1
   1  10   0    6.14    5.04  -2
   1  10   0    6.14    5.04   1
   2  10   0   10.51    4.95  -2
   2  10   0   10.51    4.95   1
   3  10   0   16.28    4.94   1
   4  10   0    9.62    4.94   1
   5  10   0   12.87    8.23   1
   6  10   0   28.21    8.13   1
  -7  10   1    5.85    6.79  -2
   7  10   0    5.85    6.79   1
  -8  10   1  915.56   74.08  -2
   8  10   0  915.56   74.08   1
  -9  10   1  152.18   11.14  -2
   9  10   0  152.18   11.14   1
 -10  10   1    2.94    3.44  -2
  10  10   0    2.94    3.44   1
  11  10   0    7.78    3.69   1
  12  10   0    8.23    4.30   1
  13  10   0    1.43    3.44   1
  14  10   0   -3.69    3.72   1
  15  10   0    1.29    3.18   1
 -16  10   2   -2.78    2.78  -2
  16  10   0   -2.78    2.78   1
 -17  10   2    2.45    2.42  -2
  17  10   0    2.45    2.42   1
   1  11   0   60.99    9.25  -2
   1  11   0   60.99    9.25   1
   2  11   0 1318.45  104.17  -2
   2  11   0 1318.45  104.17   1
   3  11   0  184.84   20.77   1
   4  11   0 1427.12  113.46   1
   5  11   0   71.99    8.83   1
   6  11   0  252.39   22.19   1
  -7  11   1  469.26   48.20  -2
   7  11   0  469.26   48.20   1
  -8  11   1  416.77   29.86  -2
   8  11   0  416.77   29.86   1
  -9  11   1   72.12    6.30  -2
   9  11   0   72.12    6.30   1
 -10  11   1  176.28   11.70  -2
  10  11   0  176.28   11.70   1
  11  11   0  147.37   10.38   1
  12  11   0   -3.38    3.38   1
  13  11   0   47.31    6.02   1
  14  11   0    3.67    3.38   1
  15  11   0    2.10    5.19   1
 -16  11   2   -0.40    2.78  -2
  16  11   0   -0.40    2.78   1
 -17  11   2    2.55    2.58  -2
  17  11   0    2.55    2.58   1
   0  12   011119.24 1099.78  -2
   0  12   011119.24 1099.78   1
   1  12   0   89.37   11.87  -2
   1  12   0   89.37   11.87   1
   2  12   0 2775.39  218.24  -2
   2  12   0 2775.39  218.24   1
   3  12   0  300.16   25.82   1
   4  12   0   20.18    6.00   1
   5  12   0  409.69   34.51   1
   6  12   0  435.23   36.33   1
  -7  12   1  154.27   22.03  -2
   7  12   0  154.27   22.03   1
  -8  12   1    4.72    3.84  -2
   8  12   0    4.72    3.84   1
  -9  12   1  460.17   26.52  -2
   9  12   0  460.17   26.52   1
 -10  12   1  310.47   18.67  -2
  10  12   0  310.47   18.67   1
  11  12   0    9.90    3.73   1
  12  12   0   58.84    7.27   1
  13  12   0    1.53    4.12   1
  14  12   0   17.30    9.52   1
  15  12   0    6.90    3.53   1
 -16  12   2   15.50    4.40  -2
  16  12   0   15.50    4.40   1
 -17  12   2    0.00    4.20  -2
  17  12   0    0.00    4.20   1
   1  13   0   -1.05    8.39  -2
   1  13   0   -1.05    8.39   1
   2  13   0  454.30   37.55  -2
   2  13   0  454.30   37.55   1
   3  13   0   20.04    6.17   1
   4  13   0   13.89    5.63   1
   5  13   0  506.82   41.78   1
   6  13   0   52.99    8.44   1
  -7  13   1  475.93   38.72  -2
   7  13   0  475.93   38.72   1
  -8  13   1   10.61    3.99  -2
   8  13   0   10.61    3.99   1
  -9  13   1   57.16    5.92  -2
   9  13   0   57.16    5.92   1
 -10  13   1   57.18    5.48  -2
  10  13   0   57.18    5.48   1
  11  13   0   22.16    5.86   1
  12  13   0   10.45    3.55   1
  13  13   0    4.67    4.24   1
  14  13   0   -2.26    5.23   1
  15  13   0    1.35    5.26   1
 -16  13   2   11.01    3.71  -2
  16  13   0   11.01    3.71   1
   0  14   0    7.34    9.44  -2
   0  14   0    7.34    9.44   1
   1  14   0   52.28    9.25  -2
   1  14   0   52.28    9.25   1
   2  14   0   68.71   11.01  -2
   2  14   0   68.71   11.01   1
   3  14   0   13.27    7.08   1
   4  14   0    5.12    5.22   1
   5  14   0    1.33    5.02   1
   6  14   0    5.81   11.01   1
  -7  14   1  162.90   17.24  -2
   7  14   0  162.90   17.24   1
  -8  14   1  480.92   34.32  -2
   8  14   0  480.92   34.32   1
  -9  14   1  277.09   21.58  -2
   9  14   0  277.09   21.58   1
 -10  14   1   26.82    5.42  -2
  10  14   0   26.82    5.42   1
  11  14   0    7.87    4.46   1
  12  14   0    2.62    4.56   1
  13  14   0    0.88    4.00   1
  14  14   0    1.05    3.69   1
  15  14   0    0.00    3.22   1
 -16  14   2   -1.75    6.29  -2
  16  14   0   -1.75    6.29   1
   1  15   0  330.97   34.86  -2
   1  15   0  330.97   34.86   1
   2  15   0  374.53   50.35  -2
   2  15   0  374.53   50.35   1
   3  15   0  559.30   46.02   1
   4  15   0    8.39    5.78   1
   5  15   0  187.80   18.15   1
   6  15   0    4.09    4.61   1
  -7  15   1  581.93   41.56  -2
   7  15   0  581.93   41.56   1
  -8  15   1    6.68    4.64  -2
   8  15   0    6.68    4.64   1
  -9  15   1   63.46    8.63  -2
   9  15   0   63.46    8.63   1
 -10  15   1   10.02    4.31  -2
  10  15   0   10.02    4.31   1
  11  15   0   -0.24    4.10   1
  12  15   0   11.21    4.43   1
  13  15   0    9.06    4.62   1
  14  15   0    0.37    3.53   1
  15  15   0   26.85    9.79   1
 -16  15   2    3.67    3.71  -2
  16  15   0    3.67    3.71   1
   0  16   0 2302.42  314.71  -2
   0  16   0 2302.42  314.71   1
   1  16   0 3150.01  304.13  -2
   1  16   0 3150.01  304.13   1
   2  16   0   55.62   10.38  -2
   2  16   0   55.62   10.38   1
   3  16   0    5.36    8.39   1
   4  16   0  410.39   35.12   1
   5  16   0  209.75   20.15   1
   6  16   0  626.54   44.04   1
  -7  16   1  396.28   29.10  -2
   7  16   0  396.28   29.10   1
  -8  16   1   11.83    4.00  -2
   8  16   0   11.83    4.00   1
  -9  16   1    8.65    4.00  -2
   9  16   0    8.65    4.00   1
 -10  16   1    1.15    3.91  -2
  10  16   0    1.15    3.91   1
  11  16   0   29.26    6.51   1
  12  16   0  142.66   11.28   1
  13  16   0   21.44    4.94   1
  14  16   0   12.53    4.01   1
  15  16   0    1.81    4.03   1
 -16  16   2   18.27    3.39  -2
  16  16   0   18.27    3.39   1
   1  17   0 1927.38  186.93  -2
   1  17   0 1927.38  186.93   1
   2  17   0  280.40   31.15  -2
   2  17   0  280.40   31.15   1
   3  17   0  824.54   81.96   1
   4  17   0   54.16    8.83   1
   5  17   0  205.30   14.75   1
   6  17   0  191.11   18.45   1
  -7  17   1   40.16    6.29  -2
   7  17   0   40.16    6.29   1
  -8  17   1  289.99   19.52  -2
   8  17   0  289.99   19.52   1
  -9  17   1   18.97    6.09  -2
   9  17   0   18.97    6.09   1
 -10  17   1   15.08    3.80  -2
  10  17   0   15.08    3.80   1
  11  17   0    2.95    3.34   1
  12  17   0   16.64    5.33   1
  13  17   0    6.62    4.15   1
  14  17   0    6.54    3.69   1
  15  17   0    0.52    3.71   1
 -16  17   2    7.69    2.64  -2
  16  17   0    7.69    2.64   1
   0  18   0   33.57   12.59  -2
   0  18   0   33.57   12.59   1
   1  18   0   16.38    7.76  -2
   1  18   0   16.38    7.76   1
   2  18   0    0.31    6.27  -2
   2  18   0    0.31    6.27   1
   3  18   0   16.21    8.06   1
   4  18   0    2.67    4.57   1
   5  18   0    3.54    5.00   1
   6  18   0    8.96    6.21   1
  -7  18   1   20.32    5.18  -2
   7  18   0   20.32    5.18   1
  -8  18   1  134.15   10.14  -2
   8  18   0  134.15   10.14   1
  -9  18   1   79.22    7.36  -2
   9  18   0   79.22    7.36   1
 -10  18   1    7.48    3.31  -2
  10  18   0    7.48    3.31   1
  11  18   0   -1.00    3.37   1
  12  18   0   -3.08    3.84   1
  13  18   0    0.74    3.69   1
  14  18   0    2.23    3.39   1
  15  18   0    2.10    3.71   1
   1  19   0   52.79   10.38  -2
   1  19   0   52.79   10.38   1
   2  19   0    3.42    7.02  -2
   2  19   0    3.42    7.02   1
   3  19   0  403.84   29.60   1
   4  19   0  113.46    8.98   1
   5  19   0    0.86    4.00   1
   6  19   0    4.61    3.62   1
  -7  19   1    8.17    5.37  -2
   7  19   0    8.17    5.37   1
  -8  19   1   41.02    6.85  -2
   8  19   0   41.02    6.85   1
  -9  19   1  143.44   14.00  -2
   9  19   0  143.44   14.00   1
 -10  19   1   17.30    3.80  -2
  10  19   0   17.30    3.80   1
  11  19   0   36.90    6.84   1
  12  19   0    4.09    4.32   1
  13  19   0   -4.45    4.45   1
  14  19   0    2.41    5.53   1
  15  19   0   -3.71    3.71   1
   0  20   0   50.35   15.74  -2
   0  20   0   50.35   15.74   1
   1  20   0   45.08    8.44  -2
   1  20   0   45.08    8.44   1
   2  20   0  724.42   43.70  -2
   2  20   0  724.42   43.70   1
   3  20   0  340.67   21.78   1
   4  20   0    8.30    3.02   1
   5  20   0  258.27   18.91   1
   6  20   0   47.77    5.61   1
  -7  20   1  163.84   11.95  -2
   7  20   0  163.84   11.95   1
  -8  20   1  128.99   11.23  -2
   8  20   0  128.99   11.23   1
  -9  20   1   18.27    4.29  -2
   9  20   0   18.27    4.29   1
 -10  20   1   46.81    5.06  -2
  10  20   0   46.81    5.06   1
  11  20   0    8.59    3.62   1
  12  20   0   91.55    9.27   1
  13  20   0   18.17    5.77   1
  14  20   0    1.57    4.45   1
  15  20   0    5.94    3.03   1
   1  21   0    4.49    3.16  -2
   1  21   0    4.49    3.16   1
   2  21   0    9.20    4.54  -2
   2  21   0    9.20    4.54   1
   3  21   0    9.07    3.10   1
   4  21   0  472.96   30.46   1
   5  21   0   13.98    4.20   1
   6  21   0   61.79    6.96   1
  -7  21   1   29.06    5.75  -2
   7  21   0   29.06    5.75   1
  -8  21   1    9.20    4.56  -2
   8  21   0    9.20    4.56   1
  -9  21   1  196.24   15.48  -2
   9  21   0  196.24   15.48   1
 -10  21   1   60.99    5.80  -2
  10  21   0   60.99    5.80   1
  11  21   0    7.40    3.20   1
  12  21   0   29.74    8.25   1
  13  21   0   -2.82    3.39   1
  14  21   0    5.77    4.45   1
  15  21   0    3.49    2.91   1
   0  22   0   10.24    5.25  -2
   0  22   0   10.24    5.25   1
   1  22   0   37.94    4.50  -2
   1  22   0   37.94    4.50   1
   2  22   0   93.71    7.11  -2
   2  22   0   93.71    7.11   1
   3  22   0   47.32    6.12   1
   4  22   0   11.41    3.38   1
   5  22   0   17.59    5.01   1
   6  22   0    4.26    4.00   1
  -7  22   1   -0.94    4.17  -2
   7  22   0   -0.94    4.17   1
  -8  22   1  260.37   24.23  -2
   8  22   0  260.37   24.23   1
  -9  22   1   31.75    4.97  -2
   9  22   0   31.75    4.97   1
 -10  22   1   19.18    5.27  -2
  10  22   0   19.18    5.27   1
  11  22   0    1.11    3.01   1
  12  22   0   -0.99    4.71   1
  13  22   0    3.15    4.45   1
  14  22   0   -0.52    3.71   1
   1  23   0  281.41   17.13  -2
   1  23   0  281.41   17.13   1
   2  23   0    3.75    3.28  -2
   2  23   0    3.75    3.28   1
   3  23   0  211.50   13.34   1
   4  23   0  108.73    8.50   1
   5  23   0    6.49    4.28   1
   6  23   0    2.88    3.86   1
  -7  23   1   93.60    9.11  -2
   7  23   0   93.60    9.11   1
  -8  23   1  116.30   10.25  -2
   8  23   0  116.30   10.25   1
  -9  23   1   20.44    4.50  -2
   9  23   0   20.44    4.50   1
 -10  23   1    0.34    2.93  -2
  10  23   0    0.34    2.93   1
  11  23   0    2.43    3.03   1
  12  23   0    1.51    3.60   1
  13  23   0    7.34    7.34   1
  14  23   0   -0.97    2.78   1
   0  24   0   84.60    9.67  -2
   0  24   0   84.60    9.67   1
   1  24   0  132.93    8.20  -2
   1  24   0  132.93    8.20   1
   2  24   0   77.75    5.93  -2
   2  24   0   77.75    5.93   1
   3  24   0    0.46    3.34   1
   4  24   0  108.70    8.53   1
   5  24   0  351.78   25.95   1
   6  24   0   42.13    5.96   1
  -7  24   1  250.40   19.37  -2
   7  24   0  250.40   19.37   1
  -8  24   1    7.00    3.79  -2
   8  24   0    7.00    3.79   1
  -9  24   1  140.74   12.18  -2
   9  24   0  140.74   12.18   1
 -10  24   1    2.52    2.99  -2
  10  24   0    2.52    2.99   1
  11  24   0  207.49   26.65   1
  12  24   0   -4.45    4.45   1
  13  24   0    6.96    4.20   1
  14  24   0    4.20    2.97   1
   1  25   0   39.42    4.68  -2
   1  25   0   39.42    4.68   1
   2  25   0   22.10    3.52  -2
   2  25   0   22.10    3.52   1
   3  25   0  265.29   20.09   1
   4  25   0  305.22   26.93   1
   5  25   0    9.86    9.24   1
   6  25   0  190.38   14.98   1
  -7  25   1   91.67    8.64  -2
   7  25   0   91.67    8.64   1
  -8  25   1   56.94    6.41  -2
   8  25   0   56.94    6.41   1
  -9  25   1   45.69    5.48  -2
   9  25   0   45.69    5.48   1
 -10  25   1    5.74    3.33  -2
  10  25   0    5.74    3.33   1
  11  25   0    8.98    5.45   1
  12  25   0   28.05    5.93   1
  13  25   0    2.10    3.71   1
   0  26   0   15.78    7.76  -2
   0  26   0   15.78    7.76   1
   1  26   0    2.96    4.41  -2
   1  26   0    2.96    4.41   1
   2  26   0    1.70    3.66  -2
   2  26   0    1.70    3.66   1
   3  26   0   13.14    3.65   1
   4  26   0   27.12    5.27   1
   5  26   0   76.23    7.83   1
   6  26   0   62.44    7.06   1
  -7  26   1   58.75   17.83  -2
   7  26   0   58.75   17.83   1
  -8  26   1   20.89    4.88  -2
   8  26   0   20.89    4.88   1
  -9  26   1    6.40    5.22  -2
   9  26   0    6.40    5.22   1
 -10  26   1   24.03    4.85  -2
  10  26   0   24.03    4.85   1
  11  26   0    5.89    3.15   1
  12  26   0    0.00    4.03   1
  13  26   0   -0.58    3.28   1
   1  27   0   51.26    5.76  -2
   1  27   0   51.26    5.76   1
   2  27   0  161.41   12.27  -2
   2  27   0  161.41   12.27   1
   3  27   0  314.82   21.04   1
   4  27   0   86.74    8.54   1
   5  27   0   36.78    6.04   1
   6  27   0    1.47    3.76   1
  -7  27   1   79.85    8.51  -2
   7  27   0   79.85    8.51   1
  -8  27   1   34.50    5.37  -2
   8  27   0   34.50    5.37   1
  -9  27   1   50.31    5.32  -2
   9  27   0   50.31    5.32   1
 -10  27   1   -0.80    3.18  -2
  10  27   0   -0.80    3.18   1
  11  27   0   -0.96    2.91   1
  12  27   0    1.05    3.71   1
  13  27   0   -1.05    4.20   1
   0  28   0  480.15   47.47  -2
   0  28   0  480.15   47.47   1
   1  28   0 1633.99   90.30  -2
   1  28   0 1633.99   90.30   1
   2  28   0   35.71    5.30  -2
   2  28   0   35.71    5.30   1
   3  28   0   47.13    7.43   1
   4  28   0   52.42    6.55   1
   5  28   0  168.29   13.57   1
   6  28   0    0.90    3.74   1
  -7  28   1  117.90   10.25  -2
   7  28   0  117.90   10.25   1
  -8  28   1   -3.34    3.34  -2
   8  28   0   -3.34    3.34   1
  -9  28   1   31.61    4.96  -2
   9  28   0   31.61    4.96   1
 -10  28   1    4.50    4.77  -2
  10  28   0    4.50    4.77   1
  11  28   0   91.60    8.44   1
  12  28   0    8.39    3.71   1
   1  29   0   73.16    7.36  -2
   1  29   0   73.16    7.36   1
   2  29   0    5.07    5.86  -2
   2  29   0    5.07    5.86   1
   3  29   0   43.52    7.17   1
   4  29   0  288.06   21.64   1
   5  29   0  200.66   15.99   1
   6  29   0   18.97    4.60   1
  -7  29   1   15.66    4.44  -2
   7  29   0   15.66    4.44   1
  -8  29   1   32.17    6.29  -2
   8  29   0   32.17    6.29   1
  -9  29   1  109.13   11.51  -2
   9  29   0  109.13   11.51   1
 -10  29   1    5.22    2.91  -2
  10  29   0    5.22    2.91   1
  11  29   0   13.45    4.90   1
  12  29   0    0.52    2.97   1
   0  30   0   25.95    6.25  -2
   0  30   0   25.95    6.25   1
   1  30   0   -3.29    3.76  -2
   1  30   0   -3.29    3.76   1
   2  30   0   -2.04    3.74  -2
   2  30   0   -2.04    3.74   1
   3  30   0   87.34   10.05   1
   4  30   0   -5.08    6.55   1
   5  30   0   -2.91    3.75   1
   6  30   0   -4.07    4.07   1
  -7  30   1   29.81    4.77  -2
   7  30   0   29.81    4.77   1
  -8  30   1    9.86    3.53  -2
   8  30   0    9.86    3.53   1
  -9  30   1   -0.99    3.23  -2
   9  30   0   -0.99    3.23   1
 -10  30   1   10.56    3.45  -2
  10  30   0   10.56    3.45   1
  11  30   0    3.85    3.28   1
   1  31   0   16.85    5.75  -2
   1  31   0   16.85    5.75   1
   2  31   0   90.80    9.09  -2
   2  31   0   90.80    9.09   1
   3  31   0   14.15    5.70   1
   4  31   0    6.14    5.04   1
   5  31   0   19.30    5.24   1
   6  31   0   -0.01    2.70   1
  -7  31   1    0.06    2.99  -2
   7  31   0    0.06    2.99   1
  -8  31   1    7.01    2.70  -2
   8  31   0    7.01    2.70   1
  -9  31   1   43.90    5.15  -2
   9  31   0   43.90    5.15   1
 -10  31   1    8.28    3.19  -2
  10  31   0    8.28    3.19   1
  11  31   0    8.39    5.25   1
   0  32   0  675.47   93.36  -2
   0  32   0  675.47   93.36   1
   1  32   0  390.53   31.29  -2
   1  32   0  390.53   31.29   1
   2  32   0    5.10    5.04  -2
   2  32   0    5.10    5.04   1
   3  32   0   21.74    5.80   1
   4  32   0   29.96    5.80   1
   5  32   0   -1.31    4.27   1
   6  32   0    0.39    2.99   1
  -7  32   1    9.35    4.27  -2
   7  32   0    9.35    4.27   1
  -8  32   1   14.37    3.75  -2
   8  32   0   14.37    3.75   1
  -9  32   1   37.65    5.53  -2
   9  32   0   37.65    5.53   1
 -10  32   1    8.04    3.28  -2
  10  32   0    8.04    3.28   1
   1  33   0    1.65    5.30  -2
   1  33   0    1.65    5.30   1
   2  33   0    0.52    4.45  -2
   2  33   0    0.52    4.45   1
   3  33   0   38.78    6.27   1
   4  33   0   12.51    5.77   1
   5  33   0    1.24    3.64   1
   6  33   0    6.50    3.49   1
  -7  33   1   13.90    4.27  -2
   7  33   0   13.90    4.27   1
  -8  33   1    3.41    2.70  -2
   8  33   0    3.41    2.70   1
  -9  33   1    5.90    2.70  -2
   9  33   0    5.90    2.70   1
   0  34   0   19.93    7.34  -2
   0  34   0   19.93    7.34   1
   1  34   0    7.34    5.25  -2
   1  34   0    7.34    5.25   1
   2  34   0   -2.10    5.25  -2
   2  34   0   -2.10    5.25   1
   3  34   0   10.05    4.27   1
   4  34   0   -3.64    3.64   1
   5  34   0    2.58    3.83   1
   6  34   0   -2.80    3.28   1
  -7  34   1    2.68    3.28  -2
   7  34   0    2.68    3.28   1
  -8  34   1    1.57    3.71  -2
   8  34   0    1.57    3.71   1
  -9  34   1   10.96    3.28  -2
   9  34   0   10.96    3.28   1
   1  35   0    4.20    5.25  -2
   1  35   0    4.20    5.25   1
   2  35   0    0.00    5.25  -2
   2  35   0    0.00    5.25   1
   3  35   0   -1.28   11.54   1
   4  35   0    4.90    3.28   1
   5  35   0    0.97    2.95   1
   6  35   0    1.31    3.15   1
  -7  35   1    0.75    2.52  -2
   7  35   0    0.75    2.52   1
  -8  35   1    1.40    3.67  -2
   8  35   0    1.40    3.67   1
   2  36   0    6.29    5.25  -2
   2  36   0    6.29    5.25   1
   3  36   0    5.25    8.39   1
   4  36   0   10.49    4.20   1
   5  36   0    5.40    2.62   1
   6  36   0   18.73    3.71   1
  -7  36   1    4.65    4.20  -2
   7  36   0    4.65    4.20   1
   3  37   0    7.34    4.20   1
   4  37   0   -2.52    2.52   1
   5  37   0   -2.10    3.15   1
   6  37   0   -2.10    2.10   1
 -17   0   1   -3.67    3.67  -2
 -17   0   1   -3.67    3.67   1
 -15   0   1   -4.72    4.72   1
 -13   0   1   -5.81    7.06   1
 -11   0   1   10.96    8.92   1
  -9   0   1   18.88   10.49   1
  -7   0   1   15.74    9.44   1
  -5   0   1   46.16   10.49   1
  -3   0   1    4.20    5.25   1
   1   0   1   16.78    6.29  -2
  -1   0   1   16.78    6.29   1
  -1   0   1    6.29    2.10  -2
   1   0   1    6.29    2.10   1
   3   0   1  262.26   37.77   1
   5   0   1    6.29    7.34   1
   7   0   1   48.26   13.64   1
   9   0   1   13.64   11.54   1
  11   0   1    4.32    4.98   1
  13   0   1   -1.31    5.63   1
  15   0   1    0.67    3.93   1
 -17   0   3   -2.58    2.58  -2
  17   0   1   -2.58    2.58   1
 -17   1   1    1.36    2.46  -2
 -17   1   1    1.36    2.46   1
 -16   1   1   49.24    7.42  -2
 -16   1   1   49.24    7.42   1
 -15   1   1    0.91    3.47   1
 -14   1   1   -0.25    5.69   1
 -13   1   1    4.72    3.62   1
 -12   1   1   -0.69    4.07   1
 -11   1   1   -3.38    3.86   1
  10   1   0  147.91   12.26  -2
 -10   1   1  147.91   12.26   1
   9   1   0  145.40   18.16  -2
  -9   1   1  145.40   18.16   1
   8   1   0 7032.80  674.57  -2
  -8   1   1 7032.80  674.57   1
   7   1   0    1.96    5.53  -2
  -7   1   1    1.96    5.53   1
  -6   1   1  162.60   19.24   1
  -5   1   1    0.67    4.20   1
  -4   1   136464.39 2473.28   1
  -3   1   1   60.29    7.02   1
   2   1   1   23.08    5.25  -2
  -2   1   1   23.08    5.25   1
   1   1   1  114.09   16.26  -2
  -1   1   1  114.09   16.26   1
   0   1   1   11.73    1.21  -2
   0   1   1   11.73    1.21   1
  -1   1   1    7.34    2.10  -2
   1   1   1    7.34    2.10   1
  -2   1   1  109.11   11.87  -2
   2   1   1  109.11   11.87   1
   3   1   1 1671.38  160.97   1
   4   1   1 7253.67  694.97   1
   5   1   1  533.32   52.67   1
   6   1   1   19.03   16.26   1
  -7   1   2    8.76    6.27  -2
   7   1   1    8.76    6.27   1
  -8   1   2 1175.66  114.98  -2
   8   1   1 1175.66  114.98   1
  -9   1   2   91.25   14.04  -2
   9   1   1   91.25   14.04   1
 -10   1   2   13.13    5.31  -2
  10   1   1   13.13    5.31   1
  11   1   1    7.56    3.69   1
  12   1   1   18.26    4.38   1
  13   1   1   -1.04    3.43   1
  14   1   1   -1.54    4.23   1
  15   1   1    0.30    3.07   1
 -16   1   3   30.44    3.32  -2
  16   1   1   30.44    3.32   1
 -17   1   3   -1.18    1.95  -2
  17   1   1   -1.18    1.95   1
 -17   2   1   -1.93    2.20  -2
 -17   2   1   -1.93    2.20   1
 -16   2   1  102.57   11.74  -2
 -16   2   1  102.57   11.74   1
 -15   2   1   17.65    4.42   1
 -14   2   1   34.52    6.29   1
 -13   2   1  141.28   10.02   1
 -12   2   1  237.65   16.15   1
 -11   2   1   90.23    9.27   1
  10   2   0  142.17   12.25  -2
 -10   2   1  142.17   12.25   1
   9   2   0   25.28    8.92  -2
  -9   2   1   25.28    8.92   1
   8   2   0  365.17   37.83  -2
  -8   2   1  365.17   37.83   1
   7   2   0  854.99   83.82  -2
  -7   2   1  854.99   83.82   1
  -6   2   1    7.20    5.53   1
  -5   2   1  190.87   20.39   1
  -4   2   121996.59 1506.43   1
  -3   2   126563.85 1805.25   1
   2   2   1 3703.72  501.44  -2
  -2   2   1 3703.72  501.44   1
   1   2   1   37.20    4.45  -2
  -1   2   1   37.20    4.45   1
   0   2   1 5350.40  529.90  -2
   0   2   1 5350.40  529.90   1
  -1   2   1 2535.87  243.30  -2
   1   2   1 2535.87  243.30   1
  -2   2   1   56.65   10.49  -2
   2   2   1   56.65   10.49   1
   3   2   127455.97 2820.54   1
   4   2   121977.05 1720.30   1
   5   2   1    6.29    5.19   1
   6   2   1 2024.97  195.09   1
  -7   2   2  223.30   24.84  -2
   7   2   1  223.30   24.84   1
  -8   2   2 3399.58  327.12  -2
   8   2   1 3399.58  327.12   1
  -9   2   2  159.13   19.65  -2
   9   2   1  159.13   19.65   1
 -10   2   2    7.54    4.71  -2
  10   2   1    7.54    4.71   1
  11   2   1   15.80    4.02   1
  12   2   1  794.96   45.37   1
  13   2   1   26.99    4.12   1
  14   2   1   16.31    4.49   1
  15   2   1   30.91    4.04   1
 -16   2   3   79.14    6.80  -2
  16   2   1   79.14    6.80   1
 -17   2   3   -1.95    1.95  -2
  17   2   1   -1.95    1.95   1
 -17   3   1   -2.32    2.32  -2
 -17   3   1   -2.32    2.32   1
 -16   3   1    4.10    2.99  -2
 -16   3   1    4.10    2.99   1
 -15   3   1    7.02    3.69   1
 -14   3   1    5.93    4.22   1
 -13   3   1   27.13    4.97   1
 -12   3   1   11.65    4.38   1
 -11   3   1    6.48    3.97   1
  10   3   0   20.75    5.05  -2
 -10   3   1   20.75    5.05   1
   9   3   0   73.25   11.80  -2
  -9   3   1   73.25   11.80   1
   8   3   0  605.70   60.45  -2
  -8   3   1  605.70   60.45   1
   7   3   0   98.77   12.97  -2
  -7   3   1   98.77   12.97   1
  -6   3   1    7.13    5.53   1
  -5   3   1  149.15   16.32   1
  -4   3   1 2768.61  265.56   1
  -3   3   1  934.05   90.12   1
   2   3   1  204.44   21.13  -2
  -2   3   1  204.44   21.13   1
   1   3   1   11.12    2.97  -2
  -1   3   1   11.12    2.97   1
   0   3   1    8.13    1.82  -2
   0   3   1    8.13    1.82   1
  -1   3   1    6.89    2.52  -2
   1   3   1    6.89    2.52   1
  -2   3   1   12.27    4.78  -2
   2   3   1   12.27    4.78   1
   3   3   1  710.70   68.99   1
   4   3   1  947.23   91.98   1
   5   3   1   60.75    9.25   1
   6   3   1  246.08   26.33   1
  -7   3   2   17.94    7.02  -2
   7   3   1   17.94    7.02   1
  -8   3   2   19.53    8.39  -2
   8   3   1   19.53    8.39   1
  -9   3   2   45.62   14.69  -2
   9   3   1   45.62   14.69   1
 -10   3   2  102.09    8.46  -2
  10   3   1  102.09    8.46   1
  11   3   1   15.57    4.00   1
  12   3   1   11.07    4.22   1
  13   3   1    9.65    3.71   1
  14   3   1   -0.38    3.65   1
  15   3   1    8.67    3.33   1
 -16   3   3    3.96    2.45  -2
  16   3   1    3.96    2.45   1
 -17   3   3    4.81    1.95  -2
  17   3   1    4.81    1.95   1
 -17   4   1   -0.15    2.54  -2
 -17   4   1   -0.15    2.54   1
 -16   4   1   -0.57    2.85  -2
 -16   4   1   -0.57    2.85   1
 -15   4   1   -3.38    3.38   1
 -14   4   1    2.50    4.22   1
 -13   4   1   -1.14    4.21   1
 -12   4   1    4.16    7.44   1
 -11   4   1   -1.09    3.87   1
  10   4   0   16.43    4.63  -2
 -10   4   1   16.43    4.63   1
   9   4   0    4.33    4.94  -2
  -9   4   1    4.33    4.94   1
   8   4   0 1068.90  104.59  -2
  -8   4   1 1068.90  104.59   1
   7   4   0   -0.35    5.53  -2
  -7   4   1   -0.35    5.53   1
  -6   4   1   -1.45    4.78   1
  -5   4   1    7.75    4.78   1
  -4   4   1   57.42    6.00   1
  -3   4   1   14.25    4.60   1
   2   4   1    7.59    4.78  -2
  -2   4   1    7.59    4.78   1
   1   4   1   18.22    7.34  -2
  -1   4   1   18.22    7.34   1
   0   4   1   26.76    4.45  -2
   0   4   1   26.76    4.45   1
  -1   4   1   40.86    6.29  -2
   1   4   1   40.86    6.29   1
  -2   4   1    3.76    4.27  -2
   2   4   1    3.76    4.27   1
   3   4   1   20.21    5.53   1
   4   4   1   22.26    8.39   1
   5   4   1   68.62    9.99   1
   6   4   1   10.89    5.38   1
  -7   4   2   15.51    7.02  -2
   7   4   1   15.51    7.02   1
  -8   4   2  843.83   83.45  -2
   8   4   1  843.83   83.45   1
  -9   4   2   14.69    7.76  -2
   9   4   1   14.69    7.76   1
 -10   4   2   -0.69    4.50  -2
  10   4   1   -0.69    4.50   1
  11   4   1    5.84    3.65   1
  12   4   1   -3.46    5.80   1
  13   4   1    4.39    3.52   1
  14   4   1   -1.88    3.28   1
  15   4   1    0.20    2.77   1
 -16   4   3    2.29    2.40  -2
  16   4   1    2.29    2.40   1
 -17   4   3    3.02    1.95  -2
  17   4   1    3.02    1.95   1
 -17   5   1   -0.73    3.03  -2
 -17   5   1   -0.73    3.03   1
 -16   5   1   -2.93    3.08  -2
 -16   5   1   -2.93    3.08   1
 -15   5   1   -0.58    3.26   1
 -14   5   1    2.21    4.41   1
 -13   5   1   27.81    4.94   1
 -12   5   1    7.58    4.24   1
 -11   5   1  107.34    8.70   1
  10   5   0   -0.75    4.10  -2
 -10   5   1   -0.75    4.10   1
   9   5   0   79.66    9.63  -2
  -9   5   1   79.66    9.63   1
   8   5   0  476.49   48.58  -2
  -8   5   1  476.49   48.58   1
   7   5   0  246.00   26.33  -2
  -7   5   1  246.00   26.33   1
  -6   5   1   77.75   12.06   1
  -5   5   1   10.34    5.04   1
  -4   5   1 1986.18  191.01   1
  -3   5   1  370.18   29.88   1
   2   5   1 1298.11  124.62  -2
  -2   5   1 1298.11  124.62   1
   1   5   1  157.23   35.10  -2
  -1   5   1  157.23   35.10   1
   0   5   1   70.29   12.59  -2
   0   5   1   70.29   12.59   1
  -1   5   1  941.72   91.24  -2
   1   5   1  941.72   91.24   1
  -2   5   1  738.62   71.21  -2
   2   5   1  738.62   71.21   1
   3   5   1  233.03   24.10   1
   4   5   1 7959.31  762.48   1
   5   5   1  851.00   83.45   1
   6   5   1   10.72    7.34   1
  -7   5   2  140.63   17.42  -2
   7   5   1  140.63   17.42   1
  -8   5   2  616.25   61.94  -2
   8   5   1  616.25   61.94   1
  -9   5   2   77.42    9.57  -2
   9   5   1   77.42    9.57   1
 -10   5   2   42.23    5.73  -2
  10   5   1   42.23    5.73   1
  11   5   1   39.41    5.01   1
  12   5   1   -3.52    3.52   1
  13   5   1    2.07    3.67   1
  14   5   1    5.93    3.06   1
  15   5   1   31.38    5.03   1
 -16   5   3    4.12    2.72  -2
  16   5   1    4.12    2.72   1
 -17   5   3    5.62    3.50  -2
  17   5   1    5.62    3.50   1
 -17   6   1   11.63    5.71  -2
 -17   6   1   11.63    5.71   1
 -16   6   1   76.99   10.49  -2
 -16   6   1   76.99   10.49   1
 -15   6   1    1.71    3.26   1
 -14   6   1    3.07    3.39   1
 -13   6   1   68.10    6.81   1
 -12   6   1  467.24   30.36   1
 -11   6   1   52.48    6.14   1
  10   6   0  467.95   29.63  -2
 -10   6   1  467.95   29.63   1
   9   6   0   54.59    8.63  -2
  -9   6   1   54.59    8.63   1
   8   6   0 5490.56  527.70  -2
  -8   6   1 5490.56  527.70   1
   7   6   0  142.17   17.42  -2
  -7   6   1  142.17   17.42   1
  -6   6   1 2216.48  214.00   1
  -5   6   1  302.83   25.42   1
  -4   6   1 3623.28  283.85   1
  -3   6   1 8172.21  782.50   1
   2   6   1   82.87   13.64  -2
  -2   6   1   82.87   13.64   1
   1   6   1 1733.09  166.90  -2
  -1   6   1 1733.09  166.90   1
   0   6   1   84.97   17.83  -2
   0   6   1   84.97   17.83   1
  -1   6   1 1876.23  180.25  -2
   1   6   1 1876.23  180.25   1
  -2   6   1 3091.73  296.71  -2
   2   6   1 3091.73  296.71   1
   3   6   1 7847.10 1063.62   1
   4   6   1   88.56   11.48   1
   5   6   1   24.18    7.02   1
   6   6   1   14.54    5.17   1
  -7   6   2  747.34   74.18  -2
   7   6   1  747.34   74.18   1
  -8   6   2  439.42   45.61  -2
   8   6   1  439.42   45.61   1
  -9   6   2    6.51    5.22  -2
   9   6   1    6.51    5.22   1
 -10   6   2  149.27   12.56  -2
  10   6   1  149.27   12.56   1
  11   6   1    0.13    3.38   1
  12   6   1  628.25   35.37   1
  13   6   1    1.91    3.74   1
  14   6   1   11.61    3.34   1
  15   6   1  119.19    9.44   1
 -16   6   3   37.65    5.15  -2
  16   6   1   37.65    5.15   1
 -17   6   3    4.05    3.74  -2
  17   6   1    4.05    3.74   1
 -17   7   1   -2.42    2.42  -2
 -17   7   1   -2.42    2.42   1
 -16   7   1    0.66    2.54  -2
 -16   7   1    0.66    2.54   1
 -15   7   1    1.90    3.26   1
 -14   7   1    3.55    3.37   1
 -13   7   1    5.15    3.46   1
 -12   7   1   89.43    8.95   1
 -11   7   1    2.52    3.84   1
  10   7   0   56.95    6.16  -2
 -10   7   1   56.95    6.16   1
   9   7   0   87.54    9.44  -2
  -9   7   1   87.54    9.44   1
   8   7   0  930.94   91.61  -2
  -8   7   1  930.94   91.61   1
   7   7   0  379.24   38.94  -2
  -7   7   1  379.24   38.94   1
  -6   7   1  434.27   43.75   1
  -5   7   1 1244.41  121.28   1
  -4   7   1   83.80    8.67   1
  -3   7   1  238.14   19.97   1
   2   7   1  148.61   12.91  -2
  -2   7   1  148.61   12.91   1
   1   7   1  869.17   84.56  -2
  -1   7   1  869.17   84.56   1
   0   7   1    5.25    6.29  -2
   0   7   1    5.25    6.29   1
  -1   7   1  402.36   40.06  -2
   1   7   1  402.36   40.06   1
  -2   7   1  137.92   15.19  -2
   2   7   1  137.92   15.19   1
   3   7   1   15.74    5.25   1
   4   7   1 1681.05  162.08   1
   5   7   1  103.87   13.86   1
   6   7   1  551.36   44.81   1
  -7   7   2   97.85   24.13  -2
   7   7   1   97.85   24.13   1
  -8   7   2  539.77   54.89  -2
   8   7   1  539.77   54.89   1
  -9   7   2   33.16    7.56  -2
   9   7   1   33.16    7.56   1
 -10   7   2   -0.11    3.56  -2
  10   7   1   -0.11    3.56   1
  11   7   1   -0.20    3.45   1
  12   7   1   -1.05    3.55   1
  13   7   1    3.63    3.23   1
  14   7   1   14.12    3.24   1
  15   7   1   -2.85    2.85   1
 -16   7   3    2.02    2.50  -2
  16   7   1    2.02    2.50   1
 -17   7   3    2.55    2.58  -2
  17   7   1    2.55    2.58   1
 -17   8   1    1.69    2.32  -2
 -17   8   1    1.69    2.32   1
 -16   8   1   -1.87    2.99  -2
 -16   8   1   -1.87    2.99   1
 -15   8   1    0.19    3.26   1
 -14   8   1   -0.83    3.33   1
 -13   8   1   -3.36    3.36   1
 -12   8   1    1.99    4.06   1
 -11   8   1    4.99    3.90   1
  10   8   0   17.40    4.14  -2
 -10   8   1   17.40    4.14   1
   9   8   0   31.65    6.31  -2
  -9   8   1   31.65    6.31   1
   8   8   0   16.89    7.02  -2
  -8   8   1   16.89    7.02   1
   7   8   0   14.19    6.27  -2
  -7   8   1   14.19    6.27   1
  -6   8   1   -0.59    5.80   1
  -5   8   1   -0.13    4.15   1
  -4   8   1    2.59    3.69   1
  -3   8   1    0.12    4.48   1
   2   8   1    3.46    3.81  -2
  -2   8   1    3.46    3.81   1
   1   8   1   13.50    5.53  -2
  -1   8   1   13.50    5.53   1
   0   8   1    3.15    6.29  -2
   0   8   1    3.15    6.29   1
  -1   8   1   -0.52    4.45  -2
   1   8   1   -0.52    4.45   1
  -2   8   1    5.08    4.78  -2
   2   8   1    5.08    4.78   1
   3   8   1   20.28    5.53   1
   4   8   1    1.80    5.04   1
   5   8   1    2.56    4.77   1
   6   8   1    1.09    4.77   1
  -7   8   2   25.36   19.93  -2
   7   8   1   25.36   19.93   1
  -8   8   2   33.57    9.25  -2
   8   8   1   33.57    9.25   1
  -9   8   2   55.22    8.67  -2
   9   8   1   55.22    8.67   1
 -10   8   2   14.59    3.77  -2
  10   8   1   14.59    3.77   1
  11   8   1   -2.90    3.13   1
  12   8   1    0.83    3.35   1
  13   8   1    1.97    3.09   1
  14   8   1    1.58    2.91   1
  15   8   1   -0.27    2.66   1
 -16   8   3   -0.56    2.54  -2
  16   8   1   -0.56    2.54   1
 -17   8   3    1.20    3.50  -2
  17   8   1    1.20    3.50   1
 -17   9   1    2.57    2.26  -2
 -17   9   1    2.57    2.26   1
 -16   9   1    6.47    3.15  -2
 -16   9   1    6.47    3.15   1
 -15   9   1    5.53    3.38   1
 -14   9   1    1.14    3.47   1
 -13   9   1   -0.52    3.54   1
 -12   9   1  199.57   13.15   1
 -11   9   1    1.66    4.60   1
  10   9   0   88.16    7.66  -2
 -10   9   1   88.16    7.66   1
   9   9   0  125.02    9.61  -2
  -9   9   1  125.02    9.61   1
   8   9   0  850.13   84.19  -2
  -8   9   1  850.13   84.19   1
   7   9   0   84.36  208.23  -2
  -7   9   1   84.36  208.23   1
  -6   9   1  215.51   23.70   1
  -5   9   1  377.70   31.69   1
  -4   9   1  423.84   34.72   1
  -3   9   1  145.00   13.65   1
   2   9   1 1030.89   81.76  -2
  -2   9   1 1030.89   81.76   1
   1   9   1  172.45   18.54  -2
  -1   9   1  172.45   18.54   1
   0   9   1    7.34    7.34  -2
   0   9   1    7.34    7.34   1
  -1   9   1   97.62   19.93  -2
   1   9   1   97.62   19.93   1
  -2   9   1  309.60   31.52  -2
   2   9   1  309.60   31.52   1
   3   9   1 1114.75  108.30   1
   4   9   1  132.95   16.32   1
   5   9   1  496.33   40.37   1
   6   9   1    9.98    5.63   1
  -7   9   2  341.51   49.83  -2
   7   9   1  341.51   49.83   1
  -8   9   2   58.49   18.36  -2
   8   9   1   58.49   18.36   1
  -9   9   2  114.54    9.18  -2
   9   9   1  114.54    9.18   1
 -10   9   2   48.16    4.50  -2
  10   9   1   48.16    4.50   1
  11   9   1   27.99    4.26   1
  12   9   1    6.00    3.40   1
  13   9   1    5.13    3.09   1
  14   9   1   -2.84    2.84   1
  15   9   1    2.96    2.93   1
 -16   9   3    3.66    2.93  -2
  16   9   1    3.66    2.93   1
 -17   9   3   11.94    5.78  -2
  17   9   1   11.94    5.78   1
 -17  10   1    5.62    2.58  -2
 -17  10   1    5.62    2.58   1
 -16  10   1   -0.56    2.78  -2
 -16  10   1   -0.56    2.78   1
 -15  10   1   93.91   12.98   1
 -14  10   1  118.52   12.26   1
 -13  10   1    9.69    3.55   1
 -12  10   1  138.92    9.96   1
 -11  10   1   17.08    3.89   1
  10  10   0   41.29    5.51  -2
 -10  10   1   41.29    5.51   1
   9  10   0  392.78   25.40  -2
  -9  10   1  392.78   25.40   1
   8  10   0 3176.42  249.73  -2
  -8  10   1 3176.42  249.73   1
   7  10   0   63.99   10.58  -2
  -7  10   1   63.99   10.58   1
  -6  10   1   -0.98    4.89   1
  -5  10   1  340.11   28.87   1
  -4  10   1 1815.16  144.75   1
  -3  10   1 2677.76  210.57   1
   2  10   1  147.92   13.85  -2
  -2  10   1  147.92   13.85   1
   1  10   1 1747.85  168.38  -2
  -1  10   1 1747.85  168.38   1
   0  10   1 2294.03  312.61  -2
   0  10   1 2294.03  312.61   1
  -1  10   1  524.41   74.48  -2
   1  10   1  524.41   74.48   1
  -2  10   1  124.84   14.84  -2
   2  10   1  124.84   14.84   1
   3  10   1   61.89   14.69   1
   4  10   1 2843.54  223.49   1
   5  10   1   22.22    6.00   1
   6  10   1  699.22   56.73   1
  -7  10   2 1904.65  146.97  -2
   7  10   1 1904.65  146.97   1
  -8  10   2 1743.57  117.75  -2
   8  10   1 1743.57  117.75   1
  -9  10   2  231.04   16.04  -2
   9  10   1  231.04   16.04   1
 -10  10   2   10.08    3.37  -2
  10  10   1   10.08    3.37   1
  11  10   1   26.62    4.01   1
  12  10   1  360.59   19.87   1
  13  10   1   11.50    3.24   1
  14  10   1  128.13   13.34   1
  15  10   1   22.74    3.91   1
 -16  10   3   59.84    7.76  -2
  16  10   1   59.84    7.76   1
 -17  10   3   15.54    3.26  -2
  17  10   1   15.54    3.26   1
 -17  11   1    2.61    2.91  -2
 -17  11   1    2.61    2.91   1
 -16  11   1    4.68    2.91  -2
 -16  11   1    4.68    2.91   1
 -15  11   1    1.10    3.53   1
 -14  11   1    2.13    3.61   1
 -13  11   1   68.21    6.34   1
 -12  11   1   47.68    7.74   1
 -11  11   1  174.71   12.69   1
  10  11   0   25.08    3.94  -2
 -10  11   1   25.08    3.94   1
   9  11   0  206.82   13.24  -2
  -9  11   1  206.82   13.24   1
   8  11   0  405.91   28.93  -2
  -8  11   1  405.91   28.93   1
   7  11   0  103.49   19.93  -2
  -7  11   1  103.49   19.93   1
  -6  11   1  392.98   32.90   1
  -5  11   1   76.69    9.04   1
  -4  11   1 3659.66  287.49   1
  -3  11   1  209.07   23.00   1
   2  11   1    8.14    4.55  -2
  -2  11   1    8.14    4.55   1
   1  11   1   13.64    5.93  -2
  -1  11   1   13.64    5.93   1
   0  11   1    5.39    5.77  -2
   0  11   1    5.39    5.77   1
  -1  11   1   50.82    8.51  -2
   1  11   1   50.82    8.51   1
  -2  11   1   40.87   10.64  -2
   2  11   1   40.87   10.64   1
   3  11   1    2.64   10.26   1
   4  11   1  348.62   29.47   1
   5  11   1  265.53   23.61   1
   6  11   1    5.52    5.78   1
  -7  11   2   76.54    8.77  -2
   7  11   1   76.54    8.77   1
  -8  11   2  906.50   55.81  -2
   8  11   1  906.50   55.81   1
  -9  11   2   83.22    6.52  -2
   9  11   1   83.22    6.52   1
 -10  11   2    7.59    3.20  -2
  10  11   1    7.59    3.20   1
  11  11   1  278.05   16.10   1
  12  11   1   44.15    5.20   1
  13  11   1  107.87    8.06   1
  14  11   1    6.67    3.11   1
  15  11   1    7.53    3.69   1
 -16  11   3    2.10    5.77  -2
  16  11   1    2.10    5.77   1
 -17  11   3    5.59    2.42  -2
  17  11   1    5.59    2.42   1
 -17  12   1    0.00    4.20  -2
 -17  12   1    0.00    4.20   1
 -16  12   1    1.13    2.91  -2
 -16  12   1    1.13    2.91   1
 -15  12   1   -0.84    3.81   1
 -14  12   1   -1.58    4.15   1
 -13  12   1    3.53    5.21   1
 -12  12   1   -3.38    3.38   1
 -11  12   1    7.62    3.81   1
  10  12   0   61.18    5.48  -2
 -10  12   1   61.18    5.48   1
   9  12   0  166.35   11.96  -2
  -9  12   1  166.35   11.96   1
   8  12   0    3.23    4.09  -2
  -8  12   1    3.23    4.09   1
   7  12   0   11.48    8.92  -2
  -7  12   1   11.48    8.92   1
  -6  12   1    4.03    5.22   1
  -5  12   1    7.91    5.81   1
  -4  12   1    0.59    4.94   1
  -3  12   1    2.83    4.77   1
   2  12   1   12.47    6.55  -2
  -2  12   1   12.47    6.55   1
   1  12   1   -1.89    5.53  -2
  -1  12   1   -1.89    5.53   1
   0  12   1    1.47    5.53  -2
   0  12   1    1.47    5.53   1
  -1  12   1    4.55    5.53  -2
   1  12   1    4.55    5.53   1
  -2  12   1    2.58    4.77  -2
   2  12   1    2.58    4.77   1
   3  12   1    3.51    4.94   1
   4  12   1    6.53    5.74   1
   5  12   1    2.06    5.38   1
   6  12   1    7.87    5.83   1
  -7  12   2  313.09  178.38  -2
   7  12   1  313.09  178.38   1
  -8  12   2  283.27   19.00  -2
   8  12   1  283.27   19.00   1
  -9  12   2   17.40    4.38  -2
   9  12   1   17.40    4.38   1
 -10  12   2    3.90    2.94  -2
  10  12   1    3.90    2.94   1
  11  12   1    5.77    3.28   1
  12  12   1    5.69    3.20   1
  13  12   1    0.69    3.56   1
  14  12   1    4.35    2.84   1
  15  12   1   -3.39    3.39   1
 -16  12   3    0.31    5.76  -2
  16  12   1    0.31    5.76   1
 -16  13   1    0.67    4.04  -2
 -16  13   1    0.67    4.04   1
 -15  13   1    3.42    3.71   1
 -14  13   1   -3.69    3.69   1
 -13  13   1   -0.54    3.97   1
 -12  13   1   20.74    4.86   1
 -11  13   1  156.72   13.47   1
  10  13   0    6.93    3.58  -2
 -10  13   1    6.93    3.58   1
   9  13   0   52.22    7.42  -2
  -9  13   1   52.22    7.42   1
   8  13   0   14.33    4.75  -2
  -8  13   1   14.33    4.75   1
   7  13   0  150.62   14.23  -2
  -7  13   1  150.62   14.23   1
  -6  13   1  225.91   25.19   1
  -5  13   1   14.85    5.70   1
  -4  13   1  240.40   21.58   1
  -3  13   1   10.42    5.63   1
   2  13   1   61.66  289.53  -2
  -2  13   1   61.66  289.53   1
   1  13   1    6.85    6.27  -2
  -1  13   1    6.85    6.27   1
   0  13   1  381.85   39.31  -2
   0  13   1  381.85   39.31   1
  -1  13   1    0.00    5.93  -2
   1  13   1    0.00    5.93   1
  -2  13   1  792.73   63.79  -2
   2  13   1  792.73   63.79   1
   3  13   1   18.85    6.17   1
   4  13   1   60.87    9.40   1
   5  13   1 1166.77   93.47   1
   6  13   1    8.02    5.78   1
  -7  13   2   31.03    4.88  -2
   7  13   1   31.03    4.88   1
  -8  13   2   72.27    6.75  -2
   8  13   1   72.27    6.75   1
  -9  13   2   18.62    3.44  -2
   9  13   1   18.62    3.44   1
 -10  13   2   -2.78    2.78  -2
  10  13   1   -2.78    2.78   1
  11  13   1    0.48    4.93   1
  12  13   1   29.59    3.94   1
  13  13   1    4.44    3.13   1
  14  13   1   14.45    4.62   1
  15  13   1    3.90    3.53   1
 -16  13   3    5.80    3.31  -2
  16  13   1    5.80    3.31   1
 -16  14   1   16.61    3.75  -2
 -16  14   1   16.61    3.75   1
 -15  14   1   -3.39    3.39   1
 -14  14   1   -3.33    3.69   1
 -13  14   1   35.98    5.34   1
 -12  14   1  359.91   23.84   1
 -11  14   1  123.31   14.53   1
  10  14   0  162.87   12.34  -2
 -10  14   1  162.87   12.34   1
   9  14   0  824.04   57.94  -2
  -9  14   1  824.04   57.94   1
   8  14   0 1576.35  108.18  -2
  -8  14   1 1576.35  108.18   1
   7  14   0  670.05   46.92  -2
  -7  14   1  670.05   46.92   1
  -6  14   1 1239.36  121.28   1
  -5  14   1   35.03    7.76   1
  -4  14   1  888.61   71.46   1
  -3  14   1  185.51   30.42   1
   2  14   1 3712.66  357.17  -2
  -2  14   1 3712.66  357.17   1
   1  14   1    1.48    6.27  -2
  -1  14   1    1.48    6.27   1
   0  14   1 3165.27  305.61  -2
   0  14   1 3165.27  305.61   1
  -1  14   1   13.79    7.55  -2
   1  14   1   13.79    7.55   1
  -2  14   1 1443.44  183.72  -2
   2  14   1 1443.44  183.72   1
   3  14   1  874.56   70.66   1
   4  14   1 1634.16  129.81   1
   5  14   1  503.39   41.99   1
   6  14   1  403.11   42.65   1
  -7  14   2   39.95    5.16  -2
   7  14   1   39.95    5.16   1
  -8  14   2  149.85   11.17  -2
   8  14   1  149.85   11.17   1
  -9  14   2   84.97    6.93  -2
   9  14   1   84.97    6.93   1
 -10  14   2   29.94    4.07  -2
  10  14   1   29.94    4.07   1
  11  14   1    3.61    3.10   1
  12  14   1  271.40   15.26   1
  13  14   1   16.41    3.67   1
  14  14   1   -1.49    4.01   1
  15  14   1   31.35    6.27   1
 -16  14   3   78.72    7.27  -2
  16  14   1   78.72    7.27   1
 -16  15   1    1.05    3.71  -2
 -16  15   1    1.05    3.71   1
 -15  15   1   22.20    8.37   1
 -14  15   1    2.72    3.69   1
 -13  15   1   11.57    4.77   1
 -12  15   1   -2.55    3.83   1
 -11  15   1   -2.88    4.10   1
  10  15   0   67.51    7.10  -2
 -10  15   1   67.51    7.10   1
   9  15   0  125.33   11.42  -2
  -9  15   1  125.33   11.42   1
   8  15   0    1.03    5.45  -2
  -8  15   1    1.03    5.45   1
   7  15   0  533.72   37.87  -2
  -7  15   1  533.72   37.87   1
  -6  15   1  198.10   18.72   1
  -5  15   1   29.28    8.88   1
  -4  15   1   29.31    6.75   1
  -3  15   1 1302.77  126.47   1
   2  15   1   10.32    7.02  -2
  -2  15   1   10.32    7.02   1
   1  15   1  233.02   26.67  -2
  -1  15   1  233.02   26.67   1
   0  15   1  228.46   25.22  -2
   0  15   1  228.46   25.22   1
  -1  15   1   96.27   33.57  -2
   1  15   1   96.27   33.57   1
  -2  15   1   46.91    9.64  -2
   2  15   1   46.91    9.64   1
   3  15   1  718.24   59.31   1
   4  15   1   12.23    6.24   1
   5  15   1   -1.37    5.02   1
   6  15   1   49.27    7.03   1
  -7  15   2  266.81   24.09  -2
   7  15   1  266.81   24.09   1
  -8  15   2    8.74    3.77  -2
   8  15   1    8.74    3.77   1
  -9  15   2  127.31    9.00  -2
   9  15   1  127.31    9.00   1
 -10  15   2    0.95    3.46  -2
  10  15   1    0.95    3.46   1
  11  15   1    2.60    3.28   1
  12  15   1    4.00    3.52   1
  13  15   1    5.68    3.33   1
  14  15   1   -0.26    3.40   1
  15  15   1    8.92    4.72   1
 -16  15   3    9.09    3.03  -2
  16  15   1    9.09    3.03   1
 -16  16   1    2.10    3.71  -2
 -16  16   1    2.10    3.71   1
 -15  16   1   -2.15    4.44   1
 -14  16   1    2.90    3.53   1
 -13  16   1    1.21    4.15   1
 -12  16   1    0.23    4.85   1
 -11  16   1   -4.06    4.06   1
  10  16   0    4.99    4.41  -2
 -10  16   1    4.99    4.41   1
   9  16   0    5.54    5.08  -2
  -9  16   1    5.54    5.08   1
   8  16   0    8.30    6.23  -2
  -8  16   1    8.30    6.23   1
   7  16   0   29.83   17.17  -2
  -7  16   1   29.83   17.17   1
  -6  16   1    7.04    4.69   1
  -5  16   1    5.50    5.99   1
  -4  16   1   46.43   11.93   1
  -3  16   1   10.71   15.21   1
   2  16   1   27.18    8.06  -2
  -2  16   1   27.18    8.06   1
   1  16   1   46.18    9.64  -2
  -1  16   1   46.18    9.64   1
   0  16   1    8.83   11.54  -2
   0  16   1    8.83   11.54   1
  -1  16   1   78.83   12.22  -2
   1  16   1   78.83   12.22   1
  -2  16   1   41.47    9.25  -2
   2  16   1   41.47    9.25   1
   3  16   1    4.88    8.92   1
   4  16   1    6.16    6.00   1
   5  16   1  147.99   15.72   1
   6  16   1   60.10    7.23   1
  -7  16   2   74.11    9.39  -2
   7  16   1   74.11    9.39   1
  -8  16   2   76.58    8.39  -2
   8  16   1   76.58    8.39   1
  -9  16   2   24.43    4.60  -2
   9  16   1   24.43    4.60   1
 -10  16   2    2.56    4.56  -2
  10  16   1    2.56    4.56   1
  11  16   1   -0.33    3.16   1
  12  16   1    9.51    4.65   1
  13  16   1    1.75    3.26   1
  14  16   1   -2.29    3.39   1
  15  16   1    4.01    4.03   1
 -16  16   3    0.00    3.46  -2
  16  16   1    0.00    3.46   1
 -16  17   1   -0.35    2.42  -2
 -16  17   1   -0.35    2.42   1
 -15  17   1    0.08    2.78   1
 -14  17   1   -1.16    3.53   1
 -13  17   1    6.01    4.15   1
 -12  17   1    7.96    5.52   1
 -11  17   1    5.09    4.60   1
  10  17   0   21.28    5.07  -2
 -10  17   1   21.28    5.07   1
   9  17   0   58.85   11.15  -2
  -9  17   1   58.85   11.15   1
   8  17   0  247.82   19.61  -2
  -8  17   1  247.82   19.61   1
   7  17   0   24.65    8.03  -2
  -7  17   1   24.65    8.03   1
  -6  17   1  159.04   16.12   1
  -5  17   1  216.88   17.04   1
  -4  17   1  109.97   17.83   1
  -3  17   1   72.89   54.21   1
   2  17   1   75.99   12.22  -2
  -2  17   1   75.99   12.22   1
   1  17   1  808.19   80.11  -2
  -1  17   1  808.19   80.11   1
   0  17   1   15.21    7.42  -2
   0  17   1   15.21    7.42   1
  -1  17   1  895.36   88.27  -2
   1  17   1  895.36   88.27   1
  -2  17   1   24.65    8.16  -2
   2  17   1   24.65    8.16   1
   3  17   1 1020.20  100.88   1
   4  17   1    2.46    6.00   1
   5  17   1   10.51    4.30   1
   6  17   1    1.98    4.26   1
  -7  17   2   50.16    7.28  -2
   7  17   1   50.16    7.28   1
  -8  17   2   27.11    4.88  -2
   8  17   1   27.11    4.88   1
  -9  17   2   19.65    4.33  -2
   9  17   1   19.65    4.33   1
 -10  17   2  152.03   10.28  -2
  10  17   1  152.03   10.28   1
  11  17   1   10.30    4.07   1
  12  17   1    5.96    3.44   1
  13  17   1   14.45    3.72   1
  14  17   1    0.00    7.34   1
  15  17   1    0.52    3.71   1
 -16  17   3    4.92    2.78  -2
  16  17   1    4.92    2.78   1
 -15  18   1   -0.52    3.71   1
 -14  18   1    6.91    3.53   1
 -13  18   1   -0.56    3.69   1
 -12  18   1   -3.87    3.87   1
 -11  18   1   99.50    8.65   1
  10  18   0   33.87    7.21  -2
 -10  18   1   33.87    7.21   1
   9  18   0  278.18   21.69  -2
  -9  18   1  278.18   21.69   1
   8  18   0  402.42   25.37  -2
  -8  18   1  402.42   25.37   1
   7  18   0   13.59    3.98  -2
  -7  18   1   13.59    3.98   1
  -6  18   1  132.35   11.89   1
  -5  18   1 1129.22   92.01   1
  -4  18   1  121.14   15.19   1
  -3  18   1  422.73   44.13   1
   2  18   1   25.23    7.76  -2
  -2  18   1   25.23    7.76   1
   1  18   1  232.89   37.77  -2
  -1  18   1  232.89   37.77   1
   0  18   1 7579.70  727.61  -2
   0  18   1 7579.70  727.61   1
  -1  18   1  599.00   60.83  -2
   1  18   1  599.00   60.83   1
  -2  18   1  284.76   31.90  -2
   2  18   1  284.76   31.90   1
   3  18   1   11.49    7.31   1
   4  18   1 1739.25  105.18   1
   5  18   1  442.14   29.76   1
   6  18   1  227.14   15.29   1
  -7  18   2  148.84   11.67  -2
   7  18   1  148.84   11.67   1
  -8  18   2   11.32    5.64  -2
   8  18   1   11.32    5.64   1
  -9  18   2   -1.94    3.23  -2
   9  18   1   -1.94    3.23   1
 -10  18   2    3.46    3.28  -2
  10  18   1    3.46    3.28   1
  11  18   1    6.40    3.30   1
  12  18   1   41.85    4.68   1
  13  18   1   16.53    5.99   1
  14  18   1   -0.29    4.03   1
  15  18   1    1.05    3.71   1
 -15  19   1    4.20    3.71   1
 -14  19   1    4.29    3.15   1
 -13  19   1   -2.35    3.53   1
 -12  19   1    3.41    4.15   1
 -11  19   1   41.31    5.72   1
  10  19   0   11.84    4.71  -2
 -10  19   1   11.84    4.71   1
   9  19   0   49.96    6.42  -2
  -9  19   1   49.96    6.42   1
   8  19   0   98.53    9.61  -2
  -8  19   1   98.53    9.61   1
   7  19   0  108.90    9.21  -2
  -7  19   1  108.90    9.21   1
  -6  19   1  150.37   13.88   1
  -5  19   1   68.79    8.59   1
  -4  19   1  159.46   11.55   1
  -3  19   1  160.53   13.39   1
   2  19   1  269.53   30.41  -2
  -2  19   1  269.53   30.41   1
   1  19   1   11.24    7.76  -2
  -1  19   1   11.24    7.76   1
   0  19   1  119.02   16.68  -2
   0  19   1  119.02   16.68   1
  -1  19   1    0.33    7.87  -2
   1  19   1    0.33    7.87   1
  -2  19   1   80.44   12.97  -2
   2  19   1   80.44   12.97   1
   3  19   1  194.67   13.40   1
   4  19   1   92.44    7.86   1
   5  19   1   15.17    4.57   1
   6  19   1    4.36    4.07   1
  -7  19   2   48.45    8.37  -2
   7  19   1   48.45    8.37   1
  -8  19   2   59.35    8.02  -2
   8  19   1   59.35    8.02   1
  -9  19   2   14.73    5.04  -2
   9  19   1   14.73    5.04   1
 -10  19   2   25.90    4.17  -2
  10  19   1   25.90    4.17   1
  11  19   1   34.89    5.44   1
  12  19   1    7.12    3.33   1
  13  19   1    4.50    2.88   1
  14  19   1    0.81    4.78   1
  15  19   1   -1.40    4.12   1
 -15  20   1    3.73    3.28   1
 -14  20   1    3.34    3.53   1
 -13  20   1    2.75    3.62   1
 -12  20   1   -1.20    3.80   1
 -11  20   1   -1.20    4.89   1
  10  20   0    3.07    3.29  -2
 -10  20   1    3.07    3.29   1
   9  20   0   50.44    6.27  -2
  -9  20   1   50.44    6.27   1
   8  20   0   26.37    4.65  -2
  -8  20   1   26.37    4.65   1
   7  20   0   20.44    5.30  -2
  -7  20   1   20.44    5.30   1
  -6  20   1    0.38    4.53   1
  -5  20   1   16.76    5.66   1
  -4  20   1    3.30    3.75   1
  -3  20   1   11.43    3.81   1
   2  20   1   11.25    4.34  -2
  -2  20   1   11.25    4.34   1
   1  20   1    8.24    4.69  -2
  -1  20   1    8.24    4.69   1
   0  20   1    4.72    7.42  -2
   0  20   1    4.72    7.42   1
  -1  20   1   22.55    8.90  -2
   1  20   1   22.55    8.90   1
  -2  20   1   60.54    5.98  -2
   2  20   1   60.54    5.98   1
   3  20   1    6.96    3.23   1
   4  20   1    2.64    3.17   1
   5  20   1    2.77    4.53   1
   6  20   1   20.32    7.53   1
  -7  20   2   26.53    8.78  -2
   7  20   1   26.53    8.78   1
  -8  20   2    7.66    3.75  -2
   8  20   1    7.66    3.75   1
  -9  20   2   25.80    4.67  -2
   9  20   1   25.80    4.67   1
 -10  20   2   25.89    3.90  -2
  10  20   1   25.89    3.90   1
  11  20   1    1.94    2.98   1
  12  20   1    3.71    3.33   1
  13  20   1   -3.63    3.63   1
  14  20   1    2.10    3.71   1
  15  20   1    0.97    2.78   1
 -15  21   1    0.58    4.20   1
 -14  21   1   -0.57    4.03   1
 -13  21   1    1.97    3.53   1
 -12  21   1   38.24    5.80   1
 -11  21   1   -0.57    4.04   1
  10  21   0    9.71    3.43  -2
 -10  21   1    9.71    3.43   1
   9  21   0  178.91   14.43  -2
  -9  21   1  178.91   14.43   1
   8  21   0   54.04    9.02  -2
  -8  21   1   54.04    9.02   1
   7  21   0  183.34   14.55  -2
  -7  21   1  183.34   14.55   1
  -6  21   1   -0.29    3.60   1
  -5  21   1  208.01   15.88   1
  -4  21   1   24.34    8.10   1
  -3  21   1   64.85    5.61   1
   2  21   1   10.44    3.95  -2
  -2  21   1   10.44    3.95   1
   1  21   1   19.85    3.26  -2
  -1  21   1   19.85    3.26   1
   0  21   1  102.15    8.54  -2
   0  21   1  102.15    8.54   1
  -1  21   1    5.85    2.92  -2
   1  21   1    5.85    2.92   1
  -2  21   1   20.07    4.03  -2
   2  21   1   20.07    4.03   1
   3  21   1    2.43    3.02   1
   4  21   1  678.48   38.30   1
   5  21   1    8.46    3.75   1
   6  21   1   40.79    5.59   1
  -7  21   2   52.42    6.04  -2
   7  21   1   52.42    6.04   1
  -8  21   2  127.58   16.69  -2
   8  21   1  127.58   16.69   1
  -9  21   2   51.40    5.83  -2
   9  21   1   51.40    5.83   1
 -10  21   2   -1.43    2.88  -2
  10  21   1   -1.43    2.88   1
  11  21   1    0.93    2.86   1
  12  21   1   -0.48    3.03   1
  13  21   1   -4.45    4.45   1
  14  21   1   -2.10    4.20   1
  15  21   1    0.00    3.15   1
 -14  22   1   20.66    6.82   1
 -13  22   1    0.30    3.05   1
 -12  22   1   64.57    8.27   1
 -11  22   1   35.75    8.14   1
  10  22   0   90.11    7.74  -2
 -10  22   1   90.11    7.74   1
   9  22   0  140.17   11.51  -2
  -9  22   1  140.17   11.51   1
   8  22   0  748.84   51.51  -2
  -8  22   1  748.84   51.51   1
   7  22   0   40.47    5.61  -2
  -7  22   1   40.47    5.61   1
  -6  22   1  142.13   11.55   1
  -5  22   1   87.54    8.07   1
  -4  22   1   70.32    6.25   1
  -3  22   1   31.55    6.94   1
   2  22   1   32.52    8.39  -2
  -2  22   1   32.52    8.39   1
   1  22   1   29.33    5.04  -2
  -1  22   1   29.33    5.04   1
   0  22   1  346.37   26.61  -2
   0  22   1  346.37   26.61   1
  -1  22   1   71.94    7.67  -2
   1  22   1   71.94    7.67   1
  -2  22   1  612.16   31.85  -2
   2  22   1  612.16   31.85   1
   3  22   1  416.37   23.77   1
   4  22   1  273.35   16.52   1
   5  22   1   17.91    4.08   1
   6  22   1  180.56   21.84   1
  -7  22   2    6.46    4.68  -2
   7  22   1    6.46    4.68   1
  -8  22   2  302.88   22.31  -2
   8  22   1  302.88   22.31   1
  -9  22   2   -1.73    3.94  -2
   9  22   1   -1.73    3.94   1
 -10  22   2  107.60    8.71  -2
  10  22   1  107.60    8.71   1
  11  22   1   82.38    7.11   1
  12  22   1   42.11    5.07   1
  13  22   1   18.08    8.92   1
  14  22   1    0.35    3.03   1
 -14  23   1    3.67    3.71   1
 -13  23   1   11.06    6.29   1
 -12  23   1   -3.28    3.93   1
 -11  23   1   22.91    8.86   1
  10  23   0    0.10    2.95  -2
 -10  23   1    0.10    2.95   1
   9  23   0   29.12    4.66  -2
  -9  23   1   29.12    4.66   1
   8  23   0   32.82    7.27  -2
  -8  23   1   32.82    7.27   1
   7  23   0  107.78    9.78  -2
  -7  23   1  107.78    9.78   1
  -6  23   1  155.42   12.84   1
  -5  23   1  187.43   14.81   1
  -4  23   1   19.54    4.48   1
  -3  23   1   10.51    3.36   1
   2  23   1   77.04    6.39  -2
  -2  23   1   77.04    6.39   1
   1  23   1  293.18   17.59  -2
  -1  23   1  293.18   17.59   1
   0  23   1   16.72    3.85  -2
   0  23   1   16.72    3.85   1
  -1  23   1  107.77    7.11  -2
   1  23   1  107.77    7.11   1
  -2  23   1   69.93    5.82  -2
   2  23   1   69.93    5.82   1
   3  23   1  173.98   10.49   1
   4  23   1   79.81    7.89   1
   5  23   1  303.01   22.17   1
   6  23   1  312.90   23.16   1
  -7  23   2   50.38    6.15  -2
   7  23   1   50.38    6.15   1
  -8  23   2   46.28    6.51  -2
   8  23   1   46.28    6.51   1
  -9  23   2   30.88    4.97  -2
   9  23   1   30.88    4.97   1
 -10  23   2    0.84    2.95  -2
  10  23   1    0.84    2.95   1
  11  23   1   -2.68    2.77   1
  12  23   1   13.32    4.03   1
  13  23   1   11.54    5.19   1
  14  23   1   -3.28    3.28   1
 -14  24   1    1.05    2.97   1
 -13  24   1    0.67    4.20   1
 -12  24   1    0.85    3.39   1
 -11  24   1   13.55   13.33   1
  10  24   0    0.67    3.18  -2
 -10  24   1    0.67    3.18   1
   9  24   0   55.22    6.56  -2
  -9  24   1   55.22    6.56   1
   8  24   0    0.70    3.80  -2
  -8  24   1    0.70    3.80   1
   7  24   0   39.80    7.26  -2
  -7  24   1   39.80    7.26   1
  -6  24   1   -0.62    6.06   1
  -5  24   1   16.19    5.91   1
  -4  24   1   42.25    7.98   1
  -3  24   1   -3.01    3.01   1
   2  24   1    7.12    3.24  -2
  -2  24   1    7.12    3.24   1
   1  24   1   48.28    4.55  -2
  -1  24   1   48.28    4.55   1
   0  24   1   11.13    4.05  -2
   0  24   1   11.13    4.05   1
  -1  24   1   41.21    5.19  -2
   1  24   1   41.21    5.19   1
  -2  24   1    7.80    3.18  -2
   2  24   1    7.80    3.18   1
   3  24   1    2.20    3.44   1
   4  24   1   -3.49    3.49   1
   5  24   1   -1.52    4.71   1
   6  24   1   43.67    6.97   1
  -7  24   2   53.45    6.51  -2
   7  24   1   53.45    6.51   1
  -8  24   2   -1.88    3.83  -2
   8  24   1   -1.88    3.83   1
  -9  24   2   -0.95    3.73  -2
   9  24   1   -0.95    3.73   1
 -10  24   2    4.98    3.01  -2
  10  24   1    4.98    3.01   1
  11  24   1    9.56    4.42   1
  12  24   1    4.35    3.05   1
  13  24   1   -3.20    3.20   1
  14  24   1   -1.05    3.15   1
 -13  25   1   13.26    4.20   1
 -12  25   1    7.76    3.81   1
 -11  25   1   27.30    4.94   1
  10  25   0    5.43    3.26  -2
 -10  25   1    5.43    3.26   1
   9  25   0  118.64   13.17  -2
  -9  25   1  118.64   13.17   1
   8  25   0   25.64    6.06  -2
  -8  25   1   25.64    6.06   1
   7  25   0    2.76    3.31  -2
  -7  25   1    2.76    3.31   1
  -6  25   1   -0.84    6.51   1
  -5  25   1  635.29   44.47   1
  -4  25   1   -1.20    4.56   1
  -3  25   1  115.45   11.81   1
   2  25   1   -0.20    3.10  -2
  -2  25   1   -0.20    3.10   1
   1  25   1   -0.02    3.36  -2
  -1  25   1   -0.02    3.36   1
   0  25   1   41.78    4.93  -2
   0  25   1   41.78    4.93   1
  -1  25   1    0.95    5.32  -2
   1  25   1    0.95    5.32   1
  -2  25   1   51.74    4.65  -2
   2  25   1   51.74    4.65   1
   3  25   1    9.44    4.30   1
   4  25   1   -2.95    3.92   1
   5  25   1   76.10   14.54   1
   6  25   1   11.63    4.34   1
  -7  25   2  100.19    9.09  -2
   7  25   1  100.19    9.09   1
  -8  25   2   35.79    5.91  -2
   8  25   1   35.79    5.91   1
  -9  25   2   36.47    4.24  -2
   9  25   1   36.47    4.24   1
 -10  25   2    0.50    2.90  -2
  10  25   1    0.50    2.90   1
  11  25   1   20.59    4.60   1
  12  25   1    2.45    3.63   1
  13  25   1    7.87    4.72   1
 -13  26   1   13.64    3.71   1
 -12  26   1    8.39    4.45   1
 -11  26   1   57.88   12.16   1
  10  26   0   97.23    7.99  -2
 -10  26   1   97.23    7.99   1
   9  26   0    4.49    3.93  -2
  -9  26   1    4.49    3.93   1
   8  26   0   87.35    8.61  -2
  -8  26   1   87.35    8.61   1
   7  26   0  459.55   33.11  -2
  -7  26   1  459.55   33.11   1
  -6  26   1  375.48   27.10   1
  -5  26   1   21.19    5.00   1
  -4  26   1   14.24    5.03   1
  -3  26   1  460.50   29.12   1
   2  26   1    2.10    3.99  -2
  -2  26   1    2.10    3.99   1
   1  26   1  160.25   12.27  -2
  -1  26   1  160.25   12.27   1
   0  26   1   83.01    8.05  -2
   0  26   1   83.01    8.05   1
  -1  26   1   77.30    9.33  -2
   1  26   1   77.30    9.33   1
  -2  26   1   20.31    3.88  -2
   2  26   1   20.31    3.88   1
   3  26   1  111.76    8.29   1
   4  26   1  962.33   67.86   1
   5  26   1  454.74   32.31   1
   6  26   1  445.41   31.41   1
  -7  26   2  171.27   13.78  -2
   7  26   1  171.27   13.78   1
  -8  26   2   33.41    6.38  -2
   8  26   1   33.41    6.38   1
  -9  26   2    2.31    3.33  -2
   9  26   1    2.31    3.33   1
 -10  26   2   87.10    8.44  -2
  10  26   1   87.10    8.44   1
  11  26   1   71.85    7.22   1
  12  26   1    5.89    3.31   1
  13  26   1   68.64   13.64   1
 -13  27   1    4.20    4.20   1
 -12  27   1    4.72    3.71   1
 -11  27   1    3.45    3.05   1
  10  27   0   14.75    3.33  -2
 -10  27   1   14.75    3.33   1
   9  27   0  141.61   12.69  -2
  -9  27   1  141.61   12.69   1
   8  27   0   13.97    3.92  -2
  -8  27   1   13.97    3.92   1
   7  27   0    8.00    9.69  -2
  -7  27   1    8.00    9.69   1
  -6  27   1    5.28    4.26   1
  -5  27   1  164.36   13.59   1
  -4  27   1  185.24   15.01   1
  -3  27   1  423.91   27.14   1
   2  27   1  138.77   14.19  -2
  -2  27   1  138.77   14.19   1
   1  27   1   51.75    6.96  -2
  -1  27   1   51.75    6.96   1
   0  27   1    3.60    3.92  -2
   0  27   1    3.60    3.92   1
  -1  27   1  169.16   11.48  -2
   1  27   1  169.16   11.48   1
  -2  27   1  306.25   21.28  -2
   2  27   1  306.25   21.28   1
   3  27   1   -3.85    6.16   1
   4  27   1  110.64   10.04   1
   5  27   1    1.53    4.27   1
   6  27   1  145.85   12.33   1
  -7  27   2   71.07    7.96  -2
   7  27   1   71.07    7.96   1
  -8  27   2  177.26   15.12  -2
   8  27   1  177.26   15.12   1
  -9  27   2  124.98    9.69  -2
   9  27   1  124.98    9.69   1
 -10  27   2    4.20    4.45  -2
  10  27   1    4.20    4.45   1
  11  27   1    5.84    3.05   1
  12  27   1   13.26    4.20   1
 -12  28   1    3.85    3.28   1
 -11  28   1    7.34    6.29   1
  10  28   0    3.84    2.52  -2
 -10  28   1    3.84    2.52   1
   9  28   0    9.62    3.99  -2
  -9  28   1    9.62    3.99   1
   8  28   0   -3.22    3.22  -2
  -8  28   1   -3.22    3.22   1
   7  28   0   35.91    5.16  -2
  -7  28   1   35.91    5.16   1
  -6  28   1    1.89    3.69   1
  -5  28   1    2.29    4.34   1
  -4  28   1    6.18    4.14   1
  -3  28   1  121.74    9.27   1
   2  28   1    8.86    4.36  -2
  -2  28   1    8.86    4.36   1
   1  28   1   -2.17    3.65  -2
  -1  28   1   -2.17    3.65   1
   0  28   1    5.14    4.61  -2
   0  28   1    5.14    4.61   1
  -1  28   1    0.23    3.73  -2
   1  28   1    0.23    3.73   1
  -2  28   1    1.58    3.69  -2
   2  28   1    1.58    3.69   1
   3  28   1   -1.89    4.70   1
   4  28   1    8.23    4.50   1
   5  28   1   -1.84    4.15   1
   6  28   1    4.14    3.78   1
  -7  28   2   11.87    3.75  -2
   7  28   1   11.87    3.75   1
  -8  28   2    6.20    3.89  -2
   8  28   1    6.20    3.89   1
  -9  28   2   23.33    4.32  -2
   9  28   1   23.33    4.32   1
 -10  28   2    6.61    3.15  -2
  10  28   1    6.61    3.15   1
  11  28   1    0.37    3.20   1
  12  28   1   -2.68    3.28   1
 -12  29   1    2.10    4.20   1
 -11  29   1   32.98    5.53   1
  10  29   0    3.97    2.81  -2
 -10  29   1    3.97    2.81   1
   9  29   0  134.07   10.22  -2
  -9  29   1  134.07   10.22   1
   8  29   0    3.04    3.53  -2
  -8  29   1    3.04    3.53   1
   7  29   0    2.57    3.80  -2
  -7  29   1    2.57    3.80   1
  -6  29   1   17.19    4.22   1
  -5  29   1  346.00   25.52   1
  -4  29   1    2.54    4.09   1
  -3  29   1  248.68   18.91   1
   2  29   1  187.81   15.16  -2
  -2  29   1  187.81   15.16   1
   1  29   1   14.56    4.26  -2
  -1  29   1   14.56    4.26   1
   0  29   1  215.26   13.95  -2
   0  29   1  215.26   13.95   1
  -1  29   1   10.28    3.75  -2
   1  29   1   10.28    3.75   1
  -2  29   1   48.83    8.34  -2
   2  29   1   48.83    8.34   1
   3  29   1   38.37    6.70   1
   4  29   1   -2.87    3.61   1
   5  29   1    0.73    4.00   1
   6  29   1    4.32    3.66   1
  -7  29   2   16.57    4.32  -2
   7  29   1   16.57    4.32   1
  -8  29   2   65.27    8.51  -2
   8  29   1   65.27    8.51   1
  -9  29   2   28.80    4.85  -2
   9  29   1   28.80    4.85   1
 -10  29   2    7.26    2.91  -2
  10  29   1    7.26    2.91   1
  11  29   1    0.83    2.27   1
  12  29   1    5.83    3.28   1
 -11  30   1    7.93    4.20   1
  10  30   0   16.83    3.05  -2
 -10  30   1   16.83    3.05   1
   9  30   0    1.43    2.42  -2
  -9  30   1    1.43    2.42   1
   8  30   0   46.60    5.56  -2
  -8  30   1   46.60    5.56   1
   7  30   0  333.35   26.85  -2
  -7  30   1  333.35   26.85   1
  -6  30   1    5.89    6.28   1
  -5  30   1  136.57   11.35   1
  -4  30   1   12.46    7.64   1
  -3  30   1  627.99   51.79   1
   2  30   1   57.92    7.57  -2
  -2  30   1   57.92    7.57   1
   1  30   1   37.28    8.87  -2
  -1  30   1   37.28    8.87   1
   0  30   1  251.57   17.28  -2
   0  30   1  251.57   17.28   1
  -1  30   1   46.42    5.70  -2
   1  30   1   46.42    5.70   1
  -2  30   1   26.42    4.75  -2
   2  30   1   26.42    4.75   1
   3  30   1   98.69   14.14   1
   4  30   1    5.53    6.24   1
   5  30   1    3.22    3.64   1
   6  30   1   10.86    4.15   1
  -7  30   2   44.89    7.02  -2
   7  30   1   44.89    7.02   1
  -8  30   2   -1.20    3.05  -2
   8  30   1   -1.20    3.05   1
  -9  30   2   27.80    6.55  -2
   9  30   1   27.80    6.55   1
 -10  30   2    5.54    2.48  -2
  10  30   1    5.54    2.48   1
  11  30   1    1.94    2.78   1
 -11  31   1   13.05    3.28   1
  10  31   0    5.82    2.40  -2
 -10  31   1    5.82    2.40   1
   9  31   0   54.02    5.21  -2
  -9  31   1   54.02    5.21   1
   8  31   0   27.30    4.15  -2
  -8  31   1   27.30    4.15   1
   7  31   0    3.30    3.15  -2
  -7  31   1    3.30    3.15   1
  -6  31   1    1.27    2.79   1
  -5  31   1    3.07    4.45   1
  -4  31   1    0.23    4.34   1
  -3  31   1  125.84   13.05   1
   2  31   1   23.94    5.45  -2
  -2  31   1   23.94    5.45   1
   1  31   1  233.69   24.10  -2
  -1  31   1  233.69   24.10   1
   0  31   1   28.54    8.85  -2
   0  31   1   28.54    8.85   1
  -1  31   1   85.85    8.59  -2
   1  31   1   85.85    8.59   1
  -2  31   1   63.18    8.83  -2
   2  31   1   63.18    8.83   1
   3  31   1   39.44    7.27   1
   4  31   1    2.99    5.25   1
   5  31   1   -0.97    4.45   1
   6  31   1    0.67    5.25   1
  -7  31   2   13.64    3.69  -2
   7  31   1   13.64    3.69   1
  -8  31   2   -2.91    2.91  -2
   8  31   1   -2.91    2.91   1
  -9  31   2    9.54    4.48  -2
   9  31   1    9.54    4.48   1
 -10  31   2    2.12    3.22  -2
  10  31   1    2.12    3.22   1
  10  32   0   -3.15    5.25  -2
 -10  32   1   -3.15    5.25   1
   9  32   0    5.87    3.49  -2
  -9  32   1    5.87    3.49   1
   8  32   0    5.45    2.80  -2
  -8  32   1    5.45    2.80   1
   7  32   0    0.52    5.19  -2
  -7  32   1    0.52    5.19   1
  -6  32   1    4.20    3.21   1
  -5  32   1    8.96    4.72   1
  -4  32   1    5.57    4.45   1
  -3  32   1   17.34    5.53   1
   2  32   1    1.36    4.03  -2
  -2  32   1    1.36    4.03   1
   1  32   1    2.68    4.34  -2
  -1  32   1    2.68    4.34   1
   0  32   1    5.80    5.06  -2
   0  32   1    5.80    5.06   1
  -1  32   1    8.13    3.89  -2
   1  32   1    8.13    3.89   1
  -2  32   1    4.28    5.77  -2
   2  32   1    4.28    5.77   1
   3  32   1   -2.19    4.27   1
   4  32   1   -0.35    4.27   1
   5  32   1   -5.44    9.44   1
   6  32   1   -2.19    4.20   1
  -7  32   2    3.78    3.49  -2
   7  32   1    3.78    3.49   1
  -8  32   2    5.04    3.49  -2
   8  32   1    5.04    3.49   1
  -9  32   2    9.65    3.49  -2
   9  32   1    9.65    3.49   1
 -10  32   2    1.57    2.70  -2
  10  32   1    1.57    2.70   1
   9  33   0    4.20    4.20  -2
  -9  33   1    4.20    4.20   1
   8  33   0    4.55    2.81  -2
  -8  33   1    4.55    2.81   1
   7  33   0   -2.81    2.81  -2
  -7  33   1   -2.81    2.81   1
  -6  33   1    6.55    2.91   1
  -5  33   1    6.58    4.72   1
  -4  33   1    6.03    7.87   1
  -3  33   1   13.04    5.04   1
   2  33   1    1.92    7.34  -2
  -2  33   1    1.92    7.34   1
   1  33   1   -0.92    4.42  -2
  -1  33   1   -0.92    4.42   1
   0  33   1   36.13    6.27  -2
   0  33   1   36.13    6.27   1
  -1  33   1   10.49    6.29  -2
   1  33   1   10.49    6.29   1
  -2  33   1   -6.76    8.92  -2
   2  33   1   -6.76    8.92   1
   3  33   1    5.16    4.27   1
   4  33   1   -4.03    4.03   1
   5  33   1    1.68    3.49   1
   6  33   1    3.57    3.49   1
  -7  33   2    5.25    3.49  -2
   7  33   1    5.25    3.49   1
  -8  33   2   -1.05    2.70  -2
   8  33   1   -1.05    2.70   1
  -9  33   2    0.45    2.52  -2
   9  33   1    0.45    2.52   1
   9  34   0   31.47    7.34  -2
  -9  34   1   31.47    7.34   1
   8  34   0   13.48    7.87  -2
  -8  34   1   13.48    7.87   1
   7  34   0   19.49    3.53  -2
  -7  34   1   19.49    3.53   1
  -6  34   1    4.20    3.49   1
  -5  34   1    0.59    3.05   1
  -4  34   1  108.48   12.22   1
  -3  34   1   16.14    4.78   1
   2  34   1   88.30   10.38  -2
  -2  34   1   88.30   10.38   1
   1  34   1   76.99    9.25  -2
  -1  34   1   76.99    9.25   1
   0  34   1   27.86    5.77  -2
   0  34   1   27.86    5.77   1
  -1  34   1   20.98    7.34  -2
   1  34   1   20.98    7.34   1
  -2  34   1   65.04   11.54  -2
   2  34   1   65.04   11.54   1
   3  34   1   53.47    7.76   1
   4  34   1   27.45    7.34   1
   5  34   1   -2.33    3.28   1
   6  34   1   14.21    4.03   1
  -7  34   2   -1.18    2.70  -2
   7  34   1   -1.18    2.70   1
  -8  34   2    5.25    2.52  -2
   8  34   1    5.25    2.52   1
  -9  34   2    8.39    3.15  -2
   9  34   1    8.39    3.15   1
   8  35   0    1.65    1.95  -2
  -8  35   1    1.65    1.95   1
   7  35   0   -0.13    2.70  -2
  -7  35   1   -0.13    2.70   1
  -6  35   1   -0.26    2.70   1
  -5  35   1   -2.58    2.58   1
  -4  35   1   -0.58    3.28   1
  -3  35   1   35.45    8.92   1
   2  35   1   24.21   17.31  -2
  -2  35   1   24.21   17.31   1
   1  35   1    2.10    5.25  -2
  -1  35   1    2.10    5.25   1
   0  35   1    5.25    5.25  -2
   0  35   1    5.25    5.25   1
  -1  35   1   35.67    8.39  -2
   1  35   1   35.67    8.39   1
  -2  35   1   22.03    6.29  -2
   2  35   1   22.03    6.29   1
   3  35   1    3.15    5.25   1
   4  35   1    6.29    2.97   1
   5  35   1    1.40    2.42   1
   6  35   1    1.05    2.52   1
  -7  35   2    0.84    3.15  -2
   7  35   1    0.84    3.15   1
  -8  35   2   20.17    5.77  -2
   8  35   1   20.17    5.77   1
   7  36   0   -1.05    3.15  -2
  -7  36   1   -1.05    3.15   1
  -6  36   1    1.20    4.72   1
  -5  36   1   -1.35    2.58   1
  -4  36   1    1.05    4.72   1
  -3  36   1    1.05    4.20   1
   2  36   1    1.05    4.20  -2
  -2  36   1    1.05    4.20   1
   1  36   1   -4.20    4.20   1
  -2  36   1    4.20    4.20  -2
   2  36   1    4.20    4.20   1
   3  36   1    1.05    5.25   1
   4  36   1    0.00    4.20   1
   5  36   1   -3.15    3.15   1
   6  36   1    0.13    2.70   1
  -7  36   2    4.20    3.15  -2
   7  36   1    4.20    3.15   1
  -4  37   1   -4.20    4.20   1
   2  37   1   -2.10    4.20   1
   3  37   1    3.15    4.20   1
   4  37   1   -2.52    2.52   1
   5  37   1   -1.05    3.15   1
  -4  38   1    5.25    4.20   1
  -3  38   1   23.08    6.29   1
  16   0   0  251.49   25.96  -2
 -16   0   2  251.49   25.96   1
 -14   0   2    3.51   11.01   1
 -12   0   2  796.00   78.98   1
 -10   0   2  179.38   20.31   1
  -8   0   2  588.40   82.87   1
  -6   0   2  179.83   31.79   1
  -4   0   273646.04 7056.54   1
   2   0   210156.76 1376.23  -2
  -2   0   210156.76 1376.23   1
   0   0   2 7187.26  995.43  -2
   0   0   2 7187.26  995.43   1
  -2   0   2 4427.56  599.94  -2
   2   0   2 4427.56  599.94   1
   4   0   238324.72 5193.25   1
   6   0   2  186.73   30.42   1
   8   0   2 3384.92  461.58   1
  10   0   2  101.65   10.69   1
  12   0   2 1254.27   99.72   1
  14   0   2   36.60    8.63   1
 -16   0   4   55.69    6.24  -2
  16   0   2   55.69    6.24   1
  17   1   0    8.65    2.62  -2
 -17   1   2    8.65    2.62   1
  16   1   0  121.49   10.90  -2
 -16   1   2  121.49   10.90   1
 -15   1   2   26.34    5.93   1
 -14   1   2    6.56    4.48   1
 -13   1   2   -4.22    4.22   1
 -12   1   2   73.88    8.20   1
 -11   1   2   20.73    5.25   1
  10   1   1   21.77    4.87  -2
 -10   1   2   21.77    4.87   1
   9   1   1   41.18   14.16  -2
  -9   1   2   41.18   14.16   1
   8   1   1 3718.84  357.54  -2
  -8   1   2 3718.84  357.54   1
   7   1   1   40.91    7.76  -2
  -7   1   2   40.91    7.76   1
  -6   1   2    9.37    5.53   1
  -5   1   2    0.00    4.03   1
  -4   1   210287.89 1393.01   1
  -3   1   2   61.91    7.42   1
   2   1   2  358.77   34.86  -2
  -2   1   2  358.77   34.86   1
   1   1   2    0.00    1.48  -2
  -1   1   2    0.00    1.48   1
   0   1   2    7.19    1.53  -2
   0   1   2    7.19    1.53   1
  -1   1   2    5.40    2.62  -2
   1   1   2    5.40    2.62   1
  -2   1   2   71.29    8.90  -2
   2   1   2   71.29    8.90   1
   3   1   2  794.15   77.15   1
   4   1   2  421.25   42.28   1
   5   1   2 2186.53  210.67   1
   6   1   2   98.42   13.35   1
  -7   1   3   42.07   11.01  -2
   7   1   2   42.07   11.01   1
  -8   1   3  479.30   49.32  -2
   8   1   2  479.30   49.32   1
  -9   1   3   11.49   12.06  -2
   9   1   2   11.49   12.06   1
 -10   1   3  149.79   13.14  -2
  10   1   2  149.79   13.14   1
  11   1   2  131.73    9.16   1
  12   1   2   55.36    9.19   1
  13   1   2    8.78    3.50   1
  14   1   2   -5.60    5.60   1
  15   1   2   -2.90    2.90   1
 -16   1   4   19.36    2.83  -2
  16   1   2   19.36    2.83   1
 -17   1   4    3.83    1.77  -2
  17   1   2    3.83    1.77   1
  17   2   0    4.90    2.32  -2
 -17   2   2    4.90    2.32   1
  16   2   0   -2.65    3.20  -2
 -16   2   2   -2.65    3.20   1
 -15   2   2   -1.42    3.81   1
 -14   2   2   -3.58    4.13   1
 -13   2   2    5.11    4.29   1
 -12   2   2    0.11    4.71   1
 -11   2   2    5.67    4.71   1
  10   2   1    2.72    4.07  -2
 -10   2   2    2.72    4.07   1
   9   2   1   53.44   10.37  -2
  -9   2   2   53.44   10.37   1
   8   2   1  935.64   91.98  -2
  -8   2   2  935.64   91.98   1
   7   2   1   24.65    6.68  -2
  -7   2   2   24.65    6.68   1
  -6   2   2   13.15    7.34   1
  -5   2   2   35.67    6.27   1
  -4   2   2    8.18    3.67   1
  -3   2   2    3.15    5.25   1
   2   2   2    6.29    3.71  -2
  -2   2   2    6.29    3.71   1
   1   2   2    5.25    2.23  -2
  -1   2   2    5.25    2.23   1
   0   2   2    0.42    1.75  -2
   0   2   2    0.42    1.75   1
  -1   2   2   17.45    3.71  -2
   1   2   2   17.45    3.71   1
  -2   2   2    0.52    4.45  -2
   2   2   2    0.52    4.45   1
   3   2   2   24.53    5.93   1
   4   2   2   -3.15    7.34   1
   5   2   2   -4.72    7.87   1
   6   2   2   41.63   13.64   1
  -7   2   3   19.93    7.42  -2
   7   2   2   19.93    7.42   1
  -8   2   3  615.28   62.31  -2
   8   2   2  615.28   62.31   1
  -9   2   3   47.90   10.74  -2
   9   2   2   47.90   10.74   1
 -10   2   3   16.87    5.66  -2
  10   2   2   16.87    5.66   1
  11   2   2    6.37    3.55   1
  12   2   2   -5.07    5.33   1
  13   2   2    1.38    3.46   1
  14   2   2    2.09    3.57   1
  15   2   2    0.11    2.73   1
 -16   2   4    2.51    2.33  -2
  16   2   2    2.51    2.33   1
 -17   2   4    0.94    1.77  -2
  17   2   2    0.94    1.77   1
  17   3   0    7.34    2.62  -2
 -17   3   2    7.34    2.62   1
  16   3   0   14.39    3.89  -2
 -16   3   2   14.39    3.89   1
 -15   3   2   -0.70    3.63   1
 -14   3   2    2.87    4.12   1
 -13   3   2   16.99    4.55   1
 -12   3   2    8.39    4.53   1
 -11   3   2    6.24    4.63   1
  10   3   1   17.22    4.71  -2
 -10   3   2   17.22    4.71   1
   9   3   1   11.80    5.01  -2
  -9   3   2   11.80    5.01   1
   8   3   1   95.92   12.97  -2
  -8   3   2   95.92   12.97   1
   7   3   1   89.65   19.93  -2
  -7   3   2   89.65   19.93   1
  -6   3   2  337.23   34.49   1
  -5   3   2 1082.52  104.59   1
  -4   3   2  279.02   27.81   1
  -3   3   2   -1.05    5.25   1
   2   3   2  157.54   24.65  -2
  -2   3   2  157.54   24.65   1
   1   3   2  120.09   12.97  -2
  -1   3   2  120.09   12.97   1
   0   3   2   49.39    5.93  -2
   0   3   2   49.39    5.93   1
  -1   3   2   52.57    6.68  -2
   1   3   2   52.57    6.68   1
  -2   3   2  191.97   20.39  -2
   2   3   2  191.97   20.39   1
   3   3   2  864.35   83.82   1
   4   3   2 3590.59  344.93   1
   5   3   2   34.59    9.97   1
   6   3   2  365.68   37.45   1
  -7   3   3  235.99   26.33  -2
   7   3   2  235.99   26.33   1
  -8   3   3  699.87   70.47  -2
   8   3   2  699.87   70.47   1
  -9   3   3  195.68   23.36  -2
   9   3   2  195.68   23.36   1
 -10   3   3   47.19    5.22  -2
  10   3   2   47.19    5.22   1
  11   3   2   16.48    4.07   1
  12   3   2   -0.70    5.47   1
  13   3   2   92.27    8.67   1
  14   3   2    6.79    3.43   1
  15   3   2    0.38    2.98   1
 -16   3   4    0.77    2.26  -2
  16   3   2    0.77    2.26   1
 -17   3   4    2.04    2.20  -2
  17   3   2    2.04    2.20   1
  17   4   0    3.70    2.46  -2
 -17   4   2    3.70    2.46   1
  16   4   0   51.43    5.10  -2
 -16   4   2   51.43    5.10   1
 -15   4   2    0.81    3.38   1
 -14   4   2   -2.26    4.21   1
 -13   4   2   46.29    5.76   1
 -12   4   2  743.25   46.43   1
 -11   4   2   42.72    6.47   1
  10   4   1    0.23    4.10  -2
 -10   4   2    0.23    4.10   1
   9   4   1   41.80    9.24  -2
  -9   4   2   41.80    9.24   1
   8   4   1 3185.33  306.73  -2
  -8   4   2 3185.33  306.73   1
   7   4   1  101.64   12.97  -2
  -7   4   2  101.64   12.97   1
  -6   4   2   46.07    8.51   1
  -5   4   2   51.63    7.31   1
  -4   4   220499.36 1393.06   1
  -3   4   2  284.91   36.72   1
   2   4   2 1980.18  189.90  -2
  -2   4   2 1980.18  189.90   1
   1   4   2 1184.26  161.55  -2
  -1   4   2 1184.26  161.55   1
   0   4   2  468.92   63.99  -2
   0   4   2  468.92   63.99   1
  -1   4   2 4681.35  448.70  -2
   1   4   2 4681.35  448.70   1
  -2   4   2   39.86    9.44  -2
   2   4   2   39.86    9.44   1
   3   4   259985.56 5740.41   1
   4   4   2 8672.63  830.72   1
   5   4   2   15.24    6.27   1
   6   4   2  514.10   51.92   1
  -7   4   3  289.50   31.52  -2
   7   4   2  289.50   31.52   1
  -8   4   3 5367.80  516.20  -2
   8   4   2 5367.80  516.20   1
  -9   4   3   67.23   12.22  -2
   9   4   2   67.23   12.22   1
 -10   4   3   10.17    3.98  -2
  10   4   2   10.17    3.98   1
  11   4   2   22.27    4.05   1
  12   4   2  726.45   41.51   1
  13   4   2   -1.83    3.28   1
  14   4   2    8.36    3.30   1
  15   4   2    7.88    2.98   1
 -16   4   4  224.99   13.21  -2
  16   4   2  224.99   13.21   1
 -17   4   4    4.20    2.32  -2
  17   4   2    4.20    2.32   1
  17   5   0    0.65    2.78  -2
 -17   5   2    0.65    2.78   1
  16   5   0    7.73    3.08  -2
 -16   5   2    7.73    3.08   1
 -15   5   2   14.52    4.85   1
 -14   5   2   26.51    5.91   1
 -13   5   2    3.21    4.15   1
 -12   5   2    2.93    4.15   1
 -11   5   2   51.44    6.02   1
  10   5   1   68.84    7.47  -2
 -10   5   2   68.84    7.47   1
   9   5   1   88.04    8.00  -2
  -9   5   2   88.04    8.00   1
   8   5   1  644.53   64.16  -2
  -8   5   2  644.53   64.16   1
   7   5   1  458.61   45.61  -2
  -7   5   2  458.61   45.61   1
  -6   5   2    3.90    5.04   1
  -5   5   2  102.04   11.80   1
  -4   5   2 6782.74  649.73   1
  -3   5   2    7.34    6.29   1
   2   5   2  663.42   64.53  -2
  -2   5   2  663.42   64.53   1
   1   5   2   29.53    8.39  -2
  -1   5   2   29.53    8.39   1
   0   5   2   32.07    5.93  -2
   0   5   2   32.07    5.93   1
  -1   5   2  138.54   14.84  -2
   1   5   2  138.54   14.84   1
  -2   5   2   18.40    4.78  -2
   2   5   2   18.40    4.78   1
   3   5   2  790.90   77.15   1
   4   5   210753.39 1030.26   1
   5   5   2  468.89   47.47   1
   6   5   2  328.46   34.49   1
  -7   5   3  800.36   79.37  -2
   7   5   2  800.36   79.37   1
  -8   5   3 1285.03  125.73  -2
   8   5   2 1285.03  125.73   1
  -9   5   3   18.06    5.81  -2
   9   5   2   18.06    5.81   1
 -10   5   3   14.29    3.98  -2
  10   5   2   14.29    3.98   1
  11   5   2  137.69    9.55   1
  12   5   2   73.26    7.29   1
  13   5   2   11.37    3.46   1
  14   5   2    6.09    3.05   1
  15   5   2   12.03    3.07   1
 -16   5   4    9.80    2.53  -2
  16   5   2    9.80    2.53   1
 -17   5   4    0.52    2.73  -2
  17   5   2    0.52    2.73   1
  17   6   0    2.85    2.58  -2
 -17   6   2    2.85    2.58   1
  16   6   0    0.00    2.85  -2
 -16   6   2    0.00    2.85   1
 -15   6   2    0.58    3.26   1
 -14   6   2    2.52    3.77   1
 -13   6   2   -0.87    3.97   1
 -12   6   2   -4.87    4.87   1
 -11   6   2    0.93    3.80   1
  10   6   1   16.38    4.22  -2
 -10   6   2   16.38    4.22   1
   9   6   1    3.60    4.17  -2
  -9   6   2    3.60    4.17   1
   8   6   1  126.95   15.94  -2
  -8   6   2  126.95   15.94   1
   7   6   1   81.82   14.69  -2
  -7   6   2   81.82   14.69   1
  -6   6   2   23.08    6.27   1
  -5   6   2   36.72    8.39   1
  -4   6   2    9.97    4.27   1
  -3   6   2    6.29    5.25   1
   2   6   2   -1.14    4.03  -2
  -2   6   2   -1.14    4.03   1
   1   6   2    5.40    6.29  -2
  -1   6   2    5.40    6.29   1
   0   6   2   56.65   11.54  -2
   0   6   2   56.65   11.54   1
  -1   6   2    2.66    4.78  -2
   1   6   2    2.66    4.78   1
  -2   6   2   24.89    5.53  -2
   2   6   2   24.89    5.53   1
   3   6   2   16.09    5.53   1
   4   6   2    7.76    5.53   1
   5   6   2    9.44    6.27   1
   6   6   2   -0.47    6.55   1
  -7   6   3   49.99   13.11  -2
   7   6   2   49.99   13.11   1
  -8   6   3  390.42   41.16  -2
   8   6   2  390.42   41.16   1
  -9   6   3    7.29   19.41  -2
   9   6   2    7.29   19.41   1
 -10   6   3    0.90    4.69  -2
  10   6   2    0.90    4.69   1
  11   6   2    9.63    3.64   1
  12   6   2   -0.80    3.50   1
  13   6   2   -0.80    3.07   1
  14   6   2    5.12    3.11   1
  15   6   2   -0.57    2.66   1
 -16   6   4    0.78    2.15  -2
  16   6   2    0.78    2.15   1
 -17   6   4   -0.35    2.42  -2
  17   6   2   -0.35    2.42   1
  17   7   0    0.97    2.78  -2
 -17   7   2    0.97    2.78   1
  16   7   0    3.10    2.73  -2
 -16   7   2    3.10    2.73   1
 -15   7   2    3.03    3.38   1
 -14   7   2   19.69    4.65   1
 -13   7   2    4.60    3.92   1
 -12   7   2   14.43    4.96   1
 -11   7   2   14.23    4.38   1
  10   7   1   29.21    4.75  -2
 -10   7   2   29.21    4.75   1
   9   7   1   47.15    6.44  -2
  -9   7   2   47.15    6.44   1
   8   7   1  366.52   38.20  -2
  -8   7   2  366.52   38.20   1
   7   7   1  705.31   70.10  -2
  -7   7   2  705.31   70.10   1
  -6   7   2   37.87    7.34   1
  -5   7   2 2183.16  210.29   1
  -4   7   2 1499.03  117.90   1
  -3   7   2 1044.27   82.17   1
   2   7   2 2341.25  225.13  -2
  -2   7   2 2341.25  225.13   1
   1   7   2  445.84   61.89  -2
  -1   7   2  445.84   61.89   1
   0   7   2   38.81    9.44  -2
   0   7   2   38.81    9.44   1
  -1   7   2  830.84   80.85  -2
   1   7   2  830.84   80.85   1
  -2   7   2 1433.39  137.23  -2
   2   7   2 1433.39  137.23   1
   3   7   2   80.95   12.59   1
   4   7   2  928.85   90.50   1
   5   7   2  457.44   46.36   1
   6   7   2  319.82   33.74   1
  -7   7   3  366.31   32.34  -2
   7   7   2  366.31   32.34   1
  -8   7   3  222.46   25.93  -2
   8   7   2  222.46   25.93   1
  -9   7   3    3.74    4.89  -2
   9   7   2    3.74    4.89   1
 -10   7   3  122.89    8.73  -2
  10   7   2  122.89    8.73   1
  11   7   2    2.65    3.65   1
  12   7   2  104.82    7.27   1
  13   7   2   21.05    3.67   1
  14   7   2    5.20    2.95   1
  15   7   2    0.36    2.70   1
 -16   7   4    2.20    2.48  -2
  16   7   2    2.20    2.48   1
 -17   7   4    0.70    2.42  -2
  17   7   2    0.70    2.42   1
  17   8   0   21.58    8.55  -2
 -17   8   2   21.58    8.55   1
  16   8   0   93.29    8.64  -2
 -16   8   2   93.29    8.64   1
 -15   8   2    1.01    3.26   1
 -14   8   2   22.34    4.07   1
 -13   8   2   22.99    5.02   1
 -12   8   2  368.95   24.31   1
 -11   8   2   20.95    4.61   1
  10   8   1   51.06    6.48  -2
 -10   8   2   51.06    6.48   1
   9   8   1  202.70   18.33  -2
  -9   8   2  202.70   18.33   1
   8   8   1   32.39    8.16  -2
  -8   8   2   32.39    8.16   1
   7   8   1   31.75   12.59  -2
  -7   8   2   31.75   12.59   1
  -6   8   2  511.82   51.17   1
  -5   8   2  430.68   43.77   1
  -4   8   2 4568.74  357.68   1
  -3   8   2 3689.43  289.30   1
   2   8   2 1799.97  173.58  -2
  -2   8   2 1799.97  173.58   1
   1   8   2  794.01  109.10  -2
  -1   8   2  794.01  109.10   1
   0   8   2 8267.22  575.36  -2
   0   8   2 8267.22  575.36   1
  -1   8   2  274.85   39.86  -2
   1   8   2  274.85   39.86   1
  -2   8   2 2697.00  259.62  -2
   2   8   2 2697.00  259.62   1
   3   8   2   21.87    9.44   1
   4   8   2  503.68   50.44   1
   5   8   2   86.64   12.84   1
   6   8   2    4.75    7.02   1
  -7   8   3    5.17    5.63  -2
   7   8   2    5.17    5.63   1
  -8   8   3 1012.02  100.14  -2
   8   8   2 1012.02  100.14   1
  -9   8   3  635.80   44.56  -2
   9   8   2  635.80   44.56   1
 -10   8   3   47.82    4.57  -2
  10   8   2   47.82    4.57   1
  11   8   2   -1.56    3.09   1
  12   8   2   64.12    5.55   1
  13   8   2   19.70    3.66   1
  14   8   2   14.03    3.15   1
  15   8   2   10.55    3.22   1
 -16   8   4    9.17    3.08  -2
  16   8   2    9.17    3.08   1
 -17   8   4   -1.40    2.42  -2
  17   8   2   -1.40    2.42   1
  17   9   0    3.97    2.58  -2
 -17   9   2    3.97    2.58   1
  16   9   0    8.78    3.31  -2
 -16   9   2    8.78    3.31   1
 -15   9   2    5.12    3.52   1
 -14   9   2    1.33    3.60   1
 -13   9   2    4.27    3.57   1
 -12   9   2  127.40    8.99   1
 -11   9   2   66.03    6.59   1
  10   9   1  161.21   11.76  -2
 -10   9   2  161.21   11.76   1
   9   9   1  182.05   14.66  -2
  -9   9   2  182.05   14.66   1
   8   9   1  201.01   18.55  -2
  -8   9   2  201.01   18.55   1
   7   9   1  753.21   74.55  -2
  -7   9   2  753.21   74.55   1
  -6   9   2  221.13   23.70   1
  -5   9   2  349.88   36.32   1
  -4   9   2   -0.10    3.93   1
  -3   9   2  103.59   12.22   1
   2   9   2  193.90   21.13  -2
  -2   9   2  193.90   21.13   1
   1   9   2  826.53  114.34  -2
  -1   9   2  826.53  114.34   1
   0   9   2   43.01   10.49  -2
   0   9   2   43.01   10.49   1
  -1   9   2  308.42   45.11  -2
   1   9   2  308.42   45.11   1
  -2   9   2   84.62   11.05  -2
   2   9   2   84.62   11.05   1
   3   9   2 2085.31  201.02   1
   4   9   2  151.12   18.16   1
   5   9   2  752.04   74.55   1
   6   9   2  126.82   13.90   1
  -7   9   3    7.83    4.69  -2
   7   9   2    7.83    4.69   1
  -8   9   3   97.90   10.77  -2
   8   9   2   97.90   10.77   1
  -9   9   3  145.09   10.93  -2
   9   9   2  145.09   10.93   1
 -10   9   3   57.69    5.37  -2
  10   9   2   57.69    5.37   1
  11   9   2   22.79    3.88   1
  12   9   2    0.49    3.20   1
  13   9   2    8.26    3.74   1
  14   9   2    4.43    3.54   1
  15   9   2    6.07    2.84   1
 -16   9   4   14.15    3.08  -2
  16   9   2   14.15    3.08   1
 -17   9   4    1.40    2.42  -2
  17   9   2    1.40    2.42   1
  17  10   0   -1.29    2.27  -2
 -17  10   2   -1.29    2.27   1
  16  10   0   -2.69    2.91  -2
 -16  10   2   -2.69    2.91   1
 -15  10   2    3.15    4.20   1
 -14  10   2   -2.37    3.47   1
 -13  10   2    5.24    3.54   1
 -12  10   2    0.54    3.87   1
 -11  10   2   -1.85    3.57   1
  10  10   1    1.90    3.78  -2
 -10  10   2    1.90    3.78   1
   9  10   1  115.51   11.05  -2
  -9  10   2  115.51   11.05   1
   8  10   1  521.18   42.78  -2
  -8  10   2  521.18   42.78   1
   7  10   1 -259.11  454.23  -2
  -7  10   2 -259.11  454.23   1
  -6  10   2   22.26    6.55   1
  -5  10   2    8.63    4.77   1
  -4  10   2    7.75    4.79   1
  -3  10   2   34.28    6.01   1
   2  10   2   16.72    6.27  -2
  -2  10   2   16.72    6.27   1
   1  10   2    2.10    7.34  -2
  -1  10   2    2.10    7.34   1
   0  10   2    2.10    7.34  -2
   0  10   2    2.10    7.34   1
  -1  10   2   47.21   11.54  -2
   1  10   2   47.21   11.54   1
  -2  10   2    3.60   11.54  -2
   2  10   2    3.60   11.54   1
   3  10   2   25.06    6.55   1
   4  10   2   22.69    7.02   1
   5  10   2   56.93   15.74   1
   6  10   2    2.45    5.45   1
  -7  10   3    1.41    6.86  -2
   7  10   2    1.41    6.86   1
  -8  10   3  326.79   23.94  -2
   8  10   2  326.79   23.94   1
  -9  10   3   -1.04    3.24  -2
   9  10   2   -1.04    3.24   1
 -10  10   3    2.59    3.09  -2
  10  10   2    2.59    3.09   1
  11  10   2    1.21    3.16   1
  12  10   2   -1.98    4.17   1
  13  10   2    5.40    3.20   1
  14  10   2   -3.07    3.07   1
  15  10   2    1.93    2.48   1
 -16  10   4    3.67    4.08  -2
  16  10   2    3.67    4.08   1
 -17  10   4    1.34    1.97  -2
  17  10   2    1.34    1.97   1
  17  11   0   -1.40    3.28  -2
 -17  11   2   -1.40    3.28   1
  16  11   0    7.53    5.24  -2
 -16  11   2    7.53    5.24   1
 -15  11   2    6.96    3.93   1
 -14  11   2    4.20    5.44   1
 -13  11   2    5.53    3.56   1
 -12  11   2  127.69   10.18   1
 -11  11   2  161.75   11.96   1
  10  11   1    6.08    6.11  -2
 -10  11   2    6.08    6.11   1
   9  11   1  209.18   19.67  -2
  -9  11   2  209.18   19.67   1
   8  11   1  781.29   63.38  -2
  -8  11   2  781.29   63.38   1
   7  11   1  203.68   22.96  -2
  -7  11   2  203.68   22.96   1
  -6  11   2  139.62   17.01   1
  -5  11   2    6.93    5.07   1
  -4  11   2 2257.19  177.86   1
  -3  11   2  583.91   47.84   1
   2  11   2  224.47   19.36  -2
  -2  11   2  224.47   19.36   1
   1  11   2  203.51   31.47  -2
  -1  11   2  203.51   31.47   1
   0  11   2   23.08    9.44  -2
   0  11   2   23.08    9.44   1
  -1  11   2   70.29   20.98  -2
   1  11   2   70.29   20.98   1
  -2  11   2   89.56   13.11  -2
   2  11   2   89.56   13.11   1
   3  11   2  198.97   22.62   1
   4  11   2  384.44   39.68   1
   5  11   2  155.80   18.90   1
   6  11   2    0.45    5.17   1
  -7  11   3   66.76    9.56  -2
   7  11   2   66.76    9.56   1
  -8  11   3  768.39   52.70  -2
   8  11   2  768.39   52.70   1
  -9  11   3   96.52    6.71  -2
   9  11   2   96.52    6.71   1
 -10  11   3   18.23    3.53  -2
  10  11   2   18.23    3.53   1
  11  11   2  104.06    7.17   1
  12  11   2  107.77    9.90   1
  13  11   2  170.79   11.12   1
  14  11   2    4.74    3.19   1
  15  11   2    0.59    3.72   1
 -16  11   4    2.10    3.96  -2
  16  11   2    2.10    3.96   1
 -17  11   4   13.72    2.97  -2
  17  11   2   13.72    2.97   1
  17  12   0    0.00    4.20  -2
 -17  12   2    0.00    4.20   1
  16  12   0    6.05    2.78  -2
 -16  12   2    6.05    2.78   1
 -15  12   2    4.80    4.15   1
 -14  12   2   42.12    7.21   1
 -13  12   2   -3.40    4.80   1
 -12  12   2   95.08    8.13   1
 -11  12   2    9.21    3.76   1
  10  12   1   44.61    6.77  -2
 -10  12   2   44.61    6.77   1
   9  12   1    2.55    4.23  -2
  -9  12   2    2.55    4.23   1
   8  12   1  902.48   63.95  -2
  -8  12   2  902.48   63.95   1
   7  12   1 1577.66  152.80  -2
  -7  12   2 1577.66  152.80   1
  -6  12   2  528.11   53.39   1
  -5  12   2    8.38    4.98   1
  -4  12   2   97.84   10.49   1
  -3  12   2  772.12   62.18   1
   2  12   2 1363.49  132.04  -2
  -2  12   2 1363.49  132.04   1
   1  12   2 2434.15  234.40  -2
  -1  12   2 2434.15  234.40   1
   0  12   2 1981.42  270.65  -2
   0  12   2 1981.42  270.65   1
  -1  12   2 1702.37  232.89  -2
   1  12   2 1702.37  232.89   1
  -2  12   2 1361.59  132.41  -2
   2  12   2 1361.59  132.41   1
   3  12   2  163.21   19.29   1
   4  12   2  406.41   41.91   1
   5  12   2 1078.72   86.41   1
   6  12   2  149.96   15.14   1
  -7  12   3   -1.63    3.84  -2
   7  12   2   -1.63    3.84   1
  -8  12   3  625.62   39.49  -2
   8  12   2  625.62   39.49   1
  -9  12   3  238.21   13.60  -2
   9  12   2  238.21   13.60   1
 -10  12   3   45.41    6.44  -2
  10  12   2   45.41    6.44   1
  11  12   2    3.19    3.70   1
  12  12   2  133.79    8.56   1
  13  12   2   25.71    3.90   1
  14  12   2   81.38    6.98   1
  15  12   2   66.87    6.79   1
 -16  12   4  132.88   11.70  -2
  16  12   2  132.88   11.70   1
  16  13   0    5.33    2.78  -2
 -16  13   2    5.33    2.78   1
 -15  13   2    2.03    5.70   1
 -14  13   2   37.54    5.99   1
 -13  13   2   -0.69    4.01   1
 -12  13   2    1.35    5.11   1
 -11  13   2  230.93   16.81   1
  10  13   1   -0.18    3.82  -2
 -10  13   2   -0.18    3.82   1
   9  13   1   58.12    6.89  -2
  -9  13   2   58.12    6.89   1
   8  13   1   11.15    4.41  -2
  -8  13   2   11.15    4.41   1
   7  13   1   74.74    9.10  -2
  -7  13   2   74.74    9.10   1
  -6  13   2    5.18    6.02   1
  -5  13   2    9.65    5.27   1
  -4  13   2  138.23   13.90   1
  -3  13   2 1518.67  128.99   1
   2  13   2  256.70   27.81  -2
  -2  13   2  256.70   27.81   1
   1  13   2  720.20   71.21  -2
  -1  13   2  720.20   71.21   1
   0  13   2  141.03   18.07  -2
   0  13   2  141.03   18.07   1
  -1  13   2 1412.95  194.07  -2
   1  13   2 1412.95  194.07   1
  -2  13   2   74.56   11.48  -2
   2  13   2   74.56   11.48   1
   3  13   2 1846.02  178.77   1
   4  13   2    8.72    6.35   1
   5  13   2    3.79    5.56   1
   6  13   2   54.76    8.44   1
  -7  13   3    0.50    3.41  -2
   7  13   2    0.50    3.41   1
  -8  13   3   22.00    4.48  -2
   8  13   2   22.00    4.48   1
  -9  13   3  117.17    8.55  -2
   9  13   2  117.17    8.55   1
 -10  13   3  102.41    7.19  -2
  10  13   2  102.41    7.19   1
  11  13   2   51.94    4.79   1
  12  13   2  321.83   18.02   1
  13  13   2   20.75    5.13   1
  14  13   2   11.40    3.18   1
  15  13   2   47.24    7.02   1
 -16  13   4   48.28    6.93  -2
  16  13   2   48.28    6.93   1
  16  14   0   -1.87    2.58  -2
 -16  14   2   -1.87    2.58   1
 -15  14   2    0.98    3.39   1
 -14  14   2   -1.99    4.01   1
 -13  14   2    2.63    4.04   1
 -12  14   2   11.47    7.76   1
 -11  14   2    5.12    4.14   1
  10  14   1    5.77    4.28  -2
 -10  14   2    5.77    4.28   1
   9  14   1   28.09    5.66  -2
  -9  14   2   28.09    5.66   1
   8  14   1   52.03    6.25  -2
  -8  14   2   52.03    6.25   1
   7  14   1   15.03    4.64  -2
  -7  14   2   15.03    4.64   1
  -6  14   2   42.76   10.49   1
  -5  14   2   10.09    5.51   1
  -4  14   2   13.87    9.70   1
  -3  14   2   12.09    7.02   1
   2  14   2  116.97   15.19  -2
  -2  14   2  116.97   15.19   1
   1  14   2   55.05    9.99  -2
  -1  14   2   55.05    9.99   1
   0  14   2   43.89   12.59  -2
   0  14   2   43.89   12.59   1
  -1  14   2    6.76    6.55  -2
   1  14   2    6.76    6.55   1
  -2  14   2   10.57    5.83  -2
   2  14   2   10.57    5.83   1
   3  14   2   10.98    8.54   1
   4  14   2   34.30    7.99   1
   5  14   2    4.55    7.09   1
   6  14   2    6.53    5.78   1
  -7  14   3   10.21    5.06  -2
   7  14   2   10.21    5.06   1
  -8  14   3   33.10    4.23  -2
   8  14   2   33.10    4.23   1
  -9  14   3    7.05    3.41  -2
   9  14   2    7.05    3.41   1
 -10  14   3    5.81    3.04  -2
  10  14   2    5.81    3.04   1
  11  14   2    1.41    4.38   1
  12  14   2    2.17    3.08   1
  13  14   2   -2.28    3.25   1
  14  14   2   -2.01    3.52   1
  15  14   2    2.42    4.78   1
 -16  14   4    0.65    2.78  -2
  16  14   2    0.65    2.78   1
  16  15   0    1.29    3.90  -2
 -16  15   2    1.29    3.90   1
 -15  15   2    4.52    3.39   1
 -14  15   2    6.65    4.15   1
 -13  15   2    8.75    4.44   1
 -12  15   2   32.35    6.49   1
 -11  15   2   -1.39    4.06   1
  10  15   1    5.67    4.33  -2
 -10  15   2    5.67    4.33   1
   9  15   1  128.10   11.51  -2
  -9  15   2  128.10   11.51   1
   8  15   1   -4.34    4.46  -2
  -8  15   2   -4.34    4.46   1
   7  15   1  135.65   10.60  -2
  -7  15   2  135.65   10.60   1
  -6  15   2   50.76    7.86   1
  -5  15   2   -0.32    5.12   1
  -4  15   2    2.97    5.28   1
  -3  15   2  456.62   46.36   1
   2  15   2  327.26   34.49  -2
  -2  15   2  327.26   34.49   1
   1  15   2  485.87   49.70  -2
  -1  15   2  485.87   49.70   1
   0  15   2   -0.23    6.55  -2
   0  15   2   -0.23    6.55   1
  -1  15   2  156.90   41.44  -2
   1  15   2  156.90   41.44   1
  -2  15   2  472.05   48.22  -2
   2  15   2  472.05   48.22   1
   3  15   2  327.97   28.87   1
   4  15   2  125.32   13.52   1
   5  15   2  164.63   16.52   1
   6  15   2   44.64    9.10   1
  -7  15   3    9.98    4.83  -2
   7  15   2    9.98    4.83   1
  -8  15   3   15.67    3.42  -2
   8  15   2   15.67    3.42   1
  -9  15   3   76.00    5.72  -2
   9  15   2   76.00    5.72   1
 -10  15   3   15.41    3.37  -2
  10  15   2   15.41    3.37   1
  11  15   2    0.49    3.26   1
  12  15   2  231.86   14.59   1
  13  15   2   35.75    4.54   1
  14  15   2   -0.58    3.15   1
  15  15   2    2.62    4.45   1
 -16  15   4   11.19    3.03  -2
  16  15   2   11.19    3.03   1
  16  16   0    4.20    2.97  -2
 -16  16   2    4.20    2.97   1
 -15  16   2   -2.41    4.52   1
 -14  16   2    3.15    3.81   1
 -13  16   2    1.47    4.32   1
 -12  16   2   80.24    7.57   1
 -11  16   2   25.74    5.19   1
  10  16   1   13.15    4.85  -2
 -10  16   2   13.15    4.85   1
   9  16   1   17.31    5.54  -2
  -9  16   2   17.31    5.54   1
   8  16   1  254.41   19.76  -2
  -8  16   2  254.41   19.76   1
   7  16   1  579.27   41.02  -2
  -7  16   2  579.27   41.02   1
  -6  16   2   11.62    4.51   1
  -5  16   2 1459.79  142.79   1
  -4  16   2 2283.70  221.05   1
  -3  16   2   11.48    7.02   1
   2  16   2 1324.20  145.33  -2
  -2  16   2 1324.20  145.33   1
   1  16   2  615.94   61.94  -2
  -1  16   2  615.94   61.94   1
   0  16   2  395.71   41.54  -2
   0  16   2  395.71   41.54   1
  -1  16   2  736.32   73.44  -2
   1  16   2  736.32   73.44   1
  -2  16   2 3376.95  324.90  -2
   2  16   2 3376.95  324.90   1
   3  16   2    6.98    6.17   1
   4  16   2  343.86   30.28   1
   5  16   2   46.02    8.59   1
   6  16   2  272.08   20.52   1
  -7  16   3  226.73   15.28  -2
   7  16   2  226.73   15.28   1
  -8  16   3  237.52   16.47  -2
   8  16   2  237.52   16.47   1
  -9  16   3  358.87   21.27  -2
   9  16   2  358.87   21.27   1
 -10  16   3   80.64    6.78  -2
  10  16   2   80.64    6.78   1
  11  16   2   -2.13    3.16   1
  12  16   2   52.94    5.51   1
  13  16   2   64.68    6.05   1
  14  16   2    0.31    4.13   1
  15  16   2    4.86    4.03   1
 -16  16   4    8.74    2.42  -2
  16  16   2    8.74    2.42   1
  16  17   0   12.06    3.71  -2
 -16  17   2   12.06    3.71   1
 -15  17   2   20.27    4.04   1
 -14  17   2    1.21    3.53   1
 -13  17   2   -0.98    3.80   1
 -12  17   2   15.25    5.59   1
 -11  17   2    2.19    4.19   1
  10  17   1   39.96    6.09  -2
 -10  17   2   39.96    6.09   1
   9  17   1    6.67    5.91  -2
  -9  17   2    6.67    5.91   1
   8  17   1   27.22   10.30  -2
  -8  17   2   27.22   10.30   1
   7  17   1   29.40    5.76  -2
  -7  17   2   29.40    5.76   1
  -6  17   2    8.47    6.13   1
  -5  17   2  274.80   18.50   1
  -4  17   2  274.78   30.04   1
  -3  17   2  -44.28  133.82   1
   2  17   2   65.90   11.13  -2
  -2  17   2   65.90   11.13   1
   1  17   2 2217.47  215.12  -2
  -1  17   2 2217.47  215.12   1
   0  17   2   52.12   12.59  -2
   0  17   2   52.12   12.59   1
  -1  17   2 1052.50  103.85  -2
   1  17   2 1052.50  103.85   1
  -2  17   2  170.88   20.77  -2
   2  17   2  170.88   20.77   1
   3  17   2 1578.57  154.29   1
   4  17   2  669.29   55.31   1
   5  17   2  195.33   14.20   1
   6  17   2    3.69    3.90   1
  -7  17   3   27.46    4.90  -2
   7  17   2   27.46    4.90   1
  -8  17   3  256.23   17.71  -2
   8  17   2  256.23   17.71   1
  -9  17   3   61.42    5.59  -2
   9  17   2   61.42    5.59   1
 -10  17   3   22.75    4.09  -2
  10  17   2   22.75    4.09   1
  11  17   2   14.27    3.60   1
  12  17   2   70.98    5.89   1
  13  17   2   18.42    3.93   1
  14  17   2   -0.15    3.05   1
  15  17   2   -0.74    3.20   1
 -16  17   4    6.29    4.20  -2
  16  17   2    6.29    4.20   1
 -15  18   2   -0.95    2.40   1
 -14  18   2    7.81    6.29   1
 -13  18   2    2.97    4.15   1
 -12  18   2   -2.46    3.91   1
 -11  18   2    0.35    4.32   1
  10  18   1    2.62    5.47  -2
 -10  18   2    2.62    5.47   1
   9  18   1   10.14    5.55  -2
  -9  18   2   10.14    5.55   1
   8  18   1    1.48    5.19  -2
  -8  18   2    1.48    5.19   1
   7  18   1   14.77    5.26  -2
  -7  18   2   14.77    5.26   1
  -6  18   2    1.45    4.91   1
  -5  18   2   -3.92    4.38   1
  -4  18   2   17.95    5.83   1
  -3  18   2   13.42    7.02   1
   2  18   2    1.48    6.27  -2
  -2  18   2    1.48    6.27   1
   1  18   2    1.33    7.02  -2
  -1  18   2    1.33    7.02   1
   0  18   2  195.17   23.00  -2
   0  18   2  195.17   23.00   1
  -1  18   2    6.77   11.01  -2
   1  18   2    6.77   11.01   1
  -2  18   2    6.07    7.02  -2
   2  18   2    6.07    7.02   1
   3  18   2   15.74    8.16   1
   4  18   2    8.50    4.50   1
   5  18   2   13.50    5.91   1
   6  18   2   12.87    3.36   1
  -7  18   3   -0.67    3.42  -2
   7  18   2   -0.67    3.42   1
  -8  18   3   12.13    4.08  -2
   8  18   2   12.13    4.08   1
  -9  18   3   94.52    8.46  -2
   9  18   2   94.52    8.46   1
 -10  18   3   35.18    4.28  -2
  10  18   2   35.18    4.28   1
  11  18   2    2.38    2.98   1
  12  18   2   -1.56    2.99   1
  13  18   2   -0.72    4.01   1
  14  18   2    1.73    2.91   1
  15  18   2    0.16    3.25   1
 -15  19   2    5.25    3.71   1
 -14  19   2    5.07    5.23   1
 -13  19   2    5.92    4.54   1
 -12  19   2    7.76    4.32   1
 -11  19   2   93.90    8.52   1
  10  19   1   64.36    8.20  -2
 -10  19   2   64.36    8.20   1
   9  19   1   -2.22    5.48  -2
  -9  19   2   -2.22    5.48   1
   8  19   1   28.28    7.59  -2
  -8  19   2   28.28    7.59   1
   7  19   1  110.10   11.64  -2
  -7  19   2  110.10   11.64   1
  -6  19   2   25.87    6.13   1
  -5  19   2   21.11    5.11   1
  -4  19   2   -1.59    3.61   1
  -3  19   2    0.82    4.02   1
   2  19   2   39.62   14.16  -2
  -2  19   2   39.62   14.16   1
   1  19   2    2.04    7.02  -2
  -1  19   2    2.04    7.02   1
   0  19   2  219.11   25.93  -2
   0  19   2  219.11   25.93   1
  -1  19   2   18.36    8.16  -2
   1  19   2   18.36    8.16   1
  -2  19   2   10.74    7.76  -2
   2  19   2   10.74    7.76   1
   3  19   2   53.55    5.58   1
   4  19   2  366.49   23.66   1
   5  19   2  102.97    7.76   1
   6  19   2    3.01    5.47   1
  -7  19   3   72.10    6.73  -2
   7  19   2   72.10    6.73   1
  -8  19   3   18.52    4.30  -2
   8  19   2   18.52    4.30   1
  -9  19   3   42.29    4.75  -2
   9  19   2   42.29    4.75   1
 -10  19   3    0.87    3.33  -2
  10  19   2    0.87    3.33   1
  11  19   2   19.58    8.25   1
  12  19   2   -1.77    3.80   1
  13  19   2    7.78    3.81   1
  14  19   2    2.50    7.34   1
  15  19   2    2.99    2.78   1
 -15  20   2    4.20    3.71   1
 -14  20   2   11.97    3.81   1
 -13  20   2   -0.10    3.81   1
 -12  20   2   27.83    5.38   1
 -11  20   2    4.99    5.33   1
  10  20   1  162.40   15.81  -2
 -10  20   2  162.40   15.81   1
   9  20   1  115.28   18.33  -2
  -9  20   2  115.28   18.33   1
   8  20   1    9.35    4.41  -2
  -8  20   2    9.35    4.41   1
   7  20   1  303.94   21.97  -2
  -7  20   2  303.94   21.97   1
  -6  20   2  415.48   29.88   1
  -5  20   2  175.72   13.75   1
  -4  20   2   90.54    8.92   1
  -3  20   2  732.68   45.64   1
   2  20   2  819.90   56.76  -2
  -2  20   2  819.90   56.76   1
   1  20   2   78.57    9.24  -2
  -1  20   2   78.57    9.24   1
   0  20   2  475.22   37.90  -2
   0  20   2  475.22   37.90   1
  -1  20   2   70.25    6.86  -2
   1  20   2   70.25    6.86   1
  -2  20   2  336.03   33.74  -2
   2  20   2  336.03   33.74   1
   3  20   2  617.27   34.37   1
   4  20   2   -1.39    3.39   1
   5  20   2   -0.23    3.45   1
   6  20   2    4.20    3.46   1
  -7  20   3   46.27    5.67  -2
   7  20   2   46.27    5.67   1
  -8  20   3   68.26    8.62  -2
   8  20   2   68.26    8.62   1
  -9  20   3    0.45    4.05  -2
   9  20   2    0.45    4.05   1
 -10  20   3   43.13    4.73  -2
  10  20   2   43.13    4.73   1
  11  20   2   74.80    8.80   1
  12  20   2    5.25    3.26   1
  13  20   2   -1.92    3.15   1
  14  20   2   -3.71    3.71   1
  15  20   2    5.54    2.58   1
 -15  21   2    2.73    3.49   1
 -14  21   2   -0.06    2.95   1
 -13  21   2    1.90    3.39   1
 -12  21   2   28.05    4.94   1
 -11  21   2    3.85    4.15   1
  10  21   1    9.44    5.83  -2
 -10  21   2    9.44    5.83   1
   9  21   1  146.29   14.58  -2
  -9  21   2  146.29   14.58   1
   8  21   1  393.00   29.60  -2
  -8  21   2  393.00   29.60   1
   7  21   1  207.35   16.20  -2
  -7  21   2  207.35   16.20   1
  -6  21   2   20.00    4.79   1
  -5  21   2   11.82    5.81   1
  -4  21   2  206.02   14.00   1
  -3  21   2  144.16   10.00   1
   2  21   2  128.65    9.01  -2
  -2  21   2  128.65    9.01   1
   1  21   2  274.66   16.23  -2
  -1  21   2  274.66   16.23   1
   0  21   2  161.37   11.92  -2
   0  21   2  161.37   11.92   1
  -1  21   2  118.02    9.70  -2
   1  21   2  118.02    9.70   1
  -2  21   2  144.27    9.31  -2
   2  21   2  144.27    9.31   1
   3  21   2  102.19    8.57   1
   4  21   2  135.30   10.54   1
   5  21   2  302.01   21.87   1
   6  21   2   41.36   12.26   1
  -7  21   3   -2.62    3.72  -2
   7  21   2   -2.62    3.72   1
  -8  21   3   18.35    4.53  -2
   8  21   2   18.35    4.53   1
  -9  21   3  127.30    9.28  -2
   9  21   2  127.30    9.28   1
 -10  21   3   17.11    3.65  -2
  10  21   2   17.11    3.65   1
  11  21   2    8.12    3.80   1
  12  21   2    9.73    3.64   1
  13  21   2   13.73    3.44   1
  14  21   2    2.80    3.63   1
  15  21   2   -4.20    4.20   1
 -14  22   2    0.00    3.71   1
 -13  22   2   -0.52    3.39   1
 -12  22   2    4.58    4.01   1
 -11  22   2    0.57    4.15   1
  10  22   1   16.05    8.23  -2
 -10  22   2   16.05    8.23   1
   9  22   1    3.08    5.73  -2
  -9  22   2    3.08    5.73   1
   8  22   1   93.94    8.85  -2
  -8  22   2   93.94    8.85   1
   7  22   1    0.43    3.90  -2
  -7  22   2    0.43    3.90   1
  -6  22   2   22.15    7.15   1
  -5  22   2    7.36    3.76   1
  -4  22   2    1.07    3.28   1
  -3  22   2   27.95    4.32   1
   2  22   2    2.53    3.74  -2
  -2  22   2    2.53    3.74   1
   1  22   2    4.68    3.40  -2
  -1  22   2    4.68    3.40   1
   0  22   2   -1.39    3.30  -2
   0  22   2   -1.39    3.30   1
  -1  22   2    2.27    2.81  -2
   1  22   2    2.27    2.81   1
  -2  22   2    5.07    2.90  -2
   2  22   2    5.07    2.90   1
   3  22   2   27.12    5.03   1
   4  22   2    9.54    3.89   1
   5  22   2   -0.24    3.49   1
   6  22   2   -3.03    4.23   1
  -7  22   3   37.15    8.55  -2
   7  22   2   37.15    8.55   1
  -8  22   3   23.06    7.42  -2
   8  22   2   23.06    7.42   1
  -9  22   3   29.49    4.45  -2
   9  22   2   29.49    4.45   1
 -10  22   3   -3.01    3.02  -2
  10  22   2   -3.01    3.02   1
  11  22   2    3.31    3.80   1
  12  22   2   -0.99    5.70   1
  13  22   2   -3.50    3.54   1
  14  22   2    3.38    3.28   1
 -14  23   2   11.01    3.71   1
 -13  23   2   17.54    3.69   1
 -12  23   2   -0.33    3.53   1
 -11  23   2    8.94    4.15   1
  10  23   1    5.35    4.15  -2
 -10  23   2    5.35    4.15   1
   9  23   1   50.61    6.09  -2
  -9  23   2   50.61    6.09   1
   8  23   1  129.42   11.10  -2
  -8  23   2  129.42   11.10   1
   7  23   1   25.10    4.91  -2
  -7  23   2   25.10    4.91   1
  -6  23   2  153.25   16.05   1
  -5  23   2   44.19   10.60   1
  -4  23   2    0.73    3.83   1
  -3  23   2    9.28    3.24   1
   2  23   2   48.62    4.99  -2
  -2  23   2   48.62    4.99   1
   1  23   2   52.97    4.64  -2
  -1  23   2   52.97    4.64   1
   0  23   2   38.02    6.16  -2
   0  23   2   38.02    6.16   1
  -1  23   2  111.47    7.63  -2
   1  23   2  111.47    7.63   1
  -2  23   2    6.35    2.95  -2
   2  23   2    6.35    2.95   1
   3  23   2   13.86    3.33   1
   4  23   2  107.98    9.07   1
   5  23   2   13.65    4.24   1
   6  23   2  180.62   14.63   1
  -7  23   3   27.66    5.13  -2
   7  23   2   27.66    5.13   1
  -8  23   3   68.41    7.31  -2
   8  23   2   68.41    7.31   1
  -9  23   3  175.84   12.46  -2
   9  23   2  175.84   12.46   1
 -10  23   3   -0.12    4.09  -2
  10  23   2   -0.12    4.09   1
  11  23   2    7.34    3.43   1
  12  23   2    3.93    3.15   1
  13  23   2    5.80    3.18   1
  14  23   2    2.10    3.28   1
 -14  24   2    0.93    3.28   1
 -13  24   2    5.67    2.91   1
 -12  24   2   -2.55    3.36   1
 -11  24   2   40.65    5.78   1
  10  24   1   10.71    4.89  -2
 -10  24   2   10.71    4.89   1
   9  24   1   -1.14    3.80  -2
  -9  24   2   -1.14    3.80   1
   8  24   1    0.40    3.80  -2
  -8  24   2    0.40    3.80   1
   7  24   1  102.29   13.02  -2
  -7  24   2  102.29   13.02   1
  -6  24   2   69.97    7.77   1
  -5  24   2  409.48   29.11   1
  -4  24   2  490.25   30.54   1
  -3  24   2    6.67    3.45   1
   2  24   2   13.09    3.67  -2
  -2  24   2   13.09    3.67   1
   1  24   2  986.09   55.72  -2
  -1  24   2  986.09   55.72   1
   0  24   2  579.89   32.27  -2
   0  24   2  579.89   32.27   1
  -1  24   2  693.21   39.28  -2
   1  24   2  693.21   39.28   1
  -2  24   2   97.93    6.93  -2
   2  24   2   97.93    6.93   1
   3  24   2    3.54    3.57   1
   4  24   2    0.17    3.52   1
   5  24   2  409.59   29.86   1
   6  24   2   78.35    8.08   1
  -7  24   3  111.14    9.91  -2
   7  24   2  111.14    9.91   1
  -8  24   3  303.20   22.40  -2
   8  24   2  303.20   22.40   1
  -9  24   3   61.65    8.79  -2
   9  24   2   61.65    8.79   1
 -10  24   3   24.92    8.84  -2
  10  24   2   24.92    8.84   1
  11  24   2   66.84    7.22   1
  12  24   2   -2.57    2.57   1
  13  24   2   36.26    5.93   1
  14  24   2    5.25    2.97   1
 -13  25   2   34.64    5.53   1
 -12  25   2    4.70    3.53   1
 -11  25   2    1.55    4.01   1
  10  25   1    6.09    3.26  -2
 -10  25   2    6.09    3.26   1
   9  25   1   86.88    7.96  -2
  -9  25   2   86.88    7.96   1
   8  25   1   20.25    4.41  -2
  -8  25   2   20.25    4.41   1
   7  25   1   18.52    4.65  -2
  -7  25   2   18.52    4.65   1
  -6  25   2   65.60    7.17   1
  -5  25   2  279.09   21.74   1
  -4  25   2    5.38    3.93   1
  -3  25   2  186.41   15.09   1
   2  25   2  202.03   13.15  -2
  -2  25   2  202.03   13.15   1
   1  25   2  213.16   13.42  -2
  -1  25   2  213.16   13.42   1
   0  25   2  326.60   19.89  -2
   0  25   2  326.60   19.89   1
  -1  25   2  244.64   15.49  -2
   1  25   2  244.64   15.49   1
  -2  25   2   19.99    5.15  -2
   2  25   2   19.99    5.15   1
   3  25   2   63.22    8.12   1
   4  25   2   32.69    4.89   1
   5  25   2   17.91    5.00   1
   6  25   2   14.61    4.49   1
  -7  25   3    7.55    3.92  -2
   7  25   2    7.55    3.92   1
  -8  25   3    6.60    3.86  -2
   8  25   2    6.60    3.86   1
  -9  25   3  273.75   20.88  -2
   9  25   2  273.75   20.88   1
 -10  25   3   -0.07    3.26  -2
  10  25   2   -0.07    3.26   1
  11  25   2   -0.75    3.89   1
  12  25   2    2.72    2.63   1
  13  25   2    4.72    3.71   1
 -13  26   2   -4.20    4.20   1
 -12  26   2    1.25    2.91   1
 -11  26   2   -1.89    5.98   1
  10  26   1   11.24    3.31  -2
 -10  26   2   11.24    3.31   1
   9  26   1   -1.74    3.80  -2
  -9  26   2   -1.74    3.80   1
   8  26   1   18.08    4.89  -2
  -8  26   2   18.08    4.89   1
   7  26   1   10.53    3.88  -2
  -7  26   2   10.53    3.88   1
  -6  26   2   10.66    5.05   1
  -5  26   2   -6.21    6.21   1
  -4  26   2   -4.79    4.79   1
  -3  26   2    2.15    3.45   1
   2  26   2   19.33    4.13  -2
  -2  26   2   19.33    4.13   1
   1  26   2   11.65    5.26  -2
  -1  26   2   11.65    5.26   1
   0  26   2   63.58    8.70  -2
   0  26   2   63.58    8.70   1
  -1  26   2    3.96    3.45  -2
   1  26   2    3.96    3.45   1
  -2  26   2   -3.30    3.59  -2
   2  26   2   -3.30    3.59   1
   3  26   2   -3.12    3.12   1
   4  26   2   52.52   13.96   1
   5  26   2   55.06    7.11   1
   6  26   2   28.32    5.20   1
  -7  26   3   45.36    7.49  -2
   7  26   2   45.36    7.49   1
  -8  26   3   65.68    8.93  -2
   8  26   2   65.68    8.93   1
  -9  26   3    0.72    3.34  -2
   9  26   2    0.72    3.34   1
 -10  26   3    5.52    3.26  -2
  10  26   2    5.52    3.26   1
  11  26   2    6.74    3.05   1
  12  26   2    0.25    2.53   1
  13  26   2    1.57    5.77   1
 -13  27   2    4.20    4.20   1
 -12  27   2    7.34    3.71   1
 -11  27   2    0.94    2.91   1
  10  27   1    4.82    3.08  -2
 -10  27   2    4.82    3.08   1
   9  27   1  117.28   10.87  -2
  -9  27   2  117.28   10.87   1
   8  27   1   60.38    6.55  -2
  -8  27   2   60.38    6.55   1
   7  27   1   -0.71    6.87  -2
  -7  27   2   -0.71    6.87   1
  -6  27   2    8.88    4.34   1
  -5  27   2    2.61    4.22   1
  -4  27   2  229.74   17.39   1
  -3  27   2   65.63    6.16   1
   2  27   2    4.94    5.38  -2
  -2  27   2    4.94    5.38   1
   1  27   2  171.70   12.74  -2
  -1  27   2  171.70   12.74   1
   0  27   2    4.09    4.13  -2
   0  27   2    4.09    4.13   1
  -1  27   2  136.94    9.64  -2
   1  27   2  136.94    9.64   1
  -2  27   2    6.58    3.64  -2
   2  27   2    6.58    3.64   1
   3  27   2   39.71    6.38   1
   4  27   2  142.02   12.20   1
   5  27   2    5.73    6.66   1
   6  27   2   55.34    8.56   1
  -7  27   3    4.66    4.46  -2
   7  27   2    4.66    4.46   1
  -8  27   3    1.23    3.50  -2
   8  27   2    1.23    3.50   1
  -9  27   3  120.91   11.09  -2
   9  27   2  120.91   11.09   1
 -10  27   3    2.40    3.05  -2
  10  27   2    2.40    3.05   1
  11  27   2    5.59    4.87   1
  12  27   2    0.42    2.27   1
 -12  28   2    6.71    3.49   1
 -11  28   2   41.53    7.03   1
  10  28   1    6.93    2.93  -2
 -10  28   2    6.93    2.93   1
   9  28   1   77.97    8.26  -2
  -9  28   2   77.97    8.26   1
   8  28   1    1.34    4.52  -2
  -8  28   2    1.34    4.52   1
   7  28   1   91.27    8.64  -2
  -7  28   2   91.27    8.64   1
  -6  28   2   73.05    7.77   1
  -5  28   2   37.70    7.57   1
  -4  28   2   23.53    4.72   1
  -3  28   2  513.41   32.41   1
   2  28   2  152.38   12.89  -2
  -2  28   2  152.38   12.89   1
   1  28   2  248.00   17.11  -2
  -1  28   2  248.00   17.11   1
   0  28   2    2.59    3.47  -2
   0  28   2    2.59    3.47   1
  -1  28   2  205.84   13.51  -2
   1  28   2  205.84   13.51   1
  -2  28   2  127.29    9.40  -2
   2  28   2  127.29    9.40   1
   3  28   2    9.98    8.33   1
   4  28   2  102.03    9.39   1
   5  28   2   19.22    4.80   1
   6  28   2    1.94    4.12   1
  -7  28   3  227.75   17.81  -2
   7  28   2  227.75   17.81   1
  -8  28   3   16.02    4.88  -2
   8  28   2   16.02    4.88   1
  -9  28   3   38.01    4.94  -2
   9  28   2   38.01    4.94   1
 -10  28   3    7.04    3.05  -2
  10  28   2    7.04    3.05   1
  11  28   2    4.01    2.40   1
  12  28   2   10.06    3.56   1
 -12  29   2   11.42    3.28   1
 -11  29   2    0.00    4.20   1
  10  29   1    9.32    3.53  -2
 -10  29   2    9.32    3.53   1
   9  29   1  105.29    8.37  -2
  -9  29   2  105.29    8.37   1
   8  29   1   20.46    4.44  -2
  -8  29   2   20.46    4.44   1
   7  29   1    2.68    3.08  -2
  -7  29   2    2.68    3.08   1
  -6  29   2   21.24    4.85   1
  -5  29   2  201.96   16.05   1
  -4  29   2    2.29    7.12   1
  -3  29   2  140.66   11.89   1
   2  29   2  115.99   10.47  -2
  -2  29   2  115.99   10.47   1
   1  29   2   79.74    9.08  -2
  -1  29   2   79.74    9.08   1
   0  29   2    2.52    4.30  -2
   0  29   2    2.52    4.30   1
  -1  29   2   98.44    7.71  -2
   1  29   2   98.44    7.71   1
  -2  29   2   85.48    7.76  -2
   2  29   2   85.48    7.76   1
   3  29   2   -3.58    4.53   1
   4  29   2   44.27    7.41   1
   5  29   2    5.93    4.74   1
   6  29   2   10.05    3.76   1
  -7  29   3   72.25    7.83  -2
   7  29   2   72.25    7.83   1
  -8  29   3   12.61    3.96  -2
   8  29   2   12.61    3.96   1
  -9  29   3    7.30    3.53  -2
   9  29   2    7.30    3.53   1
 -10  29   3    4.05    3.05  -2
  10  29   2    4.05    3.05   1
  11  29   2    6.32    2.47   1
 -11  30   2    1.98    3.28   1
  10  30   1    3.09    4.44  -2
 -10  30   2    3.09    4.44   1
   9  30   1    6.23    2.70  -2
  -9  30   2    6.23    2.70   1
   8  30   1    1.16    3.53  -2
  -8  30   2    1.16    3.53   1
   7  30   1    6.75    3.48  -2
  -7  30   2    6.75    3.48   1
  -6  30   2    5.07    8.12   1
  -5  30   2    1.24    4.69   1
  -4  30   2   -2.06   10.58   1
  -3  30   2   -1.19    3.94   1
   2  30   2    5.35    4.51  -2
  -2  30   2    5.35    4.51   1
   1  30   2    6.99    6.05  -2
  -1  30   2    6.99    6.05   1
   0  30   2    4.91    4.01  -2
   0  30   2    4.91    4.01   1
  -1  30   2   14.37    3.58  -2
   1  30   2   14.37    3.58   1
  -2  30   2   14.21    5.17  -2
   2  30   2   14.21    5.17   1
   3  30   2    6.37    4.80   1
   4  30   2   11.46    9.51   1
   5  30   2    0.60    4.33   1
   6  30   2   37.17    5.38   1
  -7  30   3    7.71    3.69  -2
   7  30   2    7.71    3.69   1
  -8  30   3   -2.91    2.91  -2
   8  30   2   -2.91    2.91   1
  -9  30   3   -0.26    2.91  -2
   9  30   2   -0.26    2.91   1
 -10  30   3    2.10    2.40  -2
  10  30   2    2.10    2.40   1
  11  30   2    0.74    2.27   1
 -11  31   2    2.10    4.20   1
  10  31   1    2.62    4.72  -2
 -10  31   2    2.62    4.72   1
   9  31   1   21.62    7.00  -2
  -9  31   2   21.62    7.00   1
   8  31   1    1.77    3.54  -2
  -8  31   2    1.77    3.54   1
   7  31   1   20.48    4.15  -2
  -7  31   2   20.48    4.15   1
  -6  31   2   -1.17    3.52   1
  -5  31   2   18.46    5.24   1
  -4  31   2   -4.45    4.45   1
  -3  31   2   -0.14   13.57   1
   2  31   2   19.67    7.27  -2
  -2  31   2   19.67    7.27   1
   1  31   2   11.24    4.63  -2
  -1  31   2   11.24    4.63   1
   0  31   2    7.99    4.87  -2
   0  31   2    7.99    4.87   1
  -1  31   2    7.88    5.32  -2
   1  31   2    7.88    5.32   1
  -2  31   2   16.40    5.70  -2
   2  31   2   16.40    5.70   1
   3  31   2   11.17    4.82   1
   4  31   2   10.19    5.04   1
   5  31   2    7.10    7.87   1
   6  31   2    0.29    3.64   1
  -7  31   3    7.81    5.55  -2
   7  31   2    7.81    5.55   1
  -8  31   3   -2.91    2.91  -2
   8  31   2   -2.91    2.91   1
  -9  31   3   21.49    3.53  -2
   9  31   2   21.49    3.53   1
 -10  31   3    3.26    3.28  -2
  10  31   2    3.26    3.28   1
  10  32   1   -4.20    4.20  -2
 -10  32   2   -4.20    4.20   1
   9  32   1   16.78    3.95  -2
  -9  32   2   16.78    3.95   1
   8  32   1    0.65    3.83  -2
  -8  32   2    0.65    3.83   1
   7  32   1    9.35    4.20  -2
  -7  32   2    9.35    4.20   1
  -6  32   2   11.68    3.80   1
  -5  32   2   30.02    5.80   1
  -4  32   2    7.26    4.45   1
  -3  32   2   19.72    5.24   1
   2  32   2  193.93   16.33  -2
  -2  32   2  193.93   16.33   1
   1  32   2  556.46   44.61  -2
  -1  32   2  556.46   44.61   1
   0  32   2   12.59    4.01  -2
   0  32   2   12.59    4.01   1
  -1  32   2  438.50   60.84  -2
   1  32   2  438.50   60.84   1
  -2  32   2    7.96   12.06  -2
   2  32   2    7.96   12.06   1
   3  32   2  125.85   14.09   1
   4  32   2    2.88    4.72   1
   5  32   2   26.11    5.53   1
   6  32   2   -5.05    7.87   1
  -7  32   3    5.87    3.49  -2
   7  32   2    5.87    3.49   1
  -8  32   3   -2.33    3.28  -2
   8  32   2   -2.33    3.28   1
  -9  32   3    1.84    2.70  -2
   9  32   2    1.84    2.70   1
 -10  32   3   -1.05    1.88  -2
  10  32   2   -1.05    1.88   1
   9  33   1   -0.82    3.28  -2
  -9  33   2   -0.82    3.28   1
   8  33   1   -1.53    2.05  -2
  -8  33   2   -1.53    2.05   1
   7  33   1    6.82    3.98  -2
  -7  33   2    6.82    3.98   1
  -6  33   2   -3.57    3.81   1
  -5  33   2    9.79    4.27   1
  -4  33   2   36.91   14.16   1
  -3  33   2   17.92    8.39   1
   2  33   2   36.07    6.27  -2
  -2  33   2   36.07    6.27   1
   1  33   2   76.99    7.66  -2
  -1  33   2   76.99    7.66   1
   0  33   2   -2.34    3.77  -2
   0  33   2   -2.34    3.77   1
  -1  33   2    6.29    6.29  -2
   1  33   2    6.29    6.29   1
  -2  33   2   20.84   22.55  -2
   2  33   2   20.84   22.55   1
   3  33   2  119.02   12.97   1
   4  33   2    0.86    4.03   1
   5  33   2    2.94    6.29   1
   6  33   2   -0.42    5.77   1
  -7  33   3   26.60    4.78  -2
   7  33   2   26.60    4.78   1
  -8  33   3    0.13    2.70  -2
   8  33   2    0.13    2.70   1
  -9  33   3    0.75    2.52  -2
   9  33   2    0.75    2.52   1
   9  34   1    8.39    5.25  -2
  -9  34   2    8.39    5.25   1
   8  34   1    0.92    2.70  -2
  -8  34   2    0.92    2.70   1
   7  34   1    8.39    4.72  -2
  -7  34   2    8.39    4.72   1
  -6  34   2   -1.40    2.88   1
  -5  34   2   -3.53    3.53   1
  -4  34   2    1.26    3.49   1
  -3  34   2    4.96    3.64   1
   2  34   2    4.29    6.82  -2
  -2  34   2    4.29    6.82   1
   1  34   2   -3.52    3.52  -2
  -1  34   2   -3.52    3.52   1
   0  34   2   -5.25    5.25  -2
   0  34   2   -5.25    5.25   1
  -1  34   2   -1.05    5.25  -2
   1  34   2   -1.05    5.25   1
  -2  34   2   -2.10    5.25  -2
   2  34   2   -2.10    5.25   1
   3  34   2    1.17    3.28   1
   4  34   2   10.97    4.03   1
   5  34   2   -1.05    4.72   1
   6  34   2   -1.52    4.20   1
  -7  34   3    0.60    4.20  -2
   7  34   2    0.60    4.20   1
  -8  34   3   -0.92    2.70  -2
   8  34   2   -0.92    2.70   1
   9  34   2   -1.05    2.10   1
   8  35   1   10.49    6.29  -2
  -8  35   2   10.49    6.29   1
   7  35   1    3.85    3.28  -2
  -7  35   2    3.85    3.28   1
  -6  35   2   -1.57    2.70   1
  -5  35   2   -3.21    3.21   1
  -4  35   2    3.15    6.29   1
  -3  35   2   -1.05    3.28   1
   2  35   2    7.87    3.71  -2
  -2  35   2    7.87    3.71   1
   0  35   2   -2.10    5.25  -2
   0  35   2   -2.10    5.25   1
   1  35   2    9.44    5.25   1
  -2  35   2    7.34    5.25  -2
   2  35   2    7.34    5.25   1
   3  35   2   18.88    5.25   1
   4  35   2    0.00    4.20   1
   5  35   2   14.25    4.27   1
   6  35   2   -2.81    2.81   1
  -7  35   3   -0.52    2.62  -2
   7  35   2   -0.52    2.62   1
  -8  35   3   -0.63    1.75  -2
   8  35   2   -0.63    1.75   1
   7  36   1   43.01    7.34  -2
  -7  36   2   43.01    7.34   1
  -6  36   2   -1.05    5.25   1
  -5  36   2    3.53    2.27   1
  -4  36   2   10.94    4.34   1
  -3  36   2   46.16    8.39   1
   1  36   2   56.65   10.49   1
   2  36   2    0.00    4.20   1
   4  36   2   -2.10    3.15   1
   5  36   2   13.64    4.20   1
   6  36   2   18.88    4.20   1
  -7  36   3   -3.15    3.15  -2
   7  36   2   -3.15    3.15   1
  -5  37   2   10.49    6.29   1
  -4  37   2    2.10    5.25   1
   2  37   2    3.15    4.20   1
   3  37   2    1.05    4.20   1
   4  37   2    7.34    4.20   1
   5  37   2    0.00    3.15   1
   6  37   2    3.15    5.25   1
  -4  38   2   -1.05    4.20   1
  -3  38   2    2.10    5.25   1
   3  38   2    3.15    3.15   1
   4  38   2   -3.15    3.15   1
  -2  39   2    7.34    4.20   1
  17   0   1    8.92    3.71  -2
 -17   0   3    8.92    3.71   1
 -15   0   3    2.10    6.29   1
 -13   0   3    0.56    6.02   1
 -11   0   3    0.35    6.55   1
  -9   0   3   21.21    6.55   1
  -7   0   3   58.75   12.59   1
  -5   0   3    4.20    5.25   1
  -3   0   3  109.40   16.26   1
   1   0   3   39.91    4.72  -2
  -1   0   3   39.91    4.72   1
  -1   0   3  118.54   17.83  -2
   1   0   3  118.54   17.83   1
   3   0   3    9.44    7.34   1
   5   0   3  102.81   17.83   1
   7   0   3  100.71   19.93   1
   9   0   3    2.10   10.49   1
  11   0   3   11.27    5.61   1
  13   0   3    6.04    5.63   1
  15   0   3    1.26    4.20   1
 -17   0   5   -0.12    3.28  -2
  17   0   3   -0.12    3.28   1
  17   1   1    0.43    2.46  -2
 -17   1   3    0.43    2.46   1
  16   1   1   65.90    8.16  -2
 -16   1   3   65.90    8.16   1
 -15   1   3   13.08    5.53   1
 -14   1   3   -4.53    4.53   1
 -13   1   3    6.55    4.71   1
 -12   1   3   75.34    9.79   1
 -11   1   3    4.94    5.09   1
  10   1   2  148.71   12.28  -2
 -10   1   3  148.71   12.28   1
   9   1   2   10.44    4.15  -2
  -9   1   3   10.44    4.15   1
   8   1   2  371.88   37.83  -2
  -8   1   3  371.88   37.83   1
   7   1   2   67.48   12.59  -2
  -7   1   3   67.48   12.59   1
  -6   1   3  131.43   14.84   1
  -5   1   3  118.47   12.97   1
  -4   1   3   29.37    7.34   1
  -3   1   3   86.70    9.64   1
   2   1   3   17.90    2.97  -2
  -2   1   3   17.90    2.97   1
   1   1   3   67.14   10.49  -2
  -1   1   3   67.14   10.49   1
   0   1   3   -1.05    2.23  -2
   0   1   3   -1.05    2.23   1
  -1   1   3  206.71   21.51  -2
   1   1   3  206.71   21.51   1
  -2   1   3   71.82    9.25  -2
   2   1   3   71.82    9.25   1
   3   1   3  930.59   90.50   1
   4   1   3 5260.03  504.34   1
   5   1   3 1955.63  189.15   1
   6   1   3  549.61   55.63   1
  -7   1   4  259.89   37.24  -2
   7   1   3  259.89   37.24   1
  -8   1   4  109.74   15.19  -2
   8   1   3  109.74   15.19   1
  -9   1   4  281.23   31.90  -2
   9   1   3  281.23   31.90   1
 -10   1   4   33.73    5.13  -2
  10   1   3   33.73    5.13   1
  11   1   3    1.39    3.59   1
  12   1   3    9.18    3.77   1
  13   1   3    4.69    3.91   1
  14   1   3    3.86    3.21   1
  15   1   3    0.78    3.01   1
 -16   1   5   -2.27    2.42  -2
  16   1   3   -2.27    2.42   1
 -17   1   5    2.36    2.10  -2
  17   1   3    2.36    2.10   1
  17   2   1   -1.40    2.32  -2
 -17   2   3   -1.40    2.32   1
  16   2   1   62.04   10.17  -2
 -16   2   3   62.04   10.17   1
 -15   2   3    4.36    4.78   1
 -14   2   3   23.17    5.67   1
 -13   2   3   15.61    5.19   1
 -12   2   3  499.58   35.90   1
 -11   2   3    7.95    4.50   1
  10   2   2  174.09   13.94  -2
 -10   2   3  174.09   13.94   1
   9   2   2   58.98    6.76  -2
  -9   2   3   58.98    6.76   1
   8   2   2 2055.49  198.43  -2
  -8   2   3 2055.49  198.43   1
   7   2   2  200.37   21.87  -2
  -7   2   3  200.37   21.87   1
  -6   2   3   48.83    7.42   1
  -5   2   3  358.75   35.23   1
  -4   2   3 8386.07  569.05   1
  -3   2   313202.84 1787.35   1
   2   2   3  601.95   58.23  -2
  -2   2   3  601.95   58.23   1
   1   2   3 2332.70  255.25  -2
  -1   2   3 2332.70  255.25   1
   0   2   316348.57 1588.74  -2
   0   2   316348.57 1588.74   1
  -1   2   3 5821.75  557.74  -2
   1   2   3 5821.75  557.74   1
  -2   2   3 1124.99  109.04  -2
   2   2   3 1124.99  109.04   1
   3   2   3 3437.48  330.09   1
   4   2   3 4791.01  459.83   1
   5   2   3  544.82   54.15   1
   6   2   3  197.51   22.62   1
  -7   2   4  478.47   48.96  -2
   7   2   3  478.47   48.96   1
  -8   2   4 2453.68  237.37  -2
   8   2   3 2453.68  237.37   1
  -9   2   4  144.47   19.29  -2
   9   2   3  144.47   19.29   1
 -10   2   4   13.59    4.29  -2
  10   2   3   13.59    4.29   1
  11   2   3   11.35    3.73   1
  12   2   3  250.11   15.27   1
  13   2   3    5.67    3.62   1
  14   2   3    9.56    3.22   1
  15   2   3    4.51    3.13   1
 -16   2   5   68.32    5.47  -2
  16   2   3   68.32    5.47   1
 -17   2   5    3.93    2.12  -2
  17   2   3    3.93    2.12   1
  17   3   1    1.95    2.54  -2
 -17   3   3    1.95    2.54   1
  16   3   1   13.85    3.81  -2
 -16   3   3   13.85    3.81   1
 -15   3   3   -3.15    4.45   1
 -14   3   3    0.27    4.42   1
 -13   3   3    9.59    4.95   1
 -12   3   3   49.99    9.69   1
 -11   3   3   38.84   11.06   1
  10   3   2   73.93    9.39  -2
 -10   3   3   73.93    9.39   1
   9   3   2  168.21   13.49  -2
  -9   3   3  168.21   13.49   1
   8   3   2  270.79   28.55  -2
  -8   3   3  270.79   28.55   1
   7   3   2   51.24   11.01  -2
  -7   3   3   51.24   11.01   1
  -6   3   3  207.66   21.87   1
  -5   3   3  346.91   34.49   1
  -4   3   3 4764.19  646.10   1
  -3   3   3   75.55    8.90   1
   2   3   3 2072.77  198.80  -2
  -2   3   3 2072.77  198.80   1
   1   3   3  226.53   22.96  -2
  -1   3   3  226.53   22.96   1
   0   3   3    0.86    4.03  -2
   0   3   3    0.86    4.03   1
  -1   3   3  539.12   52.67  -2
   1   3   3  539.12   52.67   1
  -2   3   3 1167.12  112.75  -2
   2   3   3 1167.12  112.75   1
   3   3   3    9.44    5.19   1
   4   3   3  578.07   57.12   1
   5   3   3  155.02   22.55   1
   6   3   3  334.07   35.61   1
  -7   3   4  362.23   38.20  -2
   7   3   3  362.23   38.20   1
  -8   3   4 1150.97  113.12  -2
   8   3   3 1150.97  113.12   1
  -9   3   4   42.15   10.31  -2
   9   3   3   42.15   10.31   1
 -10   3   4   56.29    5.85  -2
  10   3   3   56.29    5.85   1
  11   3   3    5.74    3.65   1
  12   3   3  114.73    8.30   1
  13   3   3   24.62    3.90   1
  14   3   3   11.75    3.35   1
  15   3   3    8.99    3.06   1
 -16   3   5   11.68    2.40  -2
  16   3   3   11.68    2.40   1
 -17   3   5    0.63    1.88  -2
  17   3   3    0.63    1.88   1
  17   4   1   -2.40    2.58  -2
 -17   4   3   -2.40    2.58   1
  16   4   1   -0.86    3.20  -2
 -16   4   3   -0.86    3.20   1
 -15   4   3    1.89    3.33   1
 -14   4   3    0.28    3.98   1
 -13   4   3    0.80    3.92   1
 -12   4   3   -4.14    4.14   1
 -11   4   3   -0.81    4.34   1
  10   4   2    4.25    4.26  -2
 -10   4   3    4.25    4.26   1
   9   4   2   24.65    6.36  -2
  -9   4   3   24.65    6.36   1
   8   4   2 1490.89  144.65  -2
  -8   4   3 1490.89  144.65   1
   7   4   2   68.40    9.56  -2
  -7   4   3   68.40    9.56   1
  -6   4   3    5.89    4.78   1
  -5   4   3   12.68    3.64   1
  -4   4   3   13.64    7.34   1
  -3   4   3   38.81    9.44   1
   2   4   3   10.49    6.29  -2
  -2   4   3   10.49    6.29   1
   1   4   3   50.41    8.92  -2
  -1   4   3   50.41    8.92   1
   0   4   3   29.29    6.27  -2
   0   4   3   29.29    6.27   1
  -1   4   3    4.72    5.19  -2
   1   4   3    4.72    5.19   1
  -2   4   3    1.84    5.40  -2
   2   4   3    1.84    5.40   1
   3   4   3   68.81    9.64   1
   4   4   3   22.89    6.27   1
   5   4   3   16.84    7.02   1
   6   4   3    1.66    7.02   1
  -7   4   4   18.48    8.39  -2
   7   4   3   18.48    8.39   1
  -8   4   4 1085.58  106.82  -2
   8   4   3 1085.58  106.82   1
  -9   4   4   11.35   13.64  -2
   9   4   3   11.35   13.64   1
 -10   4   4    4.99    3.52  -2
  10   4   3    4.99    3.52   1
  11   4   3    1.65    3.40   1
  12   4   3    3.33    5.89   1
  13   4   3    0.02    3.20   1
  14   4   3    1.74    3.05   1
  15   4   3    1.91    3.13   1
 -16   4   5    1.05    2.14  -2
  16   4   3    1.05    2.14   1
 -17   4   5    2.73    2.35  -2
  17   4   3    2.73    2.35   1
  17   5   1    2.02    2.74  -2
 -17   5   3    2.02    2.74   1
  16   5   1    6.88    3.57  -2
 -16   5   3    6.88    3.57   1
 -15   5   3    1.31    7.87   1
 -14   5   3    2.34    5.15   1
 -13   5   3    3.25    4.11   1
 -12   5   3   22.32    6.68   1
 -11   5   3    9.04    4.37   1
  10   5   2   17.24    4.79  -2
 -10   5   3   17.24    4.79   1
   9   5   2   -3.18    3.78  -2
  -9   5   3   -3.18    3.78   1
   8   5   2  635.59   63.42  -2
  -8   5   3  635.59   63.42   1
   7   5   2   98.09   35.19  -2
  -7   5   3   98.09   35.19   1
  -6   5   3    6.53    6.82   1
  -5   5   3  351.13   35.58   1
  -4   5   3 5106.18  692.26   1
  -3   5   3  500.79   48.96   1
   2   5   3    8.74    4.27  -2
  -2   5   3    8.74    4.27   1
   1   5   3 1371.95  132.04  -2
  -1   5   3 1371.95  132.04   1
   0   5   3   61.89   11.54  -2
   0   5   3   61.89   11.54   1
  -1   5   3 1228.84  118.68  -2
   1   5   3 1228.84  118.68   1
  -2   5   3    3.00    5.04  -2
   2   5   3    3.00    5.04   1
   3   5   3 1009.25   97.91   1
   4   5   3 1610.36  155.40   1
   5   5   3   37.68    9.25   1
   6   5   3  612.17   61.57   1
  -7   5   4  269.37   29.67  -2
   7   5   3  269.37   29.67   1
  -8   5   4  775.99   79.20  -2
   8   5   3  775.99   79.20   1
  -9   5   4   78.20    9.67  -2
   9   5   3   78.20    9.67   1
 -10   5   4    6.31    3.99  -2
  10   5   3    6.31    3.99   1
  11   5   3    3.54    4.75   1
  12   5   3  261.66   16.28   1
  13   5   3    2.17    3.24   1
  14   5   3    3.82    2.97   1
  15   5   3   -0.23    2.63   1
 -16   5   5   22.85    4.07  -2
  16   5   3   22.85    4.07   1
 -17   5   5    2.16    2.32  -2
  17   5   3    2.16    2.32   1
  17   6   1    3.87    2.78  -2
 -17   6   3    3.87    2.78   1
  16   6   1   53.32   11.33  -2
 -16   6   3   53.32   11.33   1
 -15   6   3   27.64    8.28   1
 -14   6   3   19.69    4.25   1
 -13   6   3   14.33    4.58   1
 -12   6   3  337.52   26.37   1
 -11   6   3   -0.73    3.86   1
  10   6   2   16.91    6.21  -2
 -10   6   3   16.91    6.21   1
   9   6   2   35.90    6.81  -2
  -9   6   3   35.90    6.81   1
   8   6   2 1418.88  137.97  -2
  -8   6   3 1418.88  137.97   1
   7   6   2  165.80   18.90  -2
  -7   6   3  165.80   18.90   1
  -6   6   3  549.93   54.52   1
  -5   6   3  209.81   22.22   1
  -4   6   3 1875.47  255.96   1
   2   6   3 1361.78  131.30  -2
  -2   6   3 1361.78  131.30   1
   1   6   3 5977.08  571.47  -2
  -1   6   3 5977.08  571.47   1
   0   6   399999.00 7817.25  -2
   0   6   399999.00 7817.25   1
  -1   6   3 2009.74  273.80  -2
   1   6   3 2009.74  273.80   1
  -2   6   3  394.32   78.42  -2
   2   6   3  394.32   78.42   1
   3   6   3   71.27    9.99   1
   4   6   3 6033.95  578.51   1
   5   6   3    1.48    7.34   1
   6   6   3  433.75   44.87   1
  -7   6   4  731.26   73.06  -2
   7   6   3  731.26   73.06   1
  -8   6   4  375.57   40.06  -2
   8   6   3  375.57   40.06   1
  -9   6   4  331.88   24.82  -2
   9   6   3  331.88   24.82   1
 -10   6   4    8.12    3.77  -2
  10   6   3    8.12    3.77   1
  11   6   3    4.18    3.23   1
  12   6   3   32.09    4.21   1
  13   6   3   17.75    3.48   1
  14   6   3   12.16    3.15   1
  15   6   3   12.59    3.17   1
 -16   6   5  102.54    7.12  -2
  16   6   3  102.54    7.12   1
 -17   6   5   27.24    3.79  -2
  17   6   3   27.24    3.79   1
  17   7   1    2.10    3.28  -2
 -17   7   3    2.10    3.28   1
  16   7   1   -0.52    4.08  -2
 -16   7   3   -0.52    4.08   1
 -15   7   3    0.84    3.24   1
 -14   7   3   13.09    3.64   1
 -13   7   3    1.98    3.97   1
 -12   7   3   -0.50    4.37   1
 -11   7   3   80.08    7.32   1
  10   7   2  168.56   12.16  -2
 -10   7   3  168.56   12.16   1
   9   7   2    5.64    4.46  -2
  -9   7   3    5.64    4.46   1
   8   7   2   78.54   11.48  -2
  -8   7   3   78.54   11.48   1
   7   7   2  192.92   21.47  -2
  -7   7   3  192.92   21.47   1
  -6   7   3   40.10    7.31   1
  -5   7   3   45.83    7.31   1
  -4   7   3  606.14   48.25   1
  -3   7   3 1932.41  186.19   1
   2   7   3 1848.48  178.03  -2
  -2   7   3 1848.48  178.03   1
   1   7   3 1142.24  110.15  -2
  -1   7   3 1142.24  110.15   1
   0   7   3   40.91    9.44  -2
   0   7   3   40.91    9.44   1
  -1   7   3  343.03   49.30  -2
   1   7   3  343.03   49.30   1
  -2   7   3  111.08   65.50  -2
   2   7   3  111.08   65.50   1
   3   7   3  602.14   59.34   1
   4   7   3  191.92   21.13   1
   5   7   3  530.83   53.03   1
   6   7   3  158.17   19.24   1
  -7   7   4  189.39   22.22  -2
   7   7   3  189.39   22.22   1
  -8   7   4  170.34   21.05  -2
   8   7   3  170.34   21.05   1
  -9   7   4  119.99   11.10  -2
   9   7   3  119.99   11.10   1
 -10   7   4   65.58    5.84  -2
  10   7   3   65.58    5.84   1
  11   7   3    8.77    3.38   1
  12   7   3  168.99   11.43   1
  13   7   3   55.00    4.91   1
  14   7   3   10.46    3.10   1
  15   7   3    2.52    2.77   1
 -16   7   5    1.12    2.31  -2
  16   7   3    1.12    2.31   1
 -17   7   5   -0.47    2.27  -2
  17   7   3   -0.47    2.27   1
  17   8   1   -1.05    5.25  -2
 -17   8   3   -1.05    5.25   1
  16   8   1    4.00    3.39  -2
 -16   8   3    4.00    3.39   1
 -15   8   3   -0.63    3.33   1
 -14   8   3   -3.33    3.33   1
 -13   8   3   -1.37    3.81   1
 -12   8   3    5.06    4.19   1
 -11   8   3    4.46    4.14   1
  10   8   2    6.14    4.29  -2
 -10   8   3    6.14    4.29   1
   9   8   2  220.69   19.54  -2
  -9   8   3  220.69   19.54   1
   8   8   2  274.60   29.24  -2
  -8   8   3  274.60   29.24   1
   7   8   2    5.04    8.92  -2
  -7   8   3    5.04    8.92   1
  -6   8   3    2.10    5.24   1
  -5   8   3   11.41    5.80   1
  -4   8   3    0.40    7.32   1
  -3   8   3   -0.24    4.78   1
   2   8   3   13.50    5.53  -2
  -2   8   3   13.50    5.53   1
   1   8   3   35.67    9.44  -2
  -1   8   3   35.67    9.44   1
   0   8   3   26.23    8.39  -2
   0   8   3   26.23    8.39   1
  -1   8   3   91.94   11.13  -2
   1   8   3   91.94   11.13   1
  -2   8   3   47.91    8.39  -2
   2   8   3   47.91    8.39   1
   3   8   3   69.81   16.78   1
   4   8   3   80.85   11.48   1
   5   8   3   37.77   11.54   1
   6   8   3   -2.10    6.68   1
  -7   8   4-1370.98 1370.98  -2
   7   8   3-1370.98 1370.98   1
  -8   8   4   68.79    8.77  -2
   8   8   3   68.79    8.77   1
  -9   8   4  181.74   13.66  -2
   9   8   3  181.74   13.66   1
 -10   8   4   33.55    4.34  -2
  10   8   3   33.55    4.34   1
  11   8   3   -3.23    3.23   1
  12   8   3   -2.23    3.23   1
  13   8   3    0.70    3.03   1
  14   8   3   -2.84    2.84   1
  15   8   3   -0.48    2.89   1
 -16   8   5    1.17    2.23  -2
  16   8   3    1.17    2.23   1
 -17   8   5   -0.89    2.27  -2
  17   8   3   -0.89    2.27   1
  17   9   1    8.86    3.28  -2
 -17   9   3    8.86    3.28   1
  16   9   1   11.07    3.81  -2
 -16   9   3   11.07    3.81   1
 -15   9   3    0.00    4.10   1
 -14   9   3   10.02    4.21   1
 -13   9   3   21.06    4.09   1
 -12   9   3   19.10    4.49   1
 -11   9   3   10.38    4.55   1
  10   9   2   54.39    9.64  -2
 -10   9   3   54.39    9.64   1
   9   9   2  142.57   13.17  -2
  -9   9   3  142.57   13.17   1
   8   9   2   17.69    5.38  -2
  -8   9   3   17.69    5.38   1
   7   9   2   17.21   12.59  -2
  -7   9   3   17.21   12.59   1
  -6   9   3   22.61    6.55   1
  -5   9   3 1038.18  101.25   1
  -4   9   3   23.88    4.98   1
  -3   9   3   83.88   11.48   1
   2   9   3  726.69   71.21  -2
  -2   9   3  726.69   71.21   1
   1   9   3  116.44   18.88  -2
  -1   9   3  116.44   18.88   1
   0   9   3  111.20   18.88  -2
   0   9   3  111.20   18.88   1
  -1   9   3  339.39   34.49  -2
   1   9   3  339.39   34.49   1
  -2   9   3  440.65   44.51  -2
   2   9   3  440.65   44.51   1
   3   9   3  116.94   14.45   1
   4   9   3  216.96   23.74   1
   5   9   3 1152.27  112.75   1
   6   9   3   14.59    8.92   1
  -7   9   4  174.29   19.08  -2
   7   9   3  174.29   19.08   1
  -8   9   4  335.08   28.37  -2
   8   9   3  335.08   28.37   1
  -9   9   4  141.47   11.55  -2
   9   9   3  141.47   11.55   1
 -10   9   4   -3.01    3.01  -2
  10   9   3   -3.01    3.01   1
  11   9   3    8.53    3.53   1
  12   9   3   11.72    3.39   1
  13   9   3   13.69    3.36   1
  14   9   3   13.51    3.28   1
  15   9   3   22.77    3.78   1
 -16   9   5    6.76    2.42  -2
  16   9   3    6.76    2.42   1
 -17   9   5    7.34    2.58  -2
  17   9   3    7.34    2.58   1
  17  10   1    0.30    2.52  -2
 -17  10   3    0.30    2.52   1
  16  10   1   19.53    4.01  -2
 -16  10   3   19.53    4.01   1
 -15  10   3    3.95    4.78   1
 -14  10   3  142.50   14.05   1
 -13  10   3   26.86    4.34   1
 -12  10   3  548.41   34.49   1
 -11  10   3   12.42    4.95   1
  10  10   2   17.82    4.26  -2
 -10  10   3   17.82    4.26   1
   9  10   2    2.85    4.39  -2
  -9  10   3    2.85    4.39   1
   8  10   2 1058.56   84.58  -2
  -8  10   3 1058.56   84.58   1
   7  10   2    1.38    5.80  -2
  -7  10   3    1.38    5.80   1
  -6  10   3  512.87   51.17   1
  -5  10   3  595.17   59.33   1
  -4  10   3  803.46   64.00   1
  -3  10   3    1.61    8.39   1
   2  10   3 1208.38  165.75  -2
  -2  10   3 1208.38  165.75   1
   1  10   3  343.03   49.30  -2
  -1  10   3  343.03   49.30   1
   0  10   3  221.35   33.57  -2
   0  10   3  221.35   33.57   1
  -1  10   3  109.10   18.88  -2
   1  10   3  109.10   18.88   1
  -2  10   3  878.43   85.30  -2
   2  10   3  878.43   85.30   1
   3  10   3    9.19    6.27   1
   4  10   3 1159.68  113.12   1
   5  10   3  533.46   53.78   1
   6  10   3 2738.21  264.44   1
  -7  10   4   41.37    7.07  -2
   7  10   3   41.37    7.07   1
  -8  10   4  860.48   53.00  -2
   8  10   3  860.48   53.00   1
  -9  10   4  311.14   18.51  -2
   9  10   3  311.14   18.51   1
 -10  10   4  114.31    7.68  -2
  10  10   3  114.31    7.68   1
  11  10   3   16.29    3.63   1
  12  10   3  198.03   11.80   1
  13  10   3   -2.29    3.13   1
  14  10   3   14.64    3.20   1
  15  10   3    3.53    2.85   1
 -16  10   5   85.15   10.05  -2
  16  10   3   85.15   10.05   1
 -17  10   5    2.29    1.97  -2
  17  10   3    2.29    1.97   1
  17  11   1    4.90    3.28  -2
 -17  11   3    4.90    3.28   1
  16  11   1   18.27    3.80  -2
 -16  11   3   18.27    3.80   1
 -15  11   3    7.92    4.15   1
 -14  11   3   -0.35    4.24   1
 -13  11   3   -4.25    4.51   1
 -12  11   3   58.70    9.93   1
 -11  11   3   -3.81    3.81   1
  10  11   2   10.53    3.87  -2
 -10  11   3   10.53    3.87   1
   9  11   2   44.64    9.84  -2
  -9  11   3   44.64    9.84   1
   8  11   2 1263.24  102.13  -2
  -8  11   3 1263.24  102.13   1
   7  11   2   27.57    7.55  -2
  -7  11   3   27.57    7.55   1
  -6  11   3  241.20   26.33   1
  -5  11   3   74.55   10.40   1
  -4  11   3 1101.62   87.82   1
  -3  11   3  256.80   27.64   1
   2  11   3  160.50   26.23  -2
  -2  11   3  160.50   26.23   1
   1  11   3  426.96   60.84  -2
  -1  11   3  426.96   60.84   1
   0  11   3   62.94   13.64  -2
   0  11   3   62.94   13.64   1
  -1  11   3  138.47   23.08  -2
   1  11   3  138.47   23.08   1
  -2  11   3   12.39    5.80  -2
   2  11   3   12.39    5.80   1
   3  11   3 2387.13  230.32   1
   4  11   3   58.38   10.38   1
   5  11   3  637.57   64.16   1
   6  11   3   46.49    9.56   1
  -7  11   4    5.04    3.95  -2
   7  11   3    5.04    3.95   1
  -8  11   4  254.66   17.38  -2
   8  11   3  254.66   17.38   1
  -9  11   4   21.94    4.20  -2
   9  11   3   21.94    4.20   1
 -10  11   4   10.51    3.36  -2
  10  11   3   10.51    3.36   1
  11  11   3   41.52    5.95   1
  12  11   3   66.05    5.41   1
  13  11   3   27.78    6.64   1
  14  11   3    3.77    2.92   1
  15  11   3    0.05    2.82   1
 -16  11   5   15.91    7.46  -2
  16  11   3   15.91    7.46   1
  16  12   1   -3.03    3.49  -2
 -16  12   3   -3.03    3.49   1
 -15  12   3   -0.46    3.39   1
 -14  12   3   -4.44    4.44   1
 -13  12   3    2.19    4.42   1
 -12  12   3    5.63    4.34   1
 -11  12   3   12.92    4.58   1
  10  12   2    3.29    3.93  -2
 -10  12   3    3.29    3.93   1
   9  12   2  114.43   13.24  -2
  -9  12   3  114.43   13.24   1
   8  12   2  204.63   18.27  -2
  -8  12   3  204.63   18.27   1
   7  12   2   12.97    6.79  -2
  -7  12   3   12.97    6.79   1
  -6  12   3    0.26    7.34   1
  -5  12   3    0.91    4.98   1
  -4  12   3    3.29    4.89   1
  -3  12   3    2.52    5.28   1
   2  12   3  -57.44   94.27  -2
  -2  12   3  -57.44   94.27   1
   1  12   3   26.23   10.49  -2
  -1  12   3   26.23   10.49   1
   0  12   3    6.29    8.39  -2
   0  12   3    6.29    8.39   1
  -1  12   3   14.69    9.44  -2
   1  12   3   14.69    9.44   1
  -2  12   3  164.94   19.29  -2
   2  12   3  164.94   19.29   1
   3  12   3    5.83    6.55   1
   4  12   3   66.79   11.05   1
   5  12   3   96.92   14.04   1
   6  12   3    7.69    6.06   1
  -7  12   4   93.18   19.00  -2
   7  12   3   93.18   19.00   1
  -8  12   4  115.91    9.11  -2
   8  12   3  115.91    9.11   1
  -9  12   4    5.46    3.14  -2
   9  12   3    5.46    3.14   1
 -10  12   4    7.57    3.10  -2
  10  12   3    7.57    3.10   1
  11  12   3   21.71    6.37   1
  12  12   3   -3.09    3.09   1
  13  12   3    0.25    3.03   1
  14  12   3   -3.63    3.63   1
  15  12   3   -2.10    3.05   1
 -16  12   5   -1.29    2.99  -2
  16  12   3   -1.29    2.99   1
  16  13   1    1.22    3.92  -2
 -16  13   3    1.22    3.92   1
 -15  13   3    1.77    4.01   1
 -14  13   3    9.65    4.32   1
 -13  13   3    6.98    4.16   1
 -12  13   3   -0.62    4.36   1
 -11  13   3   10.36    4.52   1
  10  13   2   44.72   10.30  -2
 -10  13   3   44.72   10.30   1
   9  13   2  101.73   10.49  -2
  -9  13   3  101.73   10.49   1
   8  13   2   10.30    4.36  -2
  -8  13   3   10.30    4.36   1
   7  13   2    1.12    4.35  -2
  -7  13   3    1.12    4.35   1
  -6  13   3   24.58    7.55   1
  -5  13   3   13.07    5.22   1
  -4  13   3   91.23   10.62   1
  -3  13   3 2756.96  262.22   1
   2  13   3   13.11    6.68  -2
  -2  13   3   13.11    6.68   1
   1  13   3  243.38   37.77  -2
  -1  13   3  243.38   37.77   1
   0  13   3   91.27   17.83  -2
   0  13   3   91.27   17.83   1
  -1  13   3  147.91   25.18  -2
   1  13   3  147.91   25.18   1
  -2  13   3   93.53   12.97  -2
   2  13   3   93.53   12.97   1
   3  13   3 3340.79  321.93   1
   4  13   3  247.45   27.42   1
   5  13   3   -0.58    6.55   1
   6  13   3   96.99    9.29   1
  -7  13   4   40.69    5.66  -2
   7  13   3   40.69    5.66   1
  -8  13   4   54.86    5.26  -2
   8  13   3   54.86    5.26   1
  -9  13   4  136.14    9.47  -2
   9  13   3  136.14    9.47   1
 -10  13   4   67.13    5.60  -2
  10  13   3   67.13    5.60   1
  11  13   3  124.83    8.10   1
  12  13   3   79.40    6.83   1
  13  13   3    0.54    2.84   1
  14  13   3   16.70    3.91   1
  15  13   3   -1.89    4.90   1
 -16  13   5   29.39    4.20  -2
  16  13   3   29.39    4.20   1
  16  14   1   28.82    3.59  -2
 -16  14   3   28.82    3.59   1
 -15  14   3   -1.18    3.39   1
 -14  14   3   17.71    6.21   1
 -13  14   3    5.12    4.24   1
 -12  14   3  388.41   25.56   1
 -11  14   3  177.63   12.83   1
  10  14   2    2.49    4.49  -2
 -10  14   3    2.49    4.49   1
   9  14   2   11.84    4.55  -2
  -9  14   3   11.84    4.55   1
   8  14   2   36.13    5.71  -2
  -8  14   3   36.13    5.71   1
   7  14   2   29.05    4.93  -2
  -7  14   3   29.05    4.93   1
  -6  14   3    8.86    6.55   1
  -5  14   3 1345.68  107.20   1
  -4  14   3 3330.09  261.85   1
  -3  14   3 1121.06  109.41   1
   2  14   3 1365.22  132.78  -2
  -2  14   3 1365.22  132.78   1
   1  14   3 2857.26  390.24  -2
  -1  14   3 2857.26  390.24   1
   0  14   3  553.79   78.68  -2
   0  14   3  553.79   78.68   1
  -1  14   3 1751.68  240.23  -2
   1  14   3 1751.68  240.23   1
  -2  14   3 1063.11  104.59  -2
   2  14   3 1063.11  104.59   1
   3  14   3  607.88   60.83   1
   4  14   3   42.49   10.79   1
   5  14   3   30.56    7.59   1
   6  14   3  499.02   34.30   1
  -7  14   4  624.65   38.72  -2
   7  14   3  624.65   38.72   1
  -8  14   4   -2.14    3.20  -2
   8  14   3   -2.14    3.20   1
  -9  14   4   91.74    6.54  -2
   9  14   3   91.74    6.54   1
 -10  14   4  210.21   12.31  -2
  10  14   3  210.21   12.31   1
  11  14   3  121.83    8.88   1
  12  14   3    0.68    3.03   1
  13  14   3   81.03    7.14   1
  14  14   3    0.94    4.18   1
  15  14   3    3.54    2.82   1
 -16  14   5   69.37    6.66  -2
  16  14   3   69.37    6.66   1
  16  15   1    0.22    2.27  -2
 -16  15   3    0.22    2.27   1
 -15  15   3    0.13    3.74   1
 -14  15   3    3.64    4.01   1
 -13  15   3   26.08    5.22   1
 -12  15   3   39.83    6.19   1
 -11  15   3   23.81    4.91   1
  10  15   2    7.00    5.21  -2
 -10  15   3    7.00    5.21   1
   9  15   2   30.89    6.53  -2
  -9  15   3   30.89    6.53   1
   8  15   2   29.77    5.47  -2
  -8  15   3   29.77    5.47   1
   7  15   2    6.31    4.05  -2
  -7  15   3    6.31    4.05   1
  -6  15   3  665.48   53.67   1
  -5  15   3   -2.28    5.98   1
  -4  15   3   87.07   16.78   1
  -3  15   3   79.12   11.48   1
   2  15   3  335.65   39.34  -2
  -2  15   3  335.65   39.34   1
   1  15   3  586.85   58.97  -2
  -1  15   3  586.85   58.97   1
   0  15   3   88.36   12.97  -2
   0  15   3   88.36   12.97   1
  -1  15   3  680.72   96.51  -2
   1  15   3  680.72   96.51   1
  -2  15   3  124.84   22.03  -2
   2  15   3  124.84   22.03   1
   3  15   3  155.27   18.90   1
   4  15   3  876.54   71.06   1
   5  15   3  188.74   18.37   1
   6  15   3   10.31    3.66   1
  -7  15   4   47.69    7.37  -2
   7  15   3   47.69    7.37   1
  -8  15   4   23.08    3.69  -2
   8  15   3   23.08    3.69   1
  -9  15   4    8.11    3.13  -2
   9  15   3    8.11    3.13   1
 -10  15   4   40.34    5.78  -2
  10  15   3   40.34    5.78   1
  11  15   3   92.58    6.60   1
  12  15   3   62.80    7.80   1
  13  15   3    5.74    3.69   1
  14  15   3   30.51    7.40   1
  15  15   3    4.40    2.64   1
 -16  15   5    6.70    3.12  -2
  16  15   3    6.70    3.12   1
  16  16   1   -3.04    3.04  -2
 -16  16   3   -3.04    3.04   1
 -15  16   3   -2.50    4.60   1
 -14  16   3    5.41    4.01   1
 -13  16   3    1.26    4.32   1
 -12  16   3    3.64    4.54   1
 -11  16   3    0.62    5.10   1
  10  16   2   18.20    6.53  -2
 -10  16   3   18.20    6.53   1
   9  16   2  124.68   11.54  -2
  -9  16   3  124.68   11.54   1
   8  16   2  100.36    8.68  -2
  -8  16   3  100.36    8.68   1
   7  16   2   30.88    5.82  -2
  -7  16   3   30.88    5.82   1
  -6  16   3   45.81   10.14   1
  -5  16   3    7.21    5.37   1
  -4  16   3    9.07    6.27   1
  -3  16   3   26.75    8.16   1
   2  16   3   24.53    7.76  -2
  -2  16   3   24.53    7.76   1
   1  16   3  121.37   15.94  -2
  -1  16   3  121.37   15.94   1
   0  16   3   23.22    8.92  -2
   0  16   3   23.22    8.92   1
  -1  16   3   43.36   15.21  -2
   1  16   3   43.36   15.21   1
  -2  16   3  268.83   43.53  -2
   2  16   3  268.83   43.53   1
   3  16   3  115.77   12.91   1
   4  16   3   17.85    6.61   1
   5  16   3   -0.69    4.52   1
   6  16   3    5.34    4.38   1
  -7  16   4    0.08    2.93  -2
   7  16   3    0.08    2.93   1
  -8  16   4   18.38    4.06  -2
   8  16   3   18.38    4.06   1
  -9  16   4   72.03    5.65  -2
   9  16   3   72.03    5.65   1
 -10  16   4   18.88    3.25  -2
  10  16   3   18.88    3.25   1
  11  16   3    6.77    3.12   1
  12  16   3   -3.78    3.89   1
  13  16   3   -0.77    3.26   1
  14  16   3   -0.90    3.05   1
  15  16   3   -2.24    2.24   1
 -16  16   5   -1.75    2.42  -2
  16  16   3   -1.75    2.42   1
  16  17   1   15.21    3.71  -2
 -16  17   3   15.21    3.71   1
 -15  17   3    7.90    3.20   1
 -14  17   3   -1.75    3.63   1
 -13  17   3    0.52    4.15   1
 -12  17   3   32.84    5.34   1
 -11  17   3    9.74    4.55   1
  10  17   2    1.40    5.00  -2
 -10  17   3    1.40    5.00   1
   9  17   2   35.02    6.73  -2
  -9  17   3   35.02    6.73   1
   8  17   2   89.01    9.05  -2
  -8  17   3   89.01    9.05   1
   7  17   2    4.13    4.09  -2
  -7  17   3    4.13    4.09   1
  -6  17   3    2.69    4.80   1
  -5  17   3   26.50    7.90   1
  -4  17   3   95.15   13.71   1
  -3  17   3  248.13   27.45   1
   2  17   3  248.59   27.81  -2
  -2  17   3  248.59   27.81   1
   1  17   3 1078.41  106.07  -2
  -1  17   3 1078.41  106.07   1
   0  17   3   40.99   12.06  -2
   0  17   3   40.99   12.06   1
  -1  17   3 1343.06  131.30  -2
   1  17   3 1343.06  131.30   1
  -2  17   3  157.92   19.65  -2
   2  17   3  157.92   19.65   1
   3  17   3  661.04   66.76   1
   4  17   3  435.12   37.55   1
   5  17   3   90.02    8.75   1
   6  17   3    2.73    2.83   1
  -7  17   4   15.24    3.72  -2
   7  17   3   15.24    3.72   1
  -8  17   4  109.07    8.80  -2
   8  17   3  109.07    8.80   1
  -9  17   4   15.51    3.99  -2
   9  17   3   15.51    3.99   1
 -10  17   4   26.73    5.55  -2
  10  17   3   26.73    5.55   1
  11  17   3    9.09    3.78   1
  12  17   3    8.95    3.71   1
  13  17   3   -1.89    3.26   1
  14  17   3   10.49    3.05   1
  15  17   3    0.32    2.78   1
 -15  18   3    1.13    2.78   1
 -14  18   3    5.33    4.27   1
 -13  18   3   40.99    5.83   1
 -12  18   3    7.11    4.65   1
 -11  18   3    0.65    4.24   1
  10  18   2  232.59   18.89  -2
 -10  18   3  232.59   18.89   1
   9  18   2  309.78   23.82  -2
  -9  18   3  309.78   23.82   1
   8  18   2   69.17   11.19  -2
  -8  18   3   69.17   11.19   1
   7  18   2    3.87    4.01  -2
  -7  18   3    3.87    4.01   1
  -6  18   3  483.04   39.55   1
  -5  18   3   55.24    6.08   1
  -4  18   3 1454.55  114.26   1
  -3  18   3   40.91   12.59   1
   2  18   3   14.69    7.42  -2
  -2  18   3   14.69    7.42   1
   1  18   3 1253.40  123.14  -2
  -1  18   3 1253.40  123.14   1
   0  18   3 1316.17  129.07  -2
   0  18   3 1316.17  129.07   1
  -1  18   3  868.53   86.79  -2
   1  18   3  868.53   86.79   1
  -2  18   3   12.39    7.76  -2
   2  18   3   12.39    7.76   1
   3  18   3  494.02   50.81   1
   4  18   3   -4.29    5.93   1
   5  18   3  294.40   17.62   1
   6  18   3   82.65    8.68   1
  -7  18   4    5.09    4.74  -2
   7  18   3    5.09    4.74   1
  -8  18   4    3.71    3.62  -2
   8  18   3    3.71    3.62   1
  -9  18   4  201.86   14.78  -2
   9  18   3  201.86   14.78   1
 -10  18   4    4.91    3.46  -2
  10  18   3    4.91    3.46   1
  11  18   3   46.89    6.68   1
  12  18   3   12.82    3.93   1
  13  18   3   -2.85    3.05   1
  14  18   3   35.33   10.06   1
  15  18   3    0.35    3.03   1
 -15  19   3    1.78    2.78   1
 -14  19   3    2.05    3.20   1
 -13  19   3   12.47    4.15   1
 -12  19   3   -0.69    4.15   1
 -11  19   3  168.08   13.71   1
  10  19   2   36.26    8.05  -2
 -10  19   3   36.26    8.05   1
   9  19   2   59.90    9.91  -2
  -9  19   3   59.90    9.91   1
   8  19   2   52.59   11.09  -2
  -8  19   3   52.59   11.09   1
   7  19   2   11.83    4.63  -2
  -7  19   3   11.83    4.63   1
  -6  19   3  144.68   14.27   1
  -5  19   3   56.90    6.74   1
  -4  19   3    6.98    3.73   1
  -3  19   3  233.87   18.11   1
   2  19   3  139.11   18.16  -2
  -2  19   3  139.11   18.16   1
   1  19   3   50.62   11.13  -2
  -1  19   3   50.62   11.13   1
   0  19   3  722.93   72.69  -2
   0  19   3  722.93   72.69   1
  -1  19   3   48.78    9.99  -2
   1  19   3   48.78    9.99   1
  -2  19   3  189.11   20.46  -2
   2  19   3  189.11   20.46   1
   3  19   3  155.74   11.27   1
   4  19   3  285.60   18.66   1
   5  19   3   10.93    4.57   1
   6  19   3  100.59    8.34   1
  -7  19   4    1.75    3.60  -2
   7  19   3    1.75    3.60   1
  -8  19   4   43.42    5.21  -2
   8  19   3   43.42    5.21   1
  -9  19   4   11.83    3.76  -2
   9  19   3   11.83    3.76   1
 -10  19   4   45.33    6.88  -2
  10  19   3   45.33    6.88   1
  11  19   3   11.31    4.50   1
  12  19   3   44.51    8.02   1
  13  19   3    5.11    3.49   1
  14  19   3    3.15    2.90   1
  15  19   3    3.82    3.06   1
 -15  20   3   -2.91    2.91   1
 -14  20   3    0.30    3.05   1
 -13  20   3    4.38    3.69   1
 -12  20   3   -0.88    4.01   1
 -11  20   3   -4.57    4.57   1
  10  20   2   13.13    6.00  -2
 -10  20   3   13.13    6.00   1
   9  20   2    3.63    5.82  -2
  -9  20   3    3.63    5.82   1
   8  20   2   29.06    6.48  -2
  -8  20   3   29.06    6.48   1
   7  20   2    3.62    4.54  -2
  -7  20   3    3.62    4.54   1
  -6  20   3    1.76    3.65   1
  -5  20   3    5.89    5.73   1
  -4  20   3    4.24    4.73   1
  -3  20   3    5.85    4.50   1
   2  20   3   -0.18    3.76  -2
  -2  20   3   -0.18    3.76   1
   1  20   3    6.60    4.17  -2
  -1  20   3    6.60    4.17   1
   0  20   3    5.44    3.95  -2
   0  20   3    5.44    3.95   1
  -1  20   3   -1.28    3.06  -2
   1  20   3   -1.28    3.06   1
  -2  20   3   -2.95    3.52  -2
   2  20   3   -2.95    3.52   1
   3  20   3   14.76    3.88   1
   4  20   3   -4.02    4.22   1
   5  20   3    0.01    3.36   1
   6  20   3   -1.31    3.14   1
  -7  20   4    9.63    4.81  -2
   7  20   3    9.63    4.81   1
  -8  20   4    9.36    5.69  -2
   8  20   3    9.36    5.69   1
  -9  20   4   38.75    4.99  -2
   9  20   3   38.75    4.99   1
 -10  20   4   21.79    5.43  -2
  10  20   3   21.79    5.43   1
  11  20   3    4.46    4.39   1
  12  20   3    2.10    3.34   1
  13  20   3   -2.78    3.80   1
  14  20   3    2.33    2.24   1
  15  20   3    0.00    2.97   1
 -15  21   3   -4.20    4.20   1
 -14  21   3    2.78    6.09   1
 -13  21   3   46.29   11.16   1
 -12  21   3    6.01    5.12   1
 -11  21   3    1.15    6.40   1
  10  21   2   -3.22    5.38  -2
 -10  21   3   -3.22    5.38   1
   9  21   2  185.22   17.43  -2
  -9  21   3  185.22   17.43   1
   8  21   2   19.92    6.32  -2
  -8  21   3   19.92    6.32   1
   7  21   2    2.33    3.43  -2
  -7  21   3    2.33    3.43   1
  -6  21   3  208.30   16.01   1
  -5  21   3    9.64    5.70   1
  -4  21   3   49.59    5.83   1
  -3  21   3   21.95    4.16   1
   2  21   3   -0.13    3.15  -2
  -2  21   3   -0.13    3.15   1
   1  21   3  139.61   11.34  -2
  -1  21   3  139.61   11.34   1
   0  21   3   10.13    4.46  -2
   0  21   3   10.13    4.46   1
  -1  21   3   38.55    5.32  -2
   1  21   3   38.55    5.32   1
  -2  21   3   10.06    3.18  -2
   2  21   3   10.06    3.18   1
   3  21   3   18.02    3.27   1
   4  21   3    7.92    3.47   1
   5  21   3    5.53    4.43   1
   6  21   3    2.78    3.54   1
  -7  21   4    1.37    4.41  -2
   7  21   3    1.37    4.41   1
  -8  21   4   10.57    5.34  -2
   8  21   3   10.57    5.34   1
  -9  21   4   15.32    4.16  -2
   9  21   3   15.32    4.16   1
 -10  21   4    3.89    4.96  -2
  10  21   3    3.89    4.96   1
  11  21   3   -0.77    3.26   1
  12  21   3   -3.15    3.15   1
  13  21   3   11.32    5.14   1
  14  21   3    8.28    2.42   1
 -14  22   3    1.61    2.78   1
 -13  22   3   75.14    7.75   1
 -12  22   3   74.57    7.66   1
 -11  22   3   50.14    6.44   1
  10  22   2   -5.18    6.61  -2
 -10  22   3   -5.18    6.61   1
   9  22   2   55.47    8.10  -2
  -9  22   3   55.47    8.10   1
   8  22   2    9.73    5.17  -2
  -8  22   3    9.73    5.17   1
   7  22   2  277.22   17.74  -2
  -7  22   3  277.22   17.74   1
  -6  22   3   77.73    9.05   1
  -5  22   3   -2.17    3.65   1
  -4  22   3    2.81    3.12   1
  -3  22   3    3.36    4.01   1
   2  22   3  276.86   18.62  -2
  -2  22   3  276.86   18.62   1
   1  22   3   86.16    6.65  -2
  -1  22   3   86.16    6.65   1
   0  22   3  721.59   39.72  -2
   0  22   3  721.59   39.72   1
  -1  22   3  304.06   16.44  -2
   1  22   3  304.06   16.44   1
  -2  22   3   24.46    3.33  -2
   2  22   3   24.46    3.33   1
   3  22   3  606.78   34.48   1
   4  22   3   48.21    5.69   1
   5  22   3   86.03    9.54   1
   6  22   3  136.16   11.63   1
  -7  22   4   64.40    8.33  -2
   7  22   3   64.40    8.33   1
  -8  22   4   37.51    5.52  -2
   8  22   3   37.51    5.52   1
  -9  22   4    7.15    3.75  -2
   9  22   3    7.15    3.75   1
 -10  22   4    0.59    4.04  -2
  10  22   3    0.59    4.04   1
  11  22   3    0.00    3.26   1
  12  22   3   17.45    4.62   1
  13  22   3    2.81    3.03   1
  14  22   3    7.39    3.39   1
 -14  23   3   -2.21    3.67   1
 -13  23   3   77.98    7.66   1
 -12  23   3   16.27    4.82   1
 -11  23   3    1.38    4.15   1
  10  23   2    0.08    5.02  -2
 -10  23   3    0.08    5.02   1
   9  23   2  228.88   22.21  -2
  -9  23   3  228.88   22.21   1
   8  23   2   93.64    8.64  -2
  -8  23   3   93.64    8.64   1
   7  23   2   22.14    4.16  -2
  -7  23   3   22.14    4.16   1
  -6  23   3  105.48    9.67   1
  -5  23   3  182.62   14.58   1
  -4  23   3   79.28    7.70   1
  -3  23   3  228.05   15.59   1
   2  23   3   49.20    4.96  -2
  -2  23   3   49.20    4.96   1
   1  23   3   -0.62    2.93  -2
  -1  23   3   -0.62    2.93   1
   0  23   3   64.26    5.86  -2
   0  23   3   64.26    5.86   1
  -1  23   3    2.32    3.05  -2
   1  23   3    2.32    3.05   1
  -2  23   3    3.12    3.04  -2
   2  23   3    3.12    3.04   1
   3  23   3   35.06    4.53   1
   4  23   3  223.85   14.30   1
   5  23   3  445.37   37.46   1
   6  23   3   16.42    4.85   1
  -7  23   4   11.20    4.22  -2
   7  23   3   11.20    4.22   1
  -8  23   4   -0.31    3.72  -2
   8  23   3   -0.31    3.72   1
  -9  23   4   60.67    6.36  -2
   9  23   3   60.67    6.36   1
 -10  23   4   -1.42    4.69  -2
  10  23   3   -1.42    4.69   1
  11  23   3    3.71    3.26   1
  12  23   3    2.75    3.15   1
  13  23   3   16.82    4.09   1
  14  23   3    3.67    2.97   1
 -14  24   3    1.52    5.25   1
 -13  24   3   -2.91    2.91   1
 -12  24   3   -3.00    4.49   1
 -11  24   3   -1.99    3.80   1
  10  24   2   11.80    7.23  -2
 -10  24   3   11.80    7.23   1
   9  24   2   21.94    7.48  -2
  -9  24   3   21.94    7.48   1
   8  24   2  106.37    9.29  -2
  -8  24   3  106.37    9.29   1
   7  24   2   10.48    4.83  -2
  -7  24   3   10.48    4.83   1
  -6  24   3   29.07    5.60   1
  -5  24   3   30.98    5.40   1
  -4  24   3   64.24    6.69   1
  -3  24   3    4.57    3.23   1
   2  24   3    3.01    3.15  -2
  -2  24   3    3.01    3.15   1
   1  24   3   20.47    3.99  -2
  -1  24   3   20.47    3.99   1
   0  24   3   60.38    5.57  -2
   0  24   3   60.38    5.57   1
  -1  24   3    8.32    3.62  -2
   1  24   3    8.32    3.62   1
  -2  24   3    0.28    3.00  -2
   2  24   3    0.28    3.00   1
   3  24   3    0.10    3.03   1
   4  24   3   -2.84    3.95   1
   5  24   3   -3.41    3.61   1
   6  24   3   27.98   20.46   1
  -7  24   4   66.26   18.88  -2
   7  24   3   66.26   18.88   1
  -8  24   4   20.51    4.76  -2
   8  24   3   20.51    4.76   1
  -9  24   4    9.10    4.39  -2
   9  24   3    9.10    4.39   1
 -10  24   4   17.96    7.14  -2
  10  24   3   17.96    7.14   1
  11  24   3   -2.14    3.15   1
  12  24   3    5.13    2.91   1
  13  24   3   -0.57    2.61   1
 -13  25   3   20.82    6.88   1
 -12  25   3    0.05    3.34   1
 -11  25   3   23.16    4.77   1
  10  25   2    3.46    4.77  -2
 -10  25   3    3.46    4.77   1
   9  25   2   98.39   12.72  -2
  -9  25   3   98.39   12.72   1
   8  25   2   24.15    4.95  -2
  -8  25   3   24.15    4.95   1
   7  25   2   60.29    6.05  -2
  -7  25   3   60.29    6.05   1
  -6  25   3   47.76    7.57   1
  -5  25   3   -3.76    3.76   1
  -4  25   3   79.42    8.07   1
  -3  25   3  242.48   16.60   1
   2  25   3   82.79    7.13  -2
  -2  25   3   82.79    7.13   1
   1  25   3   -0.93    4.16  -2
  -1  25   3   -0.93    4.16   1
   0  25   3   79.35    6.66  -2
   0  25   3   79.35    6.66   1
  -1  25   3    4.15    3.99  -2
   1  25   3    4.15    3.99   1
  -2  25   3   10.13    3.33  -2
   2  25   3   10.13    3.33   1
   3  25   3    3.73    5.08   1
   4  25   3   10.65    4.00   1
   5  25   3   28.56   11.31   1
   6  25   3    7.63    4.28   1
  -7  25   4   18.25    4.76  -2
   7  25   3   18.25    4.76   1
  -8  25   4    8.53    4.54  -2
   8  25   3    8.53    4.54   1
  -9  25   4  140.97   12.18  -2
   9  25   3  140.97   12.18   1
 -10  25   4   11.91    3.69  -2
  10  25   3   11.91    3.69   1
  11  25   3   -4.77    6.29   1
  12  25   3    4.20    2.81   1
  13  25   3    8.12    2.27   1
 -13  26   3   18.40    4.72   1
 -12  26   3    0.71    3.05   1
 -11  26   3   10.05    3.63   1
  10  26   2   11.96    4.85  -2
 -10  26   3   11.96    4.85   1
   9  26   2    5.60    3.89  -2
  -9  26   3    5.60    3.89   1
   8  26   2  262.03   19.72  -2
  -8  26   3  262.03   19.72   1
   7  26   2   99.79    8.72  -2
  -7  26   3   99.79    8.72   1
  -6  26   3  149.63   12.24   1
  -5  26   3  107.36    9.83   1
  -4  26   3  379.10   24.10   1
  -3  26   3  303.81   19.71   1
   2  26   3  506.28   32.13  -2
  -2  26   3  506.28   32.13   1
   1  26   3  628.68   39.82  -2
  -1  26   3  628.68   39.82   1
   0  26   3 1041.16   63.58  -2
   0  26   3 1041.16   63.58   1
  -1  26   3  862.10   48.57  -2
   1  26   3  862.10   48.57   1
  -2  26   3   92.11   15.52  -2
   2  26   3   92.11   15.52   1
   3  26   3   16.01    4.02   1
   4  26   3   59.94    7.07   1
   5  26   3  530.51   37.71   1
   6  26   3    1.32    4.19   1
  -7  26   4    8.53    4.22  -2
   7  26   3    8.53    4.22   1
  -8  26   4    3.81    3.64  -2
   8  26   3    3.81    3.64   1
  -9  26   4   35.52    5.41  -2
   9  26   3   35.52    5.41   1
 -10  26   4   -2.34    3.15  -2
  10  26   3   -2.34    3.15   1
  11  26   3    1.53    2.91   1
  12  26   3   -1.05    2.40   1
  13  26   3   16.98    3.71   1
 -12  27   3    4.31    2.91   1
 -11  27   3   20.46    4.01   1
  10  27   2    1.22    3.53  -2
 -10  27   3    1.22    3.53   1
   9  27   2   67.89    7.55  -2
  -9  27   3   67.89    7.55   1
   8  27   2   14.83    4.44  -2
  -8  27   3   14.83    4.44   1
   7  27   2    5.65    3.87  -2
  -7  27   3    5.65    3.87   1
  -6  27   3  209.32   16.36   1
  -5  27   3   86.03    8.59   1
  -4  27   3   81.18    7.16   1
  -3  27   3   70.80    6.38   1
   2  27   3  165.57   14.09  -2
  -2  27   3  165.57   14.09   1
   1  27   3  433.03   31.60  -2
  -1  27   3  433.03   31.60   1
   0  27   3    7.44    3.67  -2
   0  27   3    7.44    3.67   1
  -1  27   3   93.48    8.11  -2
   1  27   3   93.48    8.11   1
  -2  27   3  146.60   10.24  -2
   2  27   3  146.60   10.24   1
   3  27   3  182.51   14.69   1
   4  27   3   39.90    6.72   1
   5  27   3   -2.50    4.07   1
   6  27   3    9.41    4.09   1
  -7  27   4   -5.17    5.17  -2
   7  27   3   -5.17    5.17   1
  -8  27   4    2.63    3.80  -2
   8  27   3    2.63    3.80   1
  -9  27   4  112.53   10.45  -2
   9  27   3  112.53   10.45   1
 -10  27   4   -2.81    2.91  -2
  10  27   3   -2.81    2.91   1
  11  27   3    2.86    5.37   1
  12  27   3    8.49    2.70   1
 -12  28   3    1.63    3.28   1
 -11  28   3   -2.84    4.38   1
  10  28   2    9.24    3.53  -2
 -10  28   3    9.24    3.53   1
   9  28   2    6.47    3.63  -2
  -9  28   3    6.47    3.63   1
   8  28   2   -0.08    3.40  -2
  -8  28   3   -0.08    3.40   1
   7  28   2   45.74   12.27  -2
  -7  28   3   45.74   12.27   1
  -6  28   3    5.56    6.19   1
  -5  28   3   -4.54    4.54   1
  -4  28   3   -2.04    4.07   1
  -3  28   3   33.40    4.77   1
   2  28   3   10.15    8.48  -2
  -2  28   3   10.15    8.48   1
   1  28   3   25.31    4.88  -2
  -1  28   3   25.31    4.88   1
   0  28   3    4.59    5.49  -2
   0  28   3    4.59    5.49   1
  -1  28   3   52.02    5.41  -2
   1  28   3   52.02    5.41   1
  -2  28   3   40.79    4.90  -2
   2  28   3   40.79    4.90   1
   3  28   3   22.55    5.79   1
   4  28   3    4.46    4.12   1
   5  28   3   30.10    8.93   1
   6  28   3   13.25    5.89   1
  -7  28   4    7.07    4.39  -2
   7  28   3    7.07    4.39   1
  -8  28   4   24.79    4.44  -2
   8  28   3   24.79    4.44   1
  -9  28   4    8.39    3.26  -2
   9  28   3    8.39    3.26   1
 -10  28   4   15.16    3.85  -2
  10  28   3   15.16    3.85   1
  11  28   3    2.96    2.40   1
  12  28   3    1.68    2.16   1
 -12  29   3   -1.84    3.15   1
 -11  29   3   -0.76    2.40   1
  10  29   2    1.38    3.38  -2
 -10  29   3    1.38    3.38   1
   9  29   2   35.74    4.89  -2
  -9  29   3   35.74    4.89   1
   8  29   2    4.11    3.80  -2
  -8  29   3    4.11    3.80   1
   7  29   2    9.32    4.58  -2
  -7  29   3    9.32    4.58   1
  -6  29   3    0.44    3.72   1
  -5  29   3   17.99    6.63   1
  -4  29   3   53.18    6.72   1
  -3  29   3  144.27   12.28   1
   2  29   3  172.85   13.85  -2
  -2  29   3  172.85   13.85   1
   1  29   3  175.64   13.85  -2
  -1  29   3  175.64   13.85   1
   0  29   3   68.12   10.17  -2
   0  29   3   68.12   10.17   1
  -1  29   3   77.83   13.24  -2
   1  29   3   77.83   13.24   1
  -2  29   3   28.39    6.63  -2
   2  29   3   28.39    6.63   1
   3  29   3   26.76    9.69   1
   4  29   3   56.61    7.82   1
   5  29   3    2.77    5.83   1
   6  29   3   -2.72    3.80   1
  -7  29   4   51.81    6.00  -2
   7  29   3   51.81    6.00   1
  -8  29   4    2.95    3.15  -2
   8  29   3    2.95    3.15   1
  -9  29   4   18.94    3.53  -2
   9  29   3   18.94    3.53   1
 -10  29   4    0.70    2.81  -2
  10  29   3    0.70    2.81   1
  11  29   3    1.75    2.42   1
 -11  30   3   10.49    5.25   1
  10  30   2    2.75    3.56  -2
 -10  30   3    2.75    3.56   1
   9  30   2   16.48    3.08  -2
  -9  30   3   16.48    3.08   1
   8  30   2   13.72    3.80  -2
  -8  30   3   13.72    3.80   1
   7  30   2   71.34    8.41  -2
  -7  30   3   71.34    8.41   1
  -6  30   3   -3.26    3.26   1
  -5  30   3   14.70    5.76   1
  -4  30   3    0.33    5.37   1
  -3  30   3    8.46    4.07   1
   2  30   3  104.15   11.36  -2
  -2  30   3  104.15   11.36   1
   1  30   3   -2.48    4.20  -2
  -1  30   3   -2.48    4.20   1
   0  30   3   -1.04    3.70  -2
   0  30   3   -1.04    3.70   1
  -1  30   3    1.71    3.91  -2
   1  30   3    1.71    3.91   1
  -2  30   3  321.89   25.00  -2
   2  30   3  321.89   25.00   1
   3  30   3  359.60   43.53   1
   4  30   3   64.18    8.83   1
   5  30   3  364.16   36.35   1
   6  30   3  114.24   10.49   1
  -7  30   4   22.71    4.15  -2
   7  30   3   22.71    4.15   1
  -8  30   4   23.04    4.95  -2
   8  30   3   23.04    4.95   1
  -9  30   4   72.49    8.93  -2
   9  30   3   72.49    8.93   1
 -10  30   4   -0.51    2.27  -2
  10  30   3   -0.51    2.27   1
  11  30   3    5.25    2.52   1
  10  31   2   -2.27    2.27  -2
 -10  31   3   -2.27    2.27   1
   9  31   2   28.64    3.31  -2
  -9  31   3   28.64    3.31   1
   8  31   2    1.23    3.15  -2
  -8  31   3    1.23    3.15   1
   7  31   2   21.23    4.55  -2
  -7  31   3   21.23    4.55   1
  -6  31   3   40.02    4.43   1
  -5  31   3    5.40    5.04   1
  -4  31   3   13.01    5.24   1
  -3  31   3  144.48   14.50   1
   2  31   3   16.55    5.20  -2
  -2  31   3   16.55    5.20   1
   1  31   3   39.32    6.55  -2
  -1  31   3   39.32    6.55   1
   0  31   3    3.44    4.19  -2
   0  31   3    3.44    4.19   1
  -1  31   3   97.75   14.89  -2
   1  31   3   97.75   14.89   1
  -2  31   3   61.93   11.35  -2
   2  31   3   61.93   11.35   1
   3  31   3  143.24   15.58   1
   4  31   3   32.91   11.01   1
   5  31   3   55.13    7.76   1
   6  31   3   14.36    4.78   1
  -7  31   4    9.53    4.27  -2
   7  31   3    9.53    4.27   1
  -8  31   4    5.25    4.78  -2
   8  31   3    5.25    4.78   1
  -9  31   4    2.36    2.70  -2
   9  31   3    2.36    2.70   1
 -10  31   4   29.13    8.92  -2
  10  31   3   29.13    8.92   1
  10  32   2    8.39    5.25  -2
 -10  32   3    8.39    5.25   1
   9  32   2    6.08    3.49  -2
  -9  32   3    6.08    3.49   1
   8  32   2    1.05    4.20  -2
  -8  32   3    1.05    4.20   1
   7  32   2    8.68    4.72  -2
  -7  32   3    8.68    4.72   1
  -6  32   3    6.57    6.00   1
  -5  32   3   -3.75    3.75   1
  -4  32   3   -2.02    4.45   1
  -3  32   3   -2.50    7.34   1
   2  32   3   46.71    6.00  -2
  -2  32   3   46.71    6.00   1
   1  32   3    7.06    3.93  -2
  -1  32   3    7.06    3.93   1
   0  32   3   -0.17    3.31  -2
   0  32   3   -0.17    3.31   1
  -1  32   3    2.67   15.21  -2
   1  32   3    2.67   15.21   1
  -2  32   3    6.82    4.45  -2
   2  32   3    6.82    4.45   1
   3  32   3   14.69    6.82   1
   4  32   3   -4.03    4.03   1
   5  32   3   47.50    8.39   1
   6  32   3    0.63    3.49   1
  -7  32   4    4.68    4.20  -2
   7  32   3    4.68    4.20   1
  -8  32   4    4.43    3.28  -2
   8  32   3    4.43    3.28   1
  -9  32   4    3.80    3.67  -2
   9  32   3    3.80    3.67   1
 -10  32   4    6.03    2.70  -2
  10  32   3    6.03    2.70   1
   9  33   2    0.00    5.25  -2
  -9  33   3    0.00    5.25   1
   8  33   2    1.98    2.34  -2
  -8  33   3    1.98    2.34   1
   7  33   2    3.50    3.75  -2
  -7  33   3    3.50    3.75   1
  -6  33   3    0.04    2.99   1
  -5  33   3   -1.54    3.15   1
  -4  33   3    5.00    7.87   1
  -3  33   3   43.66    6.55   1
   2  33   3   14.56    3.93  -2
  -2  33   3   14.56    3.93   1
   1  33   3   71.12    9.10  -2
  -1  33   3   71.12    9.10   1
   0  33   3    0.52    3.71  -2
   0  33   3    0.52    3.71   1
  -1  33   3   33.57    8.39  -2
   1  33   3   33.57    8.39   1
  -2  33   3    0.00    5.25  -2
   2  33   3    0.00    5.25   1
   4  33   3    8.65    4.27   1
   5  33   3    6.59    6.29   1
   6  33   3   -3.15    4.72   1
  -7  33   4   13.73    4.03  -2
   7  33   3   13.73    4.03   1
  -8  33   4    1.57    2.70  -2
   8  33   3    1.57    2.70   1
  -9  33   4    8.49    3.64  -2
   9  33   3    8.49    3.64   1
   8  34   2    2.49    2.70  -2
  -8  34   3    2.49    2.70   1
   7  34   2    0.35    2.81  -2
  -7  34   3    0.35    2.81   1
  -6  34   3   -0.12    2.34   1
  -5  34   3   19.84    4.15   1
  -4  34   3   39.59    6.27   1
  -3  34   3   -3.64    3.64   1
   2  34   3    3.41    4.27  -2
  -2  34   3    3.41    4.27   1
   1  34   3   69.81    8.90  -2
  -1  34   3   69.81    8.90   1
   0  34   3    2.10    5.25  -2
   0  34   3    2.10    5.25   1
  -1  34   3   90.22   14.69  -2
   1  34   3   90.22   14.69   1
  -2  34   3    0.00    5.25  -2
   2  34   3    0.00    5.25   1
   3  34   3   41.96    8.39   1
   4  34   3   55.60   10.49   1
   5  34   3   32.35    5.25   1
   6  34   3    2.33    3.28   1
  -7  34   4    8.28    3.67  -2
   7  34   3    8.28    3.67   1
  -8  34   4    5.10    2.62  -2
   8  34   3    5.10    2.62   1
   8  35   2    6.29    5.25  -2
  -8  35   3    6.29    5.25   1
   7  35   2    5.25    5.25  -2
  -7  35   3    5.25    5.25   1
  -6  35   3   -0.10    3.69   1
  -5  35   3    6.55    2.91   1
  -4  35   3    1.47    3.49   1
  -3  35   3    9.73    4.03   1
   2  35   3   -5.25    5.25  -2
  -2  35   3   -5.25    5.25   1
   1  35   3   -4.20    4.20  -2
  -1  35   3   -4.20    4.20   1
   0  35   3    6.29    5.25  -2
   0  35   3    6.29    5.25   1
  -1  35   3   10.49    5.25  -2
   1  35   3   10.49    5.25   1
  -2  35   3    4.20    4.20  -2
   2  35   3    4.20    4.20   1
   3  35   3   13.64    5.25   1
   4  35   3    6.29    4.20   1
   5  35   3   -3.15    3.15   1
   6  35   3    6.29    4.20   1
  -7  35   4    3.15    3.15  -2
   7  35   3    3.15    3.15   1
   8  35   3   -1.05    2.10   1
   7  36   2    6.29    4.20  -2
  -7  36   3    6.29    4.20   1
  -6  36   3   -1.05    4.20   1
  -5  36   3   -2.21    3.28   1
  -4  36   3    4.72    3.71   1
  -3  36   3   -2.10    5.25   1
   2  36   3   -7.34    7.34  -2
  -2  36   3   -7.34    7.34   1
   0  36   3    7.34    5.25  -2
   0  36   3    7.34    5.25   1
   1  36   3    2.10    4.20   1
  -2  36   3    2.10    4.20  -2
   2  36   3    2.10    4.20   1
   3  36   3    5.25    6.29   1
   4  36   3    1.05    4.20   1
   5  36   3    1.05    3.15   1
   6  36   3    2.10    3.15   1
   7  36   3    1.05    3.15   1
  -5  37   3   -1.86    3.28   1
  -4  37   3    1.05   11.54   1
   1  37   3   15.74    5.25   1
   2  37   3   -1.05    4.20   1
   3  37   3    2.10    4.20   1
   4  37   3   10.49    4.20   1
   5  37   3   -2.10    3.15   1
  -4  38   3   -2.10    3.15   1
  -3  38   3    4.20    5.25   1
   3  38   3    0.00    3.15   1
   4  38   3   50.35    8.39   1
  -2  39   3    8.39    4.20   1
  16   0   2   58.75   10.49  -2
 -16   0   4   58.75   10.49   1
 -14   0   4   14.90    7.59   1
 -12   0   4   -6.27    6.27   1
 -10   0   4 1486.58  144.27   1
  -8   0   4 3163.58  430.10   1
  -6   0   4  666.03   94.41   1
  -4   0   4 3234.16  390.77   1
   2   0   4 4008.99  544.34  -2
  -2   0   4 4008.99  544.34   1
   0   0   4 8353.68 1177.96  -2
   0   0   4 8353.68 1177.96   1
  -2   0   410246.98 1387.77  -2
   2   0   410246.98 1387.77   1
   4   0   4 7194.60  975.50   1
   6   0   4  313.66   47.21   1
   8   0   4 4043.61  551.69   1
  10   0   4   72.38    8.90   1
  12   0   4  598.97   47.65   1
  14   0   4   67.63    8.33   1
 -16   0   6   38.46    4.85  -2
  16   0   4   38.46    4.85   1
  17   1   2    4.57    2.46  -2
 -17   1   4    4.57    2.46   1
  16   1   2   24.96    6.82  -2
 -16   1   4   24.96    6.82   1
 -15   1   4   -4.45    4.45   1
 -14   1   4   -0.95    5.01   1
 -13   1   4    5.48    4.71   1
 -12   1   4    7.13    4.71   1
 -11   1   4    2.67    4.34   1
  10   1   3    8.00    4.10  -2
 -10   1   4    8.00    4.10   1
   9   1   3  176.82   13.75  -2
  -9   1   4  176.82   13.75   1
   8   1   3   86.02   11.13  -2
  -8   1   4   86.02   11.13   1
   7   1   3  244.91   25.58  -2
  -7   1   4  244.91   25.58   1
  -6   1   4  298.85   30.04   1
  -5   1   4  433.88   42.28   1
  -4   1   4 2070.13  198.80   1
  -3   1   4  352.30   34.12   1
   2   1   4   10.94    6.82  -2
  -2   1   4   10.94    6.82   1
   1   1   4  252.82   35.67  -2
  -1   1   4  252.82   35.67   1
   0   1   4   91.27   14.69  -2
   0   1   4   91.27   14.69   1
  -1   1   4  907.66   88.27  -2
   1   1   4  907.66   88.27   1
  -2   1   4  153.60   18.37  -2
   2   1   4  153.60   18.37   1
   3   1   4 1502.81  145.39   1
   4   1   4 4583.36  439.80   1
   5   1   4  246.92   28.32   1
   6   1   4  271.47   29.64   1
  -7   1   5   47.05   15.74  -2
   7   1   4   47.05   15.74   1
  -8   1   5  181.08   22.25  -2
   8   1   4  181.08   22.25   1
  -9   1   5  277.04   31.87  -2
   9   1   4  277.04   31.87   1
 -10   1   5   74.52    8.45  -2
  10   1   4   74.52    8.45   1
  11   1   4   10.42    3.81   1
  12   1   4   34.19    4.70   1
  13   1   4   11.91    3.61   1
  14   1   4    0.89    2.88   1
  15   1   4    2.41    2.63   1
 -16   1   6    1.05    2.14  -2
  16   1   4    1.05    2.14   1
 -17   1   6   -1.78    1.78  -2
  17   1   4   -1.78    1.78   1
  17   2   2    2.80    3.03  -2
 -17   2   4    2.80    3.03   1
  16   2   2    0.68    3.20  -2
 -16   2   4    0.68    3.20   1
 -15   2   4    0.26    4.27   1
 -14   2   4    1.52    5.17   1
 -13   2   4   -3.88    4.53   1
 -12   2   4   -4.76    4.76   1
 -11   2   4   18.06    4.95   1
  10   2   3   18.92    5.60  -2
 -10   2   4   18.92    5.60   1
   9   2   3   33.66    9.11  -2
  -9   2   4   33.66    9.11   1
   8   2   3  716.18   70.47  -2
  -8   2   4  716.18   70.47   1
   7   2   3   57.35   17.43  -2
  -7   2   4   57.35   17.43   1
  -6   2   4    5.34    4.03   1
  -5   2   4    7.34    6.29   1
  -4   2   4    2.62    3.71   1
  -3   2   4    3.67    3.67   1
   2   2   4    0.93    3.28  -2
  -2   2   4    0.93    3.28   1
   1   2   4    3.80    2.91  -2
  -1   2   4    3.80    2.91   1
   0   2   4    8.39    4.45  -2
   0   2   4    8.39    4.45   1
  -1   2   4    5.41    4.78  -2
   1   2   4    5.41    4.78   1
  -2   2   4    8.18    5.53  -2
   2   2   4    8.18    5.53   1
   3   2   4   35.29    7.34   1
   4   2   4   -1.57    5.77   1
   5   2   4   40.89    8.90   1
   6   2   4   13.64    7.42   1
  -7   2   5   36.13    9.25  -2
   7   2   4   36.13    9.25   1
  -8   2   5 1738.58  169.13  -2
   8   2   4 1738.58  169.13   1
  -9   2   5   34.09   10.38  -2
   9   2   4   34.09   10.38   1
 -10   2   5    2.22    3.83  -2
  10   2   4    2.22    3.83   1
  11   2   4    3.13    3.52   1
  12   2   4    5.02    5.21   1
  13   2   4    2.29    3.12   1
  14   2   4    1.00    2.88   1
  15   2   4   -1.97    2.63   1
 -16   2   6    3.00    2.42  -2
  16   2   4    3.00    2.42   1
 -17   2   6   -0.48    1.92  -2
  17   2   4   -0.48    1.92   1
  17   3   2    5.25    3.03  -2
 -17   3   4    5.25    3.03   1
  16   3   2   -3.03    3.03  -2
 -16   3   4   -3.03    3.03   1
 -15   3   4   -2.62    4.45   1
 -14   3   4    4.18    4.97   1
 -13   3   4   -0.61    4.88   1
 -12   3   4   70.87    8.16   1
 -11   3   4   16.31    5.06   1
  10   3   3   23.60    5.06  -2
 -10   3   4   23.60    5.06   1
   9   3   3   67.07    6.74  -2
  -9   3   4   67.07    6.74   1
   8   3   3  609.92   60.45  -2
  -8   3   4  609.92   60.45   1
   7   3   3   88.65   11.05  -2
  -7   3   4   88.65   11.05   1
  -6   3   4  349.71   35.23   1
  -5   3   4   77.63   13.64   1
  -4   3   4 2258.01  217.71   1
  -3   3   4  150.68   16.32   1
   2   3   4  904.31   87.53  -2
  -2   3   4  904.31   87.53   1
   1   3   4    8.39    4.20  -2
  -1   3   4    8.39    4.20   1
   0   3   4   59.57    7.87  -2
   0   3   4   59.57    7.87   1
  -1   3   4   20.98    5.93  -2
   1   3   4   20.98    5.93   1
  -2   3   4  629.45   61.94  -2
   2   3   4  629.45   61.94   1
   3   3   4  435.36   43.77   1
   4   3   4  140.51   16.68   1
   5   3   4  346.18   36.35   1
   6   3   4  889.89   87.53   1
  -7   3   5  230.76   26.33  -2
   7   3   4  230.76   26.33   1
  -8   3   5  970.05   96.06  -2
   8   3   4  970.05   96.06   1
  -9   3   5   89.53   13.02  -2
   9   3   4   89.53   13.02   1
 -10   3   5   49.20    5.06  -2
  10   3   4   49.20    5.06   1
  11   3   4   31.50    5.55   1
  12   3   4  150.11   16.69   1
  13   3   4   12.01    3.48   1
  14   3   4    3.22    3.16   1
  15   3   4    1.78    2.69   1
 -16   3   6   20.21    2.97  -2
  16   3   4   20.21    2.97   1
 -17   3   6    7.19    3.48  -2
  17   3   4    7.19    3.48   1
  17   4   2    1.50    2.58  -2
 -17   4   4    1.50    2.58   1
  16   4   2   77.91   16.26  -2
 -16   4   4   77.91   16.26   1
 -15   4   4   24.25    6.82   1
 -14   4   4    6.92    7.02   1
 -13   4   4   -0.34    5.40   1
 -12   4   4 1208.62   83.79   1
 -11   4   4   -0.78    4.54   1
  10   4   3   14.72    5.75  -2
 -10   4   4   14.72    5.75   1
   9   4   3   -0.25    3.87  -2
  -9   4   4   -0.25    3.87   1
   8   4   3 3685.45  354.20  -2
  -8   4   4 3685.45  354.20   1
   7   4   3  102.14   17.31  -2
  -7   4   4  102.14   17.31   1
  -6   4   4  130.18   14.78   1
  -5   4   4  410.17   57.70   1
  -4   4   4  125.73   14.09   1
  -3   4   4 6530.45  625.62   1
   2   4   4  610.43   83.92  -2
  -2   4   4  610.43   83.92   1
   1   4   4  762.83   73.44  -2
  -1   4   4  762.83   73.44   1
   0   4   4 1344.58  129.81  -2
   0   4   4 1344.58  129.81   1
  -1   4   4 1797.32  173.20  -2
   1   4   4 1797.32  173.20   1
  -2   4   4 2511.11  241.82  -2
   2   4   4 2511.11  241.82   1
   3   4   4 4598.91  441.28   1
   4   4   4   14.16    6.68   1
   5   4   4   16.58    7.76   1
   6   4   4 1552.55  151.32   1
  -7   4   5   30.76    9.25  -2
   7   4   4   30.76    9.25   1
  -8   4   5  642.45   65.28  -2
   8   4   4  642.45   65.28   1
  -9   4   5   21.09    7.05  -2
   9   4   4   21.09    7.05   1
 -10   4   5    5.15    3.62  -2
  10   4   4    5.15    3.62   1
  11   4   4   41.38    4.86   1
  12   4   4    8.35    3.62   1
  13   4   4   -3.02    3.02   1
  14   4   4   65.05   10.03   1
  15   4   4   39.96    4.86   1
 -16   4   6   85.65    6.36  -2
  16   4   4   85.65    6.36   1
 -17   4   6    2.13    2.00  -2
  17   4   4    2.13    2.00   1
  17   5   2    2.68    3.28  -2
 -17   5   4    2.68    3.28   1
  16   5   2    3.34    3.42  -2
 -16   5   4    3.34    3.42   1
 -15   5   4    0.79    3.81   1
 -14   5   4    1.42    3.94   1
 -13   5   4    0.78    3.92   1
 -12   5   4    0.18    5.13   1
 -11   5   4    6.57    4.53   1
  10   5   3    4.17    4.00  -2
 -10   5   4    4.17    4.00   1
   9   5   3  166.71   13.55  -2
  -9   5   4  166.71   13.55   1
   8   5   3 1155.56  112.38  -2
  -8   5   4 1155.56  112.38   1
   7   5   3   26.96    6.02  -2
  -7   5   4   26.96    6.02   1
  -6   5   4    5.42    4.27   1
  -5   5   4 2045.41  279.04   1
  -4   5   4 1183.21  161.55   1
  -3   5   4  806.60  111.20   1
   2   5   4 2647.45  359.82  -2
  -2   5   4 2647.45  359.82   1
   1   5   4  117.76   12.97  -2
  -1   5   4  117.76   12.97   1
   0   5   4    7.34    6.29  -2
   0   5   4    7.34    6.29   1
  -1   5   4  129.67   14.69  -2
   1   5   4  129.67   14.69   1
  -2   5   4 2175.61  266.98  -2
   2   5   4 2175.61  266.98   1
   3   5   4  482.65   48.22   1
   4   5   4   15.21    8.92   1
   5   5   4   39.10   11.54   1
   6   5   4  834.93   82.71   1
  -7   5   5  145.12   23.60  -2
   7   5   4  145.12   23.60   1
  -8   5   5  244.40   28.55  -2
   8   5   4  244.40   28.55   1
  -9   5   5  122.33   11.04  -2
   9   5   4  122.33   11.04   1
 -10   5   5   40.76    7.27  -2
  10   5   4   40.76    7.27   1
  11   5   4    1.06    3.20   1
  12   5   4  201.93   13.04   1
  13   5   4    7.16    3.97   1
  14   5   4    3.99    3.09   1
  15   5   4    3.91    2.69   1
 -16   5   6   44.38    4.23  -2
  16   5   4   44.38    4.23   1
 -17   5   6    0.70    2.52  -2
  17   5   4    0.70    2.52   1
  17   6   2   -1.75    3.28  -2
 -17   6   4   -1.75    3.28   1
  16   6   2   -0.81    4.78  -2
 -16   6   4   -0.81    4.78   1
 -15   6   4    1.74    3.53   1
 -14   6   4   -1.66    3.67   1
 -13   6   4    4.73    4.08   1
 -12   6   4   -0.59    5.51   1
 -11   6   4   -0.99    3.74   1
  10   6   3   -1.30    3.87  -2
 -10   6   4   -1.30    3.87   1
   9   6   3  142.87   11.86  -2
  -9   6   4  142.87   11.86   1
   8   6   3  170.21   20.98  -2
  -8   6   4  170.21   20.98   1
   7   6   3   95.00   19.21  -2
  -7   6   4   95.00   19.21   1
  -6   6   4   19.21    5.80   1
  -5   6   4   65.04   13.64   1
  -4   6   4   20.98    8.39   1
  -3   6   4   -4.27    4.27   1
   2   6   4   17.23    5.04  -2
  -2   6   4   17.23    5.04   1
   1   6   4   61.41    8.16  -2
  -1   6   4   61.41    8.16   1
   0   6   4   58.75   11.54  -2
   0   6   4   58.75   11.54   1
  -1   6   4   78.78    9.99  -2
   1   6   4   78.78    9.99   1
  -2   6   4   13.08    6.27  -2
   2   6   4   13.08    6.27   1
   3   6   4    2.52    5.53   1
   4   6   4   14.50    6.27   1
   5   6   4   21.98   11.01   1
   6   6   4   20.46    8.92   1
  -7   6   5   58.90   10.74  -2
   7   6   4   58.90   10.74   1
  -8   6   5  109.49   16.32  -2
   8   6   4  109.49   16.32   1
  -9   6   5   73.29    8.11  -2
   9   6   4   73.29    8.11   1
 -10   6   5    7.74    3.17  -2
  10   6   4    7.74    3.17   1
  11   6   4   29.82    4.97   1
  12   6   4    6.78    3.40   1
  13   6   4    2.10    3.26   1
  14   6   4    5.41    3.07   1
  15   6   4    4.72    2.89   1
 -16   6   6    1.05    2.50  -2
  16   6   4    1.05    2.50   1
 -17   6   6    2.91    3.28  -2
  17   6   4    2.91    3.28   1
  17   7   2    9.79    3.28  -2
 -17   7   4    9.79    3.28   1
  16   7   2   -1.05    4.45  -2
 -16   7   4   -1.05    4.45   1
 -15   7   4    0.31    3.26   1
 -14   7   4    3.03    3.27   1
 -13   7   4   -1.19    4.18   1
 -12   7   4   13.34    4.30   1
 -11   7   4  133.57   10.16   1
  10   7   3  149.13   11.02  -2
 -10   7   4  149.13   11.02   1
   9   7   3   54.46    7.01  -2
  -9   7   4   54.46    7.01   1
   8   7   3  195.77   22.22  -2
  -8   7   4  195.77   22.22   1
   7   7   3  650.81   64.16  -2
  -7   7   4  650.81   64.16   1
  -6   7   4   -0.08    4.45   1
  -5   7   4   35.76    6.20   1
  -4   7   4    3.15    8.39   1
  -3   7   4   87.07   15.74   1
   2   7   4   73.43   13.64  -2
  -2   7   4   73.43   13.64   1
   1   7   4  378.81   37.83  -2
  -1   7   4  378.81   37.83   1
   0   7   4  115.39   18.88  -2
   0   7   4  115.39   18.88   1
  -1   7   4  138.88   22.03  -2
   1   7   4  138.88   22.03   1
  -2   7   4  384.48   38.57  -2
   2   7   4  384.48   38.57   1
   3   7   4  292.16   30.41   1
   4   7   4  188.18   21.13   1
   5   7   4  558.11   58.17   1
   6   7   4   58.19   10.01   1
  -7   7   5   76.26    8.95  -2
   7   7   4   76.26    8.95   1
  -8   7   5  235.67   21.23  -2
   8   7   4  235.67   21.23   1
  -9   7   5   20.75    4.55  -2
   9   7   4   20.75    4.55   1
 -10   7   5    5.12    2.89  -2
  10   7   4    5.12    2.89   1
  11   7   4    4.98    3.33   1
  12   7   4   24.39    3.92   1
  13   7   4   -2.51    3.71   1
  14   7   4    9.21    3.07   1
  15   7   4   -1.14    2.72   1
 -16   7   6   -0.29    2.29  -2
  16   7   4   -0.29    2.29   1
 -17   7   6    3.15    4.20  -2
  17   7   4    3.15    4.20   1
  17   8   2   -0.12    3.28  -2
 -17   8   4   -0.12    3.28   1
  16   8   2   44.68   13.11  -2
 -16   8   4   44.68   13.11   1
 -15   8   4   44.85    5.83   1
 -14   8   4   34.08    5.54   1
 -13   8   4   71.79    6.61   1
 -12   8   4  175.75   12.78   1
 -11   8   4    4.94    4.61   1
  10   8   3  181.20   11.99  -2
 -10   8   4  181.20   11.99   1
   9   8   3  507.93   41.58  -2
  -9   8   4  507.93   41.58   1
   8   8   3  186.95   17.11  -2
  -8   8   4  186.95   17.11   1
   7   8   3 2299.96  222.16  -2
  -7   8   4 2299.96  222.16   1
  -6   8   4   83.03   13.11   1
  -5   8   4   12.17    5.24   1
  -4   8   4  281.03   31.13   1
  -3   8   4  982.31   95.32   1
   2   8   4 1112.95  107.56  -2
  -2   8   4 1112.95  107.56   1
   1   8   4 4763.14  646.10  -2
  -1   8   4 4763.14  646.10   1
   0   8   4 2202.76  300.02  -2
   0   8   4 2202.76  300.02   1
  -1   8   4 2268.45  218.08  -2
   1   8   4 2268.45  218.08   1
  -2   8   4  708.56   69.73  -2
   2   8   4  708.56   69.73   1
   3   8   4  106.81   13.35   1
   4   8   4    6.57    7.02   1
   5   8   4  347.56   38.98   1
   6   8   4  222.24   28.64   1
  -7   8   5   70.44   10.10  -2
   7   8   4   70.44   10.10   1
  -8   8   5  186.26   17.85  -2
   8   8   4  186.26   17.85   1
  -9   8   5  197.90   16.64  -2
   9   8   4  197.90   16.64   1
 -10   8   5  346.45   19.10  -2
  10   8   4  346.45   19.10   1
  11   8   4   38.50    4.86   1
  12   8   4  270.81   15.51   1
  13   8   4   21.92    3.60   1
  14   8   4    0.68    3.18   1
  15   8   4   22.20    3.56   1
 -16   8   6   89.12    6.18  -2
  16   8   4   89.12    6.18   1
 -17   8   6    1.57    2.97  -2
  17   8   4    1.57    2.97   1
  17   9   2    7.87    3.71  -2
 -17   9   4    7.87    3.71   1
  16   9   2   20.52    4.78  -2
 -16   9   4   20.52    4.78   1
 -15   9   4    4.30    5.46   1
 -14   9   4    1.31    3.67   1
 -13   9   4    7.25    3.54   1
 -12   9   4    6.30    4.19   1
 -11   9   4  153.22   11.35   1
  10   9   3    0.88    3.74  -2
 -10   9   4    0.88    3.74   1
   9   9   3   40.13    7.85  -2
  -9   9   4   40.13    7.85   1
   8   9   3  296.12   25.40  -2
  -8   9   4  296.12   25.40   1
   7   9   3   13.76    6.02  -2
  -7   9   4   13.76    6.02   1
  -6   9   4  616.64   60.81   1
  -5   9   4 1424.10  137.22   1
  -4   9   4  781.43  109.10   1
  -3   9   4 3556.12  341.22   1
   2   9   4  500.50   49.70  -2
  -2   9   4  500.50   49.70   1
   1   9   4  221.35   33.57  -2
  -1   9   4  221.35   33.57   1
   0   9   4   13.64    7.34  -2
   0   9   4   13.64    7.34   1
  -1   9   4   76.71   10.38  -2
   1   9   4   76.71   10.38   1
  -2   9   4   38.81   10.49  -2
   2   9   4   38.81   10.49   1
   3   9   4   25.18    9.44   1
   4   9   4  105.42   14.09   1
   5   9   4    7.18    7.02   1
   6   9   4   15.99    4.96   1
  -7   9   5 1429.02  112.64  -2
   7   9   4 1429.02  112.64   1
  -8   9   5   54.51    8.39  -2
   8   9   4   54.51    8.39   1
  -9   9   5   35.56    4.62  -2
   9   9   4   35.56    4.62   1
 -10   9   5  210.43   11.46  -2
  10   9   4  210.43   11.46   1
  11   9   4   28.22    4.08   1
  12   9   4  100.79    7.02   1
  13   9   4    6.42    3.33   1
  14   9   4   25.08    5.75   1
  15   9   4   -1.12    2.66   1
 -16   9   6   -1.70    2.58  -2
  16   9   4   -1.70    2.58   1
 -17   9   6   21.33    4.03  -2
  17   9   4   21.33    4.03   1
  17  10   2   -2.52    2.52  -2
 -17  10   4   -2.52    2.52   1
  16  10   2    4.20    3.03  -2
 -16  10   4    4.20    3.03   1
 -15  10   4   -3.96    3.96   1
 -14  10   4   -2.59    4.01   1
 -13  10   4    1.93    3.56   1
 -12  10   4    3.81    4.19   1
 -11  10   4   -3.61    3.98   1
  10  10   3   13.78    4.00  -2
 -10  10   4   13.78    4.00   1
   9  10   3   91.61    9.03  -2
  -9  10   4   91.61    9.03   1
   8  10   3  277.86   23.96  -2
  -8  10   4  277.86   23.96   1
   7  10   3    7.87    5.40  -2
  -7  10   4    7.87    5.40   1
  -6  10   4   66.27   26.97   1
  -5  10   4   70.59   10.07   1
  -4  10   4   31.97    9.44   1
  -3  10   4   -3.80    5.40   1
   2  10   4    1.05    5.93  -2
  -2  10   4    1.05    5.93   1
   1  10   4   -6.29    6.29  -2
  -1  10   4   -6.29    6.29   1
   0  10   4    6.29    7.34  -2
   0  10   4    6.29    7.34   1
  -1  10   4   -2.10    4.78  -2
   1  10   4   -2.10    4.78   1
  -2  10   4    0.42    5.53  -2
   2  10   4    0.42    5.53   1
   3  10   4   66.78   10.38   1
   4  10   4   -7.87   11.01   1
   5  10   4    3.75    7.02   1
   6  10   4    1.02    4.20   1
  -7  10   5  563.13  350.90  -2
   7  10   4  563.13  350.90   1
  -8  10   5  193.93   13.88  -2
   8  10   4  193.93   13.88   1
  -9  10   5   69.50    6.85  -2
   9  10   4   69.50    6.85   1
 -10  10   5    6.27    3.17  -2
  10  10   4    6.27    3.17   1
  11  10   4   -0.17    3.27   1
  12  10   4   -0.65    5.28   1
  13  10   4   10.03    3.87   1
  14  10   4    3.95    3.38   1
  15  10   4   -1.32    2.60   1
 -16  10   6    1.72    2.17  -2
  16  10   4    1.72    2.17   1
  17  11   2    4.07    2.70  -2
 -17  11   4    4.07    2.70   1
  16  11   2    1.16    2.91  -2
 -16  11   4    1.16    2.91   1
 -15  11   4   -0.13    3.39   1
 -14  11   4   15.39    4.85   1
 -13  11   4    9.83    5.55   1
 -12  11   4    2.68    4.22   1
 -11  11   4   17.07    8.78   1
  10  11   3    0.54    3.63  -2
 -10  11   4    0.54    3.63   1
   9  11   3   57.92    6.81  -2
  -9  11   4   57.92    6.81   1
   8  11   3  481.58   39.73  -2
  -8  11   4  481.58   39.73   1
   7  11   3  103.70   13.59  -2
  -7  11   4  103.70   13.59   1
  -6  11   4  133.63   15.83   1
  -5  11   4   90.61   12.09   1
  -4  11   4    6.25    4.89   1
  -3  11   4  142.90   13.90   1
   2  11   4 1388.82  190.92  -2
  -2  11   4 1388.82  190.92   1
   1  11   4  166.80   27.27  -2
  -1  11   4  166.80   27.27   1
   0  11   4  477.31   68.19  -2
   0  11   4  477.31   68.19   1
  -1  11   4  564.94   56.38  -2
   1  11   4  564.94   56.38   1
  -2  11   4  722.04   71.21  -2
   2  11   4  722.04   71.21   1
   3  11   4  241.83   26.70   1
   4  11   4    1.57    6.68   1
   5  11   4   -0.52    6.68   1
   6  11   4   18.84    5.06   1
  -7  11   5    1.91    4.10  -2
   7  11   4    1.91    4.10   1
  -8  11   5  434.49   28.39  -2
   8  11   4  434.49   28.39   1
  -9  11   5    2.18    3.44  -2
   9  11   4    2.18    3.44   1
 -10  11   5   45.56    4.58  -2
  10  11   4   45.56    4.58   1
  11  11   4   21.98    5.02   1
  12  11   4    4.33    3.35   1
  13  11   4   -1.12    3.67   1
  14  11   4    0.87    4.24   1
  15  11   4    6.00    2.77   1
 -16  11   6    2.33    2.19  -2
  16  11   4    2.33    2.19   1
  16  12   2   86.89   12.81  -2
 -16  12   4   86.89   12.81   1
 -15  12   4   16.90    9.92   1
 -14  12   4    6.43    4.42   1
 -13  12   4   10.00    4.27   1
 -12  12   4  225.56   15.76   1
 -11  12   4  276.95   19.62   1
  10  12   3    0.82    3.73  -2
 -10  12   4    0.82    3.73   1
   9  12   3   18.81    4.63  -2
  -9  12   4   18.81    4.63   1
   8  12   3  248.77   17.14  -2
  -8  12   4  248.77   17.14   1
   7  12   3  537.82   43.58  -2
  -7  12   4  537.82   43.58   1
  -6  12   4 1133.11  109.78   1
  -5  12   4    2.62    5.40   1
  -4  12   4  527.28   43.18   1
  -3  12   4  699.60   98.61   1
   2  12   4 7302.65  990.18  -2
  -2  12   4 7302.65  990.18   1
   1  12   4 1333.22  183.58  -2
  -1  12   4 1333.22  183.58   1
   0  12   4   72.38   15.74  -2
   0  12   4   72.38   15.74   1
  -1  12   4 1847.14  252.82  -2
   1  12   4 1847.14  252.82   1
  -2  12   4 2500.45  298.40  -2
   2  12   4 2500.45  298.40   1
   3  12   4  122.43   15.58   1
   4  12   4 2150.76  207.70   1
   5  12   4  102.63   15.19   1
   6  12   4  280.72   24.55   1
  -7  12   5   19.69    3.79  -2
   7  12   4   19.69    3.79   1
  -8  12   5    8.86    3.21  -2
   8  12   4    8.86    3.21   1
  -9  12   5   66.32    5.91  -2
   9  12   4   66.32    5.91   1
 -10  12   5   25.73    4.55  -2
  10  12   4   25.73    4.55   1
  11  12   4    4.42    2.92   1
  12  12   4    1.79    3.47   1
  13  12   4    4.29    3.50   1
  14  12   4   10.20    3.47   1
  15  12   4   80.56    7.43   1
 -16  12   6   81.63    7.72  -2
  16  12   4   81.63    7.72   1
  16  13   2   10.68    3.20  -2
 -16  13   4   10.68    3.20   1
 -15  13   4   27.27    6.92   1
 -14  13   4    3.48    4.01   1
 -13  13   4    3.93    3.94   1
 -12  13   4  254.68   17.70   1
 -11  13   4   -4.11    4.11   1
  10  13   3   33.37    5.13  -2
 -10  13   4   33.37    5.13   1
   9  13   3  306.99   20.34  -2
  -9  13   4  306.99   20.34   1
   8  13   3  128.09   10.03  -2
  -8  13   4  128.09   10.03   1
   7  13   3    7.33    5.44  -2
  -7  13   4    7.33    5.44   1
  -6  13   4   -0.06    6.02   1
  -5  13   4  125.48   14.74   1
  -4  13   4 1375.76  109.02   1
  -3  13   4 1029.00  100.51   1
   2  13   4  232.57  441.59  -2
  -2  13   4  232.57  441.59   1
   1  13   4  262.26   40.91  -2
  -1  13   4  262.26   40.91   1
   0  13   4    9.44    9.44  -2
   0  13   4    9.44    9.44   1
  -1  13   4   48.26   12.59  -2
   1  13   4   48.26   12.59   1
  -2  13   4 2180.75  210.67  -2
   2  13   4 2180.75  210.67   1
   3  13   4  374.81   49.30   1
   4  13   4   98.11   14.45   1
   5  13   4  478.86   49.32   1
   6  13   4   54.72    9.19   1
  -7  13   5   56.89   11.42  -2
   7  13   4   56.89   11.42   1
  -8  13   5  232.72   14.65  -2
   8  13   4  232.72   14.65   1
  -9  13   5   29.66    5.91  -2
   9  13   4   29.66    5.91   1
 -10  13   5   99.32    7.71  -2
  10  13   4   99.32    7.71   1
  11  13   4   14.25    4.38   1
  12  13   4   -3.44    3.44   1
  13  13   4   15.24    3.70   1
  14  13   4    0.86    2.85   1
  15  13   4   46.45    7.65   1
 -16  13   6   29.71    3.94  -2
  16  13   4   29.71    3.94   1
  16  14   2   -1.35    2.58  -2
 -16  14   4   -1.35    2.58   1
 -15  14   4   -0.26    3.39   1
 -14  14   4    9.25    8.36   1
 -13  14   4   -4.03    4.03   1
 -12  14   4   15.10    4.82   1
 -11  14   4    0.67    6.78   1
  10  14   3   44.51    8.00  -2
 -10  14   4   44.51    8.00   1
   9  14   3   31.33    6.18  -2
  -9  14   4   31.33    6.18   1
   8  14   3   -1.84    3.95  -2
  -8  14   4   -1.84    3.95   1
   7  14   3  101.76   20.98  -2
  -7  14   4  101.76   20.98   1
  -6  14   4   15.32    6.98   1
  -5  14   4  120.48   15.52   1
  -4  14   4   14.79    7.15   1
  -3  14   4   -5.06    6.27   1
   2  14   4   13.64   10.49  -2
  -2  14   4   13.64   10.49   1
   1  14   4    0.00    9.44  -2
  -1  14   4    0.00    9.44   1
   0  14   4   24.13   11.54  -2
   0  14   4   24.13   11.54   1
  -1  14   4   17.83   10.49  -2
   1  14   4   17.83   10.49   1
  -2  14   4    5.30    7.02  -2
   2  14   4    5.30    7.02   1
   3  14   4   82.28   12.61   1
   4  14   4   29.92    8.51   1
   5  14   4    5.08    4.20   1
   6  14   4   13.21    5.30   1
  -7  14   5   65.74   14.69  -2
   7  14   4   65.74   14.69   1
  -8  14   5   12.34    3.51  -2
   8  14   4   12.34    3.51   1
  -9  14   5   25.13    3.93  -2
   9  14   4   25.13    3.93   1
 -10  14   5    3.13    4.82  -2
  10  14   4    3.13    4.82   1
  11  14   4    7.10    3.32   1
  12  14   4    7.47    3.93   1
  13  14   4    5.27    3.63   1
  14  14   4    2.60    3.53   1
  15  14   4   -0.26    2.54   1
 -16  14   6    7.18    2.78  -2
  16  14   4    7.18    2.78   1
  16  15   2    3.82    3.06  -2
 -16  15   4    3.82    3.06   1
 -15  15   4    3.54    3.39   1
 -14  15   4   23.11    4.77   1
 -13  15   4   17.91    5.02   1
 -12  15   4   70.27    6.93   1
 -11  15   4   -0.44    4.19   1
  10  15   3  104.28   10.21  -2
 -10  15   4  104.28   10.21   1
   9  15   3   14.02    4.70  -2
  -9  15   4   14.02    4.70   1
   8  15   3   42.34    5.99  -2
  -8  15   4   42.34    5.99   1
   7  15   3   23.13    7.14  -2
  -7  15   4   23.13    7.14   1
  -6  15   4   51.55    6.83   1
  -5  15   4   14.06    6.98   1
  -4  15   4   60.34   10.49   1
  -3  15   4  539.65   54.52   1
   2  15   4  202.19   23.36  -2
  -2  15   4  202.19   23.36   1
   1  15   4  370.31   55.60  -2
  -1  15   4  370.31   55.60   1
   0  15   4  335.69   53.50  -2
   0  15   4  335.69   53.50   1
  -1  15   4 1134.95  157.36  -2
   1  15   4 1134.95  157.36   1
  -2  15   4   23.08   10.49  -2
   2  15   4   23.08   10.49   1
   3  15   4  607.32   61.57   1
   4  15   4   31.73   12.06   1
   5  15   4   26.23    5.14   1
   6  15   4   21.66    5.32   1
  -7  15   5   19.29    3.37  -2
   7  15   4   19.29    3.37   1
  -8  15   5   14.53    3.66  -2
   8  15   4   14.53    3.66   1
  -9  15   5    9.58    3.52  -2
   9  15   4    9.58    3.52   1
 -10  15   5   55.49    7.90  -2
  10  15   4   55.49    7.90   1
  11  15   4  120.22    8.84   1
  12  15   4   79.62    8.09   1
  13  15   4    1.65    3.38   1
  14  15   4   21.06    4.15   1
  15  15   4    2.10    2.62   1
 -16  15   6    8.99    3.07  -2
  16  15   4    8.99    3.07   1
  16  16   2    3.73    2.27  -2
 -16  16   4    3.73    2.27   1
 -15  16   4   17.39    3.63   1
 -14  16   4   40.13    9.46   1
 -13  16   4    5.76    4.15   1
 -12  16   4   10.16    4.83   1
 -11  16   4   23.46    5.04   1
  10  16   3   99.73   10.68  -2
 -10  16   4   99.73   10.68   1
   9  16   3  215.11   15.26  -2
  -9  16   4  215.11   15.26   1
   8  16   3   59.67    6.68  -2
  -8  16   4   59.67    6.68   1
   7  16   3   -5.91    5.91  -2
  -7  16   4   -5.91    5.91   1
  -6  16   4   70.22    7.89   1
  -5  16   4  229.74   36.72   1
  -4  16   4   32.52    8.16   1
  -3  16   4 1300.21  127.21   1
   2  16   4   -0.17   13.11  -2
  -2  16   4   -0.17   13.11   1
   1  16   4 1276.57  180.43  -2
  -1  16   4 1276.57  180.43   1
   0  16   410564.83 1432.88  -2
   0  16   410564.83 1432.88   1
  -1  16   4 3239.11  441.64  -2
   1  16   4 3239.11  441.64   1
  -2  16   4   10.49   10.49  -2
   2  16   4   10.49   10.49   1
   3  16   4   80.75   24.65   1
   4  16   4  809.75  114.34   1
   5  16   4  348.52   20.56   1
   6  16   4   14.80    3.21   1
  -7  16   5  529.49   30.43  -2
   7  16   4  529.49   30.43   1
  -8  16   5  100.05    7.62  -2
   8  16   4  100.05    7.62   1
  -9  16   5  281.94   17.37  -2
   9  16   4  281.94   17.37   1
 -10  16   5   34.99    4.59  -2
  10  16   4   34.99    4.59   1
  11  16   4   14.12    4.46   1
  12  16   4   19.08    4.43   1
  13  16   4   16.78    4.32   1
  14  16   4   19.54    3.47   1
  15  16   4   13.42    3.39   1
 -16  16   6    7.34    4.20  -2
  16  16   4    7.34    4.20   1
  16  17   2    5.25    4.20  -2
 -16  17   4    5.25    4.20   1
 -15  17   4   -1.13    2.78   1
 -14  17   4    4.20    3.93   1
 -13  17   4    1.60    5.08   1
 -12  17   4   11.99    4.46   1
 -11  17   4   24.19    5.18   1
  10  17   3  123.24   11.81  -2
 -10  17   4  123.24   11.81   1
   9  17   3   50.83    7.17  -2
  -9  17   4   50.83    7.17   1
   8  17   3   21.33    5.55  -2
  -8  17   4   21.33    5.55   1
   7  17   3   13.90    4.07  -2
  -7  17   4   13.90    4.07   1
  -6  17   4   31.07    5.69   1
  -5  17   4    4.41    4.46   1
  -4  17   4   -3.15    5.04   1
  -3  17   4   22.03   10.49   1
   2  17   4   22.68    8.39  -2
  -2  17   4   22.68    8.39   1
   1  17   4 1179.07  115.72  -2
  -1  17   4 1179.07  115.72   1
   0  17   4  193.72   23.00  -2
   0  17   4  193.72   23.00   1
  -1  17   4  436.40   63.99  -2
   1  17   4  436.40   63.99   1
  -2  17   4  276.95   44.06  -2
   2  17   4  276.95   44.06   1
   3  17   4  513.79   53.03   1
   4  17   4   90.47    9.60   1
   5  17   4   77.06    6.82   1
   6  17   4    1.36    2.96   1
  -7  17   5   17.98    3.41  -2
   7  17   4   17.98    3.41   1
  -8  17   5   10.43    3.10  -2
   8  17   4   10.43    3.10   1
  -9  17   5   19.39    3.69  -2
   9  17   4   19.39    3.69   1
 -10  17   5    1.26    3.26  -2
  10  17   4    1.26    3.26   1
  11  17   4   28.54    7.16   1
  12  17   4   91.28    8.51   1
  13  17   4   11.42    3.69   1
  14  17   4    5.56    2.64   1
  15  17   4   -1.20    2.42   1
 -15  18   4   -0.65    2.78   1
 -14  18   4    0.66    3.39   1
 -13  18   4   -3.53    3.53   1
 -12  18   4    7.58    4.77   1
 -11  18   4    6.99    4.68   1
  10  18   3    2.49    5.26  -2
 -10  18   4    2.49    5.26   1
   9  18   3   70.12    8.21  -2
  -9  18   4   70.12    8.21   1
   8  18   3    6.58    4.22  -2
  -8  18   4    6.58    4.22   1
   7  18   3    1.30    4.15  -2
  -7  18   4    1.30    4.15   1
  -6  18   4    6.98    4.60   1
  -5  18   4   -2.21    4.92   1
  -4  18   4   10.80    4.69   1
  -3  18   4    3.00    5.88   1
   2  18   4    4.20    6.68  -2
  -2  18   4    4.20    6.68   1
   1  18   4   40.74    9.64  -2
  -1  18   4   40.74    9.64   1
   0  18   4    4.25    7.02  -2
   0  18   4    4.25    7.02   1
  -1  18   4   15.29   10.49  -2
   1  18   4   15.29   10.49   1
  -2  18   4    0.06    7.02  -2
   2  18   4    0.06    7.02   1
   3  18   4   17.91    5.97   1
   4  18   4   -0.61    3.28   1
   5  18   4    5.11    3.30   1
   6  18   4   -2.95    2.95   1
  -7  18   5   23.31    5.79  -2
   7  18   4   23.31    5.79   1
  -8  18   5   41.40    8.34  -2
   8  18   4   41.40    8.34   1
  -9  18   5   96.53    8.39  -2
   9  18   4   96.53    8.39   1
 -10  18   5   17.93    4.19  -2
  10  18   4   17.93    4.19   1
  11  18   4    5.60    4.19   1
  12  18   4    3.01    3.99   1
  13  18   4    3.52    3.87   1
  14  18   4    8.66    2.82   1
  15  18   4    1.80    2.90   1
 -15  19   4   11.23    2.91   1
 -14  19   4    0.66    3.39   1
 -13  19   4    3.55    4.15   1
 -12  19   4   13.88    5.00   1
 -11  19   4   -2.02    5.17   1
  10  19   3   14.65    5.63  -2
 -10  19   4   14.65    5.63   1
   9  19   3    9.00    5.70  -2
  -9  19   4    9.00    5.70   1
   8  19   3  139.58   16.33  -2
  -8  19   4  139.58   16.33   1
   7  19   3    9.79    4.68  -2
  -7  19   4    9.79    4.68   1
  -6  19   4   -1.15    6.66   1
  -5  19   4   85.32    7.42   1
  -4  19   4    7.39    3.45   1
  -3  19   4   55.68    5.86   1
   2  19   4   85.21    8.20  -2
  -2  19   4   85.21    8.20   1
   1  19   4  108.42   15.58  -2
  -1  19   4  108.42   15.58   1
   0  19   4   33.43    9.44  -2
   0  19   4   33.43    9.44   1
  -1  19   4   64.46    9.65  -2
   1  19   4   64.46    9.65   1
  -2  19   4  165.31   11.86  -2
   2  19   4  165.31   11.86   1
   3  19   4    7.63    3.32   1
   4  19   4  348.24   26.19   1
   5  19   4    7.75    3.44   1
   6  19   4    3.63    3.17   1
  -7  19   5   11.52    5.25  -2
   7  19   4   11.52    5.25   1
  -8  19   5   14.63    5.67  -2
   8  19   4   14.63    5.67   1
  -9  19   5   68.49    6.99  -2
   9  19   4   68.49    6.99   1
 -10  19   5    5.09    3.82  -2
  10  19   4    5.09    3.82   1
  11  19   4   58.89    7.42   1
  12  19   4   76.90    7.99   1
  13  19   4   13.22    3.86   1
  14  19   4    1.28    2.24   1
  15  19   4   10.49    3.03   1
 -15  20   4   64.15    7.42   1
 -14  20   4    1.50    3.05   1
 -13  20   4    9.84    4.15   1
 -12  20   4   30.64    5.88   1
 -11  20   4   18.94    4.79   1
  10  20   3  103.23   11.48  -2
 -10  20   4  103.23   11.48   1
   9  20   3  167.29   22.37  -2
  -9  20   4  167.29   22.37   1
   8  20   3    3.03    4.28  -2
  -8  20   4    3.03    4.28   1
   7  20   3    3.09    4.44  -2
  -7  20   4    3.09    4.44   1
  -6  20   4   79.10    9.65   1
  -5  20   4   60.28    6.67   1
  -4  20   4   15.81    4.52   1
  -3  20   4  268.13   19.99   1
   2  20   4  585.48   47.01  -2
  -2  20   4  585.48   47.01   1
   1  20   4  109.69    9.76  -2
  -1  20   4  109.69    9.76   1
   0  20   4   65.36    7.66  -2
   0  20   4   65.36    7.66   1
  -1  20   4  254.97   15.19  -2
   1  20   4  254.97   15.19   1
  -2  20   4  207.69   21.87  -2
   2  20   4  207.69   21.87   1
   3  20   4  269.42   16.59   1
   4  20   4   -0.10    3.12   1
   5  20   4  660.77   36.94   1
   6  20   4  231.87   17.56   1
  -7  20   5  142.70   11.79  -2
   7  20   4  142.70   11.79   1
  -8  20   5  112.79    9.84  -2
   8  20   4  112.79    9.84   1
  -9  20   5   10.62    6.39  -2
   9  20   4   10.62    6.39   1
 -10  20   5    3.32    4.95  -2
  10  20   4    3.32    4.95   1
  11  20   4    0.33    3.61   1
  12  20   4   15.21    3.69   1
  13  20   4    2.10    2.75   1
  14  20   4    4.23    3.18   1
  15  20   4    3.67    3.67   1
 -14  21   4    1.39    3.79   1
 -13  21   4   60.98    8.44   1
 -12  21   4    2.86    4.15   1
 -11  21   4   -1.15    4.32   1
  10  21   3    1.55    7.78  -2
 -10  21   4    1.55    7.78   1
   9  21   3   54.99    8.17  -2
  -9  21   4   54.99    8.17   1
   8  21   3   20.84    6.61  -2
  -8  21   4   20.84    6.61   1
   7  21   3   14.02    5.49  -2
  -7  21   4   14.02    5.49   1
  -6  21   4  108.12    9.67   1
  -5  21   4   32.23    5.95   1
  -4  21   4   45.53    5.04   1
  -3  21   4   64.95    6.43   1
   2  21   4   86.90    6.58  -2
  -2  21   4   86.90    6.58   1
   1  21   4   10.92    3.62  -2
  -1  21   4   10.92    3.62   1
   0  21   4  219.85   16.80  -2
   0  21   4  219.85   16.80   1
  -1  21   4   54.76    5.97  -2
   1  21   4   54.76    5.97   1
  -2  21   4   19.75    3.21  -2
   2  21   4   19.75    3.21   1
   3  21   4  125.82   11.13   1
   4  21   4   32.83    4.97   1
   5  21   4   -3.54    3.71   1
   6  21   4   20.59    4.97   1
  -7  21   5   13.39    4.91  -2
   7  21   4   13.39    4.91   1
  -8  21   5   12.28    4.08  -2
   8  21   4   12.28    4.08   1
  -9  21   5    8.02    4.21  -2
   9  21   4    8.02    4.21   1
 -10  21   5   -2.69    4.33  -2
  10  21   4   -2.69    4.33   1
  11  21   4    8.83    3.80   1
  12  21   4    8.88    3.26   1
  13  21   4    4.20    2.82   1
  14  21   4   -0.37    2.18   1
 -14  22   4    2.66    2.78   1
 -13  22   4    0.20    3.39   1
 -12  22   4   -1.42    3.69   1
 -11  22   4    3.33    4.42   1
  10  22   3   -1.04    6.43  -2
 -10  22   4   -1.04    6.43   1
   9  22   3   -2.18    5.38  -2
  -9  22   4   -2.18    5.38   1
   8  22   3    4.61    5.30  -2
  -8  22   4    4.61    5.30   1
   7  22   3   -4.71    4.71  -2
  -7  22   4   -4.71    4.71   1
  -6  22   4    4.20    4.43   1
  -5  22   4    3.59    4.07   1
  -4  22   4   -2.48    3.16   1
  -3  22   4   14.54    4.79   1
   2  22   4    2.31    3.34  -2
  -2  22   4    2.31    3.34   1
   1  22   4    8.33    3.18  -2
  -1  22   4    8.33    3.18   1
   0  22   4   -3.37    3.37  -2
   0  22   4   -3.37    3.37   1
  -1  22   4   13.25    3.31  -2
   1  22   4   13.25    3.31   1
  -2  22   4    2.76    2.74  -2
   2  22   4    2.76    2.74   1
   3  22   4    4.56    3.53   1
   4  22   4    5.67    3.50   1
   5  22   4    2.98    3.86   1
   6  22   4   23.27    9.44   1
  -7  22   5   13.40    5.00  -2
   7  22   4   13.40    5.00   1
  -8  22   5    6.22    4.26  -2
   8  22   4    6.22    4.26   1
  -9  22   5   -0.97    4.82  -2
   9  22   4   -0.97    4.82   1
 -10  22   5    1.86    3.64  -2
  10  22   4    1.86    3.64   1
  11  22   4   12.15    5.09   1
  12  22   4    2.24    3.08   1
  13  22   4    3.15    2.40   1
  14  22   4   -2.10    2.16   1
 -14  23   4   -2.27    2.27   1
 -13  23   4   35.01    6.77   1
 -12  23   4   31.40    5.02   1
 -11  23   4   16.04    4.77   1
  10  23   3   -4.50    5.17  -2
 -10  23   4   -4.50    5.17   1
   9  23   3   56.20    7.97  -2
  -9  23   4   56.20    7.97   1
   8  23   3    1.37    3.90  -2
  -8  23   4    1.37    3.90   1
   7  23   3   10.18    4.65  -2
  -7  23   4   10.18    4.65   1
  -6  23   4  186.05   14.68   1
  -5  23   4  181.06   14.83   1
  -4  23   4  160.53   11.31   1
  -3  23   4   51.67    5.20   1
   2  23   4    1.56    3.14  -2
  -2  23   4    1.56    3.14   1
   1  23   4    4.22    4.07  -2
  -1  23   4    4.22    4.07   1
   0  23   4   14.17    4.85  -2
   0  23   4   14.17    4.85   1
  -1  23   4   35.71    5.79  -2
   1  23   4   35.71    5.79   1
  -2  23   4    2.53    2.96  -2
   2  23   4    2.53    2.96   1
   3  23   4   25.51    4.22   1
   4  23   4   26.45    6.33   1
   5  23   4  231.78   20.59   1
   6  23   4    4.26    4.19   1
  -7  23   5   27.69    4.86  -2
   7  23   4   27.69    4.86   1
  -8  23   5   14.12    4.34  -2
   8  23   4   14.12    4.34   1
  -9  23   5    0.60    3.78  -2
   9  23   4    0.60    3.78   1
 -10  23   5    0.06    3.69  -2
  10  23   4    0.06    3.69   1
  11  23   4   -3.15    3.15   1
  12  23   4    5.19    2.73   1
  13  23   4   16.60    4.79   1
  14  23   4   -1.95    2.62   1
 -14  24   4   -0.29    3.64   1
 -13  24   4   -2.91    2.91   1
 -12  24   4    2.62    3.83   1
 -11  24   4    5.01    3.80   1
  10  24   3  104.41   12.97  -2
 -10  24   4  104.41   12.97   1
   9  24   3   62.47   11.05  -2
  -9  24   4   62.47   11.05   1
   8  24   3   81.49    9.95  -2
  -8  24   4   81.49    9.95   1
   7  24   3  393.41   24.90  -2
  -7  24   4  393.41   24.90   1
  -6  24   4  726.01   50.33   1
  -5  24   4   -0.91    4.22   1
  -4  24   4 1140.12   78.13   1
  -3  24   4   40.36    4.89   1
   2  24   4   46.84    5.11  -2
  -2  24   4   46.84    5.11   1
   1  24   4  523.39   32.57  -2
  -1  24   4  523.39   32.57   1
   0  24   4  186.90   12.16  -2
   0  24   4  186.90   12.16   1
  -1  24   4  144.13   22.47  -2
   1  24   4  144.13   22.47   1
  -2  24   4   41.29    4.32  -2
   2  24   4   41.29    4.32   1
   3  24   4   10.06    3.55   1
   4  24   4  176.68   13.23   1
   5  24   4   80.17   14.48   1
   6  24   4  179.03   14.32   1
  -7  24   5   56.15    6.47  -2
   7  24   4   56.15    6.47   1
  -8  24   5  268.56   20.45  -2
   8  24   4  268.56   20.45   1
  -9  24   5   10.01    4.54  -2
   9  24   4   10.01    4.54   1
 -10  24   5   53.58    6.17  -2
  10  24   4   53.58    6.17   1
  11  24   4   -0.44    2.90   1
  12  24   4    3.93    2.57   1
  13  24   4    9.29    3.18   1
 -13  25   4   13.45    2.91   1
 -12  25   4   27.01    6.24   1
 -11  25   4   26.66    7.31   1
  10  25   3   25.84    7.02  -2
 -10  25   4   25.84    7.02   1
   9  25   3   63.44    8.59  -2
  -9  25   4   63.44    8.59   1
   8  25   3    3.80    3.81  -2
  -8  25   4    3.80    3.81   1
   7  25   3   30.53    5.28  -2
  -7  25   4   30.53    5.28   1
  -6  25   4  127.32   11.10   1
  -5  25   4  247.31   19.04   1
  -4  25   4  145.10   12.28   1
  -3  25   4  274.24   18.19   1
   2  25   4  110.80   11.18  -2
  -2  25   4  110.80   11.18   1
   1  25   4   -0.21    3.79  -2
  -1  25   4   -0.21    3.79   1
   0  25   4  269.67   16.37  -2
   0  25   4  269.67   16.37   1
  -1  25   4   11.81    4.22  -2
   1  25   4   11.81    4.22   1
  -2  25   4  187.57   12.68  -2
   2  25   4  187.57   12.68   1
   3  25   4    4.62    3.76   1
   4  25   4   45.47    5.01   1
   5  25   4  184.08   14.77   1
   6  25   4   62.60    6.83   1
  -7  25   5    3.06    4.08  -2
   7  25   4    3.06    4.08   1
  -8  25   5  104.50   10.49  -2
   8  25   4  104.50   10.49   1
  -9  25   5   64.94    7.05  -2
   9  25   4   64.94    7.05   1
 -10  25   5    1.79    3.69  -2
  10  25   4    1.79    3.69   1
  11  25   4    2.23    3.39   1
  12  25   4   -1.62    2.40   1
  13  25   4   13.86    4.15   1
 -13  26   4   -1.87    2.58   1
 -12  26   4    0.51    2.91   1
 -11  26   4    7.23    3.53   1
  10  26   3    4.96    3.93  -2
 -10  26   4    4.96    3.93   1
   9  26   3   22.12    6.55  -2
  -9  26   4   22.12    6.55   1
   8  26   3    5.47    3.44  -2
  -8  26   4    5.47    3.44   1
   7  26   3   11.37    3.82  -2
  -7  26   4   11.37    3.82   1
  -6  26   4   13.59    8.03   1
  -5  26   4    2.17    4.39   1
  -4  26   4    5.88    3.56   1
  -3  26   4    2.44    4.33   1
   2  26   4    0.99    3.30  -2
  -2  26   4    0.99    3.30   1
   1  26   4    0.71    3.46  -2
  -1  26   4    0.71    3.46   1
   0  26   4    2.42    3.69  -2
   0  26   4    2.42    3.69   1
  -1  26   4    3.96    3.43  -2
   1  26   4    3.96    3.43   1
  -2  26   4    0.65    3.59  -2
   2  26   4    0.65    3.59   1
   3  26   4   22.97    4.24   1
   4  26   4   10.32    5.42   1
   5  26   4    0.40    6.17   1
   6  26   4   20.71    4.68   1
  -7  26   5   21.78    4.85  -2
   7  26   4   21.78    4.85   1
  -8  26   5   27.48    9.54  -2
   8  26   4   27.48    9.54   1
  -9  26   5   15.27    3.93  -2
   9  26   4   15.27    3.93   1
 -10  26   5    1.50    3.05  -2
  10  26   4    1.50    3.05   1
  11  26   4    1.45    2.78   1
  12  26   4    0.29    2.79   1
  13  26   4   -1.05    1.98   1
 -12  27   4   11.14    2.91   1
 -11  27   4    1.75    3.36   1
  10  27   3    0.08    3.53  -2
 -10  27   4    0.08    3.53   1
   9  27   3   50.82    8.51  -2
  -9  27   4   50.82    8.51   1
   8  27   3    5.68    3.33  -2
  -8  27   4    5.68    3.33   1
   7  27   3    0.50    3.83  -2
  -7  27   4    0.50    3.83   1
  -6  27   4  206.20   15.80   1
  -5  27   4    4.85    4.14   1
  -4  27   4    0.58    3.56   1
  -3  27   4    8.30    6.03   1
   2  27   4    3.22    3.92  -2
  -2  27   4    3.22    3.92   1
   1  27   4   48.60    6.39  -2
  -1  27   4   48.60    6.39   1
   0  27   4   98.26    8.45  -2
   0  27   4   98.26    8.45   1
  -1  27   4   36.48    4.59  -2
   1  27   4   36.48    4.59   1
  -2  27   4   30.14    5.35  -2
   2  27   4   30.14    5.35   1
   3  27   4  314.94   21.53   1
   4  27   4   78.64    8.49   1
   5  27   4   93.67    9.04   1
   6  27   4   14.44    4.28   1
  -7  27   5   19.60    4.28  -2
   7  27   4   19.60    4.28   1
  -8  27   5    8.10    3.80  -2
   8  27   4    8.10    3.80   1
  -9  27   5   55.82    6.44  -2
   9  27   4   55.82    6.44   1
 -10  27   5    1.50    2.91  -2
  10  27   4    1.50    2.91   1
  11  27   4    2.05    2.73   1
  12  27   4   -1.26    2.42   1
 -12  28   4    2.25    2.58   1
 -11  28   4    1.45    2.91   1
  10  28   3   85.84    8.06  -2
 -10  28   4   85.84    8.06   1
   9  28   3   18.92    9.44  -2
  -9  28   4   18.92    9.44   1
   8  28   3   91.94    9.20  -2
  -8  28   4   91.94    9.20   1
   7  28   3   72.72    6.45  -2
  -7  28   4   72.72    6.45   1
  -6  28   4   93.98   12.90   1
  -5  28   4  806.12   55.83   1
  -4  28   4  148.64   12.18   1
  -3  28   4    5.22    4.17   1
   2  28   4  234.89   23.92  -2
  -2  28   4  234.89   23.92   1
   1  28   4   96.06    8.96  -2
  -1  28   4   96.06    8.96   1
   0  28   4    5.34    4.14  -2
   0  28   4    5.34    4.14   1
  -1  28   4   28.06    4.76  -2
   1  28   4   28.06    4.76   1
  -2  28   4  552.54   35.45  -2
   2  28   4  552.54   35.45   1
   3  28   4   99.13   10.04   1
   4  28   4  103.62    9.41   1
   5  28   4   27.92    5.13   1
   6  28   4   -4.33    4.33   1
  -7  28   5   35.19    5.38  -2
   7  28   4   35.19    5.38   1
  -8  28   5  228.84   19.17  -2
   8  28   4  228.84   19.17   1
  -9  28   5    8.02    3.53  -2
   9  28   4    8.02    3.53   1
 -10  28   5   10.36    3.74  -2
  10  28   4   10.36    3.74   1
  11  28   4   43.16    4.62   1
  12  28   4    5.87    3.81   1
 -11  29   4   12.87    2.91   1
  10  29   3    9.12    3.45  -2
 -10  29   4    9.12    3.45   1
   9  29   3   57.70   12.59  -2
  -9  29   4   57.70   12.59   1
   8  29   3   -5.25    6.82  -2
  -8  29   4   -5.25    6.82   1
   7  29   3    0.70    3.15  -2
  -7  29   4    0.70    3.15   1
  -6  29   4    3.02    3.36   1
  -5  29   4   16.75    5.04   1
  -4  29   4    7.39    4.14   1
  -3  29   4   61.14    8.78   1
   2  29   4   85.07    8.00  -2
  -2  29   4   85.07    8.00   1
   1  29   4  316.17   23.75  -2
  -1  29   4  316.17   23.75   1
   0  29   4  237.78   18.27  -2
   0  29   4  237.78   18.27   1
  -1  29   4  382.84   25.41  -2
   1  29   4  382.84   25.41   1
  -2  29   4  148.71   11.47  -2
   2  29   4  148.71   11.47   1
   3  29   4  158.07   14.02   1
   4  29   4  129.71   21.42   1
   5  29   4    9.68    4.79   1
   6  29   4  215.25   22.95   1
  -7  29   5   82.84    8.26  -2
   7  29   4   82.84    8.26   1
  -8  29   5   20.52    4.15  -2
   8  29   4   20.52    4.15   1
  -9  29   5   11.90    3.53  -2
   9  29   4   11.90    3.53   1
 -10  29   5    9.33    2.91  -2
  10  29   4    9.33    2.91   1
  11  29   4    6.67    2.58   1
 -11  30   4    1.87    2.58   1
  10  30   3   -2.55    6.04  -2
 -10  30   4   -2.55    6.04   1
   9  30   3   29.85    9.97  -2
  -9  30   4   29.85    9.97   1
   8  30   3    1.64    2.99  -2
  -8  30   4    1.64    2.99   1
   7  30   3    4.38    2.85  -2
  -7  30   4    4.38    2.85   1
  -6  30   4    2.39    4.39   1
  -5  30   4    5.31    3.89   1
  -4  30   4   13.66    5.12   1
  -3  30   4    0.40    4.42   1
   2  30   4    4.18    3.88  -2
  -2  30   4    4.18    3.88   1
   1  30   4    3.39    4.07  -2
  -1  30   4    3.39    4.07   1
   0  30   4   25.54    7.72  -2
   0  30   4   25.54    7.72   1
  -1  30   4   -1.79    4.56  -2
   1  30   4   -1.79    4.56   1
  -2  30   4   41.79   12.57  -2
   2  30   4   41.79   12.57   1
   3  30   4   13.99    6.06   1
   4  30   4    6.65    4.60   1
   5  30   4    6.62    4.45   1
   6  30   4   38.08    6.29   1
  -7  30   5    2.23    3.39  -2
   7  30   4    2.23    3.39   1
  -8  30   5    2.98    2.91  -2
   8  30   4    2.98    2.91   1
  -9  30   5   24.19    3.53  -2
   9  30   4   24.19    3.53   1
 -10  30   5   -1.57    2.70  -2
  10  30   4   -1.57    2.70   1
  11  30   4    4.65    4.20   1
  10  31   3    4.72    3.34  -2
 -10  31   4    4.72    3.34   1
   9  31   3    2.10    2.68  -2
  -9  31   4    2.10    2.68   1
   8  31   3    4.20    3.64  -2
  -8  31   4    4.20    3.64   1
   7  31   3    0.11    2.17  -2
  -7  31   4    0.11    2.17   1
  -6  31   4    0.32    3.88   1
  -5  31   4   -3.87    4.45   1
  -4  31   4   17.90    5.80   1
  -3  31   4   53.01    7.82   1
   2  31   4    8.54    5.15  -2
  -2  31   4    8.54    5.15   1
   1  31   4    3.74    6.08  -2
  -1  31   4    3.74    6.08   1
   0  31   4   79.00   13.18  -2
   0  31   4   79.00   13.18   1
  -1  31   4    9.79    7.51  -2
   1  31   4    9.79    7.51   1
  -2  31   4   -0.67    8.03  -2
   2  31   4   -0.67    8.03   1
   3  31   4   70.48   11.01   1
   4  31   4   -3.76    4.27   1
   5  31   4   81.41   13.11   1
   6  31   4    7.26    4.27   1
  -7  31   5   22.65    4.78  -2
   7  31   4   22.65    4.78   1
  -8  31   5   17.48    5.53  -2
   8  31   4   17.48    5.53   1
  -9  31   5   -0.26    2.70  -2
   9  31   4   -0.26    2.70   1
 -10  31   5    1.20    2.52  -2
  10  31   4    1.20    2.52   1
  10  32   3    3.15    5.25  -2
 -10  32   4    3.15    5.25   1
   9  32   3    2.73    3.49  -2
  -9  32   4    2.73    3.49   1
   8  32   3   11.54    8.39  -2
  -8  32   4   11.54    8.39   1
   7  32   3    4.84    3.56  -2
  -7  32   4    4.84    3.56   1
  -6  32   4   11.69    5.04   1
  -5  32   4   92.19   11.05   1
  -4  32   4   92.56   11.05   1
  -3  32   4    9.65    5.24   1
   2  32   4   54.23    6.39  -2
  -2  32   4   54.23    6.39   1
   1  32   4   80.11    8.26  -2
  -1  32   4   80.11    8.26   1
   0  32   4  132.60   14.45  -2
   0  32   4  132.60   14.45   1
  -1  32   4  228.69   33.57  -2
   1  32   4  228.69   33.57   1
  -2  32   4    4.20    6.29  -2
   2  32   4    4.20    6.29   1
   3  32   4   -0.21    6.29   1
   4  32   4   60.32    7.76   1
   5  32   4   -0.57    4.03   1
   6  32   4   42.80    6.55   1
  -7  32   5    1.98    3.67  -2
   7  32   4    1.98    3.67   1
  -8  32   5    2.49    2.70  -2
   8  32   4    2.49    2.70   1
  -9  32   5   42.68    6.82  -2
   9  32   4   42.68    6.82   1
 -10  32   5   11.46    2.52  -2
  10  32   4   11.46    2.52   1
   9  33   3    2.62    2.70  -2
  -9  33   4    2.62    2.70   1
   8  33   3   -4.20    6.29  -2
  -8  33   4   -4.20    6.29   1
   7  33   3    6.77    3.67  -2
  -7  33   4    6.77    3.67   1
  -6  33   4   19.05    3.63   1
  -5  33   4    2.41    3.15   1
  -4  33   4   -3.64    3.64   1
  -3  33   4    9.28    4.45   1
   2  33   4   10.81    3.63  -2
  -2  33   4   10.81    3.63   1
   1  33   4   21.17    5.53  -2
  -1  33   4   21.17    5.53   1
   0  33   4    3.23    4.27  -2
   0  33   4    3.23    4.27   1
  -1  33   4   18.89   12.59  -2
   1  33   4   18.89   12.59   1
  -2  33   4   13.64    6.29  -2
   2  33   4   13.64    6.29   1
   3  33   4    7.34    5.25   1
   4  33   4    1.52    3.28   1
   5  33   4   39.50    6.82   1
   6  33   4    5.59    3.28   1
  -7  33   5   15.77    4.72  -2
   7  33   4   15.77    4.72   1
  -8  33   5    0.15    2.52  -2
   8  33   4    0.15    2.52   1
  -9  33   5   22.57    3.71  -2
   9  33   4   22.57    3.71   1
   8  34   3   -1.84    5.25  -2
  -8  34   4   -1.84    5.25   1
   7  34   3    6.29    6.29  -2
  -7  34   4    6.29    6.29   1
  -6  34   4   -0.93    2.34   1
  -5  34   4   -0.30    3.14   1
  -4  34   4    2.96    3.64   1
  -3  34   4   -3.67    3.67   1
   2  34   4   -3.15    6.29  -2
  -2  34   4   -3.15    6.29   1
   1  34   4    3.53    4.03  -2
  -1  34   4    3.53    4.03   1
   0  34   4   -2.31    8.92  -2
   0  34   4   -2.31    8.92   1
  -1  34   4   -5.25    5.25  -2
   1  34   4   -5.25    5.25   1
  -2  34   4    3.15    5.25  -2
   2  34   4    3.15    5.25   1
   3  34   4    1.05    5.25   1
   4  34   4   -4.20    4.20   1
   5  34   4    7.34    4.20   1
   6  34   4    2.68    4.20   1
  -7  34   5    0.75    5.77  -2
   7  34   4    0.75    5.77   1
  -8  34   5    6.14    2.52  -2
   8  34   4    6.14    2.52   1
   7  35   3    3.15    5.25  -2
  -7  35   4    3.15    5.25   1
  -6  35   4   -2.10    4.72   1
  -5  35   4    3.24    4.03   1
  -4  35   4    1.05    4.45   1
  -3  35   4   -2.10    6.29   1
   2  35   4   -4.20    5.25  -2
  -2  35   4   -4.20    5.25   1
   1  35   4    4.20    3.71  -2
  -1  35   4    4.20    3.71   1
   0  35   4   -1.05    5.25  -2
   0  35   4   -1.05    5.25   1
  -1  35   4    5.25    5.25  -2
   1  35   4    5.25    5.25   1
  -2  35   4    0.00    4.20  -2
   2  35   4    0.00    4.20   1
   3  35   4   12.59    5.25   1
   4  35   4    2.10    5.25   1
   5  35   4   16.78    5.25   1
   6  35   4    3.15    4.20   1
  -7  35   5    0.00    3.15  -2
   7  35   4    0.00    3.15   1
  -6  36   4   -2.10    4.20   1
  -5  36   4    0.35    3.28   1
  -4  36   4   -3.15    3.71   1
  -3  36   4    1.05    5.25   1
   2  36   4    3.15    5.25  -2
  -2  36   4    3.15    5.25   1
   0  36   4    4.20    5.25  -2
   0  36   4    4.20    5.25   1
   1  36   4   15.74    5.25   1
  -2  36   4    9.44    5.25  -2
   2  36   4    9.44    5.25   1
   3  36   4   12.59    4.20   1
   4  36   4   14.69    5.25   1
   5  36   4    6.29    4.20   1
   6  36   4    4.20    3.15   1
  -5  37   4    3.67    2.97   1
  -4  37   4   25.18    9.44   1
  -3  37   4   33.57    8.39   1
   1  37   4    3.15    4.20   1
   2  37   4    6.29    4.20   1
   3  37   4    1.05    3.15   1
   4  37   4   11.54    4.20   1
   5  37   4    5.25    3.15   1
  -4  38   4    1.05    3.15   1
  -3  38   4    3.15    4.20   1
   2  38   4    3.15    4.20  -2
  -2  38   4    3.15    4.20   1
  -2  38   4   -3.15    3.15  -2
   2  38   4   -3.15    3.15   1
   3  38   4    2.10    3.15   1
   4  38   4    6.29    3.15   1
  -1  39   4   -2.10    4.20   1
  17   0   3    0.70    3.28  -2
 -17   0   5    0.70    3.28   1
 -15   0   5   -2.10    7.34   1
 -13   0   5   -1.40    6.55   1
 -11   0   5    9.32   14.69   1
  -9   0   5    9.23    5.53   1
  -7   0   5  183.58   28.32   1
  -5   0   5   16.36    3.71   1
  -3   0   5  132.14   18.16   1
   1   0   5  -17.60   34.62  -2
  -1   0   5  -17.60   34.62   1
  -1   0   5   -2.10    6.29  -2
   1   0   5   -2.10    6.29   1
   3   0   5   80.78   15.74   1
   5   0   5   -5.25    8.39   1
   7   0   5   -3.15   10.49   1
   9   0   5   27.67    8.10   1
  11   0   5    4.93    5.06   1
  13   0   5   11.69    4.71   1
  15   0   5    5.72    4.15   1
 -17   0   7    3.15    2.97  -2
  17   0   5    3.15    2.97   1
  17   1   3    4.37    2.54  -2
 -17   1   5    4.37    2.54   1
  16   1   3   -4.39    7.87  -2
 -16   1   5   -4.39    7.87   1
 -15   1   5    1.86    4.78   1
 -14   1   5    7.87    7.42   1
 -13   1   5    7.56    4.80   1
 -12   1   5   11.61    5.05   1
 -11   1   5   35.71    5.95   1
  10   1   4   33.13    7.87  -2
 -10   1   5   33.13    7.87   1
   9   1   4  394.15   28.06  -2
  -9   1   5  394.15   28.06   1
   8   1   4   70.19    9.99  -2
  -8   1   5   70.19    9.99   1
   7   1   4   66.65    8.90  -2
  -7   1   5   66.65    8.90   1
  -6   1   5  170.51   18.16   1
  -5   1   5   15.74    4.45   1
  -4   1   5 2636.77  252.95   1
  -3   1   5  107.84   12.06   1
   2   1   5  234.98   32.52  -2
  -2   1   5  234.98   32.52   1
   1   1   5  780.01   75.66  -2
  -1   1   5  780.01   75.66   1
   0   1   5  290.58   40.91  -2
   0   1   5  290.58   40.91   1
  -1   1   5 1622.92  156.52  -2
   1   1   5 1622.92  156.52   1
  -2   1   5  769.09   95.46  -2
   2   1   5  769.09   95.46   1
   3   1   5  133.17   15.58   1
   4   1   5 2073.45  200.28   1
   5   1   5   59.33    9.99   1
   6   1   5   55.23   15.21   1
  -7   1   6  167.81   20.39  -2
   7   1   5  167.81   20.39   1
  -8   1   6 1067.82  106.07  -2
   8   1   5 1067.82  106.07   1
  -9   1   6  461.24   34.10  -2
   9   1   5  461.24   34.10   1
 -10   1   6   34.04    4.59  -2
  10   1   5   34.04    4.59   1
  11   1   5    6.04    3.71   1
  12   1   5    6.31    3.78   1
  13   1   5   11.44    3.31   1
  14   1   5    1.65    2.84   1
  15   1   5    1.49    2.83   1
 -16   1   7    0.23    2.73  -2
  16   1   5    0.23    2.73   1
 -17   1   7    0.75    2.49  -2
  17   1   5    0.75    2.49   1
  17   2   3    1.05    3.03  -2
 -17   2   5    1.05    3.03   1
  16   2   3   47.72    7.29  -2
 -16   2   5   47.72    7.29   1
 -15   2   5    7.75    4.78   1
 -14   2   5    9.38    5.59   1
 -13   2   5   11.45    4.88   1
 -12   2   5  923.10   64.38   1
 -11   2   5   76.55    7.80   1
  10   2   4   25.31    5.06  -2
 -10   2   5   25.31    5.06   1
   9   2   4   29.97    4.93  -2
  -9   2   5   29.97    4.93   1
   8   2   4 5713.05  548.10  -2
  -8   2   5 5713.05  548.10   1
   7   2   4  166.46   18.16  -2
  -7   2   5  166.46   18.16   1
  -6   2   5   -4.20    6.29   1
  -5   2   5  202.08   20.77   1
  -4   2   5 1592.53  152.81   1
  -3   2   5 1451.93  139.45   1
   2   2   5 3595.78  487.80  -2
  -2   2   5 3595.78  487.80   1
   1   2   5 1795.68  174.68  -2
  -1   2   5 1795.68  174.68   1
   0   2   573622.36 7078.06  -2
   0   2   573622.36 7078.06   1
  -1   2   5 3152.57  302.65  -2
   1   2   5 3152.57  302.65   1
  -2   2   5 2725.02  262.22  -2
   2   2   5 2725.02  262.22   1
   3   2   5 3377.83  324.53   1
   4   2   5 2471.94  238.11   1
   5   2   5   53.23   10.38   1
   6   2   5  188.92   22.25   1
  -7   2   6 1003.85   99.40  -2
   7   2   5 1003.85   99.40   1
  -8   2   6  861.68   86.05  -2
   8   2   5  861.68   86.05   1
  -9   2   6   30.60    6.07  -2
   9   2   5   30.60    6.07   1
 -10   2   6   11.62    3.82  -2
  10   2   5   11.62    3.82   1
  11   2   5   18.66    4.13   1
  12   2   5   76.15    7.26   1
  13   2   5   -0.82    3.22   1
  14   2   5   28.08    4.14   1
  15   2   5    2.92    2.79   1
 -16   2   7   37.53    4.17  -2
  16   2   5   37.53    4.17   1
 -17   2   7    1.61    2.00  -2
  17   2   5    1.61    2.00   1
  17   3   3    2.34    2.78  -2
 -17   3   5    2.34    2.78   1
  16   3   3    1.84    4.14  -2
 -16   3   5    1.84    4.14   1
 -15   3   5    4.68    4.78   1
 -14   3   5    8.26    4.95   1
 -13   3   5   -1.22    5.00   1
 -12   3   5   34.61    6.55   1
 -11   3   5    0.52    4.44   1
  10   3   4   61.65    6.79  -2
 -10   3   5   61.65    6.79   1
   9   3   4  110.32    9.28  -2
  -9   3   5  110.32    9.28   1
   8   3   4  898.40   87.90  -2
  -8   3   5  898.40   87.90   1
   7   3   4   46.00    7.31  -2
  -7   3   5   46.00    7.31   1
  -6   3   5   41.96   10.49   1
  -5   3   5  624.15   60.83   1
  -4   3   5  978.34   94.21   1
  -3   3   5   16.63    5.04   1
   2   3   5   13.64    5.25  -2
  -2   3   5   13.64    5.25   1
   1   3   5 1059.42  143.72  -2
  -1   3   5 1059.42  143.72   1
   0   3   5  175.10   22.03  -2
   0   3   5  175.10   22.03   1
  -1   3   5 1297.77  125.36  -2
   1   3   5 1297.77  125.36   1
  -2   3   5  692.77   67.50  -2
   2   3   5  692.77   67.50   1
   3   3   5    7.87    5.93   1
   4   3   5  393.43   40.06   1
   5   3   5  431.63   45.58   1
   6   3   5 1268.57  123.88   1
  -7   3   6   90.70   13.71  -2
   7   3   5   90.70   13.71   1
  -8   3   6  402.36   43.02  -2
   8   3   5  402.36   43.02   1
  -9   3   6   87.27    9.32  -2
   9   3   5   87.27    9.32   1
 -10   3   6   90.31    6.68  -2
  10   3   5   90.31    6.68   1
  11   3   5   18.70    3.62   1
  12   3   5   30.45    4.22   1
  13   3   5   -3.01    3.01   1
  14   3   5    1.04    2.83   1
  15   3   5    8.90    3.17   1
 -16   3   7   22.12    4.69  -2
  16   3   5   22.12    4.69   1
 -17   3   7    1.51    2.44  -2
  17   3   5    1.51    2.44   1
  17   4   3   -1.05    3.15  -2
 -17   4   5   -1.05    3.15   1
  16   4   3    0.66    3.39  -2
 -16   4   5    0.66    3.39   1
 -15   4   5   -2.10    4.45   1
 -14   4   5   -1.82    4.47   1
 -13   4   5    2.74    4.50   1
 -12   4   5   -0.32    5.06   1
 -11   4   5   -1.58    4.15   1
  10   4   4   14.32    4.44  -2
 -10   4   5   14.32    4.44   1
   9   4   4    7.34    4.29  -2
  -9   4   5    7.34    4.29   1
   8   4   4  261.35   27.42  -2
  -8   4   5  261.35   27.42   1
   7   4   4   12.44    5.04  -2
  -7   4   5   12.44    5.04   1
  -6   4   5   39.81   17.58   1
  -5   4   5   -4.20    7.34   1
  -4   4   5   -2.62    4.45   1
  -3   4   5    9.88   11.54   1
   2   4   5    4.20    7.34  -2
  -2   4   5    4.20    7.34   1
   1   4   5   35.36   11.01  -2
  -1   4   5   35.36   11.01   1
   0   4   5   83.29    9.99  -2
   0   4   5   83.29    9.99   1
  -1   4   5    4.33    5.40  -2
   1   4   5    4.33    5.40   1
  -2   4   5    6.82    5.19  -2
   2   4   5    6.82    5.19   1
   3   4   5    5.11    5.53   1
   4   4   5   11.54    6.68   1
   5   4   5    6.29    7.42   1
   6   4   5    1.45    8.39   1
  -7   4   6   57.85   11.05  -2
   7   4   5   57.85   11.05   1
  -8   4   6  170.36   22.25  -2
   8   4   5  170.36   22.25   1
  -9   4   6  126.75   12.53  -2
   9   4   5  126.75   12.53   1
 -10   4   6   18.12    3.61  -2
  10   4   5   18.12    3.61   1
  11   4   5    0.74    3.25   1
  12   4   5    5.14    4.53   1
  13   4   5   -0.47    3.21   1
  14   4   5    2.02    2.77   1
  15   4   5   -1.47    3.06   1
 -16   4   7    2.44    2.29  -2
  16   4   5    2.44    2.29   1
 -17   4   7    2.33    2.00  -2
  17   4   5    2.33    2.00   1
  17   5   3   -0.12    3.67  -2
 -17   5   5   -0.12    3.67   1
  16   5   3    2.45    3.63  -2
 -16   5   5    2.45    3.63   1
 -15   5   5   10.14    4.24   1
 -14   5   5   -5.60    5.60   1
 -13   5   5    1.98    4.61   1
 -12   5   5  111.32   12.04   1
 -11   5   5    8.52    4.47   1
  10   5   4   63.91    7.27  -2
 -10   5   5   63.91    7.27   1
   9   5   4   69.76    8.11  -2
  -9   5   5   69.76    8.11   1
   8   5   4  816.81   79.74  -2
  -8   5   5  816.81   79.74   1
   7   5   4  608.16   60.07  -2
  -7   5   5  608.16   60.07   1
  -6   5   5   67.14   13.64   1
  -5   5   5  502.49   70.29   1
  -4   5   5  209.81   31.47   1
  -3   5   5   97.56   16.78   1
   2   5   5 1242.87  119.80  -2
  -2   5   5 1242.87  119.80   1
   1   5   5  480.73   46.73  -2
  -1   5   5  480.73   46.73   1
   0   5   5  142.67   22.03  -2
   0   5   5  142.67   22.03   1
  -1   5   5  754.99   73.44  -2
   1   5   5  754.99   73.44   1
  -2   5   5  492.59   48.96  -2
   2   5   5  492.59   48.96   1
   3   5   5   64.01    9.64   1
   4   5   5   48.36    9.44   1
   5   5   5  246.05   27.45   1
   6   5   5  134.66   13.40   1
  -7   5   6   54.91   11.05  -2
   7   5   5   54.91   11.05   1
  -8   5   6   94.99   14.45  -2
   8   5   5   94.99   14.45   1
  -9   5   6   91.49    8.00  -2
   9   5   5   91.49    8.00   1
 -10   5   6   14.22    3.28  -2
  10   5   5   14.22    3.28   1
  11   5   5    3.51    3.42   1
  12   5   5  156.17    9.84   1
  13   5   5   -3.02    3.02   1
  14   5   5    0.61    3.17   1
  15   5   5   34.06    6.34   1
 -16   5   7   11.61    2.42  -2
  16   5   5   11.61    2.42   1
 -17   5   7    2.77    1.78  -2
  17   5   5    2.77    1.78   1
  17   6   3    9.44    3.71  -2
 -17   6   5    9.44    3.71   1
  16   6   3   69.51   15.74  -2
 -16   6   5   69.51   15.74   1
 -15   6   5    1.00    3.81   1
 -14   6   5    2.72    4.56   1
 -13   6   5   24.57    5.60   1
 -12   6   5  267.07   20.67   1
 -11   6   5   -3.70    4.53   1
  10   6   4   55.30    5.99  -2
 -10   6   5   55.30    5.99   1
   9   6   4  117.92   10.18  -2
  -9   6   5  117.92   10.18   1
   8   6   4  340.26   34.84  -2
  -8   6   5  340.26   34.84   1
   7   6   4  405.53   40.78  -2
  -7   6   5  405.53   40.78   1
  -6   6   5  754.15  104.90   1
  -5   6   5 1393.01  190.92   1
  -4   6   5 1015.36  139.52   1
  -3   6   5  400.73   56.65   1
   2   6   5  570.57   78.68  -2
  -2   6   5  570.57   78.68   1
   1   6   5  375.65   37.45  -2
  -1   6   5  375.65   37.45   1
   0   6   511254.99 1524.14  -2
   0   6   511254.99 1524.14   1
  -1   6   5  631.47   61.94  -2
   1   6   5  631.47   61.94   1
  -2   6   5  209.47   29.90  -2
   2   6   5  209.47   29.90   1
   3   6   5 1645.88  159.48   1
   4   6   5  872.17   86.05   1
   5   6   5  881.84   87.16   1
   6   6   5   80.50    9.82   1
  -7   6   6  223.93   20.64  -2
   7   6   5  223.93   20.64   1
  -8   6   6 2348.32  183.30  -2
   8   6   5 2348.32  183.30   1
  -9   6   6   14.57    3.36  -2
   9   6   5   14.57    3.36   1
 -10   6   6  197.51   10.90  -2
  10   6   5  197.51   10.90   1
  11   6   5    6.75    3.72   1
  12   6   5  195.47   13.97   1
  13   6   5   -3.17    3.17   1
  14   6   5   66.62    5.80   1
  15   6   5    6.29    2.89   1
 -16   6   7   15.52    2.75  -2
  16   6   5   15.52    2.75   1
 -17   6   7   -1.57    2.16  -2
  17   6   5   -1.57    2.16   1
  17   7   3   -3.26    3.28  -2
 -17   7   5   -3.26    3.28   1
  16   7   3    6.29    4.45  -2
 -16   7   5    6.29    4.45   1
 -15   7   5   17.68    5.16   1
 -14   7   5    8.78    3.76   1
 -13   7   5    4.86    3.90   1
 -12   7   5   73.58    7.10   1
 -11   7   5   29.94    5.25   1
  10   7   4    2.32    3.97  -2
 -10   7   5    2.32    3.97   1
   9   7   4   20.30    6.06  -2
  -9   7   5   20.30    6.06   1
   8   7   4  373.23   30.66  -2
  -8   7   5  373.23   30.66   1
   7   7   4  187.33   19.86  -2
  -7   7   5  187.33   19.86   1
  -6   7   5   -8.39    8.39   1
  -5   7   5 1869.17  255.96   1
  -4   7   5   11.54    8.39   1
  -3   7   5  447.49   45.25   1
   2   7   5  337.22   33.74  -2
  -2   7   5  337.22   33.74   1
   1   7   5  298.66   30.04  -2
  -1   7   5  298.66   30.04   1
   0   7   5  262.26   38.81  -2
   0   7   5  262.26   38.81   1
  -1   7   5  453.71   45.25  -2
   1   7   5  453.71   45.25   1
  -2   7   5  174.97   19.65  -2
   2   7   5  174.97   19.65   1
   3   7   5   84.12   12.06   1
   4   7   5   29.67   13.64   1
   5   7   5 3496.26  336.77   1
   6   7   5  329.29   26.98   1
  -7   7   6  105.59   11.26  -2
   7   7   5  105.59   11.26   1
  -8   7   6  743.69   51.11  -2
   8   7   5  743.69   51.11   1
  -9   7   6   85.03    8.14  -2
   9   7   5   85.03    8.14   1
 -10   7   6   62.28    5.21  -2
  10   7   5   62.28    5.21   1
  11   7   5   30.23    4.39   1
  12   7   5   15.34    3.86   1
  13   7   5   26.37    5.30   1
  14   7   5    1.08    3.07   1
  15   7   5   10.87    3.11   1
 -16   7   7    3.55    2.22  -2
  16   7   5    3.55    2.22   1
 -17   7   7    3.67    2.16  -2
  17   7   5    3.67    2.16   1
  17   8   3    3.96    3.28  -2
 -17   8   5    3.96    3.28   1
  16   8   3    1.05    4.03  -2
 -16   8   5    1.05    4.03   1
 -15   8   5    7.75    4.15   1
 -14   8   5   -2.36    3.67   1
 -13   8   5   -0.05    3.81   1
 -12   8   5   -4.06    4.06   1
 -11   8   5   -1.83    3.69   1
  10   8   4   82.84   15.14  -2
 -10   8   5   82.84   15.14   1
   9   8   4   51.07    6.52  -2
  -9   8   5   51.07    6.52   1
   8   8   4   77.92   10.32  -2
  -8   8   5   77.92   10.32   1
   7   8   4    2.62    4.59  -2
  -7   8   5    2.62    4.59   1
  -6   8   5    7.64    4.59   1
  -5   8   5    7.34    9.44   1
  -4   8   5    9.44    9.44   1
  -3   8   5    8.39    9.44   1
   2   8   5   10.09    4.78  -2
  -2   8   5   10.09    4.78   1
   1   8   5   19.71    8.39  -2
  -1   8   5   19.71    8.39   1
   0   8   5   48.26   11.54  -2
   0   8   5   48.26   11.54   1
  -1   8   5    6.29    5.19  -2
   1   8   5    6.29    5.19   1
  -2   8   5    8.89    7.15  -2
   2   8   5    8.89    7.15   1
   3   8   5    8.70    6.27   1
   4   8   5  198.30   22.62   1
   5   8   5    7.16   10.49   1
   6   8   5   89.02    9.88   1
  -7   8   6   34.33    6.33  -2
   7   8   5   34.33    6.33   1
  -8   8   6  356.84   25.97  -2
   8   8   5  356.84   25.97   1
  -9   8   6   16.13    4.28  -2
   9   8   5   16.13    4.28   1
 -10   8   6   46.79    4.52  -2
  10   8   5   46.79    4.52   1
  11   8   5    8.86    4.00   1
  12   8   5    2.04    3.72   1
  13   8   5    0.29    3.44   1
  14   8   5    3.20    3.32   1
  15   8   5   -2.20    2.77   1
 -16   8   7    4.01    2.12  -2
  16   8   5    4.01    2.12   1
 -17   8   7   -3.15    3.67  -2
  17   8   5   -3.15    3.67   1
  17   9   3    1.05    4.20  -2
 -17   9   5    1.05    4.20   1
  16   9   3    7.25    4.03  -2
 -16   9   5    7.25    4.03   1
 -15   9   5   -3.63    3.63   1
 -14   9   5   -6.40    7.44   1
 -13   9   5    5.16    3.38   1
 -12   9   5   -4.45    4.90   1
 -11   9   5    1.18    3.77   1
  10   9   4   41.20    4.73  -2
 -10   9   5   41.20    4.73   1
   9   9   4   56.98    7.03  -2
  -9   9   5   56.98    7.03   1
   8   9   4   18.23    5.37  -2
  -8   9   5   18.23    5.37   1
   7   9   4  155.99  125.88  -2
  -7   9   5  155.99  125.88   1
  -6   9   5   12.06    5.40   1
  -5   9   5   14.69   10.49   1
  -4   9   5   17.83   10.49   1
  -3   9   5  820.65   82.30   1
   2   9   5  381.85   56.65  -2
  -2   9   5  381.85   56.65   1
   1   9   5  209.81   32.52  -2
  -1   9   5  209.81   32.52   1
   0   9   5  101.76   17.83  -2
   0   9   5  101.76   17.83   1
  -1   9   5  330.53   33.74  -2
   1   9   5  330.53   33.74   1
  -2   9   5  736.32  102.81  -2
   2   9   5  736.32  102.81   1
   3   9   5  134.35   16.32   1
   4   9   5   32.40    8.51   1
   5   9   5  631.32   64.14   1
   6   9   5   55.38    9.84   1
  -7   9   6  128.55   12.80  -2
   7   9   5  128.55   12.80   1
  -8   9   6  270.46   19.92  -2
   8   9   5  270.46   19.92   1
  -9   9   6   73.34    6.08  -2
   9   9   5   73.34    6.08   1
 -10   9   6   -0.48    3.12  -2
  10   9   5   -0.48    3.12   1
  11   9   5   34.13    5.56   1
  12   9   5   13.19    3.92   1
  13   9   5    4.17    4.57   1
  14   9   5    3.78    3.24   1
  15   9   5    1.46    2.93   1
 -16   9   7    3.81    2.12  -2
  16   9   5    3.81    2.12   1
  17  10   3    0.90    2.52  -2
 -17  10   5    0.90    2.52   1
  16  10   3   71.40    8.90  -2
 -16  10   5   71.40    8.90   1
 -15  10   5   12.82    5.63   1
 -14  10   5    8.39    4.24   1
 -13  10   5    2.10    5.37   1
 -12  10   5  332.72   21.89   1
 -11  10   5   -2.37    3.69   1
  10  10   4   32.52    4.70  -2
 -10  10   5   32.52    4.70   1
   9  10   4  149.38   11.27  -2
  -9  10   5  149.38   11.27   1
   8  10   4  592.52   48.22  -2
  -8  10   5  592.52   48.22   1
   7  10   4 2370.73  229.21  -2
  -7  10   5 2370.73  229.21   1
  -6  10   5   13.38    5.40   1
  -5  10   5   50.05   11.01   1
  -4  10   5   68.19   16.78   1
  -3  10   5 1332.69  129.07   1
   2  10   5 1235.04  119.80  -2
  -2  10   5 1235.04  119.80   1
   1  10   5 5345.36  725.83  -2
  -1  10   5 5345.36  725.83   1
   0  10   5 2506.98  341.99  -2
   0  10   5 2506.98  341.99   1
  -1  10   5 3282.90  315.26  -2
   1  10   5 3282.90  315.26   1
  -2  10   5 1507.46  146.87  -2
   2  10   5 1507.46  146.87   1
   3  10   5  308.42   46.16   1
   4  10   5   42.00    9.25   1
   5  10   5   64.97   11.48   1
   6  10   5    9.97    9.97   1
  -7  10   6   47.40    7.35  -2
   7  10   5   47.40    7.35   1
  -8  10   6 1018.48   56.94  -2
   8  10   5 1018.48   56.94   1
  -9  10   6  404.87   24.05  -2
   9  10   5  404.87   24.05   1
 -10  10   6    2.32    3.80  -2
  10  10   5    2.32    3.80   1
  11  10   5   40.86    6.60   1
  12  10   5  209.90   13.80   1
  13  10   5    0.31    3.56   1
  14  10   5   58.04    9.48   1
  15  10   5  110.14    7.67   1
 -16  10   7   79.88   14.13  -2
  16  10   5   79.88   14.13   1
  16  11   3    5.15    4.72  -2
 -16  11   5    5.15    4.72   1
 -15  11   5    1.40    4.12   1
 -14  11   5    0.65    4.15   1
 -13  11   5   18.69    4.84   1
 -12  11   5   63.88    8.07   1
 -11  11   5   -3.29    5.68   1
  10  11   4  165.08   10.97  -2
 -10  11   5  165.08   10.97   1
   9  11   4   22.45    5.19  -2
  -9  11   5   22.45    5.19   1
   8  11   4  399.73   33.70  -2
  -8  11   5  399.73   33.70   1
   7  11   4   29.01    7.15  -2
  -7  11   5   29.01    7.15   1
  -6  11   5   14.81    5.53   1
  -5  11   5   41.97    8.31   1
  -4  11   5 1072.01  148.96   1
  -3  11   5 4121.86  396.41   1
   2  11   5  877.94  121.69  -2
  -2  11   5  877.94  121.69   1
   1  11   5   51.40   12.59  -2
  -1  11   5   51.40   12.59   1
   0  11   5  120.64   20.98  -2
   0  11   5  120.64   20.98   1
  -1  11   5   79.23   11.13  -2
   1  11   5   79.23   11.13   1
  -2  11   5  311.56   47.21  -2
   2  11   5  311.56   47.21   1
   3  11   5 1003.57   97.91   1
   4  11   5 2288.36  221.05   1
   5  11   5  350.83   28.80   1
   6  11   5  179.74   16.51   1
  -7  11   6   15.08    4.73  -2
   7  11   5   15.08    4.73   1
  -8  11   6  295.25   19.38  -2
   8  11   5  295.25   19.38   1
  -9  11   6   76.41    6.46  -2
   9  11   5   76.41    6.46   1
 -10  11   6   29.57    6.75  -2
  10  11   5   29.57    6.75   1
  11  11   5   46.98    6.25   1
  12  11   5   62.24    5.96   1
  13  11   5    3.11    3.33   1
  14  11   5    8.43    3.13   1
  15  11   5   54.60    4.66   1
 -16  11   7   13.26    2.46  -2
  16  11   5   13.26    2.46   1
  16  12   3   -3.96    3.96  -2
 -16  12   5   -3.96    3.96   1
 -15  12   5   -3.39    3.39   1
 -14  12   5    1.26    3.81   1
 -13  12   5    0.43    3.97   1
 -12  12   5   -2.81    4.08   1
 -11  12   5   -4.05    4.05   1
  10  12   4   22.50    5.35  -2
 -10  12   5   22.50    5.35   1
   9  12   4   22.28    4.91  -2
  -9  12   5   22.28    4.91   1
   8  12   4   -1.38    3.85  -2
  -8  12   5   -1.38    3.85   1
   7  12   4   21.24    5.37  -2
  -7  12   5   21.24    5.37   1
  -6  12   5    1.89    5.24   1
  -5  12   5   18.44    6.34   1
  -4  12   5   95.29   11.03   1
  -3  12   5   20.73    7.76   1
   2  12   5   11.54    8.39  -2
  -2  12   5   11.54    8.39   1
   1  12   5   65.04   14.69  -2
  -1  12   5   65.04   14.69   1
   0  12   5   74.48   15.74  -2
   0  12   5   74.48   15.74   1
  -1  12   5  121.69   22.03  -2
   1  12   5  121.69   22.03   1
  -2  12   5  101.76   19.93  -2
   2  12   5  101.76   19.93   1
   3  12   5   40.72    9.25   1
   4  12   5   56.88   10.38   1
   5  12   5  107.77   11.26   1
   6  12   5   -0.26    5.25   1
  -7  12   6   82.94    7.02  -2
   7  12   5   82.94    7.02   1
  -8  12   6   21.36    4.39  -2
   8  12   5   21.36    4.39   1
  -9  12   6  112.07    8.15  -2
   9  12   5  112.07    8.15   1
 -10  12   6   41.13    9.36  -2
  10  12   5   41.13    9.36   1
  11  12   5   -0.61    3.18   1
  12  12   5    7.89    3.69   1
  13  12   5   12.19    3.78   1
  14  12   5   23.16    4.41   1
  15  12   5    1.56    2.36   1
 -16  12   7    0.48    1.97  -2
  16  12   5    0.48    1.97   1
  16  13   3    4.99    5.01  -2
 -16  13   5    4.99    5.01   1
 -15  13   5   23.27    4.24   1
 -14  13   5    4.90    4.24   1
 -13  13   5    5.64    4.33   1
 -12  13   5  187.35   15.27   1
 -11  13   5    1.34    3.90   1
  10  13   4  132.65   10.96  -2
 -10  13   5  132.65   10.96   1
   9  13   4   14.23    5.08  -2
  -9  13   5   14.23    5.08   1
   8  13   4  189.62   13.75  -2
  -8  13   5  189.62   13.75   1
   7  13   4   49.56    6.49  -2
  -7  13   5   49.56    6.49   1
  -6  13   5    5.80    5.53   1
  -5  13   5   95.32   13.11   1
  -4  13   5   47.79    8.90   1
  -3  13   5    6.29    8.39   1
   2  13   5   49.30   13.64  -2
  -2  13   5   49.30   13.64   1
   1  13   5  103.85   18.88  -2
  -1  13   5  103.85   18.88   1
   0  13   5  160.50   27.27  -2
   0  13   5  160.50   27.27   1
  -1  13   5  373.46   55.60  -2
   1  13   5  373.46   55.60   1
  -2  13   5  151.13   18.54  -2
   2  13   5  151.13   18.54   1
   3  13   5    3.67    6.68   1
   4  13   5  213.46   24.84   1
   5  13   5  115.38   11.87   1
   6  13   5   38.92    5.40   1
  -7  13   6  146.20    9.88  -2
   7  13   5  146.20    9.88   1
  -8  13   6  108.99    8.85  -2
   8  13   5  108.99    8.85   1
  -9  13   6   91.75    7.27  -2
   9  13   5   91.75    7.27   1
 -10  13   6    1.65    3.57  -2
  10  13   5    1.65    3.57   1
  11  13   5   13.25    3.46   1
  12  13   5    7.62    3.80   1
  13  13   5   26.50    5.07   1
  14  13   5   22.76    4.06   1
  15  13   5    2.03    3.35   1
 -16  13   7    7.04    2.08  -2
  16  13   5    7.04    2.08   1
  16  14   3   56.15   12.00  -2
 -16  14   5   56.15   12.00   1
 -15  14   5   18.72    4.01   1
 -14  14   5   51.03    9.56   1
 -13  14   5   57.02    7.05   1
 -12  14   5   89.48    8.03   1
 -11  14   5   12.59    4.62   1
  10  14   4   10.70    5.31  -2
 -10  14   5   10.70    5.31   1
   9  14   4  101.72    8.84  -2
  -9  14   5  101.72    8.84   1
   8  14   4   24.49    4.52  -2
  -8  14   5   24.49    4.52   1
   7  14   4  581.25   47.61  -2
  -7  14   5  581.25   47.61   1
  -6  14   5  901.61   89.36   1
  -5  14   5  303.49   32.95   1
  -4  14   5  333.37   34.86   1
  -3  14   5 1682.44  230.79   1
   2  14   5  360.87   53.50  -2
  -2  14   5  360.87   53.50   1
   1  14   5  533.85   76.58  -2
  -1  14   5  533.85   76.58   1
   0  14   5  437.45   63.99  -2
   0  14   5  437.45   63.99   1
  -1  14   5 1136.00  157.36  -2
   1  14   5 1136.00  157.36   1
  -2  14   5  160.52   30.95  -2
   2  14   5  160.52   30.95   1
   3  14   5  394.44   58.75   1
   4  14   5  659.52   66.39   1
   5  14   5    7.61   10.45   1
   6  14   5  173.82   12.45   1
  -7  14   6  322.14   19.24  -2
   7  14   5  322.14   19.24   1
  -8  14   6  147.67    9.82  -2
   8  14   5  147.67    9.82   1
  -9  14   6  451.48   26.35  -2
   9  14   5  451.48   26.35   1
 -10  14   6   10.32    3.57  -2
  10  14   5   10.32    3.57   1
  11  14   5  163.32    9.97   1
  12  14   5  738.95   43.13   1
  13  14   5   -0.48    4.71   1
  14  14   5    6.33    3.01   1
  15  14   5    3.95    2.57   1
 -16  14   7   19.92    2.97  -2
  16  14   5   19.92    2.97   1
  16  15   3    1.56    2.91  -2
 -16  15   5    1.56    2.91   1
 -15  15   5    1.21    3.75   1
 -14  15   5    1.38    4.01   1
 -13  15   5   18.88    5.22   1
 -12  15   5   87.07    9.14   1
 -11  15   5   63.40    6.85   1
  10  15   4   65.52    7.00  -2
 -10  15   5   65.52    7.00   1
   9  15   4    0.06    4.12  -2
  -9  15   5    0.06    4.12   1
   8  15   4   10.05    3.96  -2
  -8  15   5   10.05    3.96   1
   7  15   4   -2.79    4.10  -2
  -7  15   5   -2.79    4.10   1
  -6  15   5   79.94    8.14   1
  -5  15   5  385.00   55.60   1
  -4  15   5  102.81   18.88   1
  -3  15   5  608.68   64.52   1
   2  15   5 -855.91  855.91  -2
  -2  15   5 -855.91  855.91   1
   1  15   5  160.50   27.27  -2
  -1  15   5  160.50   27.27   1
   0  15   5  154.21   30.42  -2
   0  15   5  154.21   30.42   1
  -1  15   5   25.18   10.49  -2
   1  15   5   25.18   10.49   1
  -2  15   5 3156.23  431.15  -2
   2  15   5 3156.23  431.15   1
   3  15   5 1403.52  137.23   1
   4  15   5   34.84   13.65   1
   5  15   5   85.44    8.84   1
   6  15   5  556.33   34.84   1
  -7  15   6   42.58    6.78  -2
   7  15   5   42.58    6.78   1
  -8  15   6  118.83    8.51  -2
   8  15   5  118.83    8.51   1
  -9  15   6   17.88    3.93  -2
   9  15   5   17.88    3.93   1
 -10  15   6   13.19    3.69  -2
  10  15   5   13.19    3.69   1
  11  15   5  129.34    9.32   1
  12  15   5    3.65    3.94   1
  13  15   5   14.33    3.94   1
  14  15   5    4.08    2.75   1
  15  15   5    7.41    2.64   1
 -16  15   7   24.94    3.90  -2
  16  15   5   24.94    3.90   1
  16  16   3   -0.52    2.60  -2
 -16  16   5   -0.52    2.60   1
 -15  16   5    3.50    3.79   1
 -14  16   5   -3.36    4.20   1
 -13  16   5    1.47    4.15   1
 -12  16   5   -1.54    4.17   1
 -11  16   5    7.07    4.48   1
  10  16   4    1.68    4.67  -2
 -10  16   5    1.68    4.67   1
   9  16   4  100.65   12.72  -2
  -9  16   5  100.65   12.72   1
   8  16   4   43.01    5.13  -2
  -8  16   5   43.01    5.13   1
   7  16   4   54.99    8.05  -2
  -7  16   5   54.99    8.05   1
  -6  16   5   -4.30    4.30   1
  -5  16   5   -0.06    6.20   1
  -4  16   5    1.26    5.53   1
  -3  16   5   14.69    7.42   1
   2  16   5   22.03   10.49  -2
  -2  16   5   22.03   10.49   1
   1  16   5   -3.15    8.39  -2
  -1  16   5   -3.15    8.39   1
   0  16   5   95.46   19.93  -2
   0  16   5   95.46   19.93   1
  -1  16   5   15.74   10.49  -2
   1  16   5   15.74   10.49   1
  -2  16   5   43.01   13.64  -2
   2  16   5   43.01   13.64   1
   3  16   5   99.32   14.84   1
   4  16   5   13.43    4.35   1
   5  16   5   10.14    3.19   1
   6  16   5    3.56    3.89   1
  -7  16   6   39.06    4.65  -2
   7  16   5   39.06    4.65   1
  -8  16   6   31.44    3.91  -2
   8  16   5   31.44    3.91   1
  -9  16   6   19.26    4.45  -2
   9  16   5   19.26    4.45   1
 -10  16   6   34.95    4.67  -2
  10  16   5   34.95    4.67   1
[truncated: 757,153 more chars]
