# Supplementary material for: N‐Doped Nonalternant Molecular Bowl/Saddle Hybrids
Source: Angew Chem Int Ed Engl. 2025 Sep 30;64(48):e202516881. doi: 10.1002/anie.202516881 (PMC12643336; doi:10.1002/anie.202516881)
Supplement: Supplementary file 2 — Supporting Information [file ANIE-64-e202516881-s001.zip › 2.cif]

data_cu_20241122_wq_hku_per_2n_heck
_audit_creation_date               2024-11-26
_audit_creation_method
;
Olex2 1.5
(compiled 2022.04.07 svn.rca3783a0 for OlexSys, GUI svn.r6498)
;
_shelx_SHELXL_version_number       '2018/3'
_audit_contact_author_address      ?
_audit_contact_author_email        ?
_audit_contact_author_name         ''
_audit_contact_author_phone        ?
_publ_contact_author_id_orcid      ?
_publ_section_references
;
Dolomanov, O.V., Bourhis, L.J., Gildea, R.J, Howard, J.A.K. & Puschmann, H.
 (2009), J. Appl. Cryst. 42, 339-341.

Sheldrick, G.M. (2015). Acta Cryst. A71, 3-8.

Sheldrick, G.M. (2015). Acta Cryst. C71, 3-8.
;
_chemical_name_common              ?
_chemical_name_systematic          ?
_chemical_formula_moiety           'C64 H42 N2'
_chemical_formula_sum              'C64 H42 N2'
_chemical_formula_weight           838.99
_chemical_absolute_configuration   ad
_chemical_melting_point            ?
loop_
  _atom_type_symbol
  _atom_type_description
  _atom_type_scat_dispersion_real
  _atom_type_scat_dispersion_imag
  _atom_type_scat_source
 'C' 'C' 0.0181 0.0091 'International Tables Vol C Tables 4.2.6.8 and 6.1.1.4'
 'H' 'H' 0.0000 0.0000 'International Tables Vol C Tables 4.2.6.8 and 6.1.1.4'
 'N' 'N' 0.0311 0.0180 'International Tables Vol C Tables 4.2.6.8 and 6.1.1.4'

_shelx_space_group_comment
;
The symmetry employed for this shelxl refinement is uniquely defined
by the following loop, which should always be used as a source of
symmetry information in preference to the above space-group names.
They are only intended as comments.
;
_space_group_crystal_system        'monoclinic'
_space_group_IT_number             14
_space_group_name_H-M_alt          'P 1 21/n 1'
_space_group_name_Hall             '-P 2yn'
loop_
  _space_group_symop_operation_xyz
 'x, y, z'
 '-x+1/2, y+1/2, -z+1/2'
 '-x, -y, -z'
 'x-1/2, -y-1/2, z-1/2'

_cell_length_a                     18.4259(3)
_cell_length_b                     12.9254(2)
_cell_length_c                     21.0586(3)
_cell_angle_alpha                  90
_cell_angle_beta                   101.2530(10)
_cell_angle_gamma                  90
_cell_volume                       4918.94(13)
_cell_formula_units_Z              4
_cell_measurement_reflns_used      9600
_cell_measurement_temperature      173.00
_cell_measurement_theta_max        68.251
_cell_measurement_theta_min        3.550
_shelx_estimated_absorpt_T_max     ?
_shelx_estimated_absorpt_T_min     ?
_exptl_absorpt_coefficient_mu      0.498
_exptl_absorpt_correction_T_max    0.7531
_exptl_absorpt_correction_T_min    0.6464
_exptl_absorpt_correction_type     multi-scan
_exptl_absorpt_process_details
;
SADABS-2016/2 (Bruker,2016/2) was used for absorption correction.
wR2(int) was 0.0721 before and 0.0471 after correction.
The Ratio of minimum to maximum transmission is 0.8583.
The \l/2 correction factor is Not present.
;
_exptl_absorpt_special_details     ?
_exptl_crystal_colour              ?
_exptl_crystal_density_diffrn      1.133
_exptl_crystal_density_meas        ?
_exptl_crystal_density_method      ?
_exptl_crystal_description         block
_exptl_crystal_F_000               1760
_exptl_crystal_size_max            0.13
_exptl_crystal_size_mid            0.12
_exptl_crystal_size_min            0.11
_exptl_transmission_factor_max     ?
_exptl_transmission_factor_min     ?
_diffrn_reflns_av_R_equivalents    0.0351
_diffrn_reflns_av_unetI/netI       0.0269
_diffrn_reflns_Laue_measured_fraction_full  0.998
_diffrn_reflns_Laue_measured_fraction_max  0.996
_diffrn_reflns_limit_h_max         22
_diffrn_reflns_limit_h_min         -19
_diffrn_reflns_limit_k_max         14
_diffrn_reflns_limit_k_min         -15
_diffrn_reflns_limit_l_max         25
_diffrn_reflns_limit_l_min         -25
_diffrn_reflns_number              44402
_diffrn_reflns_point_group_measured_fraction_full  0.998
_diffrn_reflns_point_group_measured_fraction_max  0.996
_diffrn_reflns_theta_full          67.679
_diffrn_reflns_theta_max           68.291
_diffrn_reflns_theta_min           4.205
_diffrn_ambient_temperature        173.00
_diffrn_detector_area_resol_mean   ?
_diffrn_measured_fraction_theta_full  0.998
_diffrn_measured_fraction_theta_max  0.996
_diffrn_measurement_device_type    'Bruker D8 VENTURE'
_diffrn_measurement_method         '\f and \w scans'
_diffrn_radiation_type             CuK\a
_diffrn_radiation_wavelength       1.54178
_diffrn_source                     ?
_diffrn_source_current             1.1
_diffrn_source_power               0.05500000000000001
_diffrn_source_voltage             50.0
_diffrn_standards_number           0
_reflns_Friedel_coverage           0.000
_reflns_Friedel_fraction_full      .
_reflns_Friedel_fraction_max       .
_reflns_number_gt                  7829
_reflns_number_total               8990
_reflns_special_details
;
 Reflections were merged by SHELXL according to the crystal
 class for the calculation of statistics and refinement.
 
 Structure factors included contributions from the .fab file.
 
 _reflns_Friedel_fraction is defined as the number of unique
 Friedel pairs measured divided by the number that would be
 possible theoretically, ignoring centric projections and
 systematic absences.
;
_reflns_threshold_expression       'I > 2\s(I)'
_computing_cell_refinement         'SAINT V8.40B (?, 2016)'
_computing_data_collection         ?
_computing_data_reduction          'SAINT V8.40B (?, 2016)'
_computing_molecular_graphics      'Olex2 1.5 (Dolomanov et al., 2009)'
_computing_publication_material    'Olex2 1.5 (Dolomanov et al., 2009)'
_computing_structure_refinement    'SHELXL 2018/3 (Sheldrick, 2015)'
_computing_structure_solution      'SHELXT 2018/2 (Sheldrick, 2018)'
_refine_diff_density_max           0.295
_refine_diff_density_min           -0.230
_refine_diff_density_rms           0.047
_refine_ls_extinction_coef         .
_refine_ls_extinction_method       none
_refine_ls_goodness_of_fit_ref     1.039
_refine_ls_hydrogen_treatment      constr
_refine_ls_matrix_type             full
_refine_ls_number_parameters       671
_refine_ls_number_reflns           8990
_refine_ls_number_restraints       163
_refine_ls_R_factor_all            0.0477
_refine_ls_R_factor_gt             0.0419
_refine_ls_restrained_S_all        1.047
_refine_ls_shift/su_max            0.003
_refine_ls_shift/su_mean           0.000
_refine_ls_structure_factor_coef   Fsqd
_refine_ls_weighting_details      
 'w=1/[\s^2^(Fo^2^)+(0.0521P)^2^+2.0791P] where P=(Fo^2^+2Fc^2^)/3'
_refine_ls_weighting_scheme        calc
_refine_ls_wR_factor_gt            0.1063
_refine_ls_wR_factor_ref           0.1099
_refine_special_details            ?
_olex2_refinement_description
;
1. Fixed Uiso
 At 1.2 times of:
  All C(H) groups
 At 1.5 times of:
  All C(H,H,H) groups
2. Restrained distances
 C52-C55 \\sim C52-C55A
 with sigma of 0.02
 C23-C25 \\sim C23-C25A
 with sigma of 0.02
 C57-C58 \\sim C57A-C58A
 with sigma of 0.04
 C55-C56 \\sim C55A-C56A
 with sigma of 0.02
 C55-C57 \\sim C55A-C57A
 with sigma of 0.02
 C55-C58 \\sim C55A-C58A
 with sigma of 0.02
 C52-C56 \\sim C52-C56A
 with sigma of 0.04
 C52-C57 \\sim C52-C57A
 with sigma of 0.04
 C23-C24 \\sim C23-C24A
 with sigma of 0.02
 C52-C58 \\sim C52-C58A
 with sigma of 0.04
 C23-C26 \\sim C23-C26A
 with sigma of 0.02
 C56-C57 \\sim C56A-C57A
 with sigma of 0.04
 C56-C58 \\sim C56A-C58A
 with sigma of 0.04
3. Uiso/Uaniso restraints and constraints
C24 \\sim C24A \\sim C25 \\sim C25A \\sim C26 \\sim C26A \\sim C55 \\sim C55A
\\sim C56 \\sim C56A \\sim C57 \\sim C57A \\sim C58 \\sim C58A: within 2A with
sigma of 0.01 and sigma for terminal atoms of 0.02 within 2A
4. Others
 Sof(C24A)=Sof(H24D)=Sof(H24E)=Sof(H24F)=Sof(C25A)=Sof(H25D)=Sof(H25E)=
 Sof(H25F)=Sof(C26A)=Sof(H26D)=Sof(H26E)=Sof(H26F)=Sof(C55A)=Sof(C56A)=
 Sof(H56D)=Sof(H56E)=Sof(H56F)=Sof(C57A)=Sof(H57D)=Sof(H57E)=Sof(H57F)=
 Sof(C58A)=Sof(H58D)=Sof(H58E)=Sof(H58F)=1-FVAR(1)
 Sof(C24)=Sof(H24A)=Sof(H24B)=Sof(H24C)=Sof(C25)=Sof(H25A)=Sof(H25B)=Sof(H25C)=
 Sof(C26)=Sof(H26A)=Sof(H26B)=Sof(H26C)=Sof(C55)=Sof(C56)=Sof(H56A)=Sof(H56B)=
 Sof(H56C)=Sof(C57)=Sof(H57A)=Sof(H57B)=Sof(H57C)=Sof(C58)=Sof(H58A)=Sof(H58B)=
 Sof(H58C)=FVAR(1)
5.a Aromatic/amide H refined with riding coordinates:
 C1(H1), C7(H7), C12(H12), C13(H13), C14(H14), C15(H15), C18(H18), C20(H20),
 C28(H28), C29(H29), C30(H30), C31(H31), C38(H38), C39(H39), C44(H44), C45(H45),
  C46(H46), C47(H47), C51(H51), C53(H53), C60(H60), C61(H61), C62(H62), C63(H63)
5.b Idealised Me refined as rotating group:
 C24(H24A,H24B,H24C), C24A(H24D,H24E,H24F), C25(H25A,H25B,H25C), C25A(H25D,
 H25E,H25F), C26(H26A,H26B,H26C), C26A(H26D,H26E,H26F), C56(H56A,H56B,H56C),
 C56A(H56D,H56E,H56F), C57(H57A,H57B,H57C), C57A(H57D,H57E,H57F), C58(H58A,H58B,
 H58C), C58A(H58D,H58E,H58F)
;
_atom_sites_solution_hydrogens     geom
_atom_sites_solution_primary       dual
_atom_sites_solution_secondary     ?
loop_
  _atom_site_label
  _atom_site_type_symbol
  _atom_site_fract_x
  _atom_site_fract_y
  _atom_site_fract_z
  _atom_site_U_iso_or_equiv
  _atom_site_adp_type
  _atom_site_occupancy
  _atom_site_site_symmetry_order
  _atom_site_calc_flag
  _atom_site_refinement_flags_posn
  _atom_site_refinement_flags_adp
  _atom_site_refinement_flags_occupancy
  _atom_site_disorder_assembly
  _atom_site_disorder_group
 N1 N 0.46469(6) 0.38936(9) 0.14477(5) 0.0227(2) Uani 1 1 d . . . . .
 C1 C 0.36317(8) 0.19395(11) 0.23182(7) 0.0253(3) Uani 1 1 d . . . . .
 H1 H 0.358901 0.122746 0.241665 0.030 Uiso 1 1 calc R U . . .
 N2 N 0.29299(6) 0.54222(9) 0.36603(5) 0.0205(2) Uani 1 1 d . . . . .
 C2 C 0.40646(8) 0.22080(11) 0.18660(7) 0.0241(3) Uani 1 1 d . . . . .
 C3 C 0.41239(7) 0.32780(11) 0.17124(6) 0.0222(3) Uani 1 1 d . . . . .
 C4 C 0.36488(7) 0.39468(11) 0.19357(6) 0.0220(3) Uani 1 1 d . . . . .
 C5 C 0.32326(7) 0.36829(11) 0.24021(6) 0.0211(3) Uani 1 1 d . . . . .
 C6 C 0.32495(7) 0.26761(11) 0.26411(7) 0.0231(3) Uani 1 1 d . . . . .
 C7 C 0.29578(8) 0.25603(11) 0.32173(7) 0.0241(3) Uani 1 1 d . . . . .
 H7 H 0.289216 0.187765 0.336347 0.029 Uiso 1 1 calc R U . . .
 C8 C 0.27617(7) 0.33839(11) 0.35819(6) 0.0217(3) Uani 1 1 d . . . . .
 C9 C 0.28551(7) 0.44154(10) 0.33627(6) 0.0204(3) Uani 1 1 d . . . . .
 C10 C 0.30183(7) 0.45099(10) 0.27546(6) 0.0199(3) Uani 1 1 d . . . . .
 C11 C 0.24359(7) 0.31690(11) 0.41549(6) 0.0222(3) Uani 1 1 d . . . . .
 C12 C 0.19947(8) 0.22927(11) 0.41653(7) 0.0264(3) Uani 1 1 d . . . . .
 H12 H 0.192588 0.183036 0.380788 0.032 Uiso 1 1 calc R U . . .
 C13 C 0.16563(8) 0.20798(12) 0.46794(7) 0.0292(3) Uani 1 1 d . . . . .
 H13 H 0.136665 0.147159 0.467884 0.035 Uiso 1 1 calc R U . . .
 C14 C 0.17420(8) 0.27580(12) 0.51951(7) 0.0308(3) Uani 1 1 d . . . . .
 H14 H 0.150433 0.262655 0.554870 0.037 Uiso 1 1 calc R U . . .
 C15 C 0.21767(8) 0.36310(12) 0.51931(7) 0.0282(3) Uani 1 1 d . . . . .
 H15 H 0.222656 0.409980 0.554640 0.034 Uiso 1 1 calc R U . . .
 C16 C 0.25463(8) 0.38444(11) 0.46840(7) 0.0228(3) Uani 1 1 d . . . . .
 C17 C 0.30750(7) 0.47365(11) 0.47822(6) 0.0220(3) Uani 1 1 d . . . . .
 C18 C 0.35059(8) 0.47901(11) 0.54094(7) 0.0247(3) Uani 1 1 d . . . . .
 H18 H 0.350413 0.421210 0.568777 0.030 Uiso 1 1 calc R U . . .
 C19 C 0.39329(8) 0.56378(11) 0.56443(7) 0.0251(3) Uani 1 1 d . . . . .
 C20 C 0.38353(8) 0.65047(11) 0.52518(7) 0.0254(3) Uani 1 1 d . . . . .
 H20 H 0.406158 0.713342 0.542032 0.031 Uiso 1 1 calc R U . . .
 C21 C 0.34206(7) 0.65049(11) 0.46190(6) 0.0225(3) Uani 1 1 d . . . . .
 C22 C 0.31269(7) 0.55584(11) 0.43481(6) 0.0205(3) Uani 1 1 d . . . . .
 C23 C 0.44805(9) 0.56181(13) 0.62898(7) 0.0323(3) Uani 1 1 d D . . . .
 C24 C 0.4505(2) 0.6647(2) 0.66422(14) 0.0694(11) Uani 0.814(3) 1 d D U P A 1
 H24A H 0.486106 0.660456 0.705318 0.104 Uiso 0.814(3) 1 calc R U P A 1
 H24B H 0.401325 0.680697 0.672749 0.104 Uiso 0.814(3) 1 calc R U P A 1
 H24C H 0.465749 0.719360 0.637322 0.104 Uiso 0.814(3) 1 calc R U P A 1
 C24A C 0.4905(11) 0.6612(13) 0.6410(9) 0.099(5) Uani 0.186(3) 1 d D U P A 2
 H24D H 0.456086 0.718407 0.642875 0.148 Uiso 0.186(3) 1 calc R U P A 2
 H24E H 0.517220 0.673420 0.605770 0.148 Uiso 0.186(3) 1 calc R U P A 2
 H24F H 0.525889 0.656645 0.682176 0.148 Uiso 0.186(3) 1 calc R U P A 2
 C25 C 0.4292(2) 0.4787(3) 0.67467(16) 0.0726(12) Uani 0.814(3) 1 d D U P A 1
 H25A H 0.379161 0.490714 0.682577 0.109 Uiso 0.814(3) 1 calc R U P A 1
 H25B H 0.464783 0.481721 0.715790 0.109 Uiso 0.814(3) 1 calc R U P A 1
 H25C H 0.431413 0.410404 0.654965 0.109 Uiso 0.814(3) 1 calc R U P A 1
 C25A C 0.4060(11) 0.5390(19) 0.6806(7) 0.099(5) Uani 0.186(3) 1 d D U P A 2
 H25D H 0.375421 0.477289 0.668844 0.149 Uiso 0.186(3) 1 calc R U P A 2
 H25E H 0.374072 0.597986 0.685516 0.149 Uiso 0.186(3) 1 calc R U P A 2
 H25F H 0.440567 0.526768 0.721529 0.149 Uiso 0.186(3) 1 calc R U P A 2
 C26 C 0.52380(15) 0.5386(4) 0.61379(15) 0.0726(11) Uani 0.814(3) 1 d D U P A
 1
 H26A H 0.522011 0.472584 0.590626 0.109 Uiso 0.814(3) 1 calc R U P A 1
 H26B H 0.560446 0.534235 0.654245 0.109 Uiso 0.814(3) 1 calc R U P A 1
 H26C H 0.537726 0.593958 0.586716 0.109 Uiso 0.814(3) 1 calc R U P A 1
 C26A C 0.4994(10) 0.4701(15) 0.6267(9) 0.102(5) Uani 0.186(3) 1 d D U P A 2
 H26D H 0.475648 0.406699 0.637928 0.153 Uiso 0.186(3) 1 calc R U P A 2
 H26E H 0.545849 0.481097 0.657697 0.153 Uiso 0.186(3) 1 calc R U P A 2
 H26F H 0.509811 0.463590 0.582964 0.153 Uiso 0.186(3) 1 calc R U P A 2
 C27 C 0.32734(8) 0.75631(11) 0.43371(7) 0.0250(3) Uani 1 1 d . . . . .
 C28 C 0.30610(9) 0.83113(12) 0.47445(8) 0.0326(3) Uani 1 1 d . . . . .
 H28 H 0.295645 0.810485 0.515023 0.039 Uiso 1 1 calc R U . . .
 C29 C 0.29991(10) 0.93458(13) 0.45711(8) 0.0386(4) Uani 1 1 d . . . . .
 H29 H 0.285534 0.984209 0.485561 0.046 Uiso 1 1 calc R U . . .
 C30 C 0.31484(9) 0.96496(12) 0.39807(8) 0.0365(4) Uani 1 1 d . . . . .
 H30 H 0.312543 1.036058 0.386412 0.044 Uiso 1 1 calc R U . . .
 C31 C 0.33309(8) 0.89190(11) 0.35608(7) 0.0293(3) Uani 1 1 d . . . . .
 H31 H 0.341707 0.913201 0.315013 0.035 Uiso 1 1 calc R U . . .
 C32 C 0.33914(7) 0.78722(11) 0.37275(7) 0.0241(3) Uani 1 1 d . . . . .
 C33 C 0.35441(8) 0.70987(11) 0.32570(7) 0.0228(3) Uani 1 1 d . . . . .
 C34 C 0.32115(7) 0.60933(11) 0.32175(6) 0.0212(3) Uani 1 1 d . . . . .
 C35 C 0.32373(7) 0.55341(10) 0.26680(6) 0.0209(3) Uani 1 1 d . . . . .
 C36 C 0.36871(7) 0.57880(11) 0.22252(6) 0.0220(3) Uani 1 1 d . . . . .
 C37 C 0.41156(8) 0.66859(11) 0.23030(7) 0.0240(3) Uani 1 1 d . . . . .
 C38 C 0.39828(8) 0.73602(11) 0.28062(7) 0.0256(3) Uani 1 1 d . . . . .
 H38 H 0.420523 0.802610 0.283720 0.031 Uiso 1 1 calc R U . . .
 C39 C 0.46625(8) 0.67496(11) 0.19044(7) 0.0259(3) Uani 1 1 d . . . . .
 H39 H 0.491126 0.738952 0.188651 0.031 Uiso 1 1 calc R U . . .
 C40 C 0.48496(8) 0.59203(11) 0.15405(7) 0.0244(3) Uani 1 1 d . . . . .
 C41 C 0.44813(8) 0.49548(11) 0.15688(6) 0.0226(3) Uani 1 1 d . . . . .
 C42 C 0.38685(7) 0.49674(11) 0.18507(6) 0.0217(3) Uani 1 1 d . . . . .
 C43 C 0.53756(8) 0.60434(12) 0.11001(7) 0.0267(3) Uani 1 1 d . . . . .
 C44 C 0.53493(9) 0.69283(13) 0.07168(8) 0.0330(3) Uani 1 1 d . . . . .
 H44 H 0.502107 0.747418 0.076974 0.040 Uiso 1 1 calc R U . . .
 C45 C 0.57941(10) 0.70238(14) 0.02602(8) 0.0400(4) Uani 1 1 d . . . . .
 H45 H 0.577188 0.763024 0.000224 0.048 Uiso 1 1 calc R U . . .
 C46 C 0.62702(10) 0.62287(14) 0.01836(8) 0.0406(4) Uani 1 1 d . . . . .
 H46 H 0.657099 0.628123 -0.013357 0.049 Uiso 1 1 calc R U . . .
 C47 C 0.63093(9) 0.53549(13) 0.05691(8) 0.0349(4) Uani 1 1 d . . . . .
 H47 H 0.664728 0.481999 0.051922 0.042 Uiso 1 1 calc R U . . .
 C48 C 0.58611(8) 0.52420(12) 0.10314(7) 0.0271(3) Uani 1 1 d . . . . .
 C49 C 0.53946(8) 0.35549(11) 0.14863(6) 0.0230(3) Uani 1 1 d . . . . .
 C50 C 0.59620(8) 0.42727(11) 0.14328(7) 0.0264(3) Uani 1 1 d . . . . .
 C51 C 0.66918(8) 0.40100(12) 0.17029(8) 0.0324(3) Uani 1 1 d . . . . .
 H51 H 0.706721 0.451121 0.169550 0.039 Uiso 1 1 calc R U . . .
 C52 C 0.68976(9) 0.30546(13) 0.19817(8) 0.0352(4) Uani 1 1 d D . . . .
 C53 C 0.63484(8) 0.23070(12) 0.18867(8) 0.0317(3) Uani 1 1 d . . . . .
 H53 H 0.648263 0.161605 0.201135 0.038 Uiso 1 1 calc R U . . .
 C54 C 0.56040(8) 0.25142(11) 0.16162(7) 0.0255(3) Uani 1 1 d . . . . .
 C55 C 0.7705(2) 0.2842(4) 0.23066(19) 0.0477(9) Uani 0.814(3) 1 d D U P A 1
 C55A C 0.7638(9) 0.2811(17) 0.2465(8) 0.060(4) Uani 0.186(3) 1 d D U P A 2
 C56 C 0.79498(19) 0.3657(3) 0.28262(17) 0.0718(10) Uani 0.814(3) 1 d D U P A
 1
 H56A H 0.764893 0.359922 0.316032 0.108 Uiso 0.814(3) 1 calc R U P A 1
 H56B H 0.788629 0.434725 0.263056 0.108 Uiso 0.814(3) 1 calc R U P A 1
 H56C H 0.847199 0.354928 0.302211 0.108 Uiso 0.814(3) 1 calc R U P A 1
 C56A C 0.7990(7) 0.1950(12) 0.2132(8) 0.076(4) Uani 0.186(3) 1 d D U P A 2
 H56D H 0.772477 0.130043 0.216187 0.113 Uiso 0.186(3) 1 calc R U P A 2
 H56E H 0.850952 0.186831 0.234587 0.113 Uiso 0.186(3) 1 calc R U P A 2
 H56F H 0.796343 0.212852 0.167609 0.113 Uiso 0.186(3) 1 calc R U P A 2
 C57 C 0.82068(14) 0.2915(3) 0.17954(16) 0.0678(9) Uani 0.814(3) 1 d D U P A 1
 H57A H 0.872169 0.278250 0.200445 0.102 Uiso 0.814(3) 1 calc R U P A 1
 H57B H 0.816684 0.360918 0.160420 0.102 Uiso 0.814(3) 1 calc R U P A 1
 H57C H 0.804855 0.240027 0.145502 0.102 Uiso 0.814(3) 1 calc R U P A 1
 C57A C 0.7543(6) 0.2438(12) 0.3147(6) 0.074(3) Uani 0.186(3) 1 d D U P A 2
 H57D H 0.802689 0.224262 0.340284 0.112 Uiso 0.186(3) 1 calc R U P A 2
 H57E H 0.721127 0.183921 0.310140 0.112 Uiso 0.186(3) 1 calc R U P A 2
 H57F H 0.733242 0.299888 0.336716 0.112 Uiso 0.186(3) 1 calc R U P A 2
 C58 C 0.78065(17) 0.1763(2) 0.2584(2) 0.0841(13) Uani 0.814(3) 1 d D U P A 1
 H58A H 0.750941 0.168130 0.291948 0.126 Uiso 0.814(3) 1 calc R U P A 1
 H58B H 0.832976 0.164967 0.277403 0.126 Uiso 0.814(3) 1 calc R U P A 1
 H58C H 0.764626 0.125622 0.223882 0.126 Uiso 0.814(3) 1 calc R U P A 1
 C58A C 0.8169(8) 0.3715(12) 0.2471(10) 0.089(4) Uani 0.186(3) 1 d D U P A 2
 H58D H 0.863822 0.355749 0.276334 0.134 Uiso 0.186(3) 1 calc R U P A 2
 H58E H 0.795242 0.433963 0.262007 0.134 Uiso 0.186(3) 1 calc R U P A 2
 H58F H 0.825878 0.382792 0.203226 0.134 Uiso 0.186(3) 1 calc R U P A 2
 C59 C 0.51351(8) 0.15808(11) 0.14099(7) 0.0261(3) Uani 1 1 d . . . . .
 C60 C 0.54438(9) 0.08052(12) 0.10834(8) 0.0337(4) Uani 1 1 d . . . . .
 H60 H 0.592062 0.091148 0.098646 0.040 Uiso 1 1 calc R U . . .
 C61 C 0.50773(10) -0.01112(13) 0.08972(9) 0.0397(4) Uani 1 1 d . . . . .
 H61 H 0.530255 -0.062452 0.067702 0.048 Uiso 1 1 calc R U . . .
 C62 C 0.43823(10) -0.02792(13) 0.10320(9) 0.0406(4) Uani 1 1 d . . . . .
 H62 H 0.412840 -0.091004 0.091057 0.049 Uiso 1 1 calc R U . . .
 C63 C 0.40613(9) 0.04841(13) 0.13463(8) 0.0352(4) Uani 1 1 d . . . . .
 H63 H 0.358066 0.037379 0.143388 0.042 Uiso 1 1 calc R U . . .
 C64 C 0.44255(8) 0.14103(11) 0.15374(7) 0.0265(3) Uani 1 1 d . . . . .

loop_
  _atom_site_aniso_label
  _atom_site_aniso_U_11
  _atom_site_aniso_U_22
  _atom_site_aniso_U_33
  _atom_site_aniso_U_23
  _atom_site_aniso_U_13
  _atom_site_aniso_U_12
 N1 0.0222(6) 0.0238(6) 0.0226(6) -0.0005(5) 0.0058(5) -0.0017(5)
 C1 0.0255(7) 0.0222(7) 0.0287(7) -0.0039(6) 0.0062(6) -0.0041(6)
 N2 0.0220(6) 0.0194(6) 0.0199(6) 0.0000(4) 0.0033(5) 0.0003(4)
 C2 0.0213(7) 0.0248(7) 0.0255(7) -0.0046(6) 0.0027(6) -0.0030(5)
 C3 0.0206(7) 0.0272(7) 0.0184(6) -0.0028(5) 0.0031(5) -0.0030(5)
 C4 0.0203(7) 0.0258(7) 0.0187(6) -0.0002(5) 0.0008(5) -0.0018(5)
 C5 0.0169(6) 0.0250(7) 0.0203(6) -0.0015(5) 0.0007(5) -0.0021(5)
 C6 0.0210(7) 0.0235(7) 0.0245(7) -0.0031(5) 0.0040(6) -0.0050(5)
 C7 0.0242(7) 0.0210(7) 0.0274(7) 0.0011(6) 0.0061(6) -0.0034(5)
 C8 0.0199(7) 0.0228(7) 0.0217(7) 0.0003(5) 0.0020(5) -0.0028(5)
 C9 0.0170(6) 0.0219(7) 0.0219(7) -0.0012(5) 0.0028(5) -0.0001(5)
 C10 0.0146(6) 0.0236(7) 0.0203(6) 0.0011(5) 0.0003(5) -0.0001(5)
 C11 0.0201(7) 0.0242(7) 0.0218(7) 0.0021(5) 0.0027(5) 0.0016(5)
 C12 0.0273(7) 0.0277(8) 0.0238(7) -0.0005(6) 0.0039(6) -0.0037(6)
 C13 0.0285(8) 0.0287(8) 0.0306(8) 0.0044(6) 0.0065(6) -0.0061(6)
 C14 0.0313(8) 0.0357(9) 0.0280(7) 0.0043(6) 0.0121(6) -0.0028(6)
 C15 0.0316(8) 0.0303(8) 0.0240(7) -0.0012(6) 0.0086(6) -0.0012(6)
 C16 0.0219(7) 0.0227(7) 0.0235(7) 0.0035(5) 0.0034(5) 0.0027(5)
 C17 0.0217(7) 0.0230(7) 0.0218(7) -0.0012(5) 0.0052(5) 0.0021(5)
 C18 0.0268(7) 0.0245(7) 0.0225(7) 0.0020(6) 0.0043(6) 0.0025(6)
 C19 0.0235(7) 0.0283(8) 0.0228(7) -0.0020(6) 0.0029(6) 0.0031(6)
 C20 0.0256(7) 0.0242(7) 0.0259(7) -0.0040(6) 0.0035(6) -0.0016(6)
 C21 0.0210(7) 0.0240(7) 0.0225(7) -0.0004(5) 0.0045(5) 0.0023(5)
 C22 0.0167(6) 0.0236(7) 0.0205(6) -0.0013(5) 0.0023(5) 0.0029(5)
 C23 0.0314(8) 0.0356(9) 0.0264(8) 0.0000(6) -0.0034(6) -0.0001(7)
 C24 0.107(3) 0.0517(16) 0.0330(15) -0.0151(12) -0.0258(16) 0.0141(17)
 C24A 0.102(11) 0.112(10) 0.056(9) -0.001(8) -0.050(8) -0.015(9)
 C25 0.087(2) 0.078(2) 0.0359(15) 0.0271(17) -0.0287(15) -0.0343(19)
 C25A 0.116(11) 0.138(12) 0.032(6) 0.008(9) -0.013(7) -0.035(10)
 C26 0.0295(14) 0.133(3) 0.0490(16) -0.0038(19) -0.0080(11) 0.0184(17)
 C26A 0.077(9) 0.129(11) 0.075(9) -0.008(9) -0.046(8) 0.033(9)
 C27 0.0231(7) 0.0231(7) 0.0276(7) -0.0018(6) 0.0022(6) 0.0006(5)
 C28 0.0395(9) 0.0273(8) 0.0315(8) -0.0030(6) 0.0084(7) 0.0034(7)
 C29 0.0501(10) 0.0262(8) 0.0404(9) -0.0060(7) 0.0108(8) 0.0080(7)
 C30 0.0430(9) 0.0197(8) 0.0456(9) 0.0019(7) 0.0053(8) 0.0040(6)
 C31 0.0300(8) 0.0241(8) 0.0323(8) 0.0027(6) 0.0027(6) 0.0018(6)
 C32 0.0206(7) 0.0220(7) 0.0281(7) 0.0004(6) 0.0012(6) 0.0016(5)
 C33 0.0225(7) 0.0214(7) 0.0235(7) 0.0035(5) 0.0017(5) 0.0027(5)
 C34 0.0187(6) 0.0225(7) 0.0219(7) 0.0033(5) 0.0025(5) 0.0035(5)
 C35 0.0186(7) 0.0226(7) 0.0201(6) 0.0033(5) 0.0000(5) 0.0024(5)
 C36 0.0219(7) 0.0236(7) 0.0191(6) 0.0058(5) 0.0008(5) 0.0037(5)
 C37 0.0256(7) 0.0219(7) 0.0239(7) 0.0057(5) 0.0034(6) 0.0029(5)
 C38 0.0273(7) 0.0199(7) 0.0290(7) 0.0038(6) 0.0040(6) 0.0004(5)
 C39 0.0280(7) 0.0239(7) 0.0256(7) 0.0062(6) 0.0053(6) -0.0007(6)
 C40 0.0236(7) 0.0256(7) 0.0237(7) 0.0052(5) 0.0036(6) 0.0011(6)
 C41 0.0239(7) 0.0258(7) 0.0178(6) 0.0025(5) 0.0031(5) 0.0014(6)
 C42 0.0207(7) 0.0254(7) 0.0180(6) 0.0037(5) 0.0014(5) 0.0014(5)
 C43 0.0264(7) 0.0295(8) 0.0247(7) 0.0011(6) 0.0063(6) -0.0041(6)
 C44 0.0333(8) 0.0339(9) 0.0338(8) 0.0058(7) 0.0117(7) -0.0019(7)
 C45 0.0449(10) 0.0406(10) 0.0378(9) 0.0113(7) 0.0160(8) -0.0064(8)
 C46 0.0428(10) 0.0456(10) 0.0392(9) 0.0007(8) 0.0224(8) -0.0089(8)
 C47 0.0342(9) 0.0352(9) 0.0393(9) -0.0053(7) 0.0174(7) -0.0058(7)
 C48 0.0257(7) 0.0281(8) 0.0280(7) -0.0021(6) 0.0065(6) -0.0071(6)
 C49 0.0219(7) 0.0279(8) 0.0195(6) -0.0029(5) 0.0045(5) -0.0006(6)
 C50 0.0248(7) 0.0272(8) 0.0280(7) -0.0042(6) 0.0072(6) -0.0025(6)
 C51 0.0238(8) 0.0296(8) 0.0439(9) -0.0055(7) 0.0067(7) -0.0042(6)
 C52 0.0249(8) 0.0338(9) 0.0451(9) -0.0037(7) 0.0026(7) 0.0010(6)
 C53 0.0293(8) 0.0272(8) 0.0385(9) -0.0005(6) 0.0059(7) 0.0027(6)
 C54 0.0255(7) 0.0264(8) 0.0260(7) -0.0022(6) 0.0082(6) -0.0011(6)
 C55 0.0273(14) 0.0400(14) 0.069(2) -0.0015(14) -0.0062(13) 0.0012(11)
 C55A 0.024(5) 0.062(6) 0.085(6) 0.000(6) -0.012(5) 0.009(5)
 C56 0.0486(19) 0.081(2) 0.071(2) -0.0199(18) -0.0261(15) 0.0119(15)
 C56A 0.045(6) 0.078(7) 0.094(8) 0.007(7) -0.008(6) 0.020(6)
 C57 0.0292(12) 0.078(2) 0.095(2) -0.0066(17) 0.0114(13) 0.0056(12)
 C57A 0.041(5) 0.110(8) 0.062(6) 0.019(6) -0.016(5) 0.020(6)
 C58 0.0405(16) 0.0610(19) 0.133(3) 0.033(2) -0.0270(19) 0.0050(13)
 C58A 0.043(6) 0.085(8) 0.120(9) -0.008(8) -0.032(7) 0.004(6)
 C59 0.0277(8) 0.0252(8) 0.0261(7) -0.0015(6) 0.0068(6) -0.0002(6)
 C60 0.0320(8) 0.0309(8) 0.0419(9) -0.0057(7) 0.0164(7) -0.0018(6)
 C61 0.0420(10) 0.0318(9) 0.0498(10) -0.0141(7) 0.0196(8) -0.0017(7)
 C62 0.0383(9) 0.0311(9) 0.0544(11) -0.0165(8) 0.0142(8) -0.0080(7)
 C63 0.0307(8) 0.0317(9) 0.0457(9) -0.0120(7) 0.0137(7) -0.0064(7)
 C64 0.0269(7) 0.0269(8) 0.0261(7) -0.0035(6) 0.0061(6) -0.0024(6)

_geom_special_details
;
 All esds (except the esd in the dihedral angle between two l.s. planes)
 are estimated using the full covariance matrix.  The cell esds are taken
 into account individually in the estimation of esds in distances, angles
 and torsion angles; correlations between esds in cell parameters are only
 used when they are defined by crystal symmetry.  An approximate (isotropic)
 treatment of cell esds is used for estimating esds involving l.s. planes.
;
loop_
  _geom_bond_atom_site_label_1
  _geom_bond_atom_site_label_2
  _geom_bond_distance
  _geom_bond_site_symmetry_2
  _geom_bond_publ_flag
 N1 C3 1.4429(17) . ?
 N1 C41 1.4387(18) . ?
 N1 C49 1.4328(18) . ?
 C1 H1 0.9500 . ?
 C1 C2 1.400(2) . ?
 C1 C6 1.432(2) . ?
 N2 C9 1.4394(17) . ?
 N2 C22 1.4335(17) . ?
 N2 C34 1.4423(17) . ?
 C2 C3 1.429(2) . ?
 C2 C64 1.471(2) . ?
 C3 C4 1.3767(19) . ?
 C4 C5 1.4009(19) . ?
 C4 C42 1.402(2) . ?
 C5 C6 1.393(2) . ?
 C5 C10 1.4016(19) . ?
 C6 C7 1.4277(19) . ?
 C7 H7 0.9500 . ?
 C7 C8 1.401(2) . ?
 C8 C9 1.4323(19) . ?
 C8 C11 1.4752(19) . ?
 C9 C10 1.3767(19) . ?
 C10 C35 1.4062(19) . ?
 C11 C12 1.397(2) . ?
 C11 C16 1.399(2) . ?
 C12 H12 0.9500 . ?
 C12 C13 1.378(2) . ?
 C13 H13 0.9500 . ?
 C13 C14 1.381(2) . ?
 C14 H14 0.9500 . ?
 C14 C15 1.384(2) . ?
 C15 H15 0.9500 . ?
 C15 C16 1.405(2) . ?
 C16 C17 1.4976(19) . ?
 C17 C18 1.404(2) . ?
 C17 C22 1.4169(19) . ?
 C18 H18 0.9500 . ?
 C18 C19 1.383(2) . ?
 C19 C20 1.383(2) . ?
 C19 C23 1.527(2) . ?
 C20 H20 0.9500 . ?
 C20 C21 1.401(2) . ?
 C21 C22 1.4123(19) . ?
 C21 C27 1.495(2) . ?
 C23 C24 1.519(3) . ?
 C23 C24A 1.499(14) . ?
 C23 C25 1.527(3) . ?
 C23 C25A 1.483(14) . ?
 C23 C26 1.521(3) . ?
 C23 C26A 1.523(14) . ?
 C24 H24A 0.9800 . ?
 C24 H24B 0.9800 . ?
 C24 H24C 0.9800 . ?
 C24A H24D 0.9800 . ?
 C24A H24E 0.9800 . ?
 C24A H24F 0.9800 . ?
 C25 H25A 0.9800 . ?
 C25 H25B 0.9800 . ?
 C25 H25C 0.9800 . ?
 C25A H25D 0.9800 . ?
 C25A H25E 0.9800 . ?
 C25A H25F 0.9800 . ?
 C26 H26A 0.9800 . ?
 C26 H26B 0.9800 . ?
 C26 H26C 0.9800 . ?
 C26A H26D 0.9800 . ?
 C26A H26E 0.9800 . ?
 C26A H26F 0.9800 . ?
 C27 C28 1.398(2) . ?
 C27 C32 1.401(2) . ?
 C28 H28 0.9500 . ?
 C28 C29 1.385(2) . ?
 C29 H29 0.9500 . ?
 C29 C30 1.382(2) . ?
 C30 H30 0.9500 . ?
 C30 C31 1.379(2) . ?
 C31 H31 0.9500 . ?
 C31 C32 1.397(2) . ?
 C32 C33 1.4728(19) . ?
 C33 C34 1.432(2) . ?
 C33 C38 1.403(2) . ?
 C34 C35 1.3731(19) . ?
 C35 C36 1.4021(19) . ?
 C36 C37 1.395(2) . ?
 C36 C42 1.401(2) . ?
 C37 C38 1.430(2) . ?
 C37 C39 1.434(2) . ?
 C38 H38 0.9500 . ?
 C39 H39 0.9500 . ?
 C39 C40 1.399(2) . ?
 C40 C41 1.427(2) . ?
 C40 C43 1.475(2) . ?
 C41 C42 1.3745(19) . ?
 C43 C44 1.395(2) . ?
 C43 C48 1.395(2) . ?
 C44 H44 0.9500 . ?
 C44 C45 1.385(2) . ?
 C45 H45 0.9500 . ?
 C45 C46 1.381(3) . ?
 C46 H46 0.9500 . ?
 C46 C47 1.385(2) . ?
 C47 H47 0.9500 . ?
 C47 C48 1.402(2) . ?
 C48 C50 1.502(2) . ?
 C49 C50 1.419(2) . ?
 C49 C54 1.411(2) . ?
 C50 C51 1.396(2) . ?
 C51 H51 0.9500 . ?
 C51 C52 1.388(2) . ?
 C52 C53 1.385(2) . ?
 C52 C55 1.536(4) . ?
 C52 C55A 1.566(14) . ?
 C53 H53 0.9500 . ?
 C53 C54 1.404(2) . ?
 C54 C59 1.498(2) . ?
 C55 C56 1.522(5) . ?
 C55 C57 1.553(5) . ?
 C55 C58 1.510(5) . ?
 C55A C56A 1.526(19) . ?
 C55A C57A 1.558(17) . ?
 C55A C58A 1.522(19) . ?
 C56 H56A 0.9800 . ?
 C56 H56B 0.9800 . ?
 C56 H56C 0.9800 . ?
 C56A H56D 0.9800 . ?
 C56A H56E 0.9800 . ?
 C56A H56F 0.9800 . ?
 C57 H57A 0.9800 . ?
 C57 H57B 0.9800 . ?
 C57 H57C 0.9800 . ?
 C57A H57D 0.9800 . ?
 C57A H57E 0.9800 . ?
 C57A H57F 0.9800 . ?
 C58 H58A 0.9800 . ?
 C58 H58B 0.9800 . ?
 C58 H58C 0.9800 . ?
 C58A H58D 0.9800 . ?
 C58A H58E 0.9800 . ?
 C58A H58F 0.9800 . ?
 C59 C60 1.398(2) . ?
 C59 C64 1.403(2) . ?
 C60 H60 0.9500 . ?
 C60 C61 1.382(2) . ?
 C61 H61 0.9500 . ?
 C61 C62 1.382(2) . ?
 C62 H62 0.9500 . ?
 C62 C63 1.383(2) . ?
 C63 H63 0.9500 . ?
 C63 C64 1.393(2) . ?

loop_
  _geom_angle_atom_site_label_1
  _geom_angle_atom_site_label_2
  _geom_angle_atom_site_label_3
  _geom_angle
  _geom_angle_site_symmetry_1
  _geom_angle_site_symmetry_3
  _geom_angle_publ_flag
 C41 N1 C3 106.05(11) . . ?
 C49 N1 C3 121.12(11) . . ?
 C49 N1 C41 121.07(11) . . ?
 C2 C1 H1 118.1 . . ?
 C2 C1 C6 123.80(13) . . ?
 C6 C1 H1 118.1 . . ?
 C9 N2 C34 106.15(10) . . ?
 C22 N2 C9 122.34(11) . . ?
 C22 N2 C34 121.82(11) . . ?
 C1 C2 C3 118.20(13) . . ?
 C1 C2 C64 121.07(13) . . ?
 C3 C2 C64 120.68(12) . . ?
 C2 C3 N1 135.01(13) . . ?
 C4 C3 N1 107.63(12) . . ?
 C4 C3 C2 116.64(12) . . ?
 C3 C4 C5 123.93(13) . . ?
 C3 C4 C42 109.18(12) . . ?
 C5 C4 C42 122.01(13) . . ?
 C4 C5 C10 115.78(12) . . ?
 C6 C5 C4 120.26(13) . . ?
 C6 C5 C10 120.64(12) . . ?
 C5 C6 C1 115.32(12) . . ?
 C5 C6 C7 114.79(12) . . ?
 C7 C6 C1 129.44(13) . . ?
 C6 C7 H7 117.7 . . ?
 C8 C7 C6 124.51(13) . . ?
 C8 C7 H7 117.7 . . ?
 C7 C8 C9 118.08(12) . . ?
 C7 C8 C11 119.67(12) . . ?
 C9 C8 C11 122.18(12) . . ?
 C8 C9 N2 135.12(12) . . ?
 C10 C9 N2 107.77(11) . . ?
 C10 C9 C8 116.38(12) . . ?
 C5 C10 C35 122.12(12) . . ?
 C9 C10 C5 124.07(13) . . ?
 C9 C10 C35 108.94(12) . . ?
 C12 C11 C8 119.76(12) . . ?
 C12 C11 C16 119.22(13) . . ?
 C16 C11 C8 120.99(12) . . ?
 C11 C12 H12 119.1 . . ?
 C13 C12 C11 121.87(14) . . ?
 C13 C12 H12 119.1 . . ?
 C12 C13 H13 120.3 . . ?
 C12 C13 C14 119.42(14) . . ?
 C14 C13 H13 120.3 . . ?
 C13 C14 H14 120.2 . . ?
 C13 C14 C15 119.52(13) . . ?
 C15 C14 H14 120.2 . . ?
 C14 C15 H15 119.0 . . ?
 C14 C15 C16 121.95(14) . . ?
 C16 C15 H15 119.0 . . ?
 C11 C16 C15 117.94(13) . . ?
 C11 C16 C17 125.45(12) . . ?
 C15 C16 C17 116.42(12) . . ?
 C18 C17 C16 113.65(12) . . ?
 C18 C17 C22 118.24(13) . . ?
 C22 C17 C16 127.75(12) . . ?
 C17 C18 H18 118.2 . . ?
 C19 C18 C17 123.61(13) . . ?
 C19 C18 H18 118.2 . . ?
 C18 C19 C20 115.44(13) . . ?
 C18 C19 C23 122.43(13) . . ?
 C20 C19 C23 122.13(13) . . ?
 C19 C20 H20 118.3 . . ?
 C19 C20 C21 123.50(13) . . ?
 C21 C20 H20 118.3 . . ?
 C20 C21 C22 118.62(13) . . ?
 C20 C21 C27 113.65(12) . . ?
 C22 C21 C27 127.35(12) . . ?
 C17 C22 N2 121.61(12) . . ?
 C21 C22 N2 121.07(12) . . ?
 C21 C22 C17 117.23(12) . . ?
 C24 C23 C19 111.83(16) . . ?
 C24 C23 C25 107.3(2) . . ?
 C24 C23 C26 109.5(3) . . ?
 C24A C23 C19 111.6(6) . . ?
 C24A C23 C26A 111.4(12) . . ?
 C25 C23 C19 112.36(17) . . ?
 C25A C23 C19 107.9(7) . . ?
 C25A C23 C24A 112.1(12) . . ?
 C25A C23 C26A 106.6(13) . . ?
 C26 C23 C19 106.87(16) . . ?
 C26 C23 C25 109.0(3) . . ?
 C26A C23 C19 107.0(6) . . ?
 C23 C24 H24A 109.5 . . ?
 C23 C24 H24B 109.5 . . ?
 C23 C24 H24C 109.5 . . ?
 H24A C24 H24B 109.5 . . ?
 H24A C24 H24C 109.5 . . ?
 H24B C24 H24C 109.5 . . ?
 C23 C24A H24D 109.5 . . ?
 C23 C24A H24E 109.5 . . ?
 C23 C24A H24F 109.5 . . ?
 H24D C24A H24E 109.5 . . ?
 H24D C24A H24F 109.5 . . ?
 H24E C24A H24F 109.5 . . ?
 C23 C25 H25A 109.5 . . ?
 C23 C25 H25B 109.5 . . ?
 C23 C25 H25C 109.5 . . ?
 H25A C25 H25B 109.5 . . ?
 H25A C25 H25C 109.5 . . ?
 H25B C25 H25C 109.5 . . ?
 C23 C25A H25D 109.5 . . ?
 C23 C25A H25E 109.5 . . ?
 C23 C25A H25F 109.5 . . ?
 H25D C25A H25E 109.5 . . ?
 H25D C25A H25F 109.5 . . ?
 H25E C25A H25F 109.5 . . ?
 C23 C26 H26A 109.5 . . ?
 C23 C26 H26B 109.5 . . ?
 C23 C26 H26C 109.5 . . ?
 H26A C26 H26B 109.5 . . ?
 H26A C26 H26C 109.5 . . ?
 H26B C26 H26C 109.5 . . ?
 C23 C26A H26D 109.5 . . ?
 C23 C26A H26E 109.5 . . ?
 C23 C26A H26F 109.5 . . ?
 H26D C26A H26E 109.5 . . ?
 H26D C26A H26F 109.5 . . ?
 H26E C26A H26F 109.5 . . ?
 C28 C27 C21 116.11(13) . . ?
 C28 C27 C32 118.48(13) . . ?
 C32 C27 C21 125.18(13) . . ?
 C27 C28 H28 119.2 . . ?
 C29 C28 C27 121.63(15) . . ?
 C29 C28 H28 119.2 . . ?
 C28 C29 H29 120.3 . . ?
 C30 C29 C28 119.41(15) . . ?
 C30 C29 H29 120.3 . . ?
 C29 C30 H30 120.0 . . ?
 C31 C30 C29 119.90(15) . . ?
 C31 C30 H30 120.0 . . ?
 C30 C31 H31 119.3 . . ?
 C30 C31 C32 121.30(15) . . ?
 C32 C31 H31 119.3 . . ?
 C27 C32 C33 120.46(13) . . ?
 C31 C32 C27 119.17(13) . . ?
 C31 C32 C33 120.32(13) . . ?
 C34 C33 C32 121.28(12) . . ?
 C38 C33 C32 120.17(13) . . ?
 C38 C33 C34 118.41(13) . . ?
 C33 C34 N2 135.39(12) . . ?
 C35 C34 N2 107.72(12) . . ?
 C35 C34 C33 116.22(12) . . ?
 C34 C35 C10 109.16(12) . . ?
 C34 C35 C36 124.03(13) . . ?
 C36 C35 C10 121.90(12) . . ?
 C37 C36 C35 120.73(13) . . ?
 C37 C36 C42 120.29(13) . . ?
 C42 C36 C35 115.74(12) . . ?
 C36 C37 C38 114.80(13) . . ?
 C36 C37 C39 115.16(13) . . ?
 C38 C37 C39 129.81(13) . . ?
 C33 C38 C37 124.00(13) . . ?
 C33 C38 H38 118.0 . . ?
 C37 C38 H38 118.0 . . ?
 C37 C39 H39 118.2 . . ?
 C40 C39 C37 123.57(13) . . ?
 C40 C39 H39 118.2 . . ?
 C39 C40 C41 118.48(13) . . ?
 C39 C40 C43 121.61(13) . . ?
 C41 C40 C43 119.78(13) . . ?
 C40 C41 N1 135.01(12) . . ?
 C42 C41 N1 107.96(12) . . ?
 C42 C41 C40 116.42(13) . . ?
 C36 C42 C4 122.29(12) . . ?
 C41 C42 C4 109.03(12) . . ?
 C41 C42 C36 123.96(13) . . ?
 C44 C43 C40 119.95(13) . . ?
 C48 C43 C40 119.91(13) . . ?
 C48 C43 C44 119.96(13) . . ?
 C43 C44 H44 119.5 . . ?
 C45 C44 C43 121.07(15) . . ?
 C45 C44 H44 119.5 . . ?
 C44 C45 H45 120.3 . . ?
 C46 C45 C44 119.35(15) . . ?
 C46 C45 H45 120.3 . . ?
 C45 C46 H46 120.0 . . ?
 C45 C46 C47 120.01(15) . . ?
 C47 C46 H46 120.0 . . ?
 C46 C47 H47 119.3 . . ?
 C46 C47 C48 121.46(15) . . ?
 C48 C47 H47 119.3 . . ?
 C43 C48 C47 118.13(14) . . ?
 C43 C48 C50 124.93(13) . . ?
 C47 C48 C50 116.91(14) . . ?
 C50 C49 N1 120.74(13) . . ?
 C54 C49 N1 121.71(12) . . ?
 C54 C49 C50 117.44(13) . . ?
 C49 C50 C48 125.30(13) . . ?
 C51 C50 C48 115.83(13) . . ?
 C51 C50 C49 118.35(14) . . ?
 C50 C51 H51 118.3 . . ?
 C52 C51 C50 123.41(14) . . ?
 C52 C51 H51 118.3 . . ?
 C51 C52 C55 120.5(2) . . ?
 C51 C52 C55A 125.8(8) . . ?
 C53 C52 C51 115.34(14) . . ?
 C53 C52 C55 123.8(2) . . ?
 C53 C52 C55A 118.2(8) . . ?
 C52 C53 H53 118.2 . . ?
 C52 C53 C54 123.62(15) . . ?
 C54 C53 H53 118.2 . . ?
 C49 C54 C59 126.23(13) . . ?
 C53 C54 C49 117.95(13) . . ?
 C53 C54 C59 115.24(13) . . ?
 C52 C55 C57 109.7(3) . . ?
 C56 C55 C52 108.8(3) . . ?
 C56 C55 C57 108.8(3) . . ?
 C58 C55 C52 111.9(3) . . ?
 C58 C55 C56 111.4(3) . . ?
 C58 C55 C57 106.2(4) . . ?
 C56A C55A C52 104.1(12) . . ?
 C56A C55A C57A 109.4(15) . . ?
 C57A C55A C52 114.9(11) . . ?
 C58A C55A C52 109.2(13) . . ?
 C58A C55A C56A 103.4(14) . . ?
 C58A C55A C57A 114.6(15) . . ?
 C55 C56 H56A 109.5 . . ?
 C55 C56 H56B 109.5 . . ?
 C55 C56 H56C 109.5 . . ?
 H56A C56 H56B 109.5 . . ?
 H56A C56 H56C 109.5 . . ?
 H56B C56 H56C 109.5 . . ?
 C55A C56A H56D 109.5 . . ?
 C55A C56A H56E 109.5 . . ?
 C55A C56A H56F 109.5 . . ?
 H56D C56A H56E 109.5 . . ?
 H56D C56A H56F 109.5 . . ?
 H56E C56A H56F 109.5 . . ?
 C55 C57 H57A 109.5 . . ?
 C55 C57 H57B 109.5 . . ?
 C55 C57 H57C 109.5 . . ?
 H57A C57 H57B 109.5 . . ?
 H57A C57 H57C 109.5 . . ?
 H57B C57 H57C 109.5 . . ?
 C55A C57A H57D 109.5 . . ?
 C55A C57A H57E 109.5 . . ?
 C55A C57A H57F 109.5 . . ?
 H57D C57A H57E 109.5 . . ?
 H57D C57A H57F 109.5 . . ?
 H57E C57A H57F 109.5 . . ?
 C55 C58 H58A 109.5 . . ?
 C55 C58 H58B 109.5 . . ?
 C55 C58 H58C 109.5 . . ?
 H58A C58 H58B 109.5 . . ?
 H58A C58 H58C 109.5 . . ?
 H58B C58 H58C 109.5 . . ?
 C55A C58A H58D 109.5 . . ?
 C55A C58A H58E 109.5 . . ?
 C55A C58A H58F 109.5 . . ?
 H58D C58A H58E 109.5 . . ?
 H58D C58A H58F 109.5 . . ?
 H58E C58A H58F 109.5 . . ?
 C60 C59 C54 116.95(13) . . ?
 C60 C59 C64 117.74(14) . . ?
 C64 C59 C54 125.27(13) . . ?
 C59 C60 H60 119.0 . . ?
 C61 C60 C59 122.09(14) . . ?
 C61 C60 H60 119.0 . . ?
 C60 C61 H61 120.1 . . ?
 C60 C61 C62 119.83(15) . . ?
 C62 C61 H61 120.1 . . ?
 C61 C62 H62 120.5 . . ?
 C61 C62 C63 119.09(15) . . ?
 C63 C62 H62 120.5 . . ?
 C62 C63 H63 119.2 . . ?
 C62 C63 C64 121.63(15) . . ?
 C64 C63 H63 119.2 . . ?
 C59 C64 C2 120.25(13) . . ?
 C63 C64 C2 120.13(13) . . ?
 C63 C64 C59 119.62(13) . . ?

loop_
  _geom_torsion_atom_site_label_1
  _geom_torsion_atom_site_label_2
  _geom_torsion_atom_site_label_3
  _geom_torsion_atom_site_label_4
  _geom_torsion
  _geom_torsion_site_symmetry_1
  _geom_torsion_site_symmetry_2
  _geom_torsion_site_symmetry_3
  _geom_torsion_site_symmetry_4
  _geom_torsion_publ_flag
 N1 C3 C4 C5 -158.19(12) . . . . ?
 N1 C3 C4 C42 -2.66(15) . . . . ?
 N1 C41 C42 C4 2.03(15) . . . . ?
 N1 C41 C42 C36 158.04(12) . . . . ?
 N1 C49 C50 C48 -32.1(2) . . . . ?
 N1 C49 C50 C51 156.56(13) . . . . ?
 N1 C49 C54 C53 -156.12(13) . . . . ?
 N1 C49 C54 C59 33.1(2) . . . . ?
 C1 C2 C3 N1 157.91(14) . . . . ?
 C1 C2 C3 C4 -10.96(19) . . . . ?
 C1 C2 C64 C59 -142.28(14) . . . . ?
 C1 C2 C64 C63 38.2(2) . . . . ?
 C1 C6 C7 C8 163.10(14) . . . . ?
 N2 C9 C10 C5 158.99(12) . . . . ?
 N2 C9 C10 C35 3.41(15) . . . . ?
 N2 C34 C35 C10 -3.03(15) . . . . ?
 N2 C34 C35 C36 -158.48(12) . . . . ?
 C2 C1 C6 C5 10.1(2) . . . . ?
 C2 C1 C6 C7 -161.82(14) . . . . ?
 C2 C3 C4 C5 13.6(2) . . . . ?
 C2 C3 C4 C42 169.11(12) . . . . ?
 C3 N1 C41 C40 166.80(15) . . . . ?
 C3 N1 C41 C42 -3.57(14) . . . . ?
 C3 N1 C49 C50 -158.64(13) . . . . ?
 C3 N1 C49 C54 17.58(19) . . . . ?
 C3 C2 C64 C59 40.2(2) . . . . ?
 C3 C2 C64 C63 -139.30(15) . . . . ?
 C3 C4 C5 C6 -3.9(2) . . . . ?
 C3 C4 C5 C10 155.67(13) . . . . ?
 C3 C4 C42 C36 -156.08(13) . . . . ?
 C3 C4 C42 C41 0.40(16) . . . . ?
 C4 C5 C6 C1 -7.83(19) . . . . ?
 C4 C5 C6 C7 165.27(12) . . . . ?
 C4 C5 C10 C9 -155.50(13) . . . . ?
 C4 C5 C10 C35 -2.98(19) . . . . ?
 C5 C4 C42 C36 0.0(2) . . . . ?
 C5 C4 C42 C41 156.50(13) . . . . ?
 C5 C6 C7 C8 -8.8(2) . . . . ?
 C5 C10 C35 C34 -156.40(12) . . . . ?
 C5 C10 C35 C36 -0.3(2) . . . . ?
 C6 C1 C2 C3 -0.6(2) . . . . ?
 C6 C1 C2 C64 -178.20(13) . . . . ?
 C6 C5 C10 C9 4.0(2) . . . . ?
 C6 C5 C10 C35 156.51(13) . . . . ?
 C6 C7 C8 C9 0.3(2) . . . . ?
 C6 C7 C8 C11 177.45(13) . . . . ?
 C7 C8 C9 N2 -158.53(14) . . . . ?
 C7 C8 C9 C10 10.14(18) . . . . ?
 C7 C8 C11 C12 -31.91(19) . . . . ?
 C7 C8 C11 C16 149.71(13) . . . . ?
 C8 C9 C10 C5 -12.63(19) . . . . ?
 C8 C9 C10 C35 -168.22(12) . . . . ?
 C8 C11 C12 C13 -177.58(13) . . . . ?
 C8 C11 C16 C15 175.52(13) . . . . ?
 C8 C11 C16 C17 -9.7(2) . . . . ?
 C9 N2 C22 C17 -16.50(19) . . . . ?
 C9 N2 C22 C21 159.90(12) . . . . ?
 C9 N2 C34 C33 -164.88(15) . . . . ?
 C9 N2 C34 C35 4.99(14) . . . . ?
 C9 C8 C11 C12 145.07(14) . . . . ?
 C9 C8 C11 C16 -33.3(2) . . . . ?
 C9 C10 C35 C34 -0.24(15) . . . . ?
 C9 C10 C35 C36 155.84(12) . . . . ?
 C10 C5 C6 C1 -166.41(12) . . . . ?
 C10 C5 C6 C7 6.69(19) . . . . ?
 C10 C35 C36 C37 -156.26(13) . . . . ?
 C10 C35 C36 C42 3.44(19) . . . . ?
 C11 C8 C9 N2 24.4(2) . . . . ?
 C11 C8 C9 C10 -166.89(12) . . . . ?
 C11 C12 C13 C14 1.2(2) . . . . ?
 C11 C16 C17 C18 -133.67(14) . . . . ?
 C11 C16 C17 C22 53.4(2) . . . . ?
 C12 C11 C16 C15 -2.9(2) . . . . ?
 C12 C11 C16 C17 171.94(13) . . . . ?
 C12 C13 C14 C15 -1.1(2) . . . . ?
 C13 C14 C15 C16 -1.0(2) . . . . ?
 C14 C15 C16 C11 3.0(2) . . . . ?
 C14 C15 C16 C17 -172.27(14) . . . . ?
 C15 C16 C17 C18 41.20(17) . . . . ?
 C15 C16 C17 C22 -131.68(15) . . . . ?
 C16 C11 C12 C13 0.8(2) . . . . ?
 C16 C17 C18 C19 -168.19(13) . . . . ?
 C16 C17 C22 N2 -29.8(2) . . . . ?
 C16 C17 C22 C21 153.70(13) . . . . ?
 C17 C18 C19 C20 8.5(2) . . . . ?
 C17 C18 C19 C23 -170.97(14) . . . . ?
 C18 C17 C22 N2 157.64(12) . . . . ?
 C18 C17 C22 C21 -18.89(18) . . . . ?
 C18 C19 C20 C21 -9.0(2) . . . . ?
 C18 C19 C23 C24 -143.5(2) . . . . ?
 C18 C19 C23 C24A 176.4(11) . . . . ?
 C18 C19 C23 C25 -22.8(3) . . . . ?
 C18 C19 C23 C25A -60.0(11) . . . . ?
 C18 C19 C23 C26 96.7(2) . . . . ?
 C18 C19 C23 C26A 54.4(11) . . . . ?
 C19 C20 C21 C22 -4.5(2) . . . . ?
 C19 C20 C21 C27 168.93(13) . . . . ?
 C20 C19 C23 C24 37.1(3) . . . . ?
 C20 C19 C23 C24A -3.0(11) . . . . ?
 C20 C19 C23 C25 157.8(2) . . . . ?
 C20 C19 C23 C25A 120.6(11) . . . . ?
 C20 C19 C23 C26 -82.7(3) . . . . ?
 C20 C19 C23 C26A -125.1(11) . . . . ?
 C20 C21 C22 N2 -158.06(12) . . . . ?
 C20 C21 C22 C17 18.49(18) . . . . ?
 C20 C21 C27 C28 -43.78(18) . . . . ?
 C20 C21 C27 C32 130.59(15) . . . . ?
 C21 C27 C28 C29 171.77(15) . . . . ?
 C21 C27 C32 C31 -170.97(13) . . . . ?
 C21 C27 C32 C33 11.8(2) . . . . ?
 C22 N2 C9 C8 17.8(2) . . . . ?
 C22 N2 C9 C10 -151.53(12) . . . . ?
 C22 N2 C34 C33 -18.3(2) . . . . ?
 C22 N2 C34 C35 151.61(12) . . . . ?
 C22 C17 C18 C19 5.4(2) . . . . ?
 C22 C21 C27 C28 128.96(15) . . . . ?
 C22 C21 C27 C32 -56.7(2) . . . . ?
 C23 C19 C20 C21 170.47(14) . . . . ?
 C27 C21 C22 N2 29.5(2) . . . . ?
 C27 C21 C22 C17 -153.93(13) . . . . ?
 C27 C28 C29 C30 0.2(3) . . . . ?
 C27 C32 C33 C34 34.15(19) . . . . ?
 C27 C32 C33 C38 -150.19(14) . . . . ?
 C28 C27 C32 C31 3.3(2) . . . . ?
 C28 C27 C32 C33 -173.99(13) . . . . ?
 C28 C29 C30 C31 2.3(3) . . . . ?
 C29 C30 C31 C32 -2.0(2) . . . . ?
 C30 C31 C32 C27 -0.8(2) . . . . ?
 C30 C31 C32 C33 176.43(14) . . . . ?
 C31 C32 C33 C34 -143.09(14) . . . . ?
 C31 C32 C33 C38 32.6(2) . . . . ?
 C32 C27 C28 C29 -3.0(2) . . . . ?
 C32 C33 C34 N2 -26.6(2) . . . . ?
 C32 C33 C34 C35 164.13(12) . . . . ?
 C32 C33 C38 C37 -175.27(13) . . . . ?
 C33 C34 C35 C10 169.06(11) . . . . ?
 C33 C34 C35 C36 13.61(19) . . . . ?
 C34 N2 C9 C8 164.21(15) . . . . ?
 C34 N2 C9 C10 -5.14(14) . . . . ?
 C34 N2 C22 C17 -157.77(12) . . . . ?
 C34 N2 C22 C21 18.63(18) . . . . ?
 C34 C33 C38 C37 0.5(2) . . . . ?
 C34 C35 C36 C37 -3.8(2) . . . . ?
 C34 C35 C36 C42 155.91(13) . . . . ?
 C35 C36 C37 C38 -7.58(19) . . . . ?
 C35 C36 C37 C39 167.46(12) . . . . ?
 C35 C36 C42 C4 -3.31(19) . . . . ?
 C35 C36 C42 C41 -156.25(13) . . . . ?
 C36 C37 C38 C33 9.1(2) . . . . ?
 C36 C37 C39 C40 -10.2(2) . . . . ?
 C37 C36 C42 C4 156.49(13) . . . . ?
 C37 C36 C42 C41 3.5(2) . . . . ?
 C37 C39 C40 C41 -0.4(2) . . . . ?
 C37 C39 C40 C43 175.40(13) . . . . ?
 C38 C33 C34 N2 157.63(14) . . . . ?
 C38 C33 C34 C35 -11.61(18) . . . . ?
 C38 C37 C39 C40 163.93(14) . . . . ?
 C39 C37 C38 C33 -165.02(14) . . . . ?
 C39 C40 C41 N1 -157.36(14) . . . . ?
 C39 C40 C41 C42 12.41(19) . . . . ?
 C39 C40 C43 C44 -41.0(2) . . . . ?
 C39 C40 C43 C48 143.84(15) . . . . ?
 C40 C41 C42 C4 -170.38(12) . . . . ?
 C40 C41 C42 C36 -14.4(2) . . . . ?
 C40 C43 C44 C45 -174.49(15) . . . . ?
 C40 C43 C48 C47 174.81(13) . . . . ?
 C40 C43 C48 C50 -7.4(2) . . . . ?
 C41 N1 C3 C2 -165.77(15) . . . . ?
 C41 N1 C3 C4 3.80(14) . . . . ?
 C41 N1 C49 C50 -20.84(19) . . . . ?
 C41 N1 C49 C54 155.38(12) . . . . ?
 C41 C40 C43 C44 134.79(15) . . . . ?
 C41 C40 C43 C48 -40.4(2) . . . . ?
 C42 C4 C5 C6 -156.44(13) . . . . ?
 C42 C4 C5 C10 3.13(19) . . . . ?
 C42 C36 C37 C38 -166.36(12) . . . . ?
 C42 C36 C37 C39 8.68(19) . . . . ?
 C43 C40 C41 N1 26.7(2) . . . . ?
 C43 C40 C41 C42 -163.49(12) . . . . ?
 C43 C44 C45 C46 0.1(3) . . . . ?
 C43 C48 C50 C49 58.4(2) . . . . ?
 C43 C48 C50 C51 -130.11(16) . . . . ?
 C44 C43 C48 C47 -0.4(2) . . . . ?
 C44 C43 C48 C50 177.43(14) . . . . ?
 C44 C45 C46 C47 -1.1(3) . . . . ?
 C45 C46 C47 C48 1.5(3) . . . . ?
 C46 C47 C48 C43 -0.7(2) . . . . ?
 C46 C47 C48 C50 -178.68(15) . . . . ?
 C47 C48 C50 C49 -123.81(16) . . . . ?
 C47 C48 C50 C51 47.71(19) . . . . ?
 C48 C43 C44 C45 0.7(2) . . . . ?
 C48 C50 C51 C52 -167.51(15) . . . . ?
 C49 N1 C3 C2 -22.5(2) . . . . ?
 C49 N1 C3 C4 147.02(12) . . . . ?
 C49 N1 C41 C40 23.6(2) . . . . ?
 C49 N1 C41 C42 -146.82(12) . . . . ?
 C49 C50 C51 C52 4.6(2) . . . . ?
 C49 C54 C59 C60 127.98(16) . . . . ?
 C49 C54 C59 C64 -54.3(2) . . . . ?
 C50 C49 C54 C53 20.2(2) . . . . ?
 C50 C49 C54 C59 -150.56(14) . . . . ?
 C50 C51 C52 C53 9.8(2) . . . . ?
 C50 C51 C52 C55 -176.3(2) . . . . ?
 C50 C51 C52 C55A -160.7(9) . . . . ?
 C51 C52 C53 C54 -9.3(2) . . . . ?
 C51 C52 C55 C56 55.9(4) . . . . ?
 C51 C52 C55 C57 -63.0(4) . . . . ?
 C51 C52 C55 C58 179.4(3) . . . . ?
 C51 C52 C55A C56A -122.1(11) . . . . ?
 C51 C52 C55A C57A 118.3(13) . . . . ?
 C51 C52 C55A C58A -12.2(18) . . . . ?
 C52 C53 C54 C49 -5.6(2) . . . . ?
 C52 C53 C54 C59 166.14(15) . . . . ?
 C53 C52 C55 C56 -130.7(3) . . . . ?
 C53 C52 C55 C57 110.4(3) . . . . ?
 C53 C52 C55 C58 -7.2(5) . . . . ?
 C53 C52 C55A C56A 67.6(13) . . . . ?
 C53 C52 C55A C57A -52.0(17) . . . . ?
 C53 C52 C55A C58A 177.5(11) . . . . ?
 C53 C54 C59 C60 -43.02(19) . . . . ?
 C53 C54 C59 C64 134.69(16) . . . . ?
 C54 C49 C50 C48 151.51(14) . . . . ?
 C54 C49 C50 C51 -19.8(2) . . . . ?
 C54 C59 C60 C61 176.87(15) . . . . ?
 C54 C59 C64 C2 3.7(2) . . . . ?
 C54 C59 C64 C63 -176.81(15) . . . . ?
 C55 C52 C53 C54 177.0(2) . . . . ?
 C55A C52 C53 C54 162.0(8) . . . . ?
 C59 C60 C61 C62 0.2(3) . . . . ?
 C60 C59 C64 C2 -178.59(14) . . . . ?
 C60 C59 C64 C63 0.9(2) . . . . ?
 C60 C61 C62 C63 0.8(3) . . . . ?
 C61 C62 C63 C64 -0.9(3) . . . . ?
 C62 C63 C64 C2 179.52(16) . . . . ?
 C62 C63 C64 C59 0.0(3) . . . . ?
 C64 C2 C3 N1 -24.5(2) . . . . ?
 C64 C2 C3 C4 166.65(13) . . . . ?
 C64 C59 C60 C61 -1.0(2) . . . . ?

_smtbx_masks_special_details       ?
loop_
  _smtbx_masks_void_nr
  _smtbx_masks_void_average_x
  _smtbx_masks_void_average_y
  _smtbx_masks_void_average_z
  _smtbx_masks_void_volume
  _smtbx_masks_void_count_electrons
  _smtbx_masks_void_content
 1 0.000 0.500 0.000 401.3 161.5 ?
 2 0.187 0.613 0.538 34.5 0.0 ?
 3 0.313 0.113 0.962 34.5 0.0 ?
 4 0.500 0.000 0.500 401.3 158.8 ?
 5 0.687 0.887 0.038 34.5 0.0 ?
 6 0.813 0.387 0.462 34.5 0.0 ?

_smtbx_masks_void_probe_radius     1.2
_smtbx_masks_void_truncation_radius  1.2
_shelx_res_file
;
TITL cu_20241122_wq_hkP 1 n 1n_heckR = 0.05 New:P21/n
    cu_20241122_wq_hku_per_2n_heck.res
    created by SHELXL-2018/3 at 14:14:45 on 26-Nov-2024
CELL 1.54178 18.4259 12.9254 21.0586 90 101.253 90
ZERR 4 0.0003 0.0002 0.0003 0 0.001 0
LATT 1
SYMM 0.5-X,0.5+Y,0.5-Z
SFAC C H N
UNIT 256 168 8
SADI C52 C55 C52 C55A
SADI C23 C25 C23 C25A
SADI 0.04 C57 C58 C57A C58A
SADI C55 C56 C55A C56A
SIMU 0.01 0.02 2 C24 > C26A C55 > C58A
SADI C55 C57 C55A C57A
SADI C55 C58 C55A C58A
SADI 0.04 C52 C56 C52 C56A
SADI 0.04 C52 C57 C52 C57A
SADI C23 C24 C23 C24A
SADI 0.04 C52 C58 C52 C58A
SADI C23 C26 C23 C26A
SADI 0.04 C56 C57 C56A C57A
SADI 0.04 C56 C58 C56A C58A

L.S. 10
PLAN  7
TEMP -100
CONF
BOND $H
fmap 2
acta
MORE -1
ABIN
OMIT 0 1 1
OMIT 2 0 0
OMIT -2 1 2
OMIT 1 0 1
REM <olex2.extras>
REM <HklSrc "%.\\cu_20241122_WQ_HKU_PER_2N_HECK.hkl">
REM </olex2.extras>

WGHT    0.052100    2.079100
FVAR       0.27342   0.81392
N1    3    0.464687    0.389363    0.144769    11.00000    0.02219    0.02380 =
         0.02257   -0.00051    0.00579   -0.00172
C1    1    0.363174    0.193948    0.231823    11.00000    0.02546    0.02220 =
         0.02870   -0.00388    0.00619   -0.00413
AFIX  43
H1    2    0.358901    0.122746    0.241665    11.00000   -1.20000
AFIX   0
N2    3    0.292988    0.542224    0.366035    11.00000    0.02198    0.01940 =
         0.01990   -0.00003    0.00330    0.00027
C2    1    0.406463    0.220796    0.186602    11.00000    0.02128    0.02476 =
         0.02550   -0.00460    0.00273   -0.00297
C3    1    0.412392    0.327804    0.171241    11.00000    0.02058    0.02725 =
         0.01844   -0.00280    0.00315   -0.00304
C4    1    0.364882    0.394677    0.193574    11.00000    0.02032    0.02584 =
         0.01870   -0.00021    0.00076   -0.00179
C5    1    0.323264    0.368288    0.240206    11.00000    0.01694    0.02501 =
         0.02029   -0.00149    0.00073   -0.00206
C6    1    0.324954    0.267611    0.264111    11.00000    0.02103    0.02353 =
         0.02451   -0.00307    0.00401   -0.00500
C7    1    0.295779    0.256033    0.321731    11.00000    0.02422    0.02102 =
         0.02738    0.00112    0.00608   -0.00344
AFIX  43
H7    2    0.289216    0.187765    0.336347    11.00000   -1.20000
AFIX   0
C8    1    0.276166    0.338394    0.358193    11.00000    0.01986    0.02285 =
         0.02168    0.00033    0.00200   -0.00280
C9    1    0.285506    0.441543    0.336267    11.00000    0.01700    0.02194 =
         0.02186   -0.00125    0.00275   -0.00014
C10   1    0.301826    0.450994    0.275459    11.00000    0.01459    0.02365 =
         0.02033    0.00113    0.00033   -0.00008
C11   1    0.243585    0.316905    0.415493    11.00000    0.02013    0.02416 =
         0.02176    0.00213    0.00274    0.00156
C12   1    0.199466    0.229272    0.416530    11.00000    0.02732    0.02768 =
         0.02379   -0.00046    0.00390   -0.00366
AFIX  43
H12   2    0.192588    0.183036    0.380788    11.00000   -1.20000
AFIX   0
C13   1    0.165628    0.207975    0.467938    11.00000    0.02849    0.02872 =
         0.03063    0.00442    0.00650   -0.00615
AFIX  43
H13   2    0.136665    0.147159    0.467884    11.00000   -1.20000
AFIX   0
C14   1    0.174197    0.275800    0.519505    11.00000    0.03135    0.03573 =
         0.02799    0.00427    0.01211   -0.00277
AFIX  43
H14   2    0.150433    0.262655    0.554870    11.00000   -1.20000
AFIX   0
C15   1    0.217667    0.363102    0.519307    11.00000    0.03164    0.03032 =
         0.02398   -0.00122    0.00858   -0.00121
AFIX  43
H15   2    0.222656    0.409980    0.554640    11.00000   -1.20000
AFIX   0
C16   1    0.254627    0.384438    0.468405    11.00000    0.02188    0.02268 =
         0.02349    0.00353    0.00343    0.00272
C17   1    0.307497    0.473655    0.478220    11.00000    0.02169    0.02302 =
         0.02179   -0.00116    0.00521    0.00211
C18   1    0.350589    0.479006    0.540938    11.00000    0.02683    0.02454 =
         0.02250    0.00199    0.00428    0.00249
AFIX  43
H18   2    0.350413    0.421210    0.568777    11.00000   -1.20000
AFIX   0
C19   1    0.393285    0.563777    0.564432    11.00000    0.02350    0.02831 =
         0.02283   -0.00203    0.00286    0.00307
C20   1    0.383530    0.650468    0.525179    11.00000    0.02560    0.02425 =
         0.02585   -0.00399    0.00346   -0.00163
AFIX  43
H20   2    0.406158    0.713342    0.542032    11.00000   -1.20000
AFIX   0
C21   1    0.342065    0.650494    0.461903    11.00000    0.02102    0.02402 =
         0.02246   -0.00042    0.00450    0.00229
C22   1    0.312688    0.555845    0.434805    11.00000    0.01675    0.02362 =
         0.02051   -0.00130    0.00234    0.00287
C23   1    0.448048    0.561809    0.628980    11.00000    0.03138    0.03560 =
         0.02639    0.00000   -0.00342   -0.00006
PART 1
C24   1    0.450527    0.664714    0.664220    21.00000    0.10749    0.05166 =
         0.03296   -0.01505   -0.02580    0.01405
AFIX 137
H24A  2    0.486106    0.660456    0.705318    21.00000   -1.50000
H24B  2    0.401325    0.680697    0.672749    21.00000   -1.50000
H24C  2    0.465749    0.719360    0.637322    21.00000   -1.50000
AFIX   0
PART 2
C24A  1    0.490485    0.661174    0.640990   -21.00000    0.10162    0.11236 =
         0.05634   -0.00147   -0.05024   -0.01537
AFIX 137
H24D  2    0.456086    0.718407    0.642875   -21.00000   -1.50000
H24E  2    0.517220    0.673420    0.605770   -21.00000   -1.50000
H24F  2    0.525889    0.656645    0.682176   -21.00000   -1.50000
AFIX   0
PART 1
C25   1    0.429160    0.478724    0.674668    21.00000    0.08739    0.07816 =
         0.03589    0.02706   -0.02865   -0.03435
AFIX 137
H25A  2    0.379161    0.490714    0.682577    21.00000   -1.50000
H25B  2    0.464783    0.481721    0.715790    21.00000   -1.50000
H25C  2    0.431413    0.410404    0.654965    21.00000   -1.50000
AFIX   0
PART 2
C25A  1    0.405960    0.539032    0.680592   -21.00000    0.11599    0.13829 =
         0.03152    0.00802   -0.01326   -0.03502
AFIX 137
H25D  2    0.375421    0.477289    0.668844   -21.00000   -1.50000
H25E  2    0.374072    0.597986    0.685516   -21.00000   -1.50000
H25F  2    0.440567    0.526768    0.721529   -21.00000   -1.50000
AFIX   0
PART 1
C26   1    0.523797    0.538580    0.613790    21.00000    0.02946    0.13305 =
         0.04902   -0.00375   -0.00796    0.01840
AFIX 137
H26A  2    0.522011    0.472584    0.590626    21.00000   -1.50000
H26B  2    0.560446    0.534235    0.654245    21.00000   -1.50000
H26C  2    0.537726    0.593958    0.586716    21.00000   -1.50000
AFIX   0
PART 2
C26A  1    0.499420    0.470123    0.626688   -21.00000    0.07731    0.12939 =
         0.07488   -0.00770   -0.04646    0.03297
AFIX 137
H26D  2    0.475648    0.406699    0.637928   -21.00000   -1.50000
H26E  2    0.545849    0.481097    0.657697   -21.00000   -1.50000
H26F  2    0.509811    0.463590    0.582964   -21.00000   -1.50000
AFIX   0
PART 0
C27   1    0.327344    0.756308    0.433713    11.00000    0.02307    0.02314 =
         0.02759   -0.00180    0.00225    0.00064
C28   1    0.306096    0.831131    0.474450    11.00000    0.03953    0.02729 =
         0.03152   -0.00303    0.00839    0.00337
AFIX  43
H28   2    0.295645    0.810485    0.515023    11.00000   -1.20000
AFIX   0
C29   1    0.299912    0.934578    0.457115    11.00000    0.05014    0.02617 =
         0.04038   -0.00597    0.01079    0.00801
AFIX  43
H29   2    0.285534    0.984209    0.485561    11.00000   -1.20000
AFIX   0
C30   1    0.314841    0.964960    0.398068    11.00000    0.04295    0.01975 =
         0.04557    0.00187    0.00527    0.00398
AFIX  43
H30   2    0.312543    1.036058    0.386412    11.00000   -1.20000
AFIX   0
C31   1    0.333086    0.891903    0.356079    11.00000    0.02999    0.02412 =
         0.03232    0.00267    0.00273    0.00177
AFIX  43
H31   2    0.341707    0.913201    0.315013    11.00000   -1.20000
AFIX   0
C32   1    0.339137    0.787217    0.372749    11.00000    0.02064    0.02203 =
         0.02812    0.00041    0.00120    0.00159
C33   1    0.354409    0.709867    0.325703    11.00000    0.02253    0.02137 =
         0.02345    0.00347    0.00170    0.00271
C34   1    0.321151    0.609330    0.321750    11.00000    0.01871    0.02254 =
         0.02192    0.00325    0.00253    0.00352
C35   1    0.323734    0.553415    0.266797    11.00000    0.01863    0.02257 =
         0.02010    0.00333    0.00004    0.00241
C36   1    0.368713    0.578800    0.222515    11.00000    0.02191    0.02361 =
         0.01905    0.00580    0.00080    0.00371
C37   1    0.411563    0.668590    0.230296    11.00000    0.02558    0.02193 =
         0.02386    0.00571    0.00345    0.00292
C38   1    0.398284    0.736022    0.280616    11.00000    0.02730    0.01992 =
         0.02898    0.00385    0.00402    0.00038
AFIX  43
H38   2    0.420523    0.802610    0.283720    11.00000   -1.20000
AFIX   0
C39   1    0.466249    0.674957    0.190443    11.00000    0.02802    0.02392 =
         0.02565    0.00623    0.00529   -0.00068
AFIX  43
H39   2    0.491126    0.738952    0.188651    11.00000   -1.20000
AFIX   0
C40   1    0.484961    0.592032    0.154049    11.00000    0.02357    0.02563 =
         0.02368    0.00524    0.00361    0.00113
C41   1    0.448134    0.495479    0.156884    11.00000    0.02390    0.02579 =
         0.01779    0.00246    0.00309    0.00144
C42   1    0.386850    0.496742    0.185065    11.00000    0.02074    0.02544 =
         0.01798    0.00368    0.00136    0.00136
C43   1    0.537564    0.604340    0.110009    11.00000    0.02641    0.02953 =
         0.02471    0.00113    0.00632   -0.00407
C44   1    0.534935    0.692830    0.071675    11.00000    0.03335    0.03389 =
         0.03380    0.00576    0.01171   -0.00185
AFIX  43
H44   2    0.502107    0.747418    0.076974    11.00000   -1.20000
AFIX   0
C45   1    0.579415    0.702376    0.026016    11.00000    0.04487    0.04058 =
         0.03778    0.01126    0.01602   -0.00637
AFIX  43
H45   2    0.577188    0.763024    0.000224    11.00000   -1.20000
AFIX   0
C46   1    0.627021    0.622868    0.018364    11.00000    0.04279    0.04563 =
         0.03922    0.00068    0.02238   -0.00890
AFIX  43
H46   2    0.657099    0.628123   -0.013357    11.00000   -1.20000
AFIX   0
C47   1    0.630926    0.535487    0.056914    11.00000    0.03422    0.03522 =
         0.03933   -0.00533    0.01741   -0.00575
AFIX  43
H47   2    0.664728    0.481999    0.051922    11.00000   -1.20000
AFIX   0
C48   1    0.586114    0.524196    0.103140    11.00000    0.02572    0.02814 =
         0.02802   -0.00206    0.00651   -0.00713
C49   1    0.539462    0.355494    0.148634    11.00000    0.02187    0.02793 =
         0.01953   -0.00288    0.00451   -0.00060
C50   1    0.596203    0.427270    0.143276    11.00000    0.02482    0.02724 =
         0.02795   -0.00417    0.00720   -0.00254
C51   1    0.669184    0.401001    0.170287    11.00000    0.02381    0.02964 =
         0.04387   -0.00549    0.00673   -0.00424
AFIX  43
H51   2    0.706721    0.451121    0.169550    11.00000   -1.20000
AFIX   0
C52   1    0.689756    0.305456    0.198167    11.00000    0.02495    0.03384 =
         0.04509   -0.00375    0.00262    0.00100
C53   1    0.634836    0.230705    0.188667    11.00000    0.02927    0.02719 =
         0.03846   -0.00049    0.00589    0.00273
AFIX  43
H53   2    0.648263    0.161605    0.201135    11.00000   -1.20000
AFIX   0
C54   1    0.560399    0.251418    0.161621    11.00000    0.02550    0.02637 =
         0.02596   -0.00222    0.00824   -0.00110
PART 1
C55   1    0.770485    0.284225    0.230660    21.00000    0.02731    0.03997 =
         0.06934   -0.00146   -0.00621    0.00119
PART 2
C55A  1    0.763769    0.281114    0.246461   -21.00000    0.02386    0.06205 =
         0.08524    0.00033   -0.01207    0.00922
PART 1
C56   1    0.794983    0.365707    0.282617    21.00000    0.04863    0.08109 =
         0.07051   -0.01989   -0.02613    0.01191
AFIX 137
H56A  2    0.764893    0.359922    0.316032    21.00000   -1.50000
H56B  2    0.788629    0.434725    0.263056    21.00000   -1.50000
H56C  2    0.847199    0.354928    0.302211    21.00000   -1.50000
AFIX   0
PART 2
C56A  1    0.799039    0.195011    0.213241   -21.00000    0.04525    0.07824 =
         0.09414    0.00677   -0.00833    0.02028
AFIX 137
H56D  2    0.772477    0.130043    0.216187   -21.00000   -1.50000
H56E  2    0.850952    0.186831    0.234587   -21.00000   -1.50000
H56F  2    0.796343    0.212852    0.167609   -21.00000   -1.50000
AFIX   0
PART 1
C57   1    0.820678    0.291528    0.179542    21.00000    0.02925    0.07848 =
         0.09529   -0.00657    0.01139    0.00560
AFIX 137
H57A  2    0.872169    0.278250    0.200445    21.00000   -1.50000
H57B  2    0.816684    0.360918    0.160420    21.00000   -1.50000
H57C  2    0.804855    0.240027    0.145502    21.00000   -1.50000
AFIX   0
PART 2
C57A  1    0.754332    0.243840    0.314731   -21.00000    0.04065    0.11005 =
         0.06199    0.01915   -0.01558    0.02034
AFIX 137
H57D  2    0.802689    0.224262    0.340284   -21.00000   -1.50000
H57E  2    0.721127    0.183921    0.310140   -21.00000   -1.50000
H57F  2    0.733242    0.299888    0.336716   -21.00000   -1.50000
AFIX   0
PART 1
C58   1    0.780649    0.176257    0.258409    21.00000    0.04055    0.06099 =
         0.13297    0.03329   -0.02698    0.00500
AFIX 137
H58A  2    0.750941    0.168130    0.291948    21.00000   -1.50000
H58B  2    0.832976    0.164967    0.277403    21.00000   -1.50000
H58C  2    0.764626    0.125622    0.223882    21.00000   -1.50000
AFIX   0
PART 2
C58A  1    0.816911    0.371450    0.247060   -21.00000    0.04345    0.08483 =
         0.11998   -0.00755   -0.03212    0.00388
AFIX 137
H58D  2    0.863822    0.355749    0.276334   -21.00000   -1.50000
H58E  2    0.795242    0.433963    0.262007   -21.00000   -1.50000
H58F  2    0.825878    0.382792    0.203226   -21.00000   -1.50000
AFIX   0
PART 0
C59   1    0.513514    0.158084    0.140990    11.00000    0.02773    0.02522 =
         0.02607   -0.00151    0.00681   -0.00022
C60   1    0.544379    0.080523    0.108341    11.00000    0.03197    0.03092 =
         0.04190   -0.00572    0.01639   -0.00182
AFIX  43
H60   2    0.592062    0.091148    0.098646    11.00000   -1.20000
AFIX   0
C61   1    0.507728   -0.011123    0.089718    11.00000    0.04195    0.03177 =
         0.04978   -0.01411    0.01964   -0.00166
AFIX  43
H61   2    0.530255   -0.062452    0.067702    11.00000   -1.20000
AFIX   0
C62   1    0.438228   -0.027915    0.103201    11.00000    0.03830    0.03113 =
         0.05436   -0.01654    0.01424   -0.00803
AFIX  43
H62   2    0.412840   -0.091004    0.091057    11.00000   -1.20000
AFIX   0
C63   1    0.406131    0.048410    0.134626    11.00000    0.03069    0.03169 =
         0.04574   -0.01204    0.01367   -0.00643
AFIX  43
H63   2    0.358066    0.037379    0.143388    11.00000   -1.20000
AFIX   0
C64   1    0.442546    0.141033    0.153738    11.00000    0.02688    0.02693 =
         0.02611   -0.00351    0.00610   -0.00245
HKLF 4


REM  cu_20241122_wq_hkP 1 n 1n_heckR = 0.05 New:P21/n
REM wR2 = 0.1099, GooF = S = 1.039, Restrained GooF = 1.047 for all data
REM R1 = 0.0419 for 7829 Fo > 4sig(Fo) and 0.0477 for all 8990 data
REM 671 parameters refined using 163 restraints

END

WGHT      0.0512      2.0918

REM Highest difference peak  0.295,  deepest hole -0.230,  1-sigma level  0.047
Q1    1   0.6429  0.0767  0.3604  11.00000  0.05    0.30
Q2    1   0.7649  0.3187  0.3145  11.00000  0.05    0.23
Q3    1   0.7510  0.1949  0.3006  11.00000  0.05    0.18
Q4    1   0.3860  0.1185  0.2623  11.00000  0.05    0.16
Q5    1   0.5167  0.9783  0.2721  11.00000  0.05    0.16
Q6    1   0.5370  0.8573  0.5563  11.00000  0.05    0.15
Q7    1   0.3970  0.6174  0.6739  11.00000  0.05    0.15
;
_shelx_res_checksum                4972
_shelx_hkl_file
;
   1   0   0    0.00    0.10
  -1   0   0    0.20    0.10
  -2   0   0  234.78    7.20
  -3   0   0    0.70    0.40
  -3   0   0   -0.30    0.60
  -3   0   0    0.70    0.30
   4   0   0  152.38    4.70
  -4   0   0  150.08    4.70
  -4   0   0  151.98    5.10
  -5   0   0    1.00    0.80
  -5   0   0    0.20    0.30
  -5   0   0    0.50    0.40
   5   0   0    0.80    0.30
   6   0   0 1649.33   58.19
  -7   0   0    0.50    0.40
  -7   0   0   -0.50    0.40
  -7   0   0    0.10    0.90
  -8   0   0  789.62   24.70
  -8   0   0  798.02   24.10
  -9   0   0    1.10    1.40
   9   0   0    0.00    0.40
   9   0   0   -0.80    0.40
  -9   0   0   -0.20    0.40
  -9   0   0    0.60    0.60
  10   0   0   41.50    1.80
 -10   0   0   42.00    1.90
 -10   0   0   42.40    2.20
 -10   0   0   43.30    3.10
  10   0   0   43.60    2.00
 -11   0   0   -0.30    0.40
  11   0   0    0.50    0.50
 -11   0   0    1.30    1.70
  11   0   0   -0.30    0.40
 -11   0   0    0.40    0.60
 -12   0   0   24.00    1.90
 -12   0   0   32.70    1.70
  12   0   0   27.70    1.60
  12   0   0   29.80    1.80
 -12   0   0   22.40    3.00
  13   0   0    0.60    0.70
 -13   0   0    2.70    2.30
  13   0   0    0.00    0.50
 -13   0   0   -0.30    0.70
 -13   0   0    0.70    0.70
  13   0   0    0.10    0.60
 -14   0   0   87.79    4.20
  14   0   0  100.89    3.60
 -14   0   0   92.79    3.80
  14   0   0   89.79    3.90
  14   0   0   95.49    3.90
  15   0   0   -0.30    0.70
 -15   0   0    2.20    2.90
  15   0   0   -0.30    0.70
  15   0   0    0.50    0.60
 -15   0   0    0.40    0.70
 -15   0   0   -0.10    0.60
 -16   0   0    1.00    0.90
  16   0   0    1.60    0.90
 -16   0   0   -3.40    3.50
  16   0   0    0.60    0.70
 -16   0   0    2.80    0.80
  17   0   0   -0.30    0.80
 -17   0   0    5.20    4.20
 -17   0   0    0.00    0.90
  17   0   0   -0.20    0.50
  17   0   0   -0.10    0.60
  18   0   0   21.10    1.70
  19   0   0    0.10    0.60
  20   0   0    0.80    0.60
  21   0   0   -0.30    0.50
   0  -1   0    2.60    0.80
  -1  -1   0  837.72   25.70
  -2  -1   0  438.56   13.10
  -3  -1   0 2133.89   62.19
  -3   1   0 2089.99   62.39
  -4  -1   0 1108.79   32.50
  -4   1   0 1066.79   32.60
  -5  -1   0  120.69    3.80
  -5  -1   0  127.19    4.50
  -5  -1   0  120.49    3.90
   5  -1   0  119.99    3.80
   5   1   0  119.39    3.80
  -5   1   0  115.99    4.40
  -5   1   0  117.19    3.80
  -5   1   0  112.09    4.00
  -6  -1   0  177.18    5.80
  -6  -1   0  184.38    5.60
   6  -1   0  179.18    5.60
  -6  -1   0  181.18    6.20
  -6   1   0  180.28    5.60
   6   1   0  175.58    5.60
  -6   1   0  179.48    6.40
  -6   1   0  171.98    5.80
   7  -1   0  150.48    4.90
  -7  -1   0  154.68    5.10
  -7  -1   0  148.49    4.80
  -7  -1   0  153.58    5.60
  -7   1   0  151.48    4.90
  -7   1   0  149.39    5.20
   8  -1   0  421.06   12.90
  -8  -1   0  414.26   12.80
  -8  -1   0  425.96   13.70
  -8  -1   0  416.96   13.10
  -8   1   0  414.46   12.80
   8   1   0  419.86   12.80
  -8   1   0  421.86   13.20
  -8   1   0  431.06   13.90
   9  -1   0   15.90    1.10
   9  -1   0   13.60    1.00
  -9  -1   0   14.10    1.90
  -9  -1   0   13.20    1.10
  -9  -1   0   16.30    1.30
  -9   1   0   14.80    0.90
   9   1   0   14.50    1.10
  -9   1   0   15.00    1.40
  -9   1   0   17.70    2.20
  -9   1   0   14.30    1.00
 -10  -1   0  217.88    8.20
  10  -1   0  218.78    7.20
  10  -1   0  220.88    7.10
 -10  -1   0  225.08    7.10
  10   1   0  215.88    7.10
  10   1   0  235.38    7.20
 -10   1   0  213.88    7.60
 -10   1   0  213.18    7.10
 -10   1   0  223.18    8.60
 -10   1   0  230.08    7.20
 -11  -1   0   21.40    1.30
  11  -1   0   21.00    1.20
  11  -1   0   19.10    1.40
 -11  -1   0   18.00    2.30
 -11  -1   0   20.30    1.60
 -11   1   0   19.20    1.10
 -11   1   0   20.10    1.60
  11   1   0   20.00    1.30
  11   1   0   22.40    1.40
 -11   1   0   20.60    1.40
  12  -1   0   13.30    1.30
  12  -1   0   17.10    1.20
 -12  -1   0   12.30    2.40
 -12  -1   0   13.70    1.20
  12  -1   0   14.90    1.30
 -12  -1   0   15.80    1.60
  12   1   0   14.60    1.20
 -12   1   0   11.10    2.70
  12   1   0   14.60    1.30
 -12   1   0   12.80    1.20
 -12   1   0   14.50    1.00
 -12   1   0   13.00    1.50
  13  -1   0  228.88    7.50
 -13  -1   0  226.68    9.30
  13  -1   0  228.88    7.80
  13  -1   0  227.98    7.90
 -13  -1   0  233.78    7.70
 -13  -1   0  236.28    8.20
  13   1   0  222.28    8.00
 -13   1   0  227.08    9.90
 -13   1   0  223.38    8.30
 -13   1   0  233.88    7.80
  13   1   0  236.48    7.80
  13   1   0  236.18    7.60
 -13   1   0  228.58    7.30
  14  -1   0   -0.60    0.60
  14  -1   0   -0.30    0.60
 -14  -1   0    0.20    0.80
 -14  -1   0   -2.40    2.30
 -14  -1   0    0.60    0.50
 -14   1   0    0.60    0.90
  14   1   0    0.80    0.70
 -14   1   0    3.10    3.30
  14   1   0    0.30    0.60
 -14   1   0   -0.10    0.60
  14   1   0    0.60    0.80
  15  -1   0   43.40    2.50
 -15  -1   0   46.70    4.80
 -15  -1   0   40.20    2.60
  15  -1   0   43.40    2.00
  15  -1   0   45.60    2.50
  15   1   0   46.90    2.70
  15   1   0   45.70    2.20
 -15   1   0   34.30    4.60
 -15   1   0   41.50    2.40
 -15   1   0   43.30    2.90
  16  -1   0   14.00    1.50
  16  -1   0   14.10    1.60
  16  -1   0   16.30    1.20
 -16  -1   0   14.30    1.60
 -16  -1   0    9.70    3.30
 -16   1   0   12.00    1.30
  16   1   0   15.60    1.60
  16   1   0   13.60    1.30
  16   1   0   13.00    1.40
 -16   1   0   13.70    1.90
 -16   1   0   12.30    4.90
 -17  -1   0   10.50    3.50
 -17  -1   0    8.20    1.40
  17  -1   0   12.10    1.50
  17  -1   0   11.70    1.40
  17   1   0   11.70    1.40
 -17   1   0   12.30    5.60
  17   1   0    9.20    1.50
 -17   1   0    7.10    1.60
 -17   1   0    8.10    1.70
  18  -1   0    1.00    0.80
  18   1   0    0.90    0.80
  18   1   0   -0.20    0.50
 -18   1   0   -8.00    6.50
  19  -1   0   17.20    1.60
  19   1   0   14.70    1.10
  20  -1   0   34.50    1.90
  20   1   0   34.40    1.90
  21  -1   0    0.80    0.50
   0   2   0    1.10    0.10
   0   2   0    0.70    0.10
   1  -2   0  168.48    5.20
  -1   2   0  164.58    5.00
  -2  -2   0 1067.99   31.50
  -3  -2   0 1255.37   37.10
  -4  -2   0  136.39    4.20
  -4  -2   0  142.59    4.40
   4  -2   0  132.99    4.30
  -4  -2   0  142.99    4.60
  -4   2   0  138.79    4.30
   4   2   0  136.29    4.20
  -4   2   0  133.29    4.90
   5  -2   0   39.70    1.50
  -5  -2   0   35.10    1.80
  -5  -2   0   38.30    1.40
  -5  -2   0   39.80    1.90
  -5   2   0   40.10    2.80
  -5   2   0   41.10    1.50
   5   2   0   40.30    1.50
  -6  -2   0  107.39    3.50
   6  -2   0  109.99    3.60
  -6  -2   0  111.79    3.70
  -6  -2   0  109.69    4.10
   6   2   0  111.39    3.60
  -6   2   0  110.79    3.60
  -6   2   0  104.49    4.50
  -6   2   0  105.09    3.80
  -7  -2   0   39.90    1.80
  -7  -2   0   40.00    1.60
   7  -2   0   41.60    1.70
  -7  -2   0   42.00    2.20
  -7   2   0   38.50    1.90
  -7   2   0   37.60    1.70
  -7   2   0   35.90    3.00
   7   2   0   40.60    1.60
  -8  -2   0   56.49    2.10
  -8  -2   0   55.99    2.30
   8  -2   0   51.39    2.20
  -8  -2   0   55.29    2.90
   8   2   0   55.49    2.20
  -8   2   0   53.59    2.50
  -8   2   0   55.89    2.10
  -8   2   0   58.19    2.20
   9  -2   0   79.99    3.00
  -9  -2   0   83.19    3.30
  -9  -2   0   83.49    3.00
  -9  -2   0   85.89    3.90
   9  -2   0   84.79    3.10
  -9   2   0   80.09    2.90
  -9   2   0   85.29    3.90
  -9   2   0   81.29    3.10
  -9   2   0   83.09    4.80
   9   2   0   86.69    3.10
 -10  -2   0  121.49    5.20
 -10  -2   0  119.99    4.80
 -10  -2   0  123.19    4.50
  10  -2   0  118.39    4.10
  10  -2   0  126.39    4.30
 -10   2   0  125.89    4.30
 -10   2   0  116.29    4.70
  10   2   0  123.59    4.20
 -10   2   0  115.29    6.20
 -10   2   0  120.29    4.10
  10   2   0  122.29    4.30
 -11  -2   0   34.80    1.70
  11  -2   0   32.60    1.80
 -11  -2   0   33.30    2.80
 -11  -2   0   32.60    1.90
  11  -2   0   34.20    1.60
 -11   2   0   31.90    3.50
 -11   2   0   32.10    1.50
  11   2   0   34.20    1.70
 -11   2   0   35.70    1.80
  11   2   0   33.10    1.80
 -11   2   0   34.10    2.10
 -12  -2   0   65.19    3.00
 -12  -2   0   60.59    2.60
  12  -2   0   66.59    3.10
  12  -2   0   67.99    3.10
 -12  -2   0   61.19    4.00
 -12   2   0   63.19    3.30
 -12   2   0   62.59    2.80
  12   2   0   67.79    2.70
 -12   2   0   64.39    2.60
  12   2   0   68.49    2.90
 -12   2   0   62.79    5.50
  13  -2   0   64.89    3.10
 -13  -2   0   69.49    3.30
 -13  -2   0   56.89    4.60
  13  -2   0   67.39    3.00
  13   2   0   72.49    2.90
 -13   2   0   74.49    3.70
 -13   2   0   70.39    2.70
  13   2   0   72.69    3.10
 -13   2   0   60.19    6.60
 -13   2   0   70.19    3.10
 -14  -2   0   39.40    4.10
 -14  -2   0   42.00    2.50
  14  -2   0   44.30    2.40
  14  -2   0   44.00    2.40
  14  -2   0   42.70    1.90
  14   2   0   44.70    2.40
 -14   2   0   37.70    5.20
 -14   2   0   35.00    3.80
 -14   2   0   43.50    1.90
 -14   2   0   41.30    2.30
  14   2   0   43.50    2.20
 -15  -2   0   25.20    2.00
 -15  -2   0   25.30    3.40
  15  -2   0   27.00    2.70
  15  -2   0   22.20    1.90
  15   2   0   21.60    2.10
 -15   2   0   19.20    5.30
 -15   2   0   27.60    2.40
  16  -2   0   46.20    2.60
 -16  -2   0   34.80    4.70
  16  -2   0   44.80    2.50
 -16  -2   0   44.00    2.70
 -16   2   0   40.40    6.70
  16   2   0   47.80    2.30
 -16   2   0   41.80    2.50
  16   2   0   47.80    2.60
  16   2   0   42.10    2.60
 -17  -2   0    3.80    3.10
  17  -2   0   10.30    1.70
 -17  -2   0    9.60    1.40
  17   2   0    6.30    1.20
  17   2   0   10.40    1.10
  17   2   0    6.70    1.60
 -17   2   0   10.80    1.60
  18  -2   0    0.10    0.70
  18   2   0   -0.60    0.50
  19  -2   0    9.10    1.20
  19   2   0    6.50    0.80
  20  -2   0   24.20    1.60
  20   2   0   22.90    1.20
  21  -2   0   11.00    1.00
   0   3   0    0.40    0.10
   0   3   0    0.90    0.10
  -1   3   0   53.09    1.70
   2  -3   0  253.77    7.50
  -2  -3   0  266.57    7.50
   2   3   0  233.58    7.50
   3  -3   0  483.05   15.30
  -3  -3   0  509.85   14.80
  -4  -3   0    4.00    0.60
  -4  -3   0    4.60    0.50
   4  -3   0    4.60    0.50
   4   3   0    4.10    0.40
  -4   3   0    4.00    0.40
   5  -3   0   30.90    1.30
  -5  -3   0   30.20    1.30
  -5  -3   0   29.10    1.10
  -5  -3   0   33.20    1.60
  -5   3   0   30.70    1.30
   5   3   0   29.90    1.20
   6  -3   0    2.80    0.50
  -6  -3   0    4.00    0.50
  -6  -3   0    2.60    0.80
   6   3   0    3.40    0.40
  -6   3   0    2.60    2.00
  -6   3   0    2.40    0.50
  -7  -3   0  108.29    3.70
  -7  -3   0  109.49    3.90
  -7  -3   0  112.09    4.10
   7  -3   0  105.49    3.60
   7   3   0  106.89    3.60
  -7   3   0  101.79    5.20
  -7   3   0  100.79    4.00
  -7   3   0  103.79    3.60
  -8  -3   0  148.99    4.80
  -8  -3   0  153.68    5.00
  -8  -3   0  152.58    5.50
   8  -3   0  144.69    4.90
   8   3   0  152.18    4.90
  -8   3   0  147.79    5.00
  -8   3   0  145.99    5.40
  -8   3   0  139.89    6.80
  -9  -3   0    6.60    0.80
   9  -3   0    6.80    0.80
  -9  -3   0    6.50    0.60
  -9  -3   0    6.90    1.30
  -9   3   0    5.20    0.70
  -9   3   0    7.40    0.70
   9   3   0    7.30    0.80
   9   3   0    4.20    0.60
  -9   3   0    6.00    0.90
 -10  -3   0   58.29    2.30
 -10  -3   0   63.49    2.70
 -10  -3   0   65.19    3.40
  10  -3   0   60.19    2.60
 -10   3   0   65.89    2.60
  10   3   0   66.39    2.60
 -10   3   0   47.70    5.50
  10   3   0   62.79    2.50
 -10   3   0   61.99    2.40
  11  -3   0   25.40    1.60
 -11  -3   0   29.80    1.70
  11  -3   0   26.70    1.70
  11  -3   0   22.20    1.60
 -11  -3   0   30.10    2.70
  11   3   0   22.90    1.50
 -11   3   0   25.60    3.90
 -11   3   0   25.30    1.40
  12  -3   0   10.20    1.20
 -12  -3   0    8.80    1.20
 -12  -3   0    9.10    1.90
  12  -3   0   11.20    1.30
  12   3   0    9.20    1.10
 -12   3   0    8.80    1.10
 -12   3   0    9.30    0.90
  12   3   0   10.40    1.00
  13  -3   0   12.50    1.30
 -13  -3   0   14.60    1.50
  13  -3   0   11.50    1.30
 -13  -3   0   15.30    2.30
 -13   3   0   13.20    1.10
 -13   3   0   20.20    5.10
  13   3   0   13.30    1.40
 -13   3   0   13.20    1.30
  13   3   0   12.90    1.30
  14  -3   0    0.00    0.70
 -14  -3   0   -1.40    1.80
 -14  -3   0   -0.50    0.70
  14  -3   0    0.60    0.80
  14   3   0    1.20    0.80
  14   3   0    0.10    0.60
 -14   3   0    1.40    0.80
 -14   3   0   -0.20    0.50
 -15  -3   0   50.19    4.40
  15  -3   0   50.59    2.90
  15  -3   0   54.69    2.80
 -15   3   0   52.19    2.80
  15   3   0   53.19    2.70
  15   3   0   57.59    2.60
 -16  -3   0   16.00    1.60
 -16  -3   0   11.00    2.90
  16  -3   0   16.40    1.70
  16  -3   0   18.00    1.70
  16   3   0   14.60    1.40
 -16   3   0   16.30    1.70
  16   3   0   19.10    1.80
 -17  -3   0    4.10    2.70
  17  -3   0    2.10    1.00
  17  -3   0    2.90    1.10
 -17  -3   0    0.50    0.70
 -17   3   0    2.80    0.90
  17   3   0    1.50    0.80
  17   3   0    2.90    0.80
  18  -3   0    1.00    0.70
 -18  -3   0    1.20    3.00
  19  -3   0    7.00    1.10
  19   3   0    7.30    0.80
  20  -3   0    1.00    0.60
  20   3   0    0.60    0.50
  21  -3   0    0.50    0.40
   0   4   0  258.57    7.70
   1  -4   0  391.66   13.80
   1  -4   0  362.76   14.30
   2   4   0    0.20    0.10
  -2   4   0    0.30    0.20
   2   4   0    0.50    0.10
   3  -4   0  749.33   23.20
   3  -4   0  791.12   23.60
  -3  -4   0  795.02   22.90
  -4  -4   0  196.48    5.90
   4  -4   0  195.98    6.90
   4  -4   0  187.58    6.00
  -4  -4   0  198.58    6.10
  -4   4   0  196.38    6.00
   4   4   0  193.38    5.90
  -5  -4   0    5.70    0.70
   5  -4   0    5.10    0.50
  -5  -4   0    5.20    0.50
   5   4   0    4.50    0.40
  -5   4   0    4.30    0.60
   6  -4   0    3.00    0.50
  -6   4   0    1.00    0.40
   6   4   0    1.00    0.40
  -7  -4   0   49.20    1.90
   7  -4   0   45.30    1.90
  -7  -4   0   49.80    2.30
  -7   4   0   49.30    2.00
  -7   4   0   43.70    5.20
  -7   4   0   44.70    1.80
   7   4   0   49.00    1.90
   8  -4   0  131.99    4.70
  -8  -4   0  135.49    4.40
  -8  -4   0  136.79    4.90
  -8  -4   0  122.69    4.30
  -8   4   0  124.69    7.50
  -8   4   0  129.69    4.30
   8   4   0  131.99    4.40
  -8   4   0  130.29    4.50
  -9  -4   0   75.39    3.50
   9  -4   0   73.39    2.80
  -9  -4   0   74.79    2.90
  -9   4   0   77.19    8.70
  -9   4   0   72.79    2.70
   9   4   0   70.79    2.70
   9   4   0   74.19    2.80
  -9   4   0   72.79    2.90
 -10  -4   0  293.37    9.60
  10  -4   0  270.77    8.80
  10  -4   0  264.77    8.90
 -10  -4   0  281.97    8.90
 -10   4   0  269.97    8.90
 -10   4   0  271.97    8.70
  10   4   0  275.87    8.80
  10   4   0  265.97    8.70
  11  -4   0    0.40    0.60
 -11  -4   0    1.70    0.60
  11  -4   0    0.50    0.60
 -11  -4   0    0.50    1.20
  11   4   0    0.20    0.50
  11   4   0    0.50    0.50
 -11   4   0    1.70    0.60
 -11   4   0    0.90    0.50
 -12  -4   0   77.39    3.20
 -12  -4   0   68.49    4.90
  12  -4   0   73.29    3.20
  12  -4   0   68.59    3.10
 -12   4   0   78.19    3.30
  12   4   0   78.09    3.20
  12   4   0   78.09    3.10
 -12   4   0   78.89    3.00
  13  -4   0  207.48    7.60
  13  -4   0  220.98    7.70
 -13  -4   0  217.38    8.50
  13  -4   0  206.88    7.40
 -13  -4   0  223.78    7.50
 -13   4   0  225.28    7.20
 -13   4   0  227.18    7.60
  13   4   0  214.88    7.40
  13   4   0  216.38    7.30
  14  -4   0   47.40    2.80
 -14  -4   0   58.69    4.00
  14  -4   0   50.09    2.70
  14  -4   0   58.69    2.80
 -14  -4   0   55.19    2.70
  14   4   0   54.99    2.90
  14   4   0   49.20    2.50
 -14   4   0   52.39    2.30
 -14   4   0   58.19    2.80
  15  -4   0   -0.40    0.60
 -15  -4   0    0.80    0.70
  15  -4   0    0.80    0.80
 -15  -4   0    1.70    2.00
 -15   4   0    0.90    0.60
  15   4   0    0.80    0.60
 -15   4   0    1.50    0.80
  15   4   0    0.30    0.70
 -16  -4   0   19.10    2.90
 -16  -4   0   27.30    1.80
  16  -4   0   26.30    1.90
  16  -4   0   19.20    1.80
  16   4   0   22.90    1.80
  16   4   0   24.80    1.70
 -16   4   0   23.90    1.40
 -16   4   0   20.50    1.80
  17  -4   0    0.60    0.80
 -17  -4   0    0.20    0.60
 -17  -4   0   -1.20    2.50
  17   4   0    0.60    0.60
  18  -4   0   -0.10    0.60
  19  -4   0   60.39    2.80
  19   4   0   67.79    2.60
  20  -4   0   28.90    1.60
  20   4   0   31.30    1.50
  21  -4   0    0.00    0.40
   0   5   0    0.30    0.20
   0   5   0    0.60    0.20
  -1   5   0   28.90    1.00
   2  -5   0  441.56   17.00
   3   5   0   17.40    0.70
  -3   5   0   17.50    0.80
   3   5   0   16.70    0.70
   4  -5   0   41.50    1.40
  -4   5   0   41.00    1.70
   4   5   0   41.50    1.40
   5  -5   0   15.90    2.30
   5  -5   0   14.70    1.10
  -5  -5   0   16.20    0.70
  -5  -5   0   15.60    1.00
   5  -5   0   16.40    0.80
  -5   5   0   16.30    0.90
   5   5   0   16.40    0.80
  -6  -5   0    1.50    0.40
   6  -5   0    1.20    0.40
   6  -5   0    2.80    3.20
  -6  -5   0    0.80    0.50
   6   5   0    2.20    0.40
  -6   5   0    0.80    0.40
  -6   5   0    1.00    0.50
   7  -5   0  285.97    9.10
  -7  -5   0  306.77    9.00
  -7  -5   0  299.97    9.30
  -7   5   0  297.87    9.20
   7   5   0  297.07    9.00
  -7   5   0  271.97    9.00
  -8  -5   0   14.60    0.90
   8  -5   0   12.90    1.00
  -8  -5   0   13.80    1.40
   8   5   0   13.50    0.90
  -8   5   0   12.90    1.10
   8   5   0   12.50    0.90
  -8   5   0   13.60    0.90
   9  -5   0   35.00    1.80
  -9  -5   0   36.90    1.60
  -9  -5   0   33.00    2.20
   9  -5   0   35.00    1.70
  -9   5   0   35.00    1.60
   9   5   0   32.80    1.60
  -9   5   0   38.50    1.80
   9   5   0   34.60    1.60
  10  -5   0   49.30    2.40
 -10  -5   0   58.39    2.30
  10  -5   0   51.19    2.80
 -10  -5   0   57.69    3.00
  10  -5   0   52.49    2.30
  10   5   0   50.89    2.20
 -10   5   0   53.49    2.20
 -10   5   0   52.29    2.40
  11  -5   0    3.50    0.60
 -11  -5   0    5.20    0.80
  11  -5   0    4.80    1.10
  11  -5   0    6.00    1.00
 -11   5   0    5.60    0.90
 -11   5   0    6.00    0.80
  11   5   0    5.60    0.80
  11   5   0    4.70    0.80
  12  -5   0   33.70    2.00
 -12  -5   0   34.00    1.80
  12  -5   0   35.20    2.30
 -12  -5   0   32.20    2.80
 -12   5   0   36.80    2.10
  12   5   0   33.50    1.80
 -12   5   0   35.90    1.80
  12   5   0   33.00    1.90
  13  -5   0    1.60    0.90
 -13  -5   0    1.20    1.50
  13  -5   0    2.50    0.90
 -13  -5   0    1.90    0.70
 -13   5   0    1.10    0.80
 -13   5   0    1.60    0.60
  13   5   0    1.40    0.70
  13   5   0    0.40    0.60
  14  -5   0   61.69    3.00
 -14  -5   0   56.69    2.90
  14  -5   0   62.19    3.00
 -14  -5   0   58.79    3.90
 -14   5   0   62.79    2.60
  14   5   0   62.59    2.90
  14   5   0   61.89    2.80
 -14   5   0   59.09    3.00
  15  -5   0    5.20    0.90
 -15  -5   0    4.20    2.00
 -15  -5   0    6.00    0.90
  15  -5   0    5.60    1.20
 -15   5   0    6.40    0.90
 -15   5   0    6.90    1.20
  15   5   0    5.70    0.90
  15   5   0    5.10    1.00
 -16  -5   0   30.90    3.60
  16   5   0   38.60    2.30
  16   5   0   38.00    2.10
 -16   5   0   38.20    2.40
 -16   5   0   39.70    1.90
  17  -5   0   84.29    3.60
  17   5   0   86.29    3.40
  18  -5   0    6.70    0.90
  19  -5   0   31.00    2.40
  19   5   0   37.00    1.70
  20  -5   0    0.20    0.50
  20   5   0    0.10    0.40
   0   6   0    8.30    0.40
   0   6   0    8.10    0.40
  -1   6   0   31.20    1.30
  -1   6   0   37.60    1.20
  -2   6   0  202.78    6.20
   3   6   0    0.90    0.20
  -3   6   0    0.50    0.30
   3   6   0    0.90    0.20
   4   6   0  285.37    8.60
  -4   6   0  288.57    8.80
   5   6   0    1.40    0.30
  -5   6   0    1.60    0.40
  -6   6   0  122.99    4.10
   6   6   0  118.49    3.90
  -7  -6   0  159.48    4.70
  -7  -6   0  154.58    4.90
  -7  -6   0  159.78    4.90
  -7   6   0  143.29    5.00
  -7   6   0  154.88    5.20
   7   6   0  147.59    4.90
   8  -6   0   35.10    2.30
  -8  -6   0   39.10    1.40
  -8  -6   0   35.60    1.60
   8  -6   0   35.70    1.80
  -8  -6   0   38.80    1.80
  -8  -6   0   38.10    2.10
  -8   6   0   38.90    1.70
   8   6   0   35.40    2.10
   8   6   0   36.00    1.60
  -8   6   0   34.50    1.80
  -9  -6   0    8.80    1.50
   9  -6   0   14.40    2.40
   9  -6   0   10.50    1.10
  -9  -6   0   10.20    1.10
  -9  -6   0    9.40    0.80
  -9  -6   0   10.00    0.70
   9   6   0   10.80    1.00
  -9   6   0    9.10    1.00
   9   6   0   12.00    1.00
  -9   6   0   10.00    1.00
 -10  -6   0   10.20    1.90
  10  -6   0   11.40    1.20
  10  -6   0    8.20    1.20
 -10  -6   0   10.70    1.60
 -10  -6   0   11.40    0.90
 -10  -6   0   10.00    0.80
  10   6   0   10.40    1.00
 -10   6   0   11.90    1.20
 -10   6   0   10.90    1.00
  10   6   0    9.30    1.20
 -11  -6   0   38.90    1.80
  11  -6   0   39.90    2.10
  11  -6   0   40.20    2.50
 -11  -6   0   40.00    2.50
  11   6   0   35.80    1.90
 -11   6   0   42.00    2.00
  11   6   0   39.00    2.00
 -11   6   0   40.10    2.20
  12  -6   0    4.40    1.10
 -12  -6   0    3.20    1.30
  12  -6   0    2.80    0.80
 -12  -6   0    2.90    0.60
  12   6   0    3.20    0.70
 -12   6   0    4.70    0.80
  12   6   0    2.60    0.70
 -12   6   0    1.80    0.80
  13  -6   0   36.90    2.20
 -13  -6   0   37.30    2.70
  13  -6   0   37.70    2.40
 -13   6   0   34.80    2.20
 -13   6   0   36.50    1.90
  13   6   0   37.40    2.80
  13   6   0   38.40    2.30
  14  -6   0   20.40    1.80
  14  -6   0   20.00    1.60
 -14  -6   0   19.00    1.20
 -14   6   0   19.00    1.80
  14   6   0   19.60    1.50
 -14   6   0   20.80    1.50
  14   6   0   18.80    1.60
  15  -6   0    0.00    0.60
 -15  -6   0    1.30    1.60
 -15  -6   0    0.70    0.40
 -15   6   0    0.20    0.60
 -15   6   0    1.20    0.80
  15   6   0    1.00    0.70
  16  -6   0    0.20    0.70
 -16   6   0    0.20    0.50
  16   6   0    1.00    0.60
  17  -6   0    5.60    0.90
  17   6   0    6.10    0.90
 -17   6   0    5.60    0.70
  18  -6   0    1.10    0.60
  19  -6   0    5.30    0.70
  19   6   0    3.10    0.70
  20  -6   0   -0.10    0.40
  20   6   0    0.50    0.40
   0   7   0    0.20    0.20
   0   7   0    0.10    0.10
  -1   7   0   12.70    0.60
  -2   7   0   78.49    2.60
  -3   7   0  163.18    5.20
  -4   7   0    0.90    0.40
  -5   7   0  468.05   13.90
  -5   7   0  441.46   14.40
   6  -7   0  142.49    5.50
  -6   7   0  146.29    4.90
  -6   7   0  136.99    4.70
   6   7   0  148.09    4.60
   7  -7   0   16.70    1.10
  -7   7   0   15.10    1.00
  -7   7   0   20.50    2.00
   7   7   0   16.60    0.90
   8  -7   0   21.50    1.40
   8  -7   0   22.30    1.80
   8   7   0   16.10    1.30
  -8   7   0   21.80    1.30
   8   7   0   22.80    1.20
  -8   7   0   23.00    1.40
   9  -7   0   27.70    1.60
   9  -7   0   28.00    2.00
  -9   7   0   26.30    1.50
   9   7   0   22.30    1.30
  -9   7   0   25.40    1.60
   9   7   0   23.90    1.40
  10  -7   0    2.80    0.80
  10  -7   0    6.70    1.20
 -10   7   0    5.10    0.80
  10   7   0    4.50    0.70
 -10   7   0    4.60    0.80
  10   7   0    3.80    0.70
  11  -7   0   68.29    2.90
 -11   7   0   65.49    2.70
  11   7   0   59.09    2.60
 -11   7   0   62.49    2.90
  11   7   0   60.69    2.60
  12  -7   0   15.10    1.60
  12  -7   0   16.10    1.50
 -12   7   0   11.00    1.10
 -12   7   0    9.90    1.20
  13  -7   0    5.60    1.20
  13  -7   0    6.30    1.00
 -13   7   0    6.80    0.90
  13   7   0    6.70    0.90
  13   7   0    7.20    1.00
 -13   7   0    5.20    1.00
  14  -7   0   37.50    2.80
  14  -7   0   41.80    2.30
 -14   7   0   43.10    2.10
  14   7   0   41.70    2.10
  14   7   0   36.60    2.70
 -14   7   0   40.60    2.40
  15  -7   0   56.19    2.70
  15  -7   0   54.59    2.70
  15   7   0   62.59    2.70
 -15   7   0   60.19    2.60
  16  -7   0    4.30    0.80
 -16   7   0    5.50    0.80
  16   7   0    5.90    0.90
  17  -7   0    0.60    0.60
  17   7   0   -0.20    0.50
 -17   7   0    1.00    0.50
  18  -7   0    0.80    0.50
  18   7   0    1.70    0.60
  19  -7   0    6.40    0.70
  19   7   0    6.30    0.70
   1  -8   0   59.29    2.90
  -1   8   0   56.29    2.20
   2  -8   0   93.09    3.90
  -2   8   0   91.69    3.00
   3  -8   0   42.40    2.40
  -3   8   0   40.30    1.60
  -4  -8   0   53.59    3.30
  -4   8   0   59.29    2.20
   5  -8   0    5.30    1.10
  -5  -8   0    5.70    1.00
  -5   8   0    6.10    0.70
  -5   8   0    6.50    0.70
   6  -8   0   93.69    4.10
   6  -8   0   98.99    3.70
  -6  -8   0   92.89    3.90
  -6   8   0   91.59    3.40
  -6   8   0   91.39    3.40
   7  -8   0   84.09    3.80
   7  -8   0   81.89    3.10
  -7   8   0   82.29    3.20
   7   8   0   79.09    2.70
  -7   8   0   81.69    3.00
   8  -8   0    5.80    1.20
  -8  -8   0    7.20    1.20
   8  -8   0    8.10    0.90
  -8   8   0    7.20    1.00
   8   8   0    5.70    0.60
  -8   8   0    8.10    0.90
   9  -8   0  143.69    6.00
   9  -8   0  153.58    5.20
   9   8   0  137.39    4.90
  -9   8   0  150.98    5.10
  -9   8   0  151.98    5.30
   9   8   0  140.49    4.80
  10  -8   0   31.80    1.80
  10  -8   0   32.20    2.30
 -10   8   0   34.70    1.80
 -10   8   0   36.80    2.00
  10   8   0   31.70    1.60
  10   8   0   30.90    1.70
  11  -8   0    6.00    1.30
  11  -8   0    5.40    0.90
 -11   8   0    7.70    1.20
 -11   8   0    6.70    1.00
  12  -8   0   16.60    1.50
  12  -8   0   19.50    2.00
 -12   8   0   17.70    1.40
  12   8   0   14.00    1.30
 -12   8   0   14.50    1.50
  12   8   0   14.50    1.20
  13  -8   0    3.00    0.80
  13  -8   0    3.70    1.10
  13   8   0    1.90    0.70
 -13   8   0    4.30    0.80
 -13   8   0    5.00    1.10
  14  -8   0   10.50    1.10
  14  -8   0   11.30    1.40
  14   8   0    9.70    1.10
 -14   8   0    9.80    1.10
  15  -8   0   14.30    1.30
  15  -8   0   15.20    1.50
  15   8   0   15.60    1.30
 -15   8   0   12.90    1.20
  16  -8   0   19.20    1.40
 -16   8   0   18.70    1.30
  16   8   0   20.70    1.40
  17  -8   0   33.80    1.90
 -17   8   0   30.70    1.70
  18  -8   0   54.49    2.20
  18   8   0   53.89    2.20
   0  -9   0    0.90    0.80
  -1  -9   0    4.20    1.00
   1  -9   0    4.80    1.10
  -2  -9   0   96.79    4.20
   2  -9   0  101.89    4.30
  -2   9   0   99.79    3.20
   3  -9   0    1.30    0.80
  -3  -9   0    1.70    0.80
  -3   9   0    1.40    0.40
   4  -9   0   18.70    1.80
  -4  -9   0   21.00    1.80
  -4   9   0   18.90    1.10
  -4   9   0   18.20    1.30
   5  -9   0   10.00    1.40
  -5  -9   0    7.40    1.20
  -5   9   0    9.50    0.90
  -5   9   0    9.00    0.90
  -6  -9   0    2.00    0.90
   6  -9   0    4.50    1.10
   6  -9   0    4.50    0.60
  -6   9   0    2.40    0.60
  -6   9   0    3.90    0.60
  -7  -9   0   30.80    2.10
   7  -9   0   29.40    1.50
  -7   9   0   28.40    1.50
  -7   9   0   27.80    1.60
   8  -9   0   46.70    2.80
   8  -9   0   47.90    2.30
  -8  -9   0   45.70    2.60
  -8   9   0   48.00    2.30
  -8   9   0   48.20    2.20
   9  -9   0   36.10    1.80
   9  -9   0   35.50    2.50
   9   9   0   37.00    1.80
  -9   9   0   37.30    2.30
  -9   9   0   42.60    2.30
  10  -9   0    0.20    0.50
  10  -9   0   -0.10    0.90
  10   9   0   -0.10    0.50
 -10   9   0    0.10    0.60
 -10   9   0    0.10    0.60
  11  -9   0    9.60    1.50
  11  -9   0    9.70    1.10
  11   9   0    9.30    1.00
 -11   9   0    8.70    1.00
 -11   9   0    6.80    1.00
  12  -9   0    8.70    2.10
  12  -9   0   11.00    1.50
  12   9   0    9.60    1.00
 -12   9   0    9.10    1.00
 -12   9   0    7.50    1.20
  13  -9   0   23.90    2.00
  13  -9   0   25.60    1.50
 -13   9   0   22.60    1.50
  13   9   0   24.30    1.50
  14  -9   0    1.60    0.80
  14  -9   0    1.00    0.60
 -14   9   0    1.90    0.60
  14   9   0    2.80    0.70
  15  -9   0   12.80    1.30
  15  -9   0   12.70    1.10
 -15   9   0   11.90    1.10
  15   9   0   13.60    1.20
  16  -9   0    6.80    0.70
 -16   9   0    7.30    0.80
  17  -9   0    1.40    0.40
  17   9   0    1.50    0.50
 -17   9   0    1.60    0.40
   0 -10   0   33.00    2.30
   1 -10   0   24.90    2.10
  -1 -10   0   23.60    2.10
   2 -10   0   41.70    2.70
  -2 -10   0   43.80    2.70
  -3 -10   0   67.59    3.40
   4 -10   0    7.40    1.30
  -4  10   0    9.90    0.90
  -4  10   0    8.80    0.70
  -5 -10   0   69.89    4.00
   5 -10   0   75.19    3.60
  -5  10   0   67.89    2.70
  -5  10   0   71.39    2.70
   6 -10   0   17.30    1.90
  -6 -10   0   14.70    1.60
  -6  10   0   15.20    1.20
  -6  10   0   17.00    1.20
  -7 -10   0   11.90    1.40
   7 -10   0   10.40    1.50
  -7  10   0    9.80    1.20
  -7  10   0   10.80    1.30
   8 -10   0  140.19    5.70
  -8  10   0  145.29    4.90
  -8  10   0  133.29    5.00
  -9 -10   0    0.60    0.70
   9 -10   0    3.70    1.10
   9 -10   0    3.00    0.50
  -9  10   0    2.80    0.80
  -9  10   0    3.30    0.70
  10 -10   0   85.59    4.10
  10  10   0   87.59    3.30
 -10  10   0   87.99    3.40
  11 -10   0   18.70    1.20
  11 -10   0   23.40    2.20
  11  10   0   17.80    1.30
 -11  10   0   19.60    1.40
  12 -10   0   49.10    2.00
  12 -10   0   49.30    2.80
 -12  10   0   49.90    2.30
  12  10   0   51.99    2.30
  13 -10   0    6.00    0.70
  13 -10   0    6.50    1.10
  13  10   0    4.60    0.70
 -13  10   0    5.20    0.80
  14 -10   0    0.70    0.50
  14 -10   0    1.10    0.70
 -14  10   0    0.50    0.50
  14  10   0    1.60    0.60
  15 -10   0   35.40    1.40
  15 -10   0   34.50    1.90
  15  10   0   35.40    1.80
 -15  10   0   34.80    1.70
 -16  10   0    0.20    0.40
  16  10   0   -0.10    0.40
   0 -11   0    1.30    1.00
   1 -11   0   37.70    2.60
  -1 -11   0   37.80    2.60
  -2 -11   0  378.46   12.70
   2 -11   0  372.46   12.70
   3 -11   0   61.99    3.40
  -3 -11   0   61.69    3.30
   4 -11   0  176.48    6.70
  -4 -11   0  167.68    6.60
  -5 -11   0   37.30    2.50
   5 -11   0   42.20    2.70
  -5  11   0   36.20    1.80
  -6 -11   0   12.30    1.50
   6 -11   0   10.80    1.50
  -6  11   0   12.60    1.10
   7 -11   0    7.40    1.30
  -7 -11   0    6.90    1.20
  -7  11   0    7.50    0.90
   9 -11   0    4.50    1.10
  -9  11   0    4.90    0.80
  10 -11   0   56.29    3.10
 -10  11   0   54.29    2.40
  10  11   0   52.49    2.30
  11 -11   0    0.70    0.80
 -11  11   0    1.20    0.60
  11  11   0    1.90    0.60
  12 -11   0   18.40    1.70
 -12  11   0   18.70    1.30
  13 -11   0    6.70    1.00
 -13  11   0    6.40    0.80
  14 -11   0    4.60    0.70
  14  11   0    4.70    0.60
 -14  11   0    5.90    0.80
 -15  11   0   33.10    1.50
  15  11   0   32.60    1.50
   0 -12   0    3.30    1.00
  -1 -12   0   28.80    2.30
   1 -12   0   35.70    2.50
  -2 -12   0  105.39    4.60
   3 -12   0  140.19    5.80
  -3 -12   0  143.29    5.70
   4 -12   0    6.00    1.40
  -4  12   0    5.20    0.80
  -5 -12   0   77.59    3.60
  -5  12   0   79.09    3.00
  -6 -12   0   20.10    1.80
   6 -12   0   22.60    2.00
  -6  12   0   21.50    1.30
   7 -12   0   11.00    1.50
  -7 -12   0   11.90    1.20
  -7  12   0   11.90    1.50
   8 -12   0   26.60    2.10
  -8  12   0   22.60    1.40
   9 -12   0    3.70    1.10
  -9  12   0    2.50    0.60
  10 -12   0    0.50    0.80
 -10  12   0    0.30    0.50
 -11  12   0    3.90    0.70
  12 -12   0    3.60    0.80
  12  12   0    2.30    0.60
 -12  12   0    2.20    0.60
  13 -12   0    1.10    0.60
 -13  12   0    1.80    0.50
   0 -13   0    0.30    0.80
   1 -13   0    1.90    1.00
  -1 -13   0    2.20    1.00
   2 -13   0   10.70    1.60
  -2 -13   0    9.50    1.30
   3 -13   0    1.00    0.80
  -3 -13   0    2.50    1.00
  -4 -13   0   20.90    1.80
   4 -13   0   23.20    2.10
  -4  13   0   24.50    1.30
  -5 -13   0   75.69    3.40
   5 -13   0   74.09    3.60
  -5  13   0   79.29    2.90
   6 -13   0    4.30    1.00
  -6 -13   0    8.90    1.60
  -6  13   0    7.30    0.80
  -7 -13   0   -0.80    0.40
   7 -13   0   -0.30    0.70
  -7  13   0    0.70    0.40
   8 -13   0    2.20    0.90
  -8  13   0    1.60    0.50
   9 -13   0   11.80    1.70
  -9  13   0   15.00    1.10
  10 -13   0    4.90    0.90
 -10  13   0    5.20    0.70
  11 -13   0    1.30    0.60
 -11  13   0    1.90    0.50
 -12  13   0    6.90    0.70
   0 -14   0    2.00    0.80
   1 -14   0   24.20    1.90
  -1 -14   0   25.80    1.90
  -2 -14   0    6.90    1.20
   2 -14   0    6.30    1.00
   3 -14   0    1.00    0.80
  -4 -14   0   33.20    2.00
   4 -14   0   36.60    2.20
  -5 -14   0   28.60    1.70
   5 -14   0   31.00    2.00
  -5  14   0   28.40    1.30
   6 -14   0    0.90    0.80
  -6 -14   0    2.70    0.60
  -6  14   0    1.90    0.50
   7 -14   0   21.50    1.70
  -7  14   0   19.30    1.10
   8 -14   0   17.30    1.50
  -8  14   0   17.60    1.00
   9 -14   0    6.80    1.00
  -9  14   0    6.20    0.90
   0 -15   0   -0.30    0.60
   1 -15   0    3.00    0.70
  -1 -15   0    3.20    0.70
   2 -15   0    8.40    1.00
  -2 -15   0    9.90    1.00
   3 -15   0    0.20    0.60
  -3 -15   0   -0.20    0.50
   4 -15   0   -0.10    0.60
  -4 -15   0    0.00    0.50
   5 -15   0    2.60    0.70
  21   0  -1    2.20    0.90
  20   0  -1   -0.60    0.60
  19   0  -1    6.70    1.10
  18   0  -1    0.50    1.10
  18   0  -1    0.10    0.70
 -18   0   1   -3.10    7.50
  18   0  -1    0.40    0.60
 -17   0   1    5.20    1.20
  17   0  -1    5.50    1.10
 -17   0   1    2.20    4.00
  17   0  -1    5.60    0.80
  17   0  -1    5.50    1.20
  16   0  -1    0.40    0.70
 -16   0   1    0.50    1.20
  16   0  -1   -0.80    0.50
 -16   0   1    0.80    0.70
  16   0  -1    0.10    0.70
 -16   0   1   -0.40    3.40
 -15   0   1   10.30    1.20
 -15   0   1   11.10    3.20
  15   0  -1    8.50    1.20
 -15   0   1   12.10    1.60
  14   0  -1   -0.20    0.60
 -14   0   1    0.50    0.70
  14   0  -1    0.20    0.70
  14   0  -1    0.10    0.50
 -14   0   1    0.50    0.60
 -14   0   1   -0.40    4.00
 -13   0   1   21.50    1.70
 -13   0   1   15.80    2.70
  13   0  -1   17.60    1.30
 -13   0   1   15.30    1.60
  13   0  -1   20.00    1.50
 -12   0   1    0.00    0.70
  12   0  -1   -0.30    0.60
 -12   0   1    0.50    0.50
 -12   0   1   -1.10    2.00
 -11   0   1  144.19    4.90
  11   0  -1  143.69    5.00
  11   0  -1  141.49    4.80
 -11   0   1  142.59    5.50
 -11   0   1  138.19    6.20
 -10   0   1    0.30    0.60
  10   0  -1   -0.60    0.40
 -10   0   1   -0.20    0.40
  10   0  -1   -0.20    0.40
 -10   0   1    0.80    1.50
   9   0  -1  224.88    7.30
  -9   0   1  232.78    7.30
  -9   0   1  240.48    8.50
   9   0  -1  220.88    7.30
  -9   0   1  234.98    7.70
  -8   0   1    2.60    1.30
  -8   0   1    3.80    0.80
  -7   0   1  147.49    5.50
   7   0  -1  143.69    4.70
  -7   0   1  140.39    4.90
  -7   0   1  145.99    4.70
  -6   0   1    1.40    0.50
  -6   0   1    0.40    0.30
  -6   0   1    0.50    0.90
   6   0  -1   -0.10    0.30
  -5   0   1   27.80    1.30
  -5   0   1   27.90    1.70
   5   0  -1   27.10    1.10
  -5   0   1   26.70    1.10
  -4   0   1    0.40    0.40
  -4   0   1   -0.30    0.20
  -4   0   1   -0.20    0.60
   4   0  -1    0.30    0.30
  -3   0   1 2115.49   62.39
  -2   0   1    0.20    0.40
   2   0  -1    0.20    0.10
  -2   0   1   -0.10    0.10
   0   0   1   -0.10    0.10
  -1   0  -1  927.81   27.40
  -2   0  -1    0.70    0.50
  -2   0  -1    0.30    0.20
   2   0   1    0.20    0.20
  -3   0  -1 1006.40   30.00
  -4   0  -1   -0.40    0.20
   4   0   1    0.10    0.30
  -4   0  -1    0.70    0.40
  -4   0  -1    0.20    0.70
  -5   0  -1 3267.87   96.49
  -6   0  -1    0.90    0.90
  -6   0  -1    0.30    0.40
   6   0   1    0.30    0.30
  -6   0  -1    0.00    0.30
   7   0   1    8.90    1.00
  -7   0  -1   11.80    0.80
  -7   0  -1   14.70    1.70
  -8   0  -1    0.00    1.10
  -8   0  -1    0.40    0.50
   8   0   1   -0.20    0.40
  -8   0  -1    0.00    0.50
  -9   0  -1  264.27    9.50
  -9   0  -1  261.37    8.30
   9   0   1  267.77    8.50
   9   0   1  264.07    8.40
  -9   0  -1  263.07    8.70
 -10   0  -1    0.90    0.60
  10   0   1    0.30    0.50
 -10   0  -1    0.50    0.40
  10   0   1   -0.50    0.40
 -10   0  -1    3.30    2.80
 -11   0  -1    4.80    1.90
  11   0   1    7.90    0.80
  11   0   1    7.40    1.00
 -11   0  -1    7.00    0.80
 -11   0  -1    6.60    1.00
  12   0   1   -0.40    0.50
 -12   0  -1   -0.60    0.60
 -12   0  -1   -1.50    2.00
  12   0   1    0.40    0.70
 -12   0  -1   -0.50    0.50
  12   0   1   -0.20    0.60
  13   0   1  123.49    4.90
 -13   0  -1  130.29    5.30
 -13   0  -1  123.29    4.70
 -13   0  -1  132.39    6.80
  13   0   1  131.69    4.80
  13   0   1  125.79    4.50
  14   0   1    0.10    0.60
 -14   0  -1    1.20    2.50
  14   0   1    0.10    0.70
  14   0   1   -0.30    0.70
 -14   0  -1    0.00    0.60
 -14   0  -1   -0.50    0.60
  15   0   1    5.90    1.10
 -15   0  -1    5.90    1.00
  15   0   1    4.00    0.80
 -15   0  -1    2.50    1.10
 -15   0  -1    1.20    3.20
  16   0   1   -0.40    0.70
 -16   0  -1    0.70    0.80
 -16   0  -1   -0.40    0.60
  16   0   1   -0.60    0.60
 -16   0  -1   -0.20    3.70
  17   0   1   -0.60    0.70
 -17   0  -1    2.10    4.50
  17   0   1   -0.30    0.50
 -17   0  -1   -0.80    1.00
  18   0   1    0.60    0.50
 -18   0  -1    0.50    5.10
  18   0   1    0.40    0.80
  19   0   1   21.10    1.80
  20   0   1    0.40    0.60
  21   0   1    0.20    0.50
  21  -1  -1    1.00    0.60
  21   1  -1    0.40    0.60
  20  -1  -1   19.70    1.60
  20   1  -1   17.70    1.40
  19  -1  -1    5.60    1.00
  19   1  -1    4.80    0.70
  19   1  -1    6.20    1.20
 -18  -1   1   49.60    6.40
  18  -1  -1   57.59    2.80
 -18   1   1   40.90    9.10
  18   1  -1   58.39    4.20
  18   1  -1   56.39    2.80
  18   1  -1   55.89    2.40
  17  -1  -1    2.70    0.90
 -17  -1   1    4.60    3.30
  17  -1  -1    3.40    1.00
 -17  -1   1    0.60    0.80
  17   1  -1    3.90    1.00
  17   1  -1    4.70    1.00
 -17   1   1    1.30    1.20
 -17   1   1   -4.90    5.20
 -17   1   1    4.10    1.00
  17   1  -1    2.70    0.70
  16  -1  -1   42.40    2.00
  16  -1  -1   42.00    2.50
 -16  -1   1   35.00    4.20
  16  -1  -1   45.30    2.50
 -16  -1   1   40.90    2.60
 -16   1   1   34.70    3.80
 -16   1   1   41.10    5.30
  16   1  -1   39.90    2.40
 -16   1   1   48.30    2.50
  16   1  -1   43.00    2.50
  15  -1  -1   55.69    2.80
 -15  -1   1   52.39    5.00
 -15  -1   1   57.39    3.10
  15  -1  -1   57.99    2.80
  15  -1  -1   54.69    2.40
  15   1  -1   51.39    3.00
 -15   1   1   43.60    5.10
  15   1  -1   58.79    2.90
  15   1  -1   53.59    2.50
 -15   1   1   53.29    2.70
 -15   1   1   56.09    3.30
  14  -1  -1    1.50    0.80
 -14  -1   1    1.00    2.30
  14  -1  -1    0.90    0.70
 -14  -1   1    1.90    0.70
 -14  -1   1    2.30    0.90
  14   1  -1    1.70    0.70
 -14   1   1    0.70    3.30
  14   1  -1    1.20    0.60
 -14   1   1    2.50    1.40
  14   1  -1    1.70    0.80
 -14   1   1    1.20    0.70
 -13  -1   1   18.60    1.40
 -13  -1   1   18.30    2.60
  13  -1  -1   20.90    1.60
 -13  -1   1   19.50    1.70
  13  -1  -1   19.20    1.30
  13  -1  -1   20.50    1.60
 -13   1   1   19.20    1.20
  13   1  -1   20.20    1.60
  13   1  -1   21.80    1.60
  13   1  -1   20.20    1.40
 -13   1   1   20.20    1.80
 -13   1   1   21.00    1.50
 -13   1   1   13.80    3.00
 -12  -1   1   58.19    2.50
 -12  -1   1   59.09    2.90
  12  -1  -1   56.79    2.70
  12  -1  -1   59.49    2.40
 -12  -1   1   55.49    4.00
  12   1  -1   57.39    2.60
  12   1  -1   58.19    2.50
 -12   1   1   58.19    2.60
 -12   1   1   63.69    4.80
 -12   1   1   59.39    3.00
 -12   1   1   59.19    2.30
  11  -1  -1   67.99    2.80
 -11  -1   1   64.39    2.60
  11  -1  -1   63.79    2.60
 -11  -1   1   65.19    3.80
 -11  -1   1   63.99    2.90
 -11   1   1   65.09    2.50
  11   1  -1   66.99    2.60
 -11   1   1   67.79    2.70
 -11   1   1   67.59    3.10
 -11   1   1   72.59    4.80
  11   1  -1   68.69    2.80
 -10  -1   1  264.37    9.50
 -10  -1   1  256.87    8.30
  10  -1  -1  274.47    8.40
  10  -1  -1  264.47    8.30
 -10  -1   1  260.17    8.70
 -10   1   1  255.37    9.80
 -10   1   1  263.07    8.40
  10   1  -1  259.67    8.30
  10   1  -1  266.97    8.40
 -10   1   1  264.47    8.80
  -9  -1   1   79.69    3.80
  -9  -1   1   82.49    3.20
   9  -1  -1   80.39    2.90
   9  -1  -1   83.19    3.00
  -9   1   1   79.79    4.30
  -9   1   1   79.69    2.80
   9   1  -1   79.69    3.00
  -9   1   1   79.99    3.30
  -9   1   1   83.39    3.00
   9   1  -1   77.09    2.90
  -8  -1   1    9.30    0.90
  -8  -1   1    9.30    0.80
   8  -1  -1    9.70    0.80
  -8  -1   1    9.30    1.30
  -8   1   1   10.30    1.10
  -8   1   1    9.20    1.80
  -8   1   1    9.40    0.80
   8   1  -1    8.80    0.80
  -7  -1   1   53.49    2.20
  -7  -1   1   54.59    2.00
   7  -1  -1   52.69    2.00
  -7  -1   1   56.79    2.80
  -7   1   1   52.59    3.10
   7   1  -1   48.60    2.20
  -7   1   1   51.19    2.20
  -7   1   1   51.29    2.00
  -6  -1   1    1.00    0.30
   6  -1  -1    1.00    0.40
  -6  -1   1    2.40    0.90
  -6  -1   1    0.70    0.40
  -6   1   1    1.60    0.40
  -6   1   1    1.20    0.50
  -6   1   1    1.20    1.00
   6   1  -1    0.90    0.40
  -5   1   1 1458.85   43.60
   4  -1  -1   62.59    2.10
  -4  -1   1   61.39    2.00
  -4  -1   1   63.79    2.20
  -4  -1   1   62.99    2.50
   4   1  -1   60.19    2.00
  -4   1   1   60.29    2.60
  -4   1   1   62.69    2.10
  -3  -1   1  747.43   22.10
  -3   1   1  734.13   22.20
  -2  -1   1    6.90    0.40
   2  -1  -1    6.20    0.40
  -2  -1   1    7.10    0.60
  -2  -1   1    6.50    0.30
  -2   1   1    6.60    0.40
   2   1  -1    6.30    0.30
  -1  -1   1   75.69    2.30
  -1  -1   1   77.79    2.40
   1  -1  -1   75.59    2.30
  -1   1   1   76.19    2.30
   1   1  -1   76.59    2.30
   1   1  -1   70.69    2.30
   0  -1  -1   65.29    2.00
   0  -1   1   66.69    1.90
   0   1  -1   60.39    2.00
   0   1   1   64.89    1.90
   0   1  -1   65.69    2.00
   0   1   1   64.19    1.90
  -1  -1  -1  494.95   14.70
  -2  -1  -1 1744.03   50.09
  -2   1  -1 1658.43   50.39
  -3  -1  -1  110.39    3.80
  -3  -1  -1  111.59    3.50
   3  -1   1  108.29    3.50
  -3  -1  -1  108.69    3.40
  -3   1  -1  109.59    3.40
  -3   1  -1  113.39    4.00
   3   1   1  109.39    3.40
  -4  -1  -1 1451.65   42.80
  -4   1  -1 1431.26   43.00
   5  -1   1  186.98    5.80
  -5  -1  -1  189.58    6.40
  -5  -1  -1  188.08    5.80
  -5  -1  -1  195.58    6.00
  -5   1  -1  184.18    6.20
  -5   1  -1  182.98    5.80
  -5   1  -1  187.88    6.50
   5   1   1  188.98    5.80
  -6  -1  -1  638.54   19.40
  -6   1  -1  616.74   19.00
  -6   1  -1  626.94   19.60
  -7  -1  -1    2.50    0.60
  -7  -1  -1    3.30    1.00
  -7  -1  -1    3.70    0.50
  -7   1  -1    4.10    0.70
  -7   1  -1    5.50    1.40
  -7   1  -1    5.30    0.70
   7   1   1    3.70    0.60
  -8  -1  -1  124.49    4.40
   8  -1   1  123.59    4.20
  -8  -1  -1  128.09    5.10
  -8  -1  -1  122.69    4.10
  -8   1  -1  125.09    4.20
   8   1   1  126.59    4.20
  -8   1  -1  124.09    5.40
   9  -1   1   -0.30    0.40
  -9  -1  -1    0.50    0.60
  -9  -1  -1    0.60    1.20
   9  -1   1    0.50    0.50
   9   1   1    0.60    0.50
  -9   1  -1   -1.00    1.60
  -9   1  -1   -0.20    0.40
  -9   1  -1   -0.50    0.50
   9   1   1   -0.10    0.40
  -9   1  -1    0.20    0.40
  10  -1   1  172.58    5.60
  10  -1   1  170.88    5.70
 -10  -1  -1  171.78    6.00
 -10  -1  -1  167.18    5.60
 -10  -1  -1  171.68    6.90
  10   1   1  173.98    5.70
 -10   1  -1  159.78    6.00
 -10   1  -1  166.38    5.40
  10   1   1  164.68    5.60
 -10   1  -1  163.68    7.10
 -10   1  -1  180.88    5.70
  11  -1   1    2.20    0.60
  11  -1   1    2.80    0.60
 -11  -1  -1    3.30    1.70
 -11  -1  -1    2.80    0.60
 -11  -1  -1    2.60    0.80
 -11   1  -1    2.80    0.50
 -11   1  -1    2.20    1.30
 -11   1  -1   -0.90    2.00
  11   1   1    3.10    0.70
  11   1   1    2.80    0.70
 -11   1  -1    2.20    0.70
 -12  -1  -1   12.30    1.30
  12  -1   1    8.90    1.10
  12  -1   1   14.60    1.80
 -12  -1  -1   15.40    1.20
  12  -1   1   13.20    1.40
 -12  -1  -1    9.90    2.10
 -12   1  -1   14.00    1.00
 -12   1  -1   11.90    1.50
  12   1   1   13.70    1.20
  12   1   1   14.50    1.30
 -12   1  -1   16.40    1.80
 -12   1  -1    9.80    2.90
 -13  -1  -1    4.00    2.20
  13  -1   1    2.10    0.80
  13  -1   1    3.00    0.80
  13  -1   1    2.40    0.70
 -13  -1  -1    3.00    0.90
 -13   1  -1    3.70    1.10
 -13   1  -1    2.00    0.70
 -13   1  -1    1.80    2.90
 -13   1  -1    1.90    0.50
  13   1   1    3.60    0.90
  13   1   1    3.30    0.70
  14  -1   1   25.10    1.80
  14  -1   1   21.40    1.90
  14  -1   1   27.50    1.60
 -14  -1  -1   27.90    3.50
 -14  -1  -1   25.70    2.00
 -14   1  -1   28.80    1.90
  14   1   1   24.90    1.80
  14   1   1   22.10    1.80
  14   1   1   26.50    1.60
 -15  -1  -1   36.90    2.50
 -15  -1  -1   45.70    4.90
  15  -1   1   39.90    2.40
 -15   1  -1   40.40    2.90
 -15   1  -1   42.90    5.40
 -15   1  -1   39.40    2.30
  15   1   1   40.70    2.40
  15   1   1   39.00    3.10
 -16  -1  -1    9.40    3.40
 -16  -1  -1   10.70    1.50
  16  -1   1   13.50    1.60
  16  -1   1   13.70    1.10
  16  -1   1   12.70    1.50
 -16   1  -1   13.40    1.50
  16   1   1   12.70    1.40
  16   1   1   13.70    1.50
 -16   1  -1    9.60    1.40
  16   1   1   13.70    1.30
 -16   1  -1    7.70    5.30
 -17  -1  -1    3.00    3.50
 -17  -1  -1    3.30    1.40
 -17   1  -1    3.20    5.60
 -17   1  -1    4.00    1.10
  17   1   1    4.00    1.30
 -18  -1  -1   -4.60    4.30
  18  -1   1    1.10    0.80
  18   1   1    0.30    0.70
  19  -1   1    5.50    1.00
  19   1   1    4.30    0.60
  19   1   1    5.50    1.00
  20  -1   1   19.30    1.40
  21  -1   1   12.40    1.10
  21  -2  -1    5.10    0.80
  20  -2  -1    1.00    0.70
  20   2  -1    2.40    0.60
  19  -2  -1   19.00    1.70
  19   2  -1   15.80    1.20
  18  -2  -1   17.20    1.50
 -18  -2   1   33.20    6.60
  18   2  -1   19.50    1.90
  18   2  -1   21.50    1.40
 -17  -2   1    4.80    3.10
  17  -2  -1    3.10    0.90
  17  -2  -1    5.60    1.30
 -17  -2   1    4.20    0.90
 -17   2   1    4.10    1.10
  17   2  -1    5.90    1.00
  16  -2  -1   13.70    1.50
  16  -2  -1   13.70    1.50
 -16  -2   1    9.00    3.00
 -16  -2   1   13.60    1.70
 -16   2   1   19.80    6.30
 -16   2   1   14.60    1.60
  16   2  -1   14.10    1.60
  16   2  -1   16.90    1.70
  15  -2  -1   14.10    1.40
 -15  -2   1   21.70    2.00
 -15  -2   1   17.70    3.10
  15  -2  -1   18.80    1.70
  15   2  -1   13.90    1.60
 -15   2   1   18.60    5.30
  15   2  -1   17.30    1.50
 -15   2   1   18.10    1.60
  14  -2  -1   87.59    3.70
 -14  -2   1   85.59    3.90
  14  -2  -1   85.99    3.70
 -14  -2   1   87.49    5.30
  14  -2  -1   89.49    3.20
  14   2  -1   88.79    3.50
  14   2  -1   86.59    3.70
 -14   2   1   79.59    4.40
 -14   2   1   85.89    3.20
 -14   2   1   87.89    3.70
 -14   2   1   93.19    7.80
 -13  -2   1   81.19    4.40
  13  -2  -1   76.99    3.40
  13  -2  -1   79.49    3.00
  13  -2  -1   79.69    3.30
 -13  -2   1   70.39    4.70
 -13   2   1   73.99    3.70
 -13   2   1   78.19    3.30
  13   2  -1   76.69    3.10
 -13   2   1   71.09    5.90
 -13   2   1   74.79    2.90
  13   2  -1   78.29    3.30
 -12  -2   1   24.70    1.40
  12  -2  -1   21.90    1.30
 -12  -2   1   20.50    1.70
 -12  -2   1   20.80    2.50
  12   2  -1   22.10    1.40
 -12   2   1   22.80    3.70
 -12   2   1   22.90    1.50
  12   2  -1   24.70    1.60
 -12   2   1   21.00    1.20
 -11  -2   1  191.18    6.50
  11  -2  -1  195.48    6.60
 -11  -2   1  207.18    6.90
 -11  -2   1  200.58    7.70
 -11   2   1  194.58    8.40
 -11   2   1  190.08    7.10
  11   2  -1  193.98    6.50
  11   2  -1  204.08    6.60
 -11   2   1  199.48    6.40
 -11   2   1  202.08    6.60
  10  -2  -1  237.18    7.70
 -10  -2   1  246.28    8.60
 -10  -2   1  236.58    7.90
 -10   2   1  247.78    7.70
 -10   2   1  235.78    9.40
 -10   2   1  232.68    7.50
  10   2  -1  244.38    7.70
 -10   2   1  231.68    8.10
  10   2  -1  231.48    7.60
  -9  -2   1    6.40    1.50
  -9  -2   1    7.20    0.90
  -9  -2   1    7.30    0.70
   9  -2  -1    6.70    0.80
  -9   2   1    6.50    1.00
  -9   2   1    6.30    1.00
  -9   2   1    6.90    2.20
  -9   2   1    7.00    0.80
   9   2  -1    7.80    0.80
  -8  -2   1   43.60    2.50
  -8  -2   1   42.70    1.70
  -8  -2   1   42.50    1.90
   8  -2  -1   41.50    1.80
  -8   2   1   41.80    1.80
  -8   2   1   45.70    3.50
   8   2  -1   40.60    1.80
  -8   2   1   41.70    1.80
  -8   2   1   44.50    2.10
  -7  -2   1   54.19    2.20
  -7  -2   1   53.89    2.60
  -7  -2   1   54.19    1.90
   7  -2  -1   54.09    2.10
  -7   2   1   53.79    2.10
  -7   2   1   50.39    2.30
  -7   2   1   52.69    3.20
   7   2  -1   52.39    2.00
  -6  -2   1   -0.30    0.30
  -6  -2   1   -0.10    0.30
   6  -2  -1   -0.10    0.30
  -6  -2   1    0.00    0.70
  -6   2   1    0.00    0.30
  -6   2   1    0.50    0.50
  -6   2   1   -1.80    1.40
   6   2  -1   -0.30    0.30
  -5  -2   1 1396.06   41.50
  -4  -2   1 1794.82   51.89
  -4   2   1 1715.13   52.19
  -3  -2   1 1593.74   47.00
  -2  -2   1    9.00    0.50
  -2  -2   1    9.30    0.60
   2  -2  -1    7.10    0.50
   2   2  -1    7.50    0.40
  -1  -2   1   54.29    1.70
   1  -2  -1   54.09    1.90
   1   2  -1   50.49    1.60
  -1   2   1   52.49    1.70
  -1   2   1   53.79    1.70
   0  -2  -1   10.20    0.50
   0   2  -1   11.00    0.40
   0   2   1   10.60    0.40
   0   2  -1   11.00    0.40
   0   2   1   10.60    0.40
   1  -2   1   11.40    0.50
  -1  -2  -1   10.50    0.50
  -1  -2  -1   11.20    0.60
  -1  -2  -1    9.90    0.40
  -1   2  -1   10.70    0.50
   1   2   1   11.50    0.40
  -2  -2  -1 1877.01   55.19
  -3  -2  -1   76.39    2.40
  -3  -2  -1   82.49    2.60
  -3  -2  -1   80.19    2.80
   3   2   1   78.69    2.50
  -3   2  -1   78.39    2.60
  -4  -2  -1  416.86   12.70
  -4  -2  -1  419.56   12.40
  -4   2  -1  402.06   13.10
  -5  -2  -1  363.66   11.20
   5  -2   1  352.76   10.80
  -5  -2  -1  352.26   10.70
  -5  -2  -1  368.96   10.90
  -5   2  -1  342.57   11.30
  -5   2  -1  356.86   11.60
   6  -2   1    1.90    0.40
  -6  -2  -1    1.30    0.30
  -6  -2  -1    1.10    0.70
  -6  -2  -1    2.50    0.50
   6   2   1    1.90    0.40
  -6   2  -1    1.30    0.40
  -6   2  -1    0.00    1.30
  -7  -2  -1  203.28    6.40
  -7  -2  -1  209.78    7.20
   7  -2   1  201.98    6.60
  -7  -2  -1  211.58    6.70
  -7   2  -1  203.68    7.70
  -7   2  -1  206.88    6.90
   7   2   1  212.68    6.50
  -7   2  -1  208.08    6.60
  -8  -2  -1  270.87    8.70
   8  -2   1  270.77    8.50
  -8  -2  -1  281.67    8.40
  -8  -2  -1  275.17    9.30
  -8   2  -1  274.17    9.80
   8   2   1  275.87    8.50
  -8   2  -1  261.47    8.40
  -8   2  -1  260.27    8.90
  -8   2  -1  270.27    8.50
  -9  -2  -1    2.10    1.10
   9  -2   1    2.40    0.60
  -9  -2  -1    3.30    0.50
  -9  -2  -1    3.60    1.00
   9  -2   1    3.80    0.60
  -9   2  -1    1.80    1.80
  -9   2  -1    3.50    0.50
   9   2   1    4.10    0.60
  -9   2  -1    3.60    0.70
   9   2   1    3.40    0.60
  -9   2  -1    2.40    0.80
  10  -2   1   46.20    1.90
 -10  -2  -1   45.40    2.20
 -10  -2  -1   40.10    1.90
  10  -2   1   44.70    2.00
 -10  -2  -1   42.50    3.00
 -10   2  -1   46.30    2.10
 -10   2  -1   44.60    4.00
  10   2   1   42.10    1.90
 -10   2  -1   41.80    2.40
  10   2   1   46.10    2.00
 -10   2  -1   42.20    1.80
 -11  -2  -1   21.60    1.60
 -11  -2  -1   19.80    2.30
 -11  -2  -1   19.80    1.30
  11  -2   1   21.40    1.50
  11  -2   1   20.80    1.50
  11  -2   1   22.50    1.20
  11   2   1   24.90    1.70
 -11   2  -1   23.30    1.80
 -11   2  -1   23.30    1.20
 -11   2  -1   19.70    3.40
  11   2   1   21.30    1.30
 -11   2  -1   23.00    1.50
  12  -2   1    1.70    0.70
 -12  -2  -1    1.20    0.70
  12  -2   1    0.50    0.70
 -12  -2  -1    2.20    1.60
  12  -2   1    1.10    0.50
  12   2   1    1.50    0.60
 -12   2  -1    0.20    0.80
  12   2   1    1.70    0.60
 -12   2  -1    1.30    0.70
 -12   2  -1    2.50    3.30
  13  -2   1   34.50    2.00
  13  -2   1   29.50    2.00
 -13  -2  -1   32.70    2.10
 -13   2  -1   33.80    2.00
  13   2   1   31.70    2.00
 -13   2  -1   35.40    1.60
 -13   2  -1   32.90    4.80
 -13   2  -1   34.30    2.50
  13   2   1   32.10    1.80
  14  -2   1   28.00    1.50
  14  -2   1   26.00    1.90
 -14  -2  -1   30.20    3.40
 -14  -2  -1   27.50    2.10
  14  -2   1   32.20    3.10
  14   2   1   30.10    1.70
 -14   2  -1   30.00    1.90
 -14   2  -1   29.70    1.50
  14   2   1   28.70    1.90
 -14   2  -1   31.30    2.70
 -14   2  -1   17.00    6.70
  15  -2   1  167.78    7.10
  15  -2   1  161.08    6.00
 -15  -2  -1  149.49    7.70
 -15   2  -1  138.39   10.40
 -15   2  -1  165.78    7.00
  15   2   1  162.68    5.70
  15   2   1  157.28    5.90
  16  -2   1    7.30    1.10
  16  -2   1    8.50    1.30
 -16  -2  -1    8.70    1.40
  16   2   1    8.00    1.10
  16   2   1    7.80    1.20
 -16   2  -1    6.40    1.00
  16   2   1    6.90    1.70
 -16   2  -1    4.40    7.80
 -17  -2  -1   42.80    4.60
  17  -2   1   54.69    3.10
  17  -2   1   53.79    2.80
 -17   2  -1   48.50    2.70
  17   2   1   47.00    3.80
  17   2   1   45.90    2.80
  17   2   1   50.79    2.40
 -18  -2  -1    0.60    3.60
  18  -2   1    5.50    1.10
  19  -2   1   51.69    2.60
  19   2   1   53.49    2.20
  20  -2   1   -0.40    0.50
  20   2   1   -0.50    0.40
  21  -2   1    4.70    0.80
  21  -3  -1    2.40    0.60
  20  -3  -1   17.10    1.30
  20   3  -1   13.90    1.30
  19  -3  -1   10.30    1.20
  19   3  -1    7.80    0.90
 -18  -3   1   52.99    6.50
  18  -3  -1   47.90    2.50
  18   3  -1   44.00    2.20
 -17  -3   1    0.20    2.60
  17  -3  -1    2.00    0.90
  17   3  -1    2.40    0.70
 -17   3   1    1.80    0.90
  17   3  -1    1.70    1.20
 -16  -3   1   25.60    2.00
  16  -3  -1   26.70    2.00
  16  -3  -1   28.20    2.00
 -16   3   1   25.40    2.00
  16   3  -1   28.00    2.00
  16   3  -1   27.40    1.80
 -15  -3   1  246.88    9.70
  15  -3  -1  231.78    8.30
 -15  -3   1  240.38    8.50
 -15   3   1  235.28    8.60
  15   3  -1  243.88    8.00
 -15   3   1  239.88    7.80
  15   3  -1  239.98    8.30
  14  -3  -1  172.88    6.40
 -14  -3   1  184.18    6.60
  14  -3  -1  180.28    7.20
  14  -3  -1  170.28    6.40
 -14  -3   1  175.28    7.70
 -14   3   1  183.78    6.00
  14   3  -1  181.98    6.40
  14   3  -1  183.48    6.20
 -14   3   1  180.48    6.50
  13  -3  -1   26.00    1.90
 -13  -3   1   31.20    3.10
  13  -3  -1   27.20    2.20
  13  -3  -1   27.20    1.80
 -13  -3   1   29.80    1.90
 -13   3   1   28.00    1.50
 -13   3   1   31.30    1.90
 -13   3   1   27.50    5.00
  13   3  -1   26.80    1.80
  13   3  -1   28.40    1.70
 -12  -3   1   34.90    3.20
 -12  -3   1   36.40    2.10
  12  -3  -1   36.60    2.10
 -12   3   1   39.10    2.00
 -12   3   1   39.10    1.80
  12   3  -1   33.70    1.80
  12   3  -1   37.30    2.00
 -12   3   1   42.20    5.10
  11  -3  -1   21.00    1.40
  11  -3  -1   20.10    1.50
 -11  -3   1   26.30    2.50
 -11  -3   1   20.90    1.50
 -11   3   1   15.70    3.50
 -11   3   1   19.90    1.50
 -11   3   1   21.60    1.20
  11   3  -1   15.70    1.50
  11   3  -1   18.30    1.30
  10  -3  -1   99.49    3.70
 -10  -3   1  107.19    3.80
 -10  -3   1   99.89    3.50
 -10  -3   1  101.99    4.50
  10   3  -1   96.89    3.60
 -10   3   1   99.29    4.40
 -10   3   1  103.29    3.70
  10   3  -1   98.09    3.60
 -10   3   1  102.49    3.50
 -10   3   1   98.39    5.90
  -9  -3   1   12.00    1.50
  -9  -3   1   14.40    0.90
   9  -3  -1   13.70    1.10
  -9  -3   1   13.60    1.10
  -9   3   1   12.10    0.90
  -9   3   1   13.00    1.00
  -9   3   1   13.50    1.40
  -9   3   1   13.80    2.80
   9   3  -1   14.10    1.00
  -8  -3   1  119.09    4.90
  -8  -3   1  117.39    3.80
  -8  -3   1  117.29    4.00
   8  -3  -1  120.09    4.00
   8   3  -1  117.69    3.90
  -8   3   1  115.89    3.90
  -8   3   1  105.99    4.30
  -8   3   1  108.69    5.60
  -8   3   1  117.49    4.00
   7  -3  -1   10.60    0.90
  -7  -3   1   11.40    1.30
  -7  -3   1   12.50    0.90
  -7   3   1   11.50    0.90
   7   3  -1    9.50    0.80
  -7   3   1    6.00    2.40
  -7   3   1    9.80    1.10
  -6  -3   1  479.25   14.20
  -6  -3   1  482.75   14.50
  -6  -3   1  463.35   14.00
   6  -3  -1  468.35   14.10
  -6   3   1  451.95   15.20
  -5  -3   1  861.11   25.80
  -4  -3   1    1.60    0.40
  -4  -3   1    1.20    0.50
   4   3  -1    0.40    0.20
  -4   3   1    0.10    0.30
   3  -3  -1  217.38    7.10
  -3  -3   1  218.38    6.50
  -3  -3   1  216.68    6.60
   3  -3  -1  211.58    6.50
   3   3  -1  213.78    6.40
  -3   3   1  210.08    6.50
  -2  -3   1  240.58    6.90
   2  -3  -1  225.58    6.80
   2  -3  -1  234.18    7.20
  -2   3   1  231.18    6.90
   2   3  -1  217.08    6.80
   1  -3  -1 1761.72   52.09
  -1  -3   1 1777.02   51.89
   0  -3   1  890.61   28.20
   0  -3   1  893.11   28.50
  -1   3  -1  157.78    4.80
  -2  -3  -1  858.91   25.20
  -2  -3  -1  845.32   25.10
   3  -3   1   39.10    1.50
  -3  -3  -1   43.50    1.60
  -3  -3  -1   43.90    1.40
  -3   3  -1   44.00    1.50
   3   3   1   40.90    1.40
  -4  -3  -1    0.80    0.50
  -4  -3  -1    0.40    0.30
   4  -3   1    0.50    0.30
   4   3   1    0.60    0.20
  -4   3  -1    0.10    0.30
  -5  -3  -1   43.50    2.00
   5  -3   1   43.90    1.70
  -5  -3  -1   45.40    1.70
  -5  -3  -1   44.70    1.50
  -5   3  -1   45.10    1.70
  -5   3  -1   45.80    3.30
   5   3   1   46.80    1.60
  -6  -3  -1    1.50    0.90
   6  -3   1    1.00    0.40
  -6  -3  -1    1.30    0.40
  -6  -3  -1    1.60    0.30
   6   3   1    1.30    0.40
  -6   3  -1    1.90    2.20
  -6   3  -1    1.50    0.40
   7  -3   1   60.69    2.40
  -7  -3  -1   64.19    2.90
  -7  -3  -1   64.49    2.40
  -7   3  -1   62.19    2.70
  -7   3  -1   58.99    2.40
   7   3   1   62.39    2.30
  -7   3  -1   65.79    4.40
  -7   3  -1   62.89    2.40
  -8  -3  -1  591.34   17.60
  -8  -3  -1  568.24   16.70
   8  -3   1  562.74   16.90
  -8   3  -1  555.54   16.80
  -8   3  -1  558.44   16.90
   8   3   1  488.45   17.40
  -8   3  -1  557.04   17.40
  -8   3  -1  559.44   18.40
   9  -3   1   63.49    2.60
  -9  -3  -1   65.29    3.40
  -9  -3  -1   64.39    2.40
  -9  -3  -1   64.89    2.70
  -9   3  -1   64.39    2.60
  -9   3  -1   66.19    3.10
  -9   3  -1   72.89    5.20
  -9   3  -1   61.89    2.40
   9   3   1   61.49    2.50
   9   3   1   65.39    2.50
 -10  -3  -1    4.90    0.80
 -10  -3  -1    5.90    1.40
  10  -3   1    5.70    0.80
 -10   3  -1    4.90    0.70
 -10   3  -1    2.70    3.20
 -10   3  -1    4.90    0.80
  10   3   1    5.30    0.70
 -10   3  -1    3.10    1.00
  10   3   1    4.00    0.70
 -11  -3  -1  191.88    6.50
  11  -3   1  178.88    6.30
 -11  -3  -1  187.78    7.30
 -11   3  -1  180.68    9.40
  11   3   1  189.68    6.40
 -11   3  -1  189.18    6.40
  12  -3   1   14.00    1.30
 -12  -3  -1   15.50    2.30
 -12  -3  -1   21.10    2.20
  12  -3   1   13.00    1.30
  12   3   1   16.90    1.40
 -12   3  -1    9.60    4.60
 -12   3  -1   16.60    1.40
  12   3   1   18.70    1.40
 -12   3  -1   14.30    1.10
  13  -3   1   46.00    2.50
  13  -3   1   43.80    2.40
 -13  -3  -1   48.90    2.60
 -13  -3  -1   44.70    3.70
 -13   3  -1   50.99    6.40
  13   3   1   44.90    2.20
  13   3   1   45.80    2.40
 -13   3  -1   48.90    2.50
 -13   3  -1   46.40    2.10
 -14  -3  -1   47.20    2.60
 -14  -3  -1   47.00    3.90
  14  -3   1   46.20    2.50
  14  -3   1   45.50    2.50
  14   3   1   46.20    2.30
 -14   3  -1   42.80    2.50
 -14   3  -1   43.30    2.00
  14   3   1   46.50    2.50
 -15  -3  -1    0.10    0.60
  15  -3   1    0.80    0.80
  15  -3   1    1.00    0.80
 -15  -3  -1    0.40    2.20
  15   3   1    1.90    0.80
 -15   3  -1    1.30    0.70
  15   3   1    1.50    0.80
 -15   3  -1    1.30    0.90
 -16  -3  -1    1.30    2.40
  16  -3   1    0.10    0.70
  16  -3   1   -0.30    0.80
 -16  -3  -1    0.30    0.70
 -16   3  -1    0.60    0.80
  16   3   1    0.60    0.70
  16   3   1    0.20    0.70
 -17  -3  -1   19.20    3.30
  17  -3   1   26.70    1.90
 -17  -3  -1   24.90    1.90
 -17   3  -1   33.40    2.80
  17   3   1   27.70    1.70
  17   3   1   27.00    2.00
  18  -3   1   10.10    1.20
 -18  -3  -1   13.80    3.60
  19  -3   1   26.90    1.80
  19   3   1   25.70    1.50
  20  -3   1   15.30    1.30
  20   3   1   14.90    1.00
  21  -3   1    9.80    0.90
  21  -4  -1   36.70    1.80
  20  -4  -1   19.30    1.40
  20   4  -1   21.70    1.60
  19  -4  -1   12.30    1.30
  19   4  -1   13.30    1.10
  18  -4  -1    4.20    0.90
 -18  -4   1    3.90    3.40
 -17  -4   1  109.79    6.00
  17  -4  -1  103.69    4.30
 -17  -4   1  101.89    4.30
  17   4  -1  106.59    4.50
 -17   4   1  115.59    5.10
  17   4  -1  111.79    4.20
 -16  -4   1   90.19    5.40
 -16  -4   1   83.99    3.70
  16  -4  -1   81.89    3.70
  16  -4  -1   90.69    3.80
 -16   4   1   87.19    3.90
 -16   4   1   85.69    3.30
  16   4  -1   85.19    3.80
  16   4  -1   84.29    3.50
  15  -4  -1    3.30    0.90
 -15  -4   1    3.90    0.90
 -15  -4   1    5.50    2.10
  15  -4  -1    5.00    1.00
 -15   4   1    4.60    1.00
 -15   4   1    5.00    0.80
  15   4  -1    4.40    1.00
  15   4  -1    4.80    1.00
  14  -4  -1   19.30    1.70
  14  -4  -1   20.60    1.70
 -14  -4   1   19.50    1.60
 -14  -4   1   21.90    2.70
  14  -4  -1   20.40    1.70
  14   4  -1   17.00    1.50
 -14   4   1   15.90    1.50
  14   4  -1   21.20    1.50
 -14   4   1   20.80    1.40
  13  -4  -1   23.70    1.80
 -13  -4   1   24.40    2.90
  13  -4  -1   23.50    1.90
  13  -4  -1   21.80    1.70
 -13  -4   1   23.40    1.70
  13   4  -1   24.20    1.70
 -13   4   1   22.80    1.70
 -13   4   1   23.90    1.50
  13   4  -1   21.90    1.50
 -12  -4   1   26.80    1.70
  12  -4  -1   28.70    1.80
  12  -4  -1   24.50    2.20
 -12   4   1   28.20    1.50
  12   4  -1   26.90    1.60
  12   4  -1   29.40    1.70
 -12   4   1   25.90    1.70
  11  -4  -1   24.30    1.60
  11  -4  -1   24.70    2.00
 -11  -4   1   26.70    1.60
 -11  -4   1   27.20    2.40
  11  -4  -1   24.80    1.60
  11   4  -1   24.50    1.50
 -11   4   1   25.80    1.60
 -11   4   1   26.30    1.40
 -10  -4   1    0.30    1.00
  10  -4  -1    0.20    0.50
  10  -4  -1    1.10    0.60
 -10  -4   1    0.30    0.40
  10   4  -1    0.70    0.50
 -10   4   1    0.80    0.50
 -10   4   1    0.50    0.50
  10   4  -1    0.40    0.40
  -9  -4   1   84.09    3.70
  -9  -4   1   88.79    3.20
   9  -4  -1   82.09    3.10
   9   4  -1   83.99    3.10
  -9   4   1   83.49    3.00
   9   4  -1   77.69    3.00
  -9   4   1   84.89    3.20
  -8  -4   1   10.10    1.20
  -8  -4   1    9.60    0.80
   8  -4  -1   11.50    1.00
  -8  -4   1    8.80    0.60
  -8   4   1    8.50    0.70
   8   4  -1    9.70    0.80
  -8   4   1    9.00    0.90
  -8   4   1    5.70    4.10
   7  -4  -1    0.60    0.40
  -7  -4   1    1.00    0.40
  -7  -4   1    1.30    0.80
  -7   4   1    1.00    0.40
   7   4  -1    0.60    0.40
  -7   4   1    1.20    3.60
  -7   4   1    0.90    0.40
   6  -4  -1   56.99    2.10
  -6   4   1   57.09    2.10
   6   4  -1   55.89    2.10
  -5  -4   1   40.60    1.70
   5  -4  -1   37.90    1.50
  -5  -4   1   39.50    1.40
   5  -4  -1   37.20    3.20
   5   4  -1   37.30    1.40
  -4  -4   1    7.50    0.50
   4  -4  -1    6.30    0.50
  -4  -4   1    7.10    0.70
  -4   4   1    6.50    0.50
   4   4  -1    7.40    0.50
  -3  -4   1   35.50    1.30
   3  -4  -1   33.70    1.20
   3  -4  -1   32.80    1.40
   3  -4  -1   31.20    2.10
  -3  -4   1   36.90    1.20
   3   4  -1   34.50    1.20
  -3   4   1   34.10    1.30
   3   4  -1   33.10    1.30
   2  -4  -1   53.59    2.10
   2  -4  -1   51.29    1.80
   2   4  -1   49.70    1.60
  -2   4   1   50.79    1.70
   2   4  -1   45.20    1.60
  -1   4   1   72.19    2.30
  -1   4   1   77.59    2.30
   0   4  -1    5.00    0.30
   0   4   1    5.00    0.20
   0   4   1    4.50    0.20
   0   4  -1    5.10    0.30
  -1   4  -1   18.70    0.70
   2  -4   1  806.22   30.70
   2  -4   1  857.11   29.40
   3  -4   1   15.00    0.70
  -3  -4  -1   15.70    0.60
  -3  -4  -1   17.10    0.60
  -3  -4  -1   15.70    0.70
  -3  -4  -1   17.10    0.80
  -3   4  -1   17.50    0.80
   3   4   1   16.40    0.70
   3   4   1   14.00    0.60
  -4  -4  -1   73.39    2.40
   4  -4   1   74.89    2.80
  -4  -4  -1   76.69    2.40
   4  -4   1   71.79    3.70
  -4  -4  -1   75.99    2.60
  -4   4  -1   79.09    2.60
   4   4   1   74.29    2.40
  -5  -4  -1  204.88    6.60
  -5  -4  -1  222.18    6.80
  -5  -4  -1  219.68    6.60
   5  -4   1  204.78    6.60
  -5  -4  -1  208.18    6.90
   5   4   1  214.68    6.50
  -5   4  -1  215.08    6.70
   6  -4   1   88.79    3.00
   6   4   1   86.99    3.10
  -6   4  -1   87.79    3.10
  -7  -4  -1   11.80    1.20
   7  -4   1   11.50    0.90
   7   4   1   12.10    0.80
  -7   4  -1   11.50    0.80
  -7   4  -1   12.30    1.00
  -7   4  -1   14.70    3.50
  -8  -4  -1    7.50    1.10
  -8  -4  -1    8.10    0.80
   8  -4   1    7.00    0.70
  -8   4  -1   10.80    3.70
  -8   4  -1    8.00    0.70
   8   4   1    7.20    0.70
   8   4   1    6.10    0.80
  -8   4  -1    9.50    0.90
  -9  -4  -1   88.29    3.20
   9  -4   1   86.59    3.20
  -9  -4  -1   86.89    3.80
  -9   4  -1   77.19    7.90
  -9   4  -1   84.69    3.30
   9   4   1   78.69    3.10
  -9   4  -1   86.39    3.10
   9   4   1   90.19    3.20
 -10  -4  -1   38.20    1.90
  10  -4   1   34.70    1.90
  10  -4   1   34.60    1.80
 -10  -4  -1   36.70    2.60
  10   4   1   35.60    1.80
  10   4   1   33.10    1.70
 -10   4  -1   35.50    1.80
 -11  -4  -1  140.49    5.00
  11  -4   1  134.29    4.90
 -11  -4  -1  134.79    5.80
  11  -4   1  133.29    5.00
  11   4   1  142.89    4.90
 -11   4  -1  139.69    4.70
  11   4   1  137.19    4.80
 -11   4  -1  137.99    5.00
 -12  -4  -1   32.50    1.90
  12  -4   1   32.60    2.00
 -12  -4  -1   30.60    2.90
  12  -4   1   30.90    2.20
  12  -4   1   31.90    1.90
  12   4   1   33.40    1.90
 -12   4  -1   30.20    1.60
 -12   4  -1   29.20    1.90
  12   4   1   30.50    1.70
 -13  -4  -1   12.30    1.30
  13  -4   1   14.30    1.30
 -13  -4  -1   13.40    2.20
 -13   4  -1   14.70    1.50
 -13   4  -1   13.30    1.20
  13   4   1   13.80    1.30
  13   4   1   16.70    1.50
  14  -4   1  131.09    4.90
 -14  -4  -1  117.39    5.90
 -14  -4  -1  123.49    4.80
  14  -4   1  120.59    4.80
 -14   4  -1  126.99    4.50
 -15  -4  -1    0.50    2.20
  15  -4   1    1.80    0.80
  15  -4   1   -0.70    0.70
 -15  -4  -1    1.30    0.70
  15   4   1   -0.10    0.70
 -15   4  -1    0.80    0.60
 -15   4  -1    0.90    0.80
  15   4   1   -0.10    0.60
 -16  -4  -1    1.10    0.70
 -16  -4  -1    1.30    2.20
  16  -4   1   -0.20    0.70
  16   4   1    1.60    0.80
  16   4   1    1.30    0.70
 -16   4  -1   -0.40    0.70
  17  -4   1    1.80    0.90
 -17  -4  -1    1.90    2.50
  17   4   1    2.00    0.70
  18  -4   1   -0.20    0.60
  19  -4   1    1.80    0.70
  19   4   1    2.10    0.60
  20  -4   1   14.80    1.20
  20   4   1   15.90    1.00
  20  -5  -1   19.70    1.30
  20   5  -1   21.60    1.20
  19  -5  -1    6.80    0.90
  19   5  -1    7.70    0.90
  18  -5  -1   24.30    1.70
  17  -5  -1   34.50    2.10
 -17   5   1   37.20    1.80
  17   5  -1   38.00    2.00
 -16  -5   1   44.90    3.90
  16  -5  -1   54.09    3.20
 -16  -5   1   49.99    2.60
  16   5  -1   41.40    3.20
 -16   5   1   51.89    2.30
 -16   5   1   48.50    3.60
  16   5  -1   50.69    2.40
  15  -5  -1    4.80    1.00
  15  -5  -1    2.00    0.80
 -15  -5   1    3.90    0.80
  15   5  -1    3.00    0.80
 -15   5   1    5.00    1.10
 -15   5   1    3.80    0.80
  15   5  -1    3.20    0.80
  14  -5  -1   75.99    3.50
 -14  -5   1   77.49    4.40
  14  -5  -1   76.49    3.40
 -14   5   1   74.79    3.10
 -14   5   1   76.29    3.50
  14   5  -1   76.79    3.40
  14   5  -1   78.49    3.20
  13  -5  -1   16.40    1.60
  13  -5  -1   12.90    1.30
 -13  -5   1   13.40    1.20
 -13  -5   1   15.10    2.10
 -13   5   1   12.90    1.30
  13   5  -1   15.00    1.40
 -13   5   1   12.80    1.10
  13   5  -1   15.70    1.40
  12  -5  -1    4.80    1.10
 -12  -5   1    3.00    0.70
 -12  -5   1    2.70    1.40
  12  -5  -1    4.40    0.90
  12   5  -1    4.30    0.80
 -12   5   1    3.40    0.90
  12   5  -1    3.30    0.80
 -12   5   1    4.30    0.70
  11  -5  -1    2.80    0.70
 -11  -5   1    1.70    0.60
 -11  -5   1    0.10    1.20
  11  -5  -1    0.90    0.80
  11  -5  -1    0.50    0.40
 -11   5   1    1.30    0.60
 -11   5   1    0.90    0.50
  11   5  -1    0.70    0.50
  11   5  -1    0.40    0.50
  10  -5  -1   24.30    1.90
  10  -5  -1   25.40    1.60
 -10  -5   1   26.30    2.20
 -10  -5   1   25.90    1.40
  10  -5  -1   28.10    1.50
  10   5  -1   26.60    1.60
 -10   5   1   25.90    1.40
 -10   5   1   27.10    1.60
  10   5  -1   24.20    1.40
   9  -5  -1    6.80    0.90
  -9  -5   1    8.60    0.80
   9  -5  -1    7.60    0.80
  -9  -5   1    9.20    1.20
  -9   5   1    7.50    0.90
  -9   5   1    8.00    0.80
   9   5  -1    7.80    0.80
   9   5  -1    7.80    0.80
   8  -5  -1   65.59    2.50
  -8  -5   1   69.79    2.50
  -8  -5   1   72.09    3.00
  -8   5   1   62.59    2.50
  -8   5   1   71.59    2.70
   8   5  -1   70.19    2.50
   8   5  -1   55.99    3.00
   7  -5  -1  247.48    7.80
  -7  -5   1  255.87    7.70
  -7  -5   1  260.17    8.10
  -7   5   1  232.98    7.90
   7   5  -1  248.88    7.80
  -7   5   1  254.27    7.90
  -6  -5   1  232.68    7.10
  -6  -5   1  236.28    7.30
   6  -5  -1  219.28    7.10
  -6   5   1  230.68    7.20
   6   5  -1  228.58    7.10
   5  -5  -1   24.50    1.40
   5  -5  -1   33.40    3.10
   5  -5  -1   26.70    1.10
   5   5  -1   27.40    1.10
  -5   5   1   30.50    1.30
   4  -5  -1   63.39    2.40
  -4  -5   1   63.99    1.90
   4  -5  -1   62.89    3.20
   4   5  -1   61.49    2.10
   3  -5  -1  193.58    6.40
   3  -5  -1  193.68    6.00
   3   5  -1  192.38    5.80
   3   5  -1  183.68    5.80
  -3   5   1  196.98    5.90
   2   5  -1    0.30    0.10
  -2   5   1    0.90    0.20
   2   5  -1    0.30    0.20
  -1   5   1    3.00    0.30
   1   5  -1    2.90    0.30
   1   5  -1    3.00    0.20
  -1   5   1    3.50    0.30
   0   5   1   23.20    0.80
   0   5  -1   24.40    0.90
   0   5   1   23.50    0.80
   0   5  -1   22.90    0.80
  -1   5  -1  135.59    4.20
  -2   5  -1   77.99    2.60
  -3   5  -1   15.90    0.80
   3   5   1   16.20    0.70
   3   5   1   15.30    0.60
   4  -5   1    7.10    0.50
   4   5   1    6.50    0.50
  -4   5  -1    6.70    0.60
  -5  -5  -1  279.97    8.10
  -5  -5  -1  275.47    8.30
  -5  -5  -1  264.47    8.10
  -5  -5  -1  267.67    8.30
   5   5   1  269.27    8.20
  -5   5  -1  264.07    8.40
  -6  -5  -1  231.98    7.00
  -6  -5  -1  221.08    6.70
   6  -5   1  213.48    6.80
  -6  -5  -1  223.68    7.10
  -6   5  -1  208.58    6.90
  -6   5  -1  202.68    6.80
   6   5   1  217.78    6.70
  -7  -5  -1    0.80    0.40
   7  -5   1    0.90    0.40
  -7  -5  -1    0.70    0.30
  -7  -5  -1    0.70    0.70
  -7  -5  -1    1.30    1.10
  -7   5  -1    0.50    0.40
   7   5   1    0.80    0.40
  -7   5  -1    1.10    0.50
  -8  -5  -1  226.78    7.40
  -8  -5  -1  227.98    8.00
  -8  -5  -1  239.98    7.80
   8  -5   1  242.28    7.90
  -8  -5  -1  242.88    7.30
   8   5   1  237.08    7.30
   8   5   1  209.28    7.30
  -8   5  -1  228.88    7.50
  -8   5  -1  224.98    7.30
   9  -5   1    0.60    0.50
  -9  -5  -1    0.30    0.40
   9  -5   1   -0.10    0.50
  -9  -5  -1   -0.20    2.00
  -9  -5  -1    0.20    0.40
  -9  -5  -1    0.00    0.90
  -9   5  -1    0.00    0.60
  -9   5  -1    0.30    0.40
   9   5   1    1.10    0.50
   9   5   1    0.80    0.50
  10  -5   1   10.10    1.40
 -10  -5  -1   11.00    1.00
  10  -5   1   13.10    1.30
 -10  -5  -1   11.70    1.60
  10  -5   1   10.90    1.00
 -10   5  -1    9.90    0.90
 -10   5  -1   10.50    1.10
  10   5   1    9.60    1.00
  10   5   1   10.70    1.00
  11  -5   1   11.90    1.90
  11  -5   1   19.20    1.50
  11  -5   1   15.50    1.10
 -11  -5  -1   20.60    2.50
 -11  -5  -1   18.80    1.30
  11   5   1   16.20    1.20
 -11   5  -1   17.10    1.20
 -11   5  -1   15.80    1.40
  11   5   1   17.30    1.30
  12  -5   1   12.90    1.30
 -12  -5  -1   11.20    1.80
  12  -5   1   13.80    1.50
 -12  -5  -1   14.00    1.20
 -12   5  -1   11.40    1.20
  12   5   1   15.80    1.30
 -12   5  -1   14.30    1.20
  12   5   1   12.90    1.20
  13  -5   1   26.90    2.00
 -13  -5  -1   28.50    2.90
  13  -5   1   24.30    1.80
 -13  -5  -1   25.90    1.60
  13   5   1   23.00    1.60
 -13   5  -1   25.50    1.50
  13   5   1   28.70    1.80
 -13   5  -1   23.70    1.80
  14  -5   1   -0.60    0.60
  14  -5   1    1.00    0.80
 -14  -5  -1    0.60    1.60
 -14  -5  -1    1.10    0.60
 -14   5  -1    1.00    0.60
 -14   5  -1    1.00    0.70
  14   5   1    0.20    0.60
  14   5   1    0.80    0.70
 -15  -5  -1    0.20    0.50
 -15  -5  -1   -1.70    1.80
  15  -5   1    1.00    0.80
  15   5   1   -0.30    0.60
  15   5   1    0.40    0.70
 -15   5  -1    0.30    0.50
 -15   5  -1   -0.10    0.70
 -16  -5  -1   41.30    2.10
 -16  -5  -1   41.70    3.80
  16  -5   1   43.10    2.40
  16   5   1   40.30    2.20
 -16   5  -1   39.30    1.90
  16   5   1   40.80    2.30
 -16   5  -1   39.60    2.40
  17  -5   1   33.70    2.10
 -17  -5  -1   35.00    3.80
  17   5   1   34.00    2.20
  18  -5   1    0.40    0.60
  19  -5   1   20.20    1.40
  19   5   1   18.10    1.20
  20  -5   1   14.90    1.10
  20   5   1   14.50    0.90
  20  -6  -1    0.30    0.40
  20   6  -1    0.10    0.40
  19  -6  -1    0.50    0.50
  19   6  -1    1.20    0.50
  18  -6  -1   81.19    3.30
  18   6  -1   81.49    3.20
  17  -6  -1   18.80    1.60
 -17   6   1   21.70    1.30
  17   6  -1   21.30    1.50
 -16  -6   1    2.90    1.60
  16  -6  -1    4.60    1.00
  16   6  -1    3.50    0.80
 -16   6   1    3.60    0.80
 -15  -6   1    4.70    1.60
 -15  -6   1    5.10    0.70
  15  -6  -1    3.70    0.90
  15  -6  -1    5.10    1.30
  15   6  -1    6.70    1.10
  15   6  -1    6.90    1.00
 -15   6   1    5.30    0.80
 -15   6   1    3.90    0.90
  14  -6  -1   13.00    1.60
 -14  -6   1   11.90    1.00
  14  -6  -1   10.90    1.20
 -14  -6   1   10.80    2.10
  14   6  -1   12.30    1.30
  14   6  -1   11.80    1.20
 -14   6   1   12.20    1.20
 -14   6   1   14.70    1.60
 -13  -6   1   37.10    1.80
 -13  -6   1   37.20    2.80
  13  -6  -1   37.70    2.20
  13  -6  -1   40.60    2.50
 -13   6   1   42.30    2.30
 -13   6   1   37.10    2.30
  12  -6  -1   12.80    1.60
 -12  -6   1   11.10    1.60
  12  -6  -1   12.10    1.30
 -12  -6   1   11.50    1.00
 -12   6   1   13.40    1.40
 -12   6   1    8.70    1.00
  12   6  -1   10.50    1.10
  12   6  -1    9.60    1.10
 -11  -6   1  116.79    4.60
  11  -6  -1  117.89    4.80
  11  -6  -1  116.69    4.40
 -11  -6   1  114.79    4.00
  11   6  -1  109.49    4.10
  11   6  -1  114.29    4.20
 -11   6   1  113.59    4.10
 -11   6   1  119.89    4.50
 -10  -6   1    1.60    1.70
  10  -6  -1    1.00    0.90
  10  -6  -1    0.50    0.60
 -10  -6   1    1.00    0.40
 -10  -6   1    2.20    0.50
 -10  -6   1    1.00    0.90
 -10   6   1    3.10    0.80
 -10   6   1    1.40    0.50
  10   6  -1    1.30    0.50
  -9  -6   1   16.00    0.90
  -9  -6   1   14.50    0.90
  -9  -6   1   15.90    1.50
   9  -6  -1   15.20    1.20
  -9  -6   1   16.40    1.70
  -9   6   1   15.10    1.10
  -9   6   1   16.10    1.30
   9   6  -1   13.60    1.00
   9   6  -1   14.70    1.10
  -8  -6   1  111.99    3.50
   8  -6  -1  100.39    3.80
  -8  -6   1  108.59    4.10
  -8  -6   1  113.39    3.80
   8  -6  -1   99.29    4.30
   8   6  -1  104.79    3.80
  -8   6   1   99.59    3.70
   8   6  -1  108.99    3.70
  -8   6   1  104.59    3.80
  -7  -6   1   29.10    1.10
  -7  -6   1   28.40    1.30
  -7  -6   1   27.60    1.20
  -7   6   1   26.80    1.30
  -7   6   1   26.10    1.40
   7   6  -1   26.90    1.20
   6  -6  -1   15.00    2.70
  -6   6   1   13.90    1.00
   6   6  -1   14.30    0.80
  -6   6   1   12.30    1.00
   5   6  -1  123.29    3.90
  -5   6   1  121.99    4.10
   4   6  -1 1185.88   35.00
   3   6  -1  188.38    5.50
   3   6  -1  174.98    5.50
   2   6  -1    4.60    0.30
  -2   6   1    4.30    0.40
   2   6  -1    4.40    0.30
  -1   6   1   20.00    0.80
   1   6  -1   20.80    0.80
   1   6  -1   20.90    0.70
  -1   6   1   20.50    0.80
   0   6   1   64.19    2.00
   0   6   1   66.29    2.00
   0   6  -1   66.19    2.10
   0   6  -1   63.39    2.10
  -1   6  -1    2.20    0.30
  -2   6  -1   33.90    1.30
   3   6   1  302.57    9.00
  -3   6  -1  309.37    9.30
   3   6   1  299.77    9.00
   4   6   1   14.90    0.70
  -4   6  -1   15.70    0.90
   4   6   1   12.20    0.90
  -5   6  -1  114.59    3.90
   5   6   1  116.39    3.70
  -6   6  -1    8.30    0.80
  -6   6  -1    7.50    0.70
   6   6   1    8.70    0.60
  -7  -6  -1  107.09    3.40
  -7  -6  -1  108.29    3.50
  -7  -6  -1  106.59    3.30
  -7  -6  -1  104.99    3.50
   7   6   1  102.09    3.50
  -7   6  -1  105.49    3.80
  -7   6  -1  102.99    3.60
   8  -6   1    6.60    0.80
   8  -6   1    6.40    1.20
  -8  -6  -1    6.30    0.60
  -8  -6  -1    6.90    0.50
  -8  -6  -1    6.50    1.10
  -8  -6  -1    6.30    0.80
   8   6   1    6.20    0.70
  -8   6  -1    6.60    0.80
  -8   6  -1    5.60    1.20
  -9  -6  -1   23.80    1.10
  -9  -6  -1   22.80    2.30
  -9  -6  -1   24.90    1.20
  -9  -6  -1   24.40    1.70
   9  -6   1   23.00    1.50
  -9   6  -1   22.30    1.50
  -9   6  -1   24.10    1.40
   9   6   1   22.00    1.30
   9   6   1   24.30    1.30
 -10  -6  -1   59.89    2.20
 -10  -6  -1   58.59    2.30
  10  -6   1   55.99    2.90
  10  -6   1   56.99    2.60
 -10  -6  -1   55.39    3.60
 -10   6  -1   61.59    2.70
  10   6   1   58.39    2.40
  10   6   1   52.99    2.40
 -10   6  -1   58.19    2.40
  11  -6   1   53.09    2.90
 -11  -6  -1   53.79    2.90
  11  -6   1   50.89    2.50
 -11  -6  -1   55.79    2.20
 -11   6  -1   50.99    2.60
  11   6   1   53.29    2.40
 -11   6  -1   54.39    2.40
  11   6   1   48.10    2.30
 -12  -6  -1   32.80    2.40
  12  -6   1   28.40    2.30
 -12  -6  -1   28.30    1.50
  12  -6   1   26.50    1.80
  12   6   1   25.60    1.70
 -12   6  -1   28.20    1.90
 -12   6  -1   30.00    1.70
  12   6   1   27.90    1.70
 -13  -6  -1    4.60    1.40
  13  -6   1    6.10    1.10
  13  -6   1    5.90    1.20
 -13  -6  -1    4.90    0.90
 -13   6  -1    5.70    1.10
 -13   6  -1    6.10    0.90
  13   6   1    5.50    0.90
  13   6   1    4.30    0.90
 -14  -6  -1    0.30    1.70
  14  -6   1   -0.70    0.60
 -14  -6  -1   -0.10    0.40
  14  -6   1   -0.90    0.70
 -14   6  -1    0.30    0.70
  14   6   1    0.90    0.70
 -14   6  -1    0.40    0.50
  14   6   1   -0.30    0.50
 -15  -6  -1    9.50    1.80
  15  -6   1   14.50    2.00
  15   6   1   12.50    1.40
 -15   6  -1   11.60    1.10
 -15   6  -1    9.40    1.80
  15   6   1    9.70    1.10
  16  -6   1   50.59    2.60
  16   6   1   50.79    2.40
  17  -6   1    4.10    0.90
  17   6   1    5.90    0.80
 -17   6  -1    5.70    0.70
  18  -6   1    1.80    0.60
  19  -6   1    1.70    0.60
  19   6   1    2.20    0.80
  19  -7  -1    1.50    0.50
  19   7  -1    1.20    0.50
 -18   7   1    2.20    0.80
  18   7  -1    0.70    0.50
  17  -7  -1    5.50    0.90
 -17   7   1    6.20    0.80
  16  -7  -1   18.30    1.50
  16  -7  -1   18.70    1.50
 -16   7   1   21.40    1.40
  15  -7  -1    0.10    0.70
  15  -7  -1    0.20    0.60
 -15   7   1    0.40    0.60
  15   7  -1    0.20    0.60
 -15   7   1    0.70    0.80
  14  -7  -1  129.19    5.20
  14  -7  -1  132.39    4.90
  14   7  -1  136.69    4.80
  14   7  -1  121.09    4.80
 -14   7   1  138.99    4.80
 -14   7   1  124.79    5.10
  13  -7  -1    2.00    0.80
  13  -7  -1    1.90    1.00
  13   7  -1    1.70    0.70
 -13   7   1    1.00    0.80
  13   7  -1    1.60    0.70
 -13   7   1    2.30    0.70
  12  -7  -1  139.19    5.50
  12  -7  -1  137.29    5.00
 -12   7   1  139.39    4.90
 -12   7   1  133.49    5.10
  12   7  -1  132.99    5.40
  12   7  -1  127.29    5.00
  11  -7  -1   38.70    2.10
 -11   7   1   39.90    2.20
 -11   7   1   39.40    2.00
  11   7  -1   41.50    2.00
  11   7  -1   39.80    1.90
  10  -7  -1   28.00    1.70
  10  -7  -1   28.10    2.20
  10   7  -1   26.70    1.50
 -10   7   1   27.30    1.60
 -10   7   1   28.90    1.80
  10   7  -1   27.80    1.50
   9  -7  -1    4.60    0.80
   9  -7  -1    5.40    1.20
  -9  -7   1    5.50    1.00
  -9   7   1    6.30    0.90
   9   7  -1    5.10    0.70
  -9   7   1    6.60    0.80
   9   7  -1    6.40    0.80
   8  -7  -1   20.70    1.90
   8  -7  -1   21.00    1.30
  -8   7   1   22.00    1.40
   8   7  -1   15.70    1.10
   8   7  -1   19.40    1.10
  -8   7   1   20.00    1.20
   7  -7  -1    5.10    0.70
  -7   7   1    4.60    0.70
  -7   7   1    4.00    0.60
   7   7  -1    4.40    0.50
   6  -7  -1    4.20    1.00
  -6   7   1    4.10    0.60
   6   7  -1    4.00    0.50
  -6   7   1    3.50    0.60
  -5   7   1    0.40    0.40
   5   7  -1    0.40    0.30
  -5   7   1    0.30    0.30
   4   7  -1    9.90    0.50
  -4   7   1    8.80    0.70
  -3   7   1    4.20    0.50
  -2   7   1  148.59    5.00
   1   7  -1    9.30    0.40
   1   7  -1    8.50    0.40
  -1   7   1    8.60    0.50
   0   7  -1  167.58    5.10
  -1   7  -1  166.18    5.10
  -2   7  -1    3.20    0.40
  -3   7  -1    0.20    0.30
  -4   7  -1   53.69    2.10
  -5   7  -1   39.40    1.70
  -5   7  -1   36.70    1.60
   6  -7   1   53.09    2.70
  -6   7  -1   47.90    2.00
   6   7   1   51.49    1.80
  -6   7  -1   51.39    2.10
   7   7   1    1.70    0.40
  -7   7  -1    1.10    0.50
  -7   7  -1    0.80    0.60
   8  -7   1   63.49    3.10
   8  -7   1   62.49    2.60
   8   7   1   63.69    2.40
  -8   7  -1   63.19    2.50
   8   7   1   55.89    2.40
  -8   7  -1   66.49    2.70
   9  -7   1  129.39    4.70
   9  -7   1  130.89    5.10
   9   7   1  125.19    4.40
  -9   7  -1  128.49    4.50
  -9   7  -1  127.69    4.70
  10  -7   1   21.80    1.90
  10  -7   1   21.00    1.50
  10   7   1   23.10    1.40
 -10   7  -1   23.80    1.70
 -10   7  -1   26.10    1.50
  10   7   1   21.80    1.40
  11  -7   1    0.10    0.60
  11   7   1   -0.10    0.50
 -11   7  -1    0.30    0.60
 -11   7  -1   -0.10    0.50
  11   7   1    1.00    0.50
  12  -7   1    1.50    0.90
  12  -7   1    0.90    0.70
 -12   7  -1   -0.30    0.70
  12   7   1    0.10    0.50
 -12   7  -1    0.50    0.60
  12   7   1    0.50    0.70
  13  -7   1    0.20    0.80
  13  -7   1    0.60    0.70
  13   7   1    0.00    0.50
 -13   7  -1    0.00    0.50
 -13   7  -1    1.10    0.70
  13   7   1    0.50    0.60
  14  -7   1    4.60    0.90
  14   7   1    2.70    1.10
 -14   7  -1    4.20    1.30
  14   7   1    2.60    0.70
 -14   7  -1    4.00    0.80
  15  -7   1    5.30    1.00
  15  -7   1    5.20    0.90
  15   7   1    3.60    0.80
 -15   7  -1    4.00    0.80
  16  -7   1    8.80    1.10
  16   7   1    8.00    1.00
 -16   7  -1    9.20    0.90
  17  -7   1    6.50    0.90
  17   7   1    6.70    0.90
 -17   7  -1    5.90    0.80
  18  -7   1   10.90    1.00
  19  -7   1    9.60    0.80
  19   7   1   12.10    0.90
  18  -8  -1    5.20    0.70
  18   8  -1    6.00    0.70
  17   8  -1   21.30    1.30
 -17   8   1   21.00    1.70
  16  -8  -1   11.60    1.20
  16  -8  -1   10.90    1.10
 -16   8   1   12.00    1.10
  15  -8  -1  181.08    6.70
  15  -8  -1  196.58    6.50
  15   8  -1  191.88    6.70
  14  -8  -1   27.90    2.10
  14  -8  -1   31.40    1.90
 -14   8   1   34.30    2.40
  14   8  -1   31.30    1.80
 -14   8   1   30.10    1.80
  13  -8  -1   71.89    3.10
  13  -8  -1   71.19    3.50
  13   8  -1   70.79    3.00
 -13   8   1   70.89    3.30
 -13   8   1   71.09    3.00
  12  -8  -1   55.19    3.10
  12  -8  -1   57.29    2.60
  12   8  -1   56.99    2.50
 -12   8   1   56.59    2.80
 -12   8   1   54.09    2.50
  12   8  -1   52.09    2.40
  11  -8  -1   27.00    2.30
  11  -8  -1   28.60    1.80
 -11   8   1   30.70    1.70
 -11   8   1   29.10    1.90
  10  -8  -1    4.10    1.20
  10  -8  -1    5.90    0.90
  10   8  -1    4.90    0.80
  10   8  -1    7.10    0.80
 -10   8   1    4.50    0.80
 -10   8   1    5.00    0.90
   9  -8  -1   14.10    1.20
   9  -8  -1   11.50    1.60
  -9  -8   1   11.60    1.40
  -9   8   1   10.60    1.00
   9   8  -1   11.80    1.00
   9   8  -1   10.60    0.80
  -9   8   1   11.40    1.20
   8  -8  -1   29.00    1.60
   8  -8  -1   26.60    2.10
  -8  -8   1   30.10    2.00
  -8   8   1   29.00    1.50
   8   8  -1   26.90    1.30
  -8   8   1   29.30    1.70
   7  -8  -1   72.49    2.80
   7  -8  -1   77.19    3.60
  -7  -8   1   75.39    3.40
   7   8  -1   70.79    2.50
  -7   8   1   72.09    2.80
  -7   8   1   74.99    2.90
   6  -8  -1   26.50    1.30
   6  -8  -1   24.10    1.90
  -6   8   1   26.50    1.70
   6   8  -1   26.30    1.00
  -6   8   1   23.60    1.30
   5  -8  -1    2.00    0.90
  -5  -8   1    1.90    0.80
  -5   8   1    2.10    0.50
  -5   8   1    2.40    0.50
  -4  -8   1    7.80    1.20
  -4   8   1    5.70    0.60
  -3  -8   1  176.88    6.50
   3  -8  -1  170.48    6.40
  -3   8   1  184.68    5.60
  -2  -8   1   70.69    3.90
   2  -8  -1   75.89    3.40
  -2   8   1   77.49    2.50
  -1  -8   1   25.50    2.20
   1  -8  -1   23.50    2.10
  -1   8   1   23.50    0.90
   0  -8   1   16.70    1.80
   0   8  -1   14.20    0.60
   1  -8   1   71.09    3.30
  -1   8  -1   76.69    2.50
   2  -8   1   16.80    1.60
  -2   8  -1   18.20    0.90
   3  -8   1    2.00    0.90
  -3   8  -1    2.20    0.40
   4  -8   1   30.50    2.60
  -4   8  -1   26.90    1.30
  -4   8  -1   23.80    1.20
  -5  -8  -1    0.50    0.70
   5  -8   1    0.50    0.40
   5  -8   1    0.70    0.70
  -5   8  -1    0.20    0.40
  -5   8  -1    0.40    0.40
   6  -8   1   52.39    2.80
   6  -8   1   51.49    2.50
  -6  -8  -1   49.00    2.60
  -6   8  -1   50.69    2.20
   7  -8   1    1.00    0.50
   7  -8   1    1.10    0.80
  -7  -8  -1    0.50    0.80
   7   8   1    1.00    0.30
  -7   8  -1    1.60    0.60
  -7   8  -1    0.80    0.50
   8  -8   1   37.20    1.90
   8  -8   1   39.50    2.50
  -8   8  -1   46.20    2.00
  -8   8  -1   40.20    2.10
   9   8   1   15.90    1.20
  -9   8  -1   18.10    1.40
   9   8   1   14.80    1.00
  -9   8  -1   17.30    1.30
  10  -8   1    5.20    0.80
  10  -8   1    7.30    1.40
 -10   8  -1    6.40    0.90
  10   8   1    5.30    0.70
  10   8   1    5.60    0.80
 -10   8  -1    6.10    1.20
  11  -8   1   14.90    1.30
  11  -8   1   15.80    1.80
 -11   8  -1   13.60    1.40
  11   8   1   13.60    1.10
  11   8   1   14.60    1.30
 -11   8  -1   11.90    1.20
  12  -8   1   12.10    1.20
  12  -8   1   14.50    1.60
  12   8   1   12.80    1.20
 -12   8  -1   11.10    1.30
 -12   8  -1   14.10    1.30
  12   8   1   11.70    1.10
  13  -8   1    1.90    0.90
  13  -8   1    1.20    1.20
  13   8   1    0.50    0.60
 -13   8  -1    1.30    0.60
  14  -8   1    2.00    0.80
  14  -8   1    1.80    0.70
  14   8   1    1.30    0.60
 -14   8  -1    1.40    0.60
  15  -8   1    1.90    0.70
 -15   8  -1    1.40    0.60
  15   8   1    0.70    0.60
  16  -8   1    4.50    0.80
 -16   8  -1    4.80    0.70
  16   8   1    4.80    0.80
  17  -8   1    7.80    0.80
 -17   8  -1    9.60    0.80
  18  -8   1    7.90    0.80
  18   8   1   10.80    0.90
  17  -9  -1    1.60    0.40
 -17   9   1    1.70    0.50
  17   9  -1    2.30    0.50
  16  -9  -1    6.30    0.80
  16  -9  -1    6.20    0.70
 -16   9   1    6.80    0.80
  16   9  -1    7.00    0.80
  15  -9  -1   35.40    1.80
 -15   9   1   35.20    1.80
  14  -9  -1   31.50    1.70
  14  -9  -1   29.80    2.10
 -14   9   1   36.30    2.50
  14   9  -1   29.90    1.70
  13  -9  -1   15.70    1.30
  13  -9  -1   16.60    1.80
 -13   9   1   16.30    1.30
  13   9  -1   15.50    1.20
 -12   9   1    3.40    0.80
  12   9  -1    4.70    0.80
 -12   9   1    3.30    1.30
  11  -9  -1   25.90    2.30
  11  -9  -1   29.00    1.60
 -11   9   1   28.60    1.70
 -11   9   1   25.60    1.80
  11   9  -1   24.20    1.50
  10  -9  -1   26.80    1.50
  10  -9  -1   25.80    2.20
 -10   9   1   23.70    1.50
  10   9  -1   24.20    1.50
 -10   9   1   25.90    1.80
   9  -9  -1   30.70    2.30
  -9  -9   1   33.90    2.10
   9  -9  -1   31.20    1.60
   9   9  -1   28.60    1.60
  -8  -9   1    4.80    1.30
   8  -9  -1    3.70    1.10
  -8   9   1    4.20    0.70
  -8   9   1    4.50    0.80
   7  -9  -1   75.29    2.80
  -7  -9   1   75.19    3.50
  -7   9   1   73.59    3.00
  -7   9   1   73.99    2.90
   6  -9  -1   36.40    2.40
  -6  -9   1   31.90    2.20
   6  -9  -1   31.70    1.40
  -6   9   1   32.50    1.60
  -6   9   1   30.60    1.60
  -5  -9   1    7.80    1.20
   5  -9  -1   12.80    1.50
  -5   9   1    9.50    0.90
   4  -9  -1   -0.50    0.80
  -4  -9   1    0.20    0.70
  -4   9   1    0.50    0.40
  -4   9   1    0.60    0.40
  -3  -9   1   14.50    1.70
   3  -9  -1   12.20    1.50
  -3   9   1   14.40    0.80
   2  -9  -1    8.60    1.30
  -2  -9   1   10.00    1.40
  -2   9   1    8.60    0.50
   1  -9  -1    1.70    0.80
  -1  -9   1    3.50    1.00
   0  -9  -1  155.08    5.90
   0  -9   1  155.68    6.00
  -1  -9  -1    0.00    0.70
   1  -9   1    0.40    0.80
  -1   9  -1    0.50    0.20
  -2  -9  -1   35.90    2.30
   2  -9   1   38.40    2.40
  -2   9  -1   33.20    1.40
   3  -9   1    0.30    0.80
  -3  -9  -1    0.20    0.70
  -3   9  -1    1.30    0.40
  -4  -9  -1   19.90    1.70
   4  -9   1   20.60    1.80
  -4   9  -1   17.70    1.10
  -4   9  -1   18.50    1.20
  -5  -9  -1  104.99    4.30
   5  -9   1  105.69    4.50
  -5   9  -1   99.79    3.60
  -5   9  -1  105.19    3.70
   6  -9   1   -0.30    0.70
   6  -9   1    0.30    0.40
  -6  -9  -1   -0.50    0.70
  -6   9  -1    0.20    0.50
  -6   9  -1    0.30    0.40
  -7  -9  -1   31.80    2.10
   7  -9   1   30.60    3.20
   7  -9   1   31.20    1.60
  -7   9  -1   32.50    1.70
  -7   9  -1   31.20    1.60
   8  -9   1    0.80    0.50
   8  -9   1    0.80    0.90
  -8   9  -1    0.90    0.50
  -8   9  -1    1.70    0.60
   9  -9   1    0.90    0.50
   9  -9   1    0.70    0.90
  -9   9  -1    0.60    0.60
  -9   9  -1    0.70    0.60
   9   9   1    0.70    0.50
  10  -9   1   14.10    1.20
  10  -9   1   15.30    1.80
 -10   9  -1   13.00    1.30
  10   9   1   12.60    1.20
 -10   9  -1   12.00    1.20
  11  -9   1    9.50    1.10
  11  -9   1   10.40    1.50
  11   9   1   10.90    1.10
 -11   9  -1    9.40    1.20
 -11   9  -1   10.70    1.10
  12  -9   1    9.40    1.40
  12  -9   1    9.30    1.00
 -12   9  -1    8.60    1.00
  12   9   1    9.50    1.00
 -12   9  -1    8.20    1.10
  13  -9   1   46.00    2.20
  13  -9   1   44.60    2.60
 -13   9  -1   50.99    2.30
  14  -9   1   80.09    3.10
  14  -9   1   78.59    3.40
  14   9   1   81.09    3.20
 -14   9  -1   86.19    3.20
  15  -9   1    1.60    0.60
  15  -9   1    1.40    0.50
  15   9   1    0.60    0.50
 -15   9  -1    2.80    0.60
  16  -9   1   54.59    2.20
 -16   9  -1   57.79    2.70
  17  -9   1    5.10    0.60
 -17   9  -1    5.90    0.70
  17   9   1    6.10    0.70
 -16  10   1   45.30    1.90
  16  10  -1   47.00    1.90
  15 -10  -1   10.00    0.70
  15 -10  -1    7.80    0.90
 -15  10   1   10.10    1.00
  14 -10  -1    7.30    0.80
 -14  10   1   10.30    1.00
  13 -10  -1   11.60    0.90
  13 -10  -1    8.80    1.30
  13  10  -1   11.40    1.10
 -13  10   1   10.00    1.00
  12 -10  -1    1.70    0.90
  12 -10  -1    2.50    0.60
 -12  10   1    2.60    0.70
  12  10  -1    3.60    0.70
  11 -10  -1   10.40    1.60
  11 -10  -1   10.50    0.90
  11  10  -1   11.20    1.10
 -11  10   1   12.20    1.20
 -11  10   1   10.80    1.80
  10 -10  -1   -0.50    0.90
 -10  10   1    0.60    0.60
  10  10  -1    0.30    0.50
 -10  10   1    1.00    0.80
   9 -10  -1  263.27    8.60
   9 -10  -1  292.17    9.90
   9  10  -1  261.27    9.30
  -9  10   1  280.57    9.20
  -9  10   1  300.67    9.10
  -8 -10   1    8.90    1.30
   8 -10  -1    7.00    1.30
  -8  10   1    6.90    0.90
  -8  10   1    7.60    0.90
  -7 -10   1    0.20    0.80
   7 -10  -1    0.00    0.90
   6 -10  -1  102.39    4.60
  -6 -10   1  105.59    4.50
  -6  10   1   98.29    3.70
  -6  10   1  102.99    3.70
  -5 -10   1   60.39    3.20
   5 -10  -1   56.59    3.10
  -5  10   1   56.59    2.20
  -5  10   1   55.89    2.30
   4 -10  -1   36.10    2.50
  -4  10   1   33.60    1.60
  -4  10   1   32.10    1.40
  -3 -10   1  223.88    8.20
  -2 -10   1   33.10    2.30
   2 -10  -1   32.20    2.40
   1 -10  -1  188.08    7.20
  -1 -10   1  197.98    7.20
   0 -10  -1   51.49    2.90
   0 -10   1   56.29    3.10
   1 -10   1    6.60    1.30
  -1 -10  -1    9.10    1.40
  -2 -10  -1    2.60    1.00
   2 -10   1    0.60    1.30
   3 -10   1   56.09    3.90
  -3 -10  -1   50.59    2.90
   4 -10   1   11.70    1.50
  -4 -10  -1   17.30    2.30
  -4  10  -1   12.00    0.90
  -4  10  -1   12.20    1.00
  -5 -10  -1   56.79    3.70
   5 -10   1   54.09    3.10
  -5  10  -1   53.69    2.20
  -5  10  -1   51.89    2.20
  -6 -10  -1  166.68    6.20
   6 -10   1  170.08    6.50
  -6  10  -1  159.68    5.50
  -6  10  -1  163.18    5.60
   7 -10   1   33.10    2.40
  -7 -10  -1   31.60    2.10
  -7  10  -1   30.70    1.70
  -7  10  -1   34.60    1.70
   8 -10   1    2.30    1.00
   8 -10   1    4.20    0.50
  -8  10  -1    3.30    0.80
  -8  10  -1    4.00    0.80
   9 -10   1  141.49    4.70
   9 -10   1  140.79    5.70
  -9  10  -1  134.59    5.10
  -9  10  -1  144.99    5.00
  10 -10   1   95.89    3.70
 -10  10  -1   94.99    4.20
  10  10   1   84.79    3.50
 -10  10  -1   98.89    3.60
  11 -10   1    9.60    1.40
  11 -10   1   10.80    0.90
 -11  10  -1    9.70    1.00
  12 -10   1    0.30    0.40
  12 -10   1    1.30    0.90
  12  10   1    0.00    0.50
 -12  10  -1    1.70    0.70
  13 -10   1   69.79    2.50
  13 -10   1   63.99    3.00
 -13  10  -1   67.99    2.80
  13  10   1   66.99    2.70
  14 -10   1    0.20    0.40
  14 -10   1    0.90    0.60
 -14  10  -1   -0.10    0.50
  14  10   1    0.20    0.50
  15 -10   1    2.20    0.40
  15 -10   1    1.80    0.60
 -15  10  -1    1.90    0.50
 -16  10  -1    0.90    0.40
  16  10   1   -0.20    0.30
  15 -11  -1   14.70    1.00
 -15  11   1   15.40    1.00
  14 -11  -1    0.40    0.50
  14  11  -1   -0.20    0.40
 -14  11   1    0.70    0.50
  13 -11  -1   47.10    2.50
  13  11  -1   48.20    2.20
 -13  11   1   49.10    2.10
  12 -11  -1    0.10    0.70
 -12  11   1   -0.30    0.50
  11 -11  -1    9.10    1.30
 -11  11   1   10.40    1.00
  10 -11  -1    4.90    1.20
 -10  11   1    4.20    0.80
  10  11  -1    4.30    0.70
   9 -11  -1   12.50    1.60
   8 -11  -1   13.90    1.70
  -8 -11   1   15.90    1.70
  -8  11   1   13.90    1.20
  -7 -11   1   19.80    1.90
   7 -11  -1   20.10    2.00
  -7  11   1   21.30    1.30
   6 -11  -1   19.80    2.00
  -6 -11   1   22.20    2.00
  -6  11   1   21.80    1.30
  -5 -11   1    7.20    1.40
   5 -11  -1    8.00    1.50
  -5  11   1    7.90    0.90
   4 -11  -1  395.86   13.60
  -4 -11   1  418.76   13.60
   3 -11  -1    6.70    1.40
  -3 -11   1    6.80    1.40
  -2 -11   1    2.20    1.10
   2 -11  -1    3.10    1.10
   1 -11  -1  226.68    8.20
  -1 -11   1  223.48    8.30
   0 -11   1   97.39    4.50
   0 -11  -1  101.99    4.50
   1 -11   1   23.00    2.10
  -1 -11  -1   21.90    2.10
  -2 -11  -1    3.10    1.10
   2 -11   1    4.40    1.20
   3 -11   1   16.60    1.90
  -3 -11  -1   12.90    1.60
  -3  11  -1   13.60    1.00
  -4 -11  -1  182.68    6.90
   4 -11   1  192.68    7.10
  -4  11  -1  181.58    6.20
   5 -11   1   98.69    4.50
  -5 -11  -1  100.69    4.30
  -5  11  -1   97.89    3.60
   6 -11   1   29.60    2.40
  -6 -11  -1   29.40    2.10
  -6  11  -1   31.30    1.60
   7 -11   1    7.30    1.40
  -7  11  -1    7.20    0.90
  -8  11  -1    0.40    0.50
  -8  11  -1    1.40    0.70
   9 -11   1    6.90    1.30
  -9  11  -1    8.10    1.00
  10 -11   1   27.60    2.20
  10  11   1   28.60    1.50
 -10  11  -1   27.20    1.80
  11 -11   1    1.60    0.90
  11  11   1    2.00    0.60
 -11  11  -1    2.90    0.70
  12 -11   1   17.70    1.60
  12  11   1   18.00    1.40
 -12  11  -1   19.60    1.30
  13 -11   1    4.40    0.90
 -13  11  -1    5.00    0.70
  14 -11   1   -0.40    0.40
 -14  11  -1    0.90    0.80
  14  11   1   -0.20    0.40
 -15  11  -1   22.20    1.10
  15  11   1   19.70    1.20
  14 -12  -1    0.10    0.40
 -14  12   1    0.40    0.40
  13 -12  -1    3.10    0.70
 -13  12   1    2.40    0.50
  12 -12  -1    2.00    0.80
 -12  12   1    2.50    0.60
  11 -12  -1    2.70    0.90
 -11  12   1    2.40    0.60
  10 -12  -1    0.90    0.80
 -10  12   1    0.40    0.50
  -9 -12   1   -0.50    0.50
   9 -12  -1    0.20    0.90
  -9  12   1   -0.10    0.40
   8 -12  -1    0.90    0.90
  -8 -12   1   -0.40    0.50
  -8  12   1    0.20    0.50
   7 -12  -1   27.00    2.20
  -7 -12   1   28.20    2.00
  -6 -12   1   15.60    1.70
   6 -12  -1   11.00    1.50
  -6  12   1   12.40    1.10
  -5 -12   1    5.40    1.20
  -5  12   1    5.10    0.70
  -4 -12   1    3.00    1.50
   4 -12  -1    4.60    1.20
  -4  12   1    3.60    0.70
   3 -12  -1   14.80    1.60
  -3 -12   1   20.00    2.00
  -2 -12   1    6.00    1.30
   2 -12  -1    4.20    1.20
  -1 -12   1   16.20    1.90
   1 -12  -1   17.20    2.00
   0 -12   1    9.80    1.60
   0 -12  -1    7.00    1.20
  -1 -12  -1    4.20    1.20
   1 -12   1    4.20    1.20
   2 -12   1    3.30    1.10
  -2 -12  -1    5.50    1.20
  -3 -12  -1   20.10    1.90
   3 -12   1   20.70    2.20
  -3  12  -1   18.60    1.20
   4 -12   1  116.49    5.80
  -4 -12  -1  119.69    5.80
  -4  12  -1  109.79    4.00
  -5 -12  -1   38.00    2.40
   5 -12   1   40.80    2.90
  -5  12  -1   39.40    1.90
  -6 -12  -1    0.10    0.70
   6 -12   1    1.50    1.00
  -6  12  -1    1.10    0.50
   8 -12   1   46.60    2.70
  -8  12  -1   45.40    2.10
   9 -12   1    1.10    0.90
  -9  12  -1    1.10    0.50
  10 -12   1    7.00    1.20
 -10  12  -1    7.10    0.80
  11 -12   1   33.50    2.10
 -11  12  -1   36.00    1.70
  12 -12   1   27.40    1.70
 -12  12  -1   27.20    1.50
  13 -12   1    0.50    0.50
 -13  12  -1    0.40    0.40
  12 -13  -1   11.70    1.60
 -12  13   1    9.80    0.80
  11 -13  -1    1.40    0.70
 -11  13   1    2.10    0.50
  10 -13  -1    2.70    0.80
 -10  13   1    3.40    0.70
   9 -13  -1    7.20    1.30
  -9  13   1    6.20    0.80
   8 -13  -1    5.30    1.00
  -8  13   1    7.10    0.80
   7 -13  -1    5.60    1.10
  -7 -13   1    7.10    1.00
  -7  13   1    7.20    0.80
  -6 -13   1   -0.20    0.60
   6 -13  -1    0.40    0.80
  -6  13   1    0.00    0.40
  -5 -13   1    1.00    0.70
   5 -13  -1    0.90    0.90
  -5  13   1    0.80    0.50
   4 -13  -1   25.40    2.10
  -4 -13   1   26.20    2.00
  -4  13   1   26.20    1.40
  -3 -13   1   56.49    3.00
   3 -13  -1   55.89    3.10
  -2 -13   1  146.69    5.80
   2 -13  -1  148.39    5.90
   1 -13  -1   76.19    3.70
  -1 -13   1   77.49    3.70
   0 -13  -1   13.20    1.60
   0 -13   1   18.90    2.00
   1 -13   1    7.50    1.30
  -1 -13  -1    7.00    1.20
   2 -13   1    3.80    1.10
  -2 -13  -1    4.10    1.00
  -3 -13  -1    8.40    1.30
   3 -13   1    6.40    1.20
  -3  13  -1    7.70    0.80
  -4 -13  -1    4.50    1.00
   4 -13   1    3.10    1.00
  -4  13  -1    4.30    0.70
   5 -13   1    0.20    0.80
  -5 -13  -1    2.00    0.80
  -5  13  -1    1.50    0.50
   6 -13   1   38.80    2.50
  -6  13  -1   42.60    1.90
   7 -13   1    1.00    0.80
  -7  13  -1    1.70    0.50
   8 -13   1    2.80    1.00
  -8  13  -1    4.50    0.60
   9 -13   1    4.20    1.00
  -9  13  -1    5.30    0.70
  10 -13   1    6.60    1.00
 -10  13  -1    7.80    0.80
  11 -13   1   17.90    1.30
 -11  13  -1   19.30    1.10
   9 -14  -1    7.60    1.00
  -9  14   1    6.60    0.90
   8 -14  -1    1.40    0.70
  -8  14   1    2.10    0.50
   7 -14  -1    6.20    1.00
  -7  14   1    7.30    0.70
   6 -14  -1    0.20    1.00
  -6 -14   1    0.50    0.60
  -6  14   1    0.70    0.40
  -5 -14   1   57.99    2.60
   5 -14  -1   58.09    2.90
  -5  14   1   56.49    2.20
   4 -14  -1   14.70    1.50
  -4 -14   1   13.00    1.30
   3 -14  -1   12.30    1.40
  -3 -14   1   11.70    1.60
   2 -14  -1   15.00    1.60
  -2 -14   1   14.70    1.60
   1 -14  -1    8.10    1.20
  -1 -14   1    7.30    1.20
   0 -14   1    3.20    1.00
   0 -14  -1    3.40    0.90
   1 -14   1   31.40    2.20
  -1 -14  -1   33.80    2.20
  -2 -14  -1    1.50    1.20
   2 -14   1    0.40    0.80
  -3 -14  -1    0.60    0.70
   3 -14   1    0.50    0.80
  -4 -14  -1   16.10    1.40
  -4  14  -1   15.70    1.00
  -5 -14  -1   20.90    1.50
   5 -14   1   18.30    2.00
  -5  14  -1   18.50    1.10
   6 -14   1   16.80    1.60
  -6  14  -1   18.90    1.10
   7 -14   1   14.90    1.50
  -7  14  -1   14.30    0.90
   8 -14   1    0.40    0.60
  -8  14  -1    2.10    0.50
   9 -14   1    1.10    0.60
   5 -15  -1    2.10    0.70
  -4 -15   1    1.90    0.60
   4 -15  -1    1.40    0.70
   3 -15  -1   -0.40    0.60
  -3 -15   1   -0.10    0.50
   2 -15  -1    3.50    0.80
  -2 -15   1    2.60    0.70
  -1 -15   1    5.90    0.90
   1 -15  -1    7.00    0.90
   0 -15  -1    0.20    0.60
   0 -15   1    1.40    0.70
   1 -15   1    2.60    0.70
  -1 -15  -1    2.50    0.70
  -2 -15  -1    1.70    0.80
   2 -15   1    3.10    0.80
  -3 -15  -1    5.20    0.70
   3 -15   1    5.10    0.80
   4 -15   1   11.60    1.20
   5 -15   1    1.10    0.70
  22   0  -2  172.78    5.80
  21   0  -2   -0.20    0.70
  20   0  -2   20.30    1.50
  19   0  -2   -0.40    0.60
  18   0  -2   -0.10    0.50
  18   0  -2    0.10    0.80
 -18   0   2    4.30    5.10
  18   0  -2    1.00    0.80
 -17   0   2    3.80    4.10
  17   0  -2   -0.30    0.50
 -17   0   2    0.20    0.90
 -17   0   2   -1.70    0.60
  17   0  -2    0.00    0.70
  17   0  -2    0.30    0.80
 -16   0   2    9.80    2.20
 -16   0   2    6.30    3.60
  16   0  -2    9.70    1.10
  16   0  -2   10.40    1.30
 -16   0   2    9.70    1.30
  16   0  -2   13.00    1.50
 -15   0   2    0.00    2.90
  15   0  -2    0.10    0.70
 -15   0   2    0.50    0.80
 -15   0   2   -0.30    0.60
 -14   0   2   -0.70    2.50
 -14   0   2    1.10    0.80
  14   0  -2    2.10    0.80
  14   0  -2    1.80    0.90
 -14   0   2    1.20    0.70
 -13   0   2    0.00    2.30
  13   0  -2    1.10    0.70
  13   0  -2   -0.10    0.50
 -13   0   2   -0.40    0.70
 -13   0   2    0.10    0.70
  12   0  -2   98.59    3.80
 -12   0   2  100.99    5.50
 -12   0   2   99.59    3.80
 -12   0   2  103.39    4.20
 -11   0   2    0.80    0.40
  11   0  -2    0.40    0.50
  11   0  -2   -0.30    0.40
 -11   0   2   -0.30    0.40
 -11   0   2    1.10    1.70
 -10   0   2   68.99    2.90
 -10   0   2   70.39    3.90
  10   0  -2   63.29    2.60
  10   0  -2   64.99    2.50
 -10   0   2   63.79    2.60
   9   0  -2    0.50    0.40
  -9   0   2   -0.10    0.40
  -9   0   2   -1.20    1.10
   9   0  -2    0.00    0.50
  -9   0   2   -0.80    0.50
  -8   0   2   90.89    3.30
   8   0  -2   88.89    3.20
  -8   0   2   93.89    3.50
  -8   0   2   92.39    4.10
  -7   0   2   -0.60    0.40
  -7   0   2    0.50    0.40
   7   0  -2    0.50    0.40
  -7   0   2    0.60    1.00
  -6   0   2 1096.69   33.10
  -5   0   2    0.00    0.30
  -5   0   2    0.20    0.70
   5   0  -2    0.50    0.30
  -5   0   2    0.30    0.40
  -4   0   2 3968.20  116.79
  -3   0   2    0.50    0.30
   3   0  -2    0.90    0.30
  -3   0   2    1.30    0.60
  -3   0   2    0.80    0.30
   2   0  -2   80.09    2.50
  -2   0   2   80.89    2.50
  -2   0   2   82.29    2.80
  -1   0   2    0.30    0.10
  -1   0   2    0.10    0.30
   1   0  -2    0.00    0.10
   0   0   2  593.64   17.70
   1   0   2   -0.10    0.40
   1   0   2   -0.10    0.10
  -2   0  -2    9.20    1.00
  -2   0  -2    9.10    0.70
   2   0   2    7.80    0.60
  -2   0  -2    8.70    0.50
   3   0   2    0.30    0.30
  -3   0  -2    0.10    0.30
  -3   0  -2    0.00    0.70
  -3   0  -2   -0.10    0.40
  -4   0  -2 4613.44  135.79
   5   0   2    0.00    0.30
  -5   0  -2    0.20    0.30
  -5   0  -2   -1.00    0.80
  -5   0  -2   -0.20    0.40
  -6   0  -2 1332.47   40.20
  -7   0  -2    0.30    0.40
  -7   0  -2   -0.10    1.10
   7   0   2    0.80    0.40
  -7   0  -2    0.10    0.50
   8   0   2    5.40    0.70
  -8   0  -2    6.30    0.70
  -8   0  -2    7.90    1.50
  -8   0  -2    6.10    0.90
  -9   0  -2   -1.00    0.40
  -9   0  -2    1.70    1.30
   9   0   2    0.10    0.40
   9   0   2    0.20    0.50
  -9   0  -2    0.00    0.50
  10   0   2    1.40    0.60
  10   0   2    0.40    0.50
 -10   0  -2    2.50    0.60
 -10   0  -2   -0.60    0.60
 -10   0  -2    0.20    1.50
  11   0   2    0.20    0.50
 -11   0  -2   -1.00    1.90
 -11   0  -2   -0.20    0.70
 -11   0  -2    0.20    0.50
  11   0   2    0.80    0.60
 -12   0  -2   79.09    3.20
 -12   0  -2   79.59    3.70
  12   0   2   80.19    3.30
  12   0   2   76.29    3.10
 -12   0  -2   78.59    5.00
  12   0   2   78.69    3.40
  13   0   2    0.20    0.70
 -13   0  -2   -0.10    0.60
  13   0   2    0.70    0.60
 -13   0  -2    3.30    2.60
  13   0   2    0.20    0.70
 -13   0  -2   -0.20    0.80
 -14   0  -2   95.09    6.30
 -14   0  -2   89.99    3.80
  14   0   2   95.99    3.90
  14   0   2   90.79    3.60
  14   0   2   96.99    4.00
 -14   0  -2   87.79    4.30
 -15   0  -2   -0.40    2.90
  15   0   2    0.60    0.70
 -15   0  -2    0.60    0.70
  15   0   2    0.00    0.70
 -15   0  -2   -0.20    0.70
  16   0   2    0.60    0.70
  16   0   2    0.10    0.70
 -16   0  -2   -1.60    0.60
  16   0   2    0.90    0.60
 -16   0  -2    0.70    0.90
 -17   0  -2   -0.90    0.80
  17   0   2   -0.50    0.70
 -17   0  -2    5.90    4.60
  17   0   2    0.40    0.50
  17   0   2    0.90    0.90
  18   0   2   -0.60    0.70
  18   0   2    1.10    0.50
  19   0   2    0.30    1.10
  20   0   2    0.10    0.60
  21   0   2    0.00    0.50
  21  -1  -2    3.40    0.70
  21   1  -2    2.70    0.70
  20  -1  -2   17.10    1.60
  20   1  -2   10.70    1.10
  19  -1  -2   13.70    1.40
  19   1  -2   14.40    1.10
  19   1  -2   13.70    1.40
 -18  -1   2    5.60    1.70
 -18  -1   2    1.40    3.80
  18  -1  -2    7.10    1.20
  18   1  -2    4.90    0.80
  18   1  -2    3.60    1.10
  18   1  -2    4.00    1.00
  17  -1  -2    0.20    0.70
  17  -1  -2   -0.80    0.70
  17  -1  -2   -0.60    0.20
 -17  -1   2   -3.00    3.30
 -17  -1   2    0.10    0.80
 -17   1   2    1.00    0.80
 -17   1   2    0.20    1.20
  17   1  -2   -0.40    0.70
  17   1  -2    1.10    0.80
 -17   1   2    3.20    5.20
  17   1  -2    0.00    0.50
 -16  -1   2   16.40    2.10
 -16  -1   2   11.50    3.30
  16  -1  -2   11.00    1.00
  16  -1  -2   12.00    1.40
  16  -1  -2   10.20    1.30
 -16   1   2   19.50    4.80
  16   1  -2   12.20    1.50
 -16   1   2    9.80    1.20
  16   1  -2    9.10    1.20
 -16   1   2   14.00    2.80
  15  -1  -2   33.20    2.10
 -15  -1   2   30.00    2.20
  15  -1  -2   32.50    2.10
  15  -1  -2   30.80    1.60
 -15  -1   2   28.00    3.60
 -15   1   2   30.10    2.40
  15   1  -2   30.60    2.10
  15   1  -2   29.30    1.80
 -15   1   2   30.80    2.00
 -15   1   2   30.30    4.60
  15   1  -2   31.90    2.10
 -14  -1   2   24.90    1.60
  14  -1  -2   23.30    1.80
  14  -1  -2   26.20    1.50
  14  -1  -2   24.60    1.80
 -14  -1   2   20.90    3.20
 -14  -1   2   23.90    1.90
  14   1  -2   23.80    1.80
 -14   1   2   27.70    2.30
 -14   1   2   24.80    1.70
  14   1  -2   24.20    1.80
  14   1  -2   24.30    1.50
 -14   1   2   23.30    3.90
 -13  -1   2   15.70    2.60
 -13  -1   2   13.70    1.20
  13  -1  -2   13.70    1.40
 -13  -1   2   17.80    1.70
  13  -1  -2   12.20    1.30
 -13   1   2   10.10    3.10
 -13   1   2   17.10    1.70
  13   1  -2   16.10    1.20
 -13   1   2   15.60    1.40
  13   1  -2   16.80    1.40
  13   1  -2   15.70    1.50
 -13   1   2   15.70    1.00
 -12  -1   2   88.59    4.90
  12  -1  -2   90.49    4.00
 -12  -1   2   88.49    3.80
 -12  -1   2   90.89    3.40
  12  -1  -2   90.79    3.70
  12   1  -2   93.19    3.60
 -12   1   2   89.79    3.50
 -12   1   2   86.99    3.20
 -12   1   2   86.79    5.50
  12   1  -2   91.39    3.60
 -12   1   2   88.29    3.90
 -11  -1   2   43.50    2.00
  11  -1  -2   45.80    2.10
  11  -1  -2   44.80    1.90
 -11  -1   2   48.40    2.40
 -11  -1   2   50.29    3.40
 -11   1   2   47.60    2.10
 -11   1   2   43.30    1.80
 -11   1   2   45.60    2.40
  11   1  -2   44.80    2.00
 -11   1   2   46.90    3.90
  11   1  -2   43.70    2.10
 -10  -1   2   10.30    1.60
 -10  -1   2    9.30    1.00
 -10  -1   2    9.60    0.90
  10  -1  -2    9.60    0.90
  10  -1  -2   10.20    0.90
  10   1  -2   11.70    0.90
  10   1  -2   10.90    1.00
 -10   1   2    9.40    2.10
 -10   1   2   11.00    1.00
 -10   1   2   10.40    1.20
  -9  -1   2   93.19    4.20
   9  -1  -2   92.19    3.20
   9  -1  -2   93.69    3.30
  -9  -1   2   95.59    3.50
   9   1  -2   92.49    3.30
  -9   1   2   87.49    4.40
   9   1  -2   91.19    3.20
  -9   1   2   91.09    3.60
  -9   1   2   87.49    3.10
  -9   1   2   95.69    3.30
  -8  -1   2    9.40    0.80
   8  -1  -2    7.80    0.80
  -8   1   2    9.20    1.70
  -8   1   2   11.40    1.10
  -8   1   2    8.10    0.70
   8   1  -2   10.10    0.80
  -7  -1   2  125.29    4.20
   7  -1  -2  120.49    4.00
  -7  -1   2  117.99    3.90
  -7  -1   2  123.89    4.60
  -7   1   2  123.09    4.90
   7   1  -2  123.19    4.20
  -7   1   2  118.09    4.00
  -7   1   2  120.69    4.30
  -6  -1   2   20.60    1.00
   6  -1  -2   20.20    1.00
  -6  -1   2   23.40    1.60
  -6  -1   2   20.60    1.10
   6   1  -2   20.00    1.00
  -6   1   2   22.00    1.20
  -6   1   2   20.70    1.00
  -6   1   2   21.20    2.00
  -5  -1   2  290.67    9.00
   5  -1  -2  303.37    9.10
  -5  -1   2  300.27    9.20
  -5   1   2  296.07    9.10
  -5   1   2  298.17    9.30
  -5   1   2  305.47    9.70
   5   1  -2  299.27    9.00
  -4  -1   2 1086.09   31.80
  -4   1   2 1046.90   31.90
  -3  -1   2   29.70    1.40
  -3  -1   2   27.90    1.00
   3  -1  -2   28.20    1.10
  -3  -1   2   27.90    1.10
  -3   1   2   27.10    1.10
   3   1  -2   26.90    1.00
  -3   1   2   30.30    1.50
  -2  -1   2    6.00    0.40
  -2  -1   2    6.50    0.70
   2  -1  -2    5.90    0.40
  -2  -1   2    6.00    0.40
  -2   1   2    6.30    0.40
   2   1  -2    6.30    0.40
  -1  -1   2  128.69    3.90
  -1  -1   2  132.39    4.00
   1  -1  -2  128.59    3.90
  -1  -1   2  133.39    4.10
   1   1  -2  133.19    3.90
  -1   1   2  128.29    3.90
   0  -1   2  692.43   20.60
   1  -1   2 1203.28   35.60
  -2  -1  -2   65.59    2.10
  -2  -1  -2   68.69    2.50
   2  -1   2   69.59    2.20
  -2  -1  -2   67.39    2.30
  -2   1  -2   69.69    2.20
  -2   1  -2   67.39    2.70
  -3  -1  -2   63.69    2.20
  -3  -1  -2   65.19    2.50
  -3  -1  -2   64.09    2.10
   3  -1   2   63.39    2.10
  -3   1  -2   61.09    2.10
  -3   1  -2   65.69    2.80
   3   1   2   64.19    2.10
   4  -1   2 9123.19  274.67
  -5  -1  -2  137.69    4.40
   5  -1   2  143.89    4.50
  -5  -1  -2  141.09    5.00
  -5  -1  -2  143.19    4.60
  -5   1  -2  131.29    4.40
  -5   1  -2  136.99    4.70
   5   1   2  139.69    4.40
  -5   1  -2  140.59    5.20
  -6  -1  -2  696.43   21.40
  -6  -1  -2  712.33   20.90
  -6   1  -2  676.43   21.00
  -6   1  -2  689.23   21.60
  -7  -1  -2  686.13   20.60
  -7  -1  -2  682.43   21.20
  -7   1  -2  674.23   20.70
  -7   1  -2  675.73   21.40
  -8  -1  -2  571.94   18.10
  -8  -1  -2  583.94   17.10
   8  -1   2  550.94   17.10
  -8  -1  -2  579.24   17.50
  -8   1  -2  577.94   17.60
  -8   1  -2  569.04   18.40
   8   1   2  544.65   17.20
   9  -1   2  108.69    3.90
  -9  -1  -2  108.39    3.80
  -9  -1  -2  109.19    4.10
   9  -1   2  109.59    3.80
   9   1   2  115.29    3.90
  -9   1  -2  110.49    4.30
  -9   1  -2  111.39    5.30
   9   1   2  104.99    3.80
  -9   1  -2  108.19    3.80
  -9   1  -2  106.89    3.70
 -10  -1  -2   68.99    2.60
  10  -1   2   65.79    2.60
 -10  -1  -2   69.79    3.00
  10  -1   2   67.79    2.70
 -10  -1  -2   64.79    3.80
  10   1   2   65.19    2.60
 -10   1  -2   62.59    2.40
 -10   1  -2   67.59    3.10
 -10   1  -2   68.39    2.70
  10   1   2   66.89    2.70
 -10   1  -2   62.29    4.10
 -11  -1  -2   -0.90    1.60
 -11  -1  -2    0.60    0.60
 -11  -1  -2    0.40    0.50
  11  -1   2    0.60    0.50
  11  -1   2   -0.20    0.50
 -11   1  -2    0.60    0.40
  11   1   2    1.30    0.70
 -11   1  -2   -1.10    2.20
  11   1   2    0.00    0.50
 -11   1  -2    0.00    0.50
 -11   1  -2    0.50    0.70
 -12  -1  -2   59.99    3.10
 -12  -1  -2   64.09    2.70
  12  -1   2   66.89    2.60
  12  -1   2   66.39    2.90
 -12  -1  -2   63.79    4.50
 -12   1  -2   57.99    5.20
 -12   1  -2   63.19    3.30
 -12   1  -2   64.39    2.40
  12   1   2   65.69    2.70
  12   1   2   62.79    2.80
 -12   1  -2   67.69    2.90
  13  -1   2   41.60    2.40
  13  -1   2   42.20    2.00
 -13  -1  -2   45.60    2.70
 -13  -1  -2   42.00    2.40
 -13  -1  -2   47.20    5.60
  13  -1   2   45.40    2.40
  13   1   2   41.00    2.40
  13   1   2   45.10    2.40
 -13   1  -2   36.70    4.30
  13   1   2   41.00    2.10
 -13   1  -2   39.50    2.60
 -13   1  -2   43.60    2.30
 -14  -1  -2   -0.50    2.40
  14  -1   2    5.70    1.10
  14  -1   2    6.60    0.90
  14  -1   2    9.10    1.20
 -14  -1  -2    4.50    1.00
  14   1   2    7.40    1.10
 -14   1  -2   10.00    1.60
  14   1   2    6.30    1.00
 -14   1  -2    0.10    3.60
  14   1   2    7.30    0.90
 -14   1  -2    9.50    1.30
  15  -1   2    6.90    1.10
 -15  -1  -2    6.00    1.20
  15  -1   2    7.70    1.20
 -15  -1  -2    3.20    2.80
  15   1   2    6.80    1.00
 -15   1  -2    0.30    3.80
  15   1   2    6.50    1.10
  15   1   2    6.40    1.00
 -15   1  -2    6.20    1.20
 -16  -1  -2   24.40    2.10
 -16  -1  -2   21.90    5.30
  16  -1   2   24.60    1.50
  16  -1   2   29.10    2.00
  16  -1   2   24.20    1.90
  16   1   2   25.80    1.70
  16   1   2   26.90    2.00
  16   1   2   25.20    1.90
 -16   1  -2   22.90    1.90
 -17  -1  -2    5.90    3.70
  17  -1   2    2.10    0.90
  17  -1   2    2.70    0.80
 -17  -1  -2    4.80    1.10
  17   1   2    5.10    1.10
 -17   1  -2    5.00    5.70
 -17   1  -2    3.60    1.60
  17   1   2    4.40    1.00
  18  -1   2   11.50    1.40
 -18  -1  -2   -0.30    4.80
  18   1   2   14.30    1.50
  18   1   2   12.80    1.10
  19  -1   2   22.80    1.80
  19   1   2   20.70    1.30
  19   1   2   24.40    1.70
  20  -1   2   10.20    1.00
  20   1   2   12.50    1.10
  21  -1   2   24.90    1.40
  21  -2  -2    0.10    0.50
  19  -2  -2   50.09    2.60
  19   2  -2   51.99    2.20
  18  -2  -2   24.90    1.90
 -18  -2   2   22.30    3.90
  18   2  -2   22.90    1.50
  18   2  -2   22.60    1.90
  17  -2  -2    5.20    1.10
 -17  -2   2    5.40    3.00
  17  -2  -2    5.10    1.10
 -17  -2   2    5.20    1.10
  17   2  -2    4.90    0.90
 -17   2   2    5.00    1.10
  17   2  -2    3.60    1.30
  17   2  -2    5.70    1.00
  16  -2  -2    6.10    1.00
 -16  -2   2    6.30    1.30
 -16  -2   2    5.80    2.80
  16  -2  -2    6.00    1.10
 -16   2   2    7.90    1.20
  16   2  -2    7.60    1.30
 -16   2   2   11.50    6.30
  16   2  -2    8.50    1.20
 -15  -2   2    0.10    0.70
  15  -2  -2   -0.10    0.30
  15  -2  -2    0.40    0.70
 -15  -2   2   -1.70    2.20
  15  -2  -2    0.70    0.70
 -15   2   2   -0.50    0.60
  15   2  -2    0.50    0.70
  15   2  -2   -0.50    0.60
 -15   2   2    0.70    5.00
  15   2  -2   -1.00    0.80
 -15   2   2    0.10    0.30
  14  -2  -2   28.90    1.50
  14  -2  -2   30.20    2.00
 -14  -2   2   31.00    2.10
  14  -2  -2   32.20    2.00
 -14  -2   2   26.70    3.10
 -14   2   2   32.40    2.00
 -14   2   2   21.90    2.70
 -14   2   2   23.50    4.30
  14   2  -2   30.10    1.70
 -14   2   2   29.50    1.50
  14   2  -2   28.00    1.90
  13  -2  -2    1.50    0.70
  13  -2  -2    2.70    0.80
 -13  -2   2    2.20    1.80
  13  -2  -2    3.70    0.90
 -13   2   2    2.50    0.60
  13   2  -2    3.20    0.80
 -13   2   2    3.60    0.90
 -13   2   2    3.00    1.00
 -13   2   2    2.30    3.60
  13   2  -2    3.60    0.70
  12  -2  -2  201.88    6.70
  12  -2  -2  191.28    6.20
 -12  -2   2  186.68    7.70
 -12  -2   2  192.18    6.40
 -12  -2   2  193.28    6.80
 -12   2   2  192.28    6.30
  12   2  -2  192.18    6.50
 -12   2   2  180.18    7.20
 -12   2   2  184.98    9.30
 -12   2   2  200.88    6.80
  12   2  -2  193.88    6.40
 -11  -2   2    6.90    0.80
  11  -2  -2    6.90    0.90
 -11  -2   2    5.10    1.50
 -11  -2   2    6.10    0.90
  11  -2  -2    7.40    0.80
 -11   2   2    8.70    2.80
 -11   2   2    7.80    0.80
 -11   2   2    5.90    1.10
  11   2  -2    7.90    0.90
 -11   2   2    6.30    0.80
  11   2  -2    7.00    0.80
 -10  -2   2    8.00    1.00
 -10  -2   2    4.40    1.40
 -10  -2   2    6.40    0.80
  10  -2  -2    6.20    0.70
  10  -2  -2    5.50    0.80
 -10   2   2    5.60    1.00
 -10   2   2    5.80    0.60
 -10   2   2    6.10    2.40
  10   2  -2    7.00    0.80
  10   2  -2    6.50    0.80
 -10   2   2    5.00    0.70
  -9  -2   2   69.99    2.50
   9  -2  -2   70.79    2.70
  -9  -2   2   69.59    2.80
  -9   2   2   67.59    3.00
  -9   2   2   60.69    4.00
   9   2  -2   64.99    2.90
  -9   2   2   71.89    2.70
   9   2  -2   72.69    2.60
   8  -2  -2  115.09    3.90
  -8  -2   2  114.89    4.10
  -8  -2   2  115.69    4.60
  -8  -2   2  117.39    3.90
   8   2  -2  117.29    3.90
  -8   2   2  117.69    4.00
  -8   2   2  115.29    4.30
  -8   2   2  113.49    5.30
  -7  -2   2   57.99    2.70
   7  -2  -2   54.39    2.10
  -7  -2   2   55.49    2.20
  -7  -2   2   55.19    2.00
  -7   2   2   55.39    2.10
  -7   2   2   57.89    3.30
  -7   2   2   55.29    2.40
   7   2  -2   59.09    2.10
   6  -2  -2  156.88    5.00
  -6  -2   2  157.98    4.90
  -6  -2   2  160.78    5.50
  -6  -2   2  160.18    5.10
   6   2  -2  155.38    4.90
  -6   2   2  158.48    5.00
  -6   2   2  153.78    5.30
  -6   2   2  150.18    5.90
  -5  -2   2    1.30    0.60
  -5  -2   2    1.60    0.40
   5  -2  -2    1.60    0.40
  -5  -2   2    1.40    0.40
  -5   2   2    2.30    0.40
   5   2  -2    2.20    0.30
  -5   2   2    2.90    1.20
  -4  -2   2  588.94   17.20
  -4   2   2  544.65   17.60
  -3  -2   2  751.42   22.40
  -2  -2   2 1261.17   37.20
  -1  -2   2    3.50    0.30
  -1  -2   2    3.30    0.50
   1  -2  -2    2.10    0.50
  -1  -2   2    4.20    0.30
  -1   2   2    3.30    0.30
   0  -2   2    3.30    0.50
   0  -2   2    3.20    0.30
   0  -2   2    4.40    0.30
   0   2   2    4.60    0.30
   0   2  -2    3.40    0.30
   0   2   2    3.60    0.30
  -1  -2  -2 1767.62   52.09
   2  -2   2   33.30    1.20
  -2  -2  -2   33.40    1.20
  -2  -2  -2   34.80    1.40
  -2  -2  -2   31.40    1.60
   2   2   2   33.30    1.20
  -2   2  -2   35.40    1.20
  -3  -2  -2   23.80    0.90
  -3  -2  -2   24.20    1.40
   3  -2   2   23.30    1.00
  -3  -2  -2   26.80    1.10
  -3  -2  -2   24.40    1.40
  -3   2  -2   20.80    2.00
   3   2   2   23.60    0.90
  -3   2  -2   25.80    1.00
   4  -2   2  121.09    3.90
  -4  -2  -2  117.89    3.80
  -4  -2  -2  123.99    4.00
  -4  -2  -2  126.69    4.30
   4   2   2  124.39    3.80
  -4   2  -2  117.49    3.90
  -5  -2  -2  152.88    5.20
   5  -2   2  144.99    4.80
  -5  -2  -2  152.08    4.90
  -5   2  -2  147.39    5.70
  -5   2  -2  145.39    5.10
  -5   2  -2  154.38    4.80
   5   2   2  150.38    4.70
  -6  -2  -2  423.76   12.80
  -6  -2  -2  436.96   13.00
   6  -2   2  424.86   12.90
  -6  -2  -2  432.46   13.50
  -6   2  -2  407.36   13.20
  -6   2  -2  429.16   13.90
   7  -2   2   32.00    1.60
  -7  -2  -2   34.40    1.70
  -7  -2  -2   34.30    2.20
  -7  -2  -2   35.00    1.40
  -7   2  -2   32.60    3.20
  -7   2  -2   34.70    1.90
   7   2   2   34.70    1.50
  -7   2  -2   33.30    1.50
   8  -2   2  297.87    9.20
  -8  -2  -2  294.57    9.20
  -8  -2  -2  300.27    9.40
  -8  -2  -2  289.97   10.30
  -8   2  -2  283.17    9.00
   8   2   2  282.87    9.10
  -8   2  -2  293.27    9.60
  -8   2  -2  289.17   10.50
   8   2   2  306.67    9.20
  -8   2  -2  296.77    9.20
  -9  -2  -2   19.20    2.10
   9  -2   2   21.90    1.30
  -9  -2  -2   21.40    1.40
   9  -2   2   20.10    1.10
  -9  -2  -2   20.70    1.20
   9   2   2   19.50    1.30
  -9   2  -2   20.50    1.30
  -9   2  -2   21.90    1.60
  -9   2  -2   21.10    1.10
   9   2   2   21.10    1.20
  -9   2  -2   19.70    2.60
 -10  -2  -2    0.30    0.60
  10  -2   2    1.60    0.60
 -10  -2  -2    1.50    1.30
  10  -2   2    0.80    0.50
 -10  -2  -2    1.60    0.50
  10   2   2    0.70    0.50
 -10   2  -2    0.90    0.40
  10   2   2    1.00    0.50
 -10   2  -2   -0.20    0.70
 -10   2  -2    0.10    2.50
 -10   2  -2    0.40    0.50
 -11  -2  -2    4.20    1.60
 -11  -2  -2    5.40    0.80
  11  -2   2    3.90    0.90
  11  -2   2    5.60    0.90
  11  -2   2    4.80    0.70
 -11  -2  -2    5.30    0.90
  11   2   2    4.70    0.90
 -11   2  -2    5.30    1.00
 -11   2  -2    3.30    0.70
 -11   2  -2    4.00    0.60
  12  -2   2  336.27   10.70
 -12  -2  -2  331.17   11.00
 -12  -2  -2  331.37   12.00
  12  -2   2  319.57   10.80
  12  -2   2  344.97   10.50
 -12   2  -2  324.67   10.70
 -12   2  -2  336.67   10.30
 -12   2  -2  314.57   13.10
 -12   2  -2  317.37   11.30
  12   2   2  337.67   10.50
  12   2   2  338.37   10.70
 -13  -2  -2    3.60    0.90
 -13  -2  -2    2.80    2.00
  13  -2   2    4.40    0.90
  13  -2   2    3.30    0.70
  13  -2   2    2.40    0.90
 -13   2  -2    2.10    1.00
 -13   2  -2    4.40    0.90
  13   2   2    3.60    0.90
 -13   2  -2    6.40    3.70
 -13   2  -2    3.80    0.60
  13   2   2    6.80    1.00
 -14  -2  -2   -0.30    0.60
  14  -2   2    1.10    0.80
  14  -2   2    0.70    0.70
 -14  -2  -2   -1.90    2.10
 -14   2  -2   -0.30    0.60
 -14   2  -2    0.10    5.10
  14   2   2    0.00    0.70
 -14   2  -2   -0.40    0.30
 -14   2  -2    0.10    1.50
  14   2   2    0.10    0.60
 -15  -2  -2   11.50    3.00
 -15  -2  -2   14.60    2.30
  15  -2   2   16.10    1.70
  15  -2   2   14.20    1.50
  15   2   2   12.00    1.30
 -15   2  -2   16.70    5.30
 -15   2  -2   15.50    1.60
  15   2   2   12.20    1.30
 -16  -2  -2   25.70    3.70
  16  -2   2   26.20    2.00
  16  -2   2   23.40    1.90
 -16  -2  -2   25.50    2.10
 -16   2  -2   14.70    6.80
  16   2   2   23.30    1.70
 -16   2  -2   27.10    1.90
  16   2   2   27.70    2.00
 -17  -2  -2   39.20    4.50
 -17  -2  -2   45.80    2.70
  17  -2   2   53.39    2.70
  17  -2   2   51.29    3.00
  17   2   2   52.19    2.40
  17   2   2   49.60    2.70
  18  -2   2   27.30    1.90
 -18  -2  -2   19.40    5.40
  19  -2   2    1.00    0.60
  19   2   2    2.20    0.60
  20  -2   2   58.29    2.60
  21  -2   2   32.50    1.60
  21  -3  -2    6.10    0.80
  20  -3  -2    0.40    0.70
  20   3  -2    0.50    0.50
  19  -3  -2   22.60    1.70
  19   3  -2   22.70    1.40
  18  -3  -2   26.10    1.90
  18   3  -2   26.90    1.60
 -17  -3   2   -0.20    0.60
  17  -3  -2    0.20    0.80
 -17  -3   2    0.50    2.60
  17  -3  -2    1.30    1.00
 -17   3   2    0.20    1.20
  17   3  -2    0.10    0.80
  16  -3  -2   34.30    2.30
  16  -3  -2   36.10    2.30
 -16  -3   2   39.40    2.40
  16   3  -2   40.80    2.40
 -16   3   2   34.90    2.30
  16   3  -2   41.00    2.10
 -15  -3   2   54.29    4.50
 -15  -3   2   59.99    3.00
  15  -3  -2   58.49    3.00
  15  -3  -2   58.29    2.90
  15   3  -2   59.79    3.00
 -15   3   2   59.29    3.80
  15   3  -2   54.59    3.10
 -15   3   2   58.29    2.50
  14  -3  -2    0.30    0.70
  14  -3  -2    0.00    0.60
 -14  -3   2    2.00    1.80
 -14  -3   2    0.80    0.70
  14   3  -2    0.00    0.60
  14   3  -2    1.20    0.60
 -14   3   2    0.50    0.50
 -14   3   2    0.00    0.70
 -13  -3   2    0.20    0.50
  13  -3  -2   -0.50    0.60
 -13  -3   2    0.70    1.60
  13  -3  -2    0.60    0.70
  13  -3  -2    1.40    0.80
  13   3  -2    0.70    0.70
 -13   3   2   -3.80    4.80
  13   3  -2    0.30    0.50
 -13   3   2    0.40    0.50
 -13   3   2    0.00    0.60
 -12  -3   2    2.30    1.50
 -12  -3   2    0.80    0.60
  12  -3  -2    1.00    0.80
  12  -3  -2    0.50    0.70
  12  -3  -2    0.90    0.70
 -12  -3   2    0.20    0.30
  12   3  -2    0.80    0.60
  12   3  -2    1.50    0.60
 -12   3   2    0.40    0.60
 -12   3   2   -0.30    3.90
 -12   3   2    0.60    0.50
 -11  -3   2  194.68    7.40
 -11  -3   2  190.88    6.60
  11  -3  -2  191.48    6.50
  11  -3  -2  184.38    6.60
 -11   3   2  201.48    6.60
 -11   3   2  188.38    6.20
  11   3  -2  195.68    6.50
  11   3  -2  186.88    6.30
 -11   3   2  198.08    9.20
 -10  -3   2   12.10    0.90
  10  -3  -2   12.60    1.10
 -10  -3   2   12.80    1.10
 -10  -3   2   13.40    1.70
 -10   3   2   12.60    0.90
 -10   3   2   12.40    2.00
  10   3  -2   13.10    1.10
 -10   3   2   12.40    3.40
  10   3  -2   12.60    1.00
 -10   3   2   11.70    1.10
  -9  -3   2   46.90    1.90
  -9  -3   2   56.59    2.90
  -9  -3   2   52.59    2.20
   9  -3  -2   49.60    2.10
  -9   3   2   50.09    2.50
  -9   3   2   50.19    2.10
  -9   3   2   47.20    4.30
   9   3  -2   49.80    2.10
   9   3  -2   52.29    2.70
  -9   3   2   48.30    2.00
   8  -3  -2    3.20    0.70
  -8  -3   2    2.60    0.60
  -8  -3   2    3.80    0.50
  -8   3   2    3.30    0.60
  -8   3   2    2.80    0.50
   8   3  -2    3.70    0.60
  -8   3   2    4.40    2.20
  -7  -3   2    1.50    0.80
  -7  -3   2    0.40    0.30
   7  -3  -2    1.30    0.50
  -7  -3   2    1.00    0.40
  -7   3   2    2.90    2.10
  -7   3   2    0.00    0.40
   7   3  -2    0.70    0.40
   6  -3  -2    2.00    0.40
  -6  -3   2    3.30    0.50
  -6  -3   2    2.00    0.70
  -6  -3   2    2.20    0.30
  -6   3   2    1.50    0.50
   6   3  -2    2.10    0.40
  -6   3   2    0.40    1.90
  -5  -3   2  166.58    5.50
  -5  -3   2  166.18    5.20
  -5  -3   2  163.58    5.00
   5  -3  -2  165.68    5.20
   5   3  -2  163.68    5.10
  -5   3   2  164.48    5.20
  -4  -3   2   96.89    3.00
  -4  -3   2  100.39    3.20
  -4  -3   2  100.29    3.40
  -4   3   2   95.89    3.20
   4   3  -2  100.69    3.10
   3  -3  -2  184.68    6.30
   3  -3  -2  184.88    5.70
  -3  -3   2  196.88    5.90
  -3  -3   2  193.08    5.70
   3   3  -2  182.08    5.70
  -3   3   2  183.98    5.70
   2  -3  -2  186.88    5.60
   2  -3  -2  192.08    6.00
  -2  -3   2  189.68    5.80
  -2  -3   2  191.48    5.70
   2   3  -2  183.28    5.60
  -2   3   2  184.28    5.70
   1  -3  -2  354.16   10.70
   1  -3  -2  365.56   10.90
   0  -3  -2  152.88    4.40
   0  -3  -2  148.19    4.40
   0   3   2  134.69    4.30
   0   3   2  140.09    4.30
   0   3  -2  146.59    4.40
  -1  -3  -2  296.17    8.90
  -1  -3  -2  305.07    8.90
   1  -3   2  290.37    8.80
  -2  -3  -2  569.34   16.80
  -2  -3  -2  557.54   16.80
  -3  -3  -2    1.60    0.30
  -3  -3  -2    1.90    0.50
  -3  -3  -2    2.10    0.40
  -3  -3  -2    1.80    0.60
  -3   3  -2    3.20    0.40
   3   3   2    1.90    0.30
  -4  -3  -2 1157.88   35.10
  -4  -3  -2 1201.58   35.10
  -5  -3  -2  389.46   12.30
  -5  -3  -2  384.26   11.70
   5  -3   2  396.26   11.90
  -5  -3  -2  379.76   11.90
  -5  -3  -2  407.86   12.30
  -5  -3  -2  409.26   11.90
  -5   3  -2  381.56   13.00
  -6  -3  -2   60.59    2.90
   6  -3   2   61.39    2.20
  -6  -3  -2   57.59    2.00
  -6  -3  -2   55.99    2.30
  -6   3  -2   64.69    4.10
   6   3   2   58.59    2.30
  -6   3  -2   57.39    2.20
  -6   3  -2   58.99    2.60
  -7  -3  -2   52.39    2.80
  -7  -3  -2   52.49    2.10
  -7   3  -2   54.89    4.30
  -7   3  -2   43.40    2.60
  -7   3  -2   48.40    2.30
   7   3   2   49.30    2.00
  -7   3  -2   50.19    2.10
  -8  -3  -2  897.71   26.70
  -8  -3  -2  878.61   25.80
  -8  -3  -2  909.41   26.10
   8   3   2  832.92   25.90
  -8   3  -2  829.72   26.50
  -8   3  -2  866.31   27.50
  -8   3  -2  851.01   25.90
  -9  -3  -2   76.69    2.70
   9  -3   2   73.39    2.90
  -9  -3  -2   78.79    3.10
  -9  -3  -2   77.39    3.80
  -9   3  -2   71.19    3.30
  -9   3  -2   76.29    5.60
  -9   3  -2   72.99    2.80
  -9   3  -2   76.49    3.00
   9   3   2   78.19    2.90
   9   3   2   78.39    2.90
  10  -3   2  172.98    5.90
 -10  -3  -2  180.58    6.10
  10  -3   2  166.68    6.10
 -10  -3  -2  181.28    6.90
 -10   3  -2  159.98    6.60
  10   3   2  172.68    5.80
 -10   3  -2  181.68    5.70
  10   3   2  177.98    5.90
 -10   3  -2  176.68    5.90
 -10   3  -2  165.18    8.50
  11  -3   2    0.20    0.50
 -11  -3  -2    0.00    0.30
 -11  -3  -2    0.30    0.60
  11  -3   2    1.80    0.70
 -11  -3  -2   -0.40    1.40
 -11   3  -2    8.50    3.50
 -11   3  -2    0.30    0.60
  11   3   2    0.80    0.60
  11   3   2    0.10    0.50
 -11   3  -2   -0.10    0.40
 -12  -3  -2    2.40    0.70
  12  -3   2    4.20    0.80
  12  -3   2    3.20    0.90
 -12   3  -2    3.40    0.80
 -12   3  -2   -0.70    4.60
 -12   3  -2    3.60    0.70
  12   3   2    2.60    0.70
  12   3   2    3.60    0.80
  13  -3   2    6.30    1.10
 -13  -3  -2    6.60    1.20
  13  -3   2    6.30    1.00
 -13  -3  -2    7.60    2.10
 -13   3  -2    7.70    0.90
 -13   3  -2    7.10    1.10
  13   3   2    6.10    1.00
  13   3   2    8.50    1.10
 -13   3  -2   15.50    5.50
 -14  -3  -2  158.38    7.20
 -14  -3  -2  153.98    5.90
  14  -3   2  145.89    5.60
  14  -3   2  153.28    5.70
 -14   3  -2  149.39    5.20
  14   3   2  155.08    5.80
  14   3   2  153.08    5.50
 -14   3  -2  152.58    5.70
  15  -3   2  145.29    5.60
  15  -3   2  136.09    5.50
 -15  -3  -2  145.89    7.20
 -15  -3  -2  143.69    5.70
  15   3   2  146.99    5.50
 -15   3  -2  152.28    5.60
  15   3   2  149.19    5.30
 -16  -3  -2   13.30    2.90
  16  -3   2   12.10    1.40
  16  -3   2   12.00    1.50
 -16  -3  -2   13.60    1.50
 -16   3  -2   11.80    1.40
  16   3   2   13.60    1.40
  16   3   2   15.10    1.60
  17  -3   2   45.10    2.50
 -17  -3  -2   44.20    5.00
 -17  -3  -2   36.20    2.60
  17   3   2   45.40    2.20
  18  -3   2   34.90    2.10
  19  -3   2    4.90    0.90
  19   3   2    5.70    0.70
  20  -3   2    4.10    0.70
  20   3   2    6.10    0.60
  21  -4  -2    6.10    0.80
  21   4  -2    6.00    0.80
  20  -4  -2   17.10    1.30
  19  -4  -2   30.90    1.90
  19   4  -2   33.40    1.70
  18  -4  -2   -0.50    0.70
 -18  -4   2    0.00    2.70
 -17  -4   2   -1.50    2.30
  17  -4  -2    0.00    0.70
 -17  -4   2   -0.30    0.50
 -17   4   2   -0.10    0.50
  17   4  -2   -0.20    0.70
 -17   4   2   -0.30    0.70
  16  -4  -2   64.69    3.20
 -16  -4   2   70.99    4.90
 -16  -4   2   68.49    3.20
  16  -4  -2   73.39    3.30
 -16   4   2   69.99    2.80
  16   4  -2   69.79    3.30
 -16   4   2   70.19    3.40
  16   4  -2   71.79    3.00
 -15  -4   2    0.90    1.90
  15  -4  -2    0.60    0.80
 -15  -4   2    0.90    0.70
  15  -4  -2    0.50    0.70
  15  -4  -2    0.60    0.80
  15   4  -2    0.80    0.60
 -15   4   2    1.60    0.60
 -15   4   2   -0.50    0.60
  15   4  -2    0.80    0.70
 -14  -4   2    8.30    2.00
  14  -4  -2    7.60    1.10
  14  -4  -2    9.40    1.30
 -14  -4   2    9.40    1.10
  14  -4  -2   11.00    1.70
 -14   4   2    8.90    1.00
 -14   4   2    8.50    1.20
  14   4  -2    8.10    1.20
  14   4  -2    8.00    1.10
 -13  -4   2   14.80    2.20
  13  -4  -2   16.10    1.70
  13  -4  -2   15.30    1.40
  13  -4  -2   19.20    1.70
 -13  -4   2   14.00    1.40
  13   4  -2   15.60    1.40
 -13   4   2   14.40    1.20
  13   4  -2   17.00    1.40
 -13   4   2   17.50    1.50
  12  -4  -2   21.10    2.20
  12  -4  -2   21.00    1.80
 -12  -4   2   21.50    1.50
 -12  -4   2   22.00    3.50
  12  -4  -2   18.80    1.50
 -12   4   2   19.80    1.50
 -12   4   2   21.10    1.30
  12   4  -2   22.60    1.40
  12   4  -2   22.20    1.50
 -11  -4   2    1.10    1.20
  11  -4  -2    1.10    0.60
  11  -4  -2    0.80    0.60
 -11  -4   2    1.20    0.50
  11  -4  -2    0.90    0.80
 -11   4   2    1.20    0.60
 -11   4   2    1.40    0.50
  11   4  -2    0.40    0.60
  10  -4  -2    6.70    0.80
  10  -4  -2    7.30    0.90
 -10  -4   2    7.20    0.90
 -10  -4   2    7.80    1.30
  10   4  -2    5.70    0.80
 -10   4   2    6.60    0.80
  10   4  -2    7.80    0.90
 -10   4   2    6.70    0.70
   9  -4  -2    0.70    0.50
  -9  -4   2   -0.50    0.30
  -9  -4   2    0.30    0.40
  -9  -4   2    1.30    0.90
  -9   4   2    0.80    0.40
  -9   4   2    0.60    0.50
   9   4  -2    0.40    0.40
   9   4  -2    0.40    0.40
   8  -4  -2  317.87    9.80
  -8  -4   2  302.67    9.50
  -8  -4   2  324.87   10.30
  -8  -4   2  322.27    9.80
  -8   4   2  307.97    9.70
  -8   4   2  310.87    9.80
   8   4  -2  315.87    9.70
   7  -4  -2   47.70    1.90
  -7  -4   2   44.60    1.70
  -7  -4   2   49.99    2.50
  -7  -4   2   49.00    1.90
   7   4  -2   47.50    1.80
  -7   4   2   44.20    1.80
  -7   4   2   48.40    1.90
   6  -4  -2   40.10    1.60
  -6   4   2   35.70    1.60
   5  -4  -2   47.90    3.60
  -5  -4   2   47.40    2.00
   5  -4  -2   44.50    1.70
  -5  -4   2   48.20    1.70
   5   4  -2   47.20    1.70
  -4  -4   2  187.08    5.70
   4  -4  -2  176.78    5.70
  -4  -4   2  188.08    5.90
   4  -4  -2  191.18    6.90
   4   4  -2  182.38    5.60
  -4   4   2  183.88    5.70
   3  -4  -2   86.49    2.70
  -3  -4   2   93.09    3.00
   3  -4  -2   84.39    3.50
  -3  -4   2   90.59    2.80
   3  -4  -2   82.39    3.00
  -3   4   2   90.59    2.80
   3   4  -2   86.09    2.70
   2  -4  -2   13.10    0.70
  -2  -4   2   13.30    0.60
   2  -4  -2   11.50    1.20
  -2  -4   2   13.80    0.80
   2   4  -2   12.10    0.50
  -2   4   2   12.50    0.60
   1  -4  -2  331.67    9.30
  -1   4   2  278.87    9.30
   0   4   2   46.50    1.50
   0   4  -2   47.10    1.60
   1  -4   2  163.78    5.30
  -1   4  -2  188.38    5.40
   2  -4   2   63.99    2.10
   2   4   2   66.49    2.00
   2   4   2   61.69    2.00
  -2   4  -2   66.39    2.20
  -3  -4  -2  169.58    5.00
  -3  -4  -2  163.88    5.00
  -3  -4  -2  162.08    5.30
   3  -4   2  158.38    5.10
  -3  -4  -2  170.58    5.10
  -3   4  -2  164.68    5.10
   3   4   2  159.68    5.00
  -4  -4  -2   17.00    1.10
   4  -4   2   16.50    0.90
  -4  -4  -2   17.00    0.80
  -4  -4  -2   17.20    0.80
   4   4   2   16.80    0.80
  -4   4  -2   17.50    1.00
  -5  -4  -2  274.67    8.70
   5  -4   2  268.77    8.30
  -5  -4  -2  264.17    8.30
  -5   4  -2  269.87    8.40
   5   4   2  279.77    8.30
  -6  -4  -2  338.27   10.90
   6  -4   2  336.77   10.50
  -6  -4  -2  334.57   10.50
   6   4   2  348.67   10.40
  -6   4  -2  346.77   11.00
  -6   4  -2  346.27   10.50
   7  -4   2   28.00    1.40
  -7  -4  -2   32.60    2.70
  -7  -4  -2   28.30    1.40
  -7  -4  -2   30.30    1.40
  -7  -4  -2   27.00    1.90
  -7   4  -2   29.40    4.50
  -7   4  -2   28.10    1.40
  -7   4  -2   25.10    1.30
   7   4   2   27.70    1.30
  -8  -4  -2  284.37    9.10
  -8  -4  -2  280.97    8.50
   8  -4   2  265.37    8.50
  -8  -4  -2  267.57    9.50
  -8   4  -2  261.57    8.40
   8   4   2  276.77    8.40
   8   4   2  247.98    8.40
  -8   4  -2  258.57   11.10
  -8   4  -2  261.07    8.50
  -9  -4  -2   41.10    2.60
   9  -4   2   38.80    1.90
  -9  -4  -2   43.00    2.00
  -9   4  -2   42.10    2.00
   9   4   2   39.50    1.80
   9   4   2   37.40    1.80
  -9   4  -2   37.70    8.50
  -9   4  -2   40.50    1.80
  10  -4   2   16.80    1.30
 -10  -4  -2   15.70    1.90
 -10  -4  -2   18.10    1.30
 -10   4  -2   18.20    1.40
 -10   4  -2   19.00    1.30
  10   4   2   19.80    2.00
  10   4   2   18.40    1.20
  11  -4   2    0.10    0.70
 -11  -4  -2   -0.40    1.20
  11  -4   2    1.50    0.60
 -11   4  -2    0.50    0.50
 -11   4  -2    0.20    0.60
  11   4   2    0.60    0.60
  11   4   2    0.70    0.60
 -12  -4  -2   24.50    2.80
  12  -4   2   22.40    1.70
  12  -4   2   19.40    1.60
 -12  -4  -2   20.80    1.60
  12   4   2   20.50    1.50
 -12   4  -2   21.30    1.40
  12   4   2   22.00    1.50
 -12   4  -2   21.00    1.60
 -13  -4  -2    1.40    0.70
  13  -4   2    0.90    0.70
  13  -4   2    0.60    0.70
 -13  -4  -2    1.40    1.70
  13   4   2    1.50    0.70
  13   4   2    1.70    0.70
 -13   4  -2    0.90    0.70
 -13   4  -2    1.20    0.60
  14  -4   2    2.70    1.10
 -14  -4  -2    3.10    1.20
 -14  -4  -2    1.60    1.90
  14  -4   2    1.10    0.80
 -14   4  -2    2.20    0.80
  14   4   2    2.10    0.70
  14   4   2    0.80    0.70
 -15  -4  -2    0.20    0.60
  15  -4   2   -0.60    0.70
  15  -4   2    0.40    0.70
 -15   4  -2    0.70    0.80
  15   4   2    0.10    0.60
 -15   4  -2    0.20    0.50
  15   4   2    1.00    0.70
  16  -4   2   66.69    3.30
 -16  -4  -2   63.79    5.00
 -16  -4  -2   74.89    3.70
  16   4   2   75.19    4.20
 -16   4  -2   75.39    3.90
  16   4   2   75.79    3.10
  17  -4   2    3.40    0.90
  17   4   2    3.00    0.80
  18  -4   2   28.30    1.90
  18   4   2   27.50    1.70
  19   4   2   36.90    1.80
  20  -4   2    8.60    0.90
  20   4   2   10.10    0.80
  20  -5  -2    2.00    0.60
  20   5  -2    1.70    0.50
  19  -5  -2   26.20    1.70
  19   5  -2   28.70    1.50
  18  -5  -2    2.00    0.80
  18   5  -2    2.30    0.70
  17  -5  -2   -0.60    0.60
 -17  -5   2    2.30    2.80
 -17   5   2    0.60    0.60
  16  -5  -2    0.00    0.70
 -16  -5   2    0.50    0.50
 -16  -5   2   -0.30    2.00
  16   5  -2    1.20    0.70
 -16   5   2   -0.20    0.90
 -16   5   2   -0.10    0.50
  15  -5  -2   14.30    1.50
  15  -5  -2   16.30    1.60
 -15  -5   2   13.60    1.30
  15   5  -2   14.20    1.30
  15   5  -2   15.10    1.50
 -15   5   2   17.10    1.70
 -15   5   2   14.10    1.20
  14  -5  -2   60.59    2.90
 -14  -5   2   70.29    3.60
  14  -5  -2   64.89    3.20
 -14  -5   2   57.69    3.90
  14   5  -2   57.69    2.90
 -14   5   2   60.69    2.80
  14   5  -2   59.49    2.90
 -14   5   2   57.39    3.00
 -13  -5   2   19.40    2.30
  13  -5  -2   19.00    1.70
  13  -5  -2   20.10    1.80
 -13  -5   2   19.50    1.50
  13   5  -2   20.60    1.60
  13   5  -2   19.70    1.40
 -13   5   2   20.00    1.70
 -13   5   2   21.00    1.40
 -12  -5   2   52.19    3.30
 -12  -5   2   54.89    2.40
  12  -5  -2   54.39    2.90
  12  -5  -2   52.99    2.50
  12   5  -2   52.49    2.40
  12   5  -2   51.39    2.40
 -12   5   2   50.89    2.30
 -12   5   2   46.60    2.50
  11  -5  -2    8.80    1.10
 -11  -5   2    8.40    0.90
 -11  -5   2    6.00    1.40
  11  -5  -2   11.80    1.50
  11   5  -2    8.80    0.90
  11   5  -2    6.60    0.90
 -11   5   2    8.30    1.00
 -11   5   2    9.00    0.90
  10  -5  -2   10.30    1.20
 -10  -5   2   10.20    1.00
  10  -5  -2   11.10    1.00
 -10  -5   2   10.80    1.40
  10  -5  -2   11.80    1.40
 -10   5   2   10.50    1.00
  10   5  -2   10.40    1.00
  10   5  -2    9.60    1.00
 -10   5   2   11.40    1.10
  -9  -5   2   18.10    1.10
   9  -5  -2   18.20    1.30
  -9  -5   2   17.90    1.70
   9  -5  -2   16.30    1.10
   9   5  -2   18.70    1.10
  -9   5   2   16.40    1.20
  -9   5   2   16.80    1.10
   9   5  -2   15.70    1.00
  -8  -5   2    9.70    1.10
  -8  -5   2   11.40    0.80
   8  -5  -2   10.30    0.90
   8   5  -2   10.50    0.90
  -8   5   2   11.20    0.80
  -8   5   2   10.90    1.00
   8   5  -2   11.70    0.90
  -7  -5   2   74.99    2.60
   7  -5  -2   72.09    2.60
  -7  -5   2   74.59    2.90
  -7   5   2   69.59    2.70
   7   5  -2   72.49    2.60
  -7   5   2   68.99    3.10
   6  -5  -2  356.06   12.80
  -6  -5   2  391.16   11.60
   6  -5  -2  363.06   11.30
   6   5  -2  378.76   11.30
  -6   5   2  376.86   11.50
   5  -5  -2  384.96   12.80
   5  -5  -2  378.06   11.70
   5  -5  -2  367.86   12.10
  -5  -5   2  412.26   11.90
  -5   5   2  394.56   11.80
   5   5  -2  396.86   11.70
   4  -5  -2   12.00    0.90
  -4  -5   2   11.00    0.50
   4  -5  -2   11.20    1.60
  -4  -5   2   10.70    0.80
   4   5  -2   11.10    0.60
  -3  -5   2    0.50    0.20
   3  -5  -2    0.20    0.30
   3  -5  -2    0.60    0.90
  -3  -5   2    0.50    0.30
   3   5  -2    0.50    0.20
  -3   5   2    0.70    0.30
   2  -5  -2   24.50    1.00
   2  -5  -2   24.60    1.40
   2   5  -2   21.80    0.90
  -2   5   2   23.50    0.90
   2   5  -2   24.50    0.90
  -1   5   2   23.60    0.90
  -1   5   2   24.60    0.90
   0   5   2    5.60    0.30
   0   5   2    5.70    0.30
   0   5  -2    5.60    0.40
   1   5   2   19.20    0.70
   1   5   2   17.50    0.60
  -1   5  -2   18.50    0.80
  -2   5  -2  331.07    9.60
   2   5   2  306.17    9.40
   3  -5   2    5.30    0.40
   3   5   2    4.30    0.30
   3   5   2    3.90    0.30
  -3   5  -2    3.50    0.70
   4  -5   2    7.00    0.60
  -4   5  -2    8.30    0.70
   4   5   2    6.20    0.50
   5  -5   2    0.60    0.40
  -5  -5  -2    0.90    0.30
  -5  -5  -2    0.80    0.60
  -5  -5  -2    0.50    0.20
  -5   5  -2    0.30    0.40
   5   5   2    0.50    0.30
   6  -5   2   98.89    3.50
  -6  -5  -2  108.19    3.40
  -6  -5  -2  110.59    3.70
  -6  -5  -2  102.39    3.40
  -6  -5  -2  104.69    3.80
  -6   5  -2  102.09    3.80
  -6   5  -2  105.89    3.60
   6   5   2  103.29    3.50
  -7  -5  -2  232.68    7.80
  -7  -5  -2  236.58    7.20
   7  -5   2  227.78    7.30
  -7  -5  -2  234.88    7.60
  -7  -5  -2  226.08    7.30
  -7   5  -2  239.48    7.40
   7   5   2  228.08    7.20
  -7   5  -2  221.58    7.30
  -8  -5  -2    2.20    0.90
  -8  -5  -2    1.70    0.50
  -8  -5  -2    1.70    1.60
  -8  -5  -2    1.50    0.50
   8  -5   2    1.80    0.50
  -8   5  -2    2.20    0.50
  -8   5  -2    2.00    0.60
   8   5   2    1.70    0.50
   9  -5   2    9.90    1.70
  -9  -5  -2   12.50    1.00
  -9  -5  -2   10.50    1.40
   9  -5   2   13.20    1.10
  -9   5  -2   10.60    1.10
   9   5   2   12.40    1.00
   9   5   2   11.50    1.00
  10  -5   2    2.50    0.60
  10  -5   2    1.70    0.80
 -10  -5  -2    0.60    0.80
  10  -5   2    0.40    0.70
 -10  -5  -2    0.90    1.10
  10   5   2    1.20    0.50
 -10   5  -2    1.60    0.60
 -10   5  -2    0.40    0.50
 -11  -5  -2   33.00    2.60
  11  -5   2   30.60    1.90
 -11  -5  -2   29.60    1.70
  11  -5   2   21.70    2.50
  11   5   2   28.40    1.60
  11   5   2   28.00    1.70
 -11   5  -2   27.30    1.60
 -11   5  -2   24.60    1.70
 -12  -5  -2  149.49    6.00
 -12  -5  -2  138.79    5.10
  12  -5   2  141.69    5.40
 -12   5  -2  144.79    5.00
  12   5   2  139.99    5.00
 -12   5  -2  140.49    5.30
  12   5   2  138.39    5.10
  13  -5   2   32.80    2.00
 -13  -5  -2   32.10    3.00
 -13  -5  -2   31.30    1.80
 -13   5  -2   30.40    1.90
  13   5   2   31.70    1.90
  13   5   2   31.60    2.40
 -14  -5  -2   22.30    2.50
 -14  -5  -2   20.60    1.50
  14  -5   2   21.80    1.80
  14   5   2   23.50    1.70
 -14   5  -2   23.60    1.50
  14   5   2   21.90    1.60
 -14   5  -2   23.60    2.00
 -15  -5  -2    0.90    1.80
 -15  -5  -2    0.70    0.60
  15  -5   2    0.90    0.70
 -15   5  -2    0.60    0.70
 -15   5  -2    0.30    0.50
  15   5   2   -0.60    0.60
  15   5   2    0.00    0.60
 -16  -5  -2    5.80    2.20
 -16  -5  -2    5.40    0.90
  16  -5   2    3.80    0.90
 -16   5  -2    6.00    0.80
  16   5   2    6.10    1.00
  17  -5   2   19.00    1.70
  17   5   2   19.90    1.80
  18  -5   2   -0.60    0.50
  18   5   2    0.60    0.60
  19  -5   2    1.40    0.60
  19   5   2    0.90    0.50
  20  -5   2    1.20    0.50
  20   5   2    1.40    0.50
  20  -6  -2    1.20    0.50
  20   6  -2    2.60    0.50
  19  -6  -2    0.70    0.60
  19   6  -2    1.00    0.50
  18  -6  -2    0.90    0.60
  18   6  -2    1.20    0.60
 -18   6   2   -0.30    0.50
  17  -6  -2   23.10    1.70
 -17   6   2   26.10    1.50
 -16  -6   2  100.69    3.70
 -16  -6   2   99.49    4.50
  16  -6  -2  101.89    4.10
  16  -6  -2   98.99    4.10
 -16   6   2  107.99    4.90
  16   6  -2  104.49    4.00
 -16   6   2  103.79    3.80
  15  -6  -2   76.09    3.30
  15  -6  -2   72.19    3.40
 -15  -6   2   76.19    2.90
 -15  -6   2   75.39    3.90
  15   6  -2   75.59    3.20
 -15   6   2   75.09    3.10
  15   6  -2   75.99    3.30
 -15   6   2   72.99    3.50
  14  -6  -2   27.40    2.10
 -14  -6   2   22.20    2.60
 -14  -6   2   28.90    1.50
  14  -6  -2   27.40    1.90
 -14   6   2   30.40    2.00
 -14   6   2   27.40    1.70
  14   6  -2   27.50    1.80
  14   6  -2   28.30    1.70
  13  -6  -2  123.29    5.10
  13  -6  -2  124.79    4.70
 -13  -6   2  124.29    4.40
 -13  -6   2  124.39    5.10
  13   6  -2  119.19    5.30
 -13   6   2  121.69    5.50
  13   6  -2  120.59    5.00
  12  -6  -2    0.00    0.90
  12  -6  -2    1.00    0.70
 -12  -6   2    0.40    0.40
 -12  -6   2   -2.30    2.90
 -12  -6   2    0.70    1.20
  12   6  -2    0.50    0.60
  12   6  -2    0.30    0.50
 -12   6   2    0.00    0.50
 -12   6   2    0.60    0.60
  11  -6  -2   22.90    2.10
  11  -6  -2   17.50    1.40
 -11  -6   2   21.60    2.00
 -11  -6   2   21.10    1.20
  11   6  -2   20.10    1.40
  11   6  -2   21.30    1.40
 -11   6   2   21.40    1.60
 -11   6   2   19.20    1.30
 -10  -6   2   73.29    2.70
 -10  -6   2   73.79    3.30
  10  -6  -2   67.59    2.90
  10  -6  -2   69.09    3.40
 -10   6   2   75.19    3.00
  10   6  -2   69.89    2.80
 -10   6   2   72.19    2.80
  -9  -6   2   46.40    1.80
   9  -6  -2   43.60    2.10
  -9  -6   2   49.90    2.40
  -9   6   2   44.20    2.10
   9   6  -2   43.80    1.90
  -9   6   2   46.50    2.00
   9   6  -2   46.10    2.00
  -8  -6   2   38.40    1.50
  -8  -6   2   39.30    1.90
   8  -6  -2   37.90    2.20
   8  -6  -2   37.20    1.80
   8   6  -2   36.50    1.60
  -8   6   2   37.30    1.70
  -8   6   2   34.10    1.80
  -7  -6   2   33.70    1.30
  -7  -6   2   31.80    1.60
  -7   6   2   31.80    1.50
  -7   6   2   34.10    1.60
   7   6  -2   33.10    1.40
  -6  -6   2    3.10    0.30
   6  -6  -2    6.50    2.40
  -6  -6   2    1.80    0.50
   6   6  -2    3.20    0.40
  -6   6   2    2.50    0.50
  -6   6   2    2.20    0.50
   5  -6  -2   56.69    5.00
   5  -6  -2   61.99    2.50
  -5   6   2   62.69    2.30
   5   6  -2   60.79    2.20
   4  -6  -2  212.78    7.20
   4  -6  -2  217.28    6.80
   4   6  -2  204.78    6.40
  -4   6   2  210.78    6.60
   3   6  -2  159.28    5.10
   3   6  -2  174.98    5.10
   2   6  -2  435.86   13.30
  -2   6   2  459.35   13.40
   1   6  -2   59.49    2.10
   1   6  -2   68.29    2.10
  -1   6   2   62.09    2.10
  -1   6   2   66.99    2.10
   0   6   2   57.79    1.80
   0   6   2   57.69    1.80
   0   6  -2   57.29    1.90
  -1   6  -2  451.05   13.50
  -2   6  -2    4.30    0.50
   3   6   2    5.00    0.30
  -3   6  -2    5.70    0.60
   3   6   2    5.60    0.40
   4   6   2  100.59    3.20
  -4   6  -2  105.89    3.50
   5  -6   2   19.00    1.10
   5   6   2   21.40    0.90
  -5   6  -2   20.10    1.10
  -5   6  -2   20.80    1.10
   6   6   2   81.39    2.70
  -6   6  -2   69.79    2.70
  -6   6  -2   78.49    2.90
  -7  -6  -2   51.89    2.00
  -7  -6  -2   52.49    1.70
  -7  -6  -2   53.69    2.00
  -7  -6  -2   50.49    1.70
   7   6   2   51.19    2.00
  -7   6  -2   51.59    2.20
  -7   6  -2   54.59    2.10
   8  -6   2    0.70    0.80
  -8  -6  -2    1.50    0.30
  -8  -6  -2    0.50    0.90
  -8  -6  -2    2.10    0.70
  -8  -6  -2    1.30    0.30
   8  -6   2    0.10    0.30
   8   6   2    1.20    0.50
   8   6   2    1.70    0.50
  -8   6  -2    1.00    0.50
   9  -6   2   19.10    1.40
  -9  -6  -2   17.50    1.80
  -9  -6  -2   19.10    1.00
  -9  -6  -2   18.80    1.00
  -9  -6  -2   17.60    1.60
  -9   6  -2   17.50    1.20
   9   6   2   17.60    1.20
  -9   6  -2   18.70    1.40
 -10  -6  -2  197.98    7.50
 -10  -6  -2  216.38    6.70
 -10  -6  -2  199.18    6.70
  10  -6   2  202.58    7.40
  10  -6   2  209.18    7.10
 -10  -6  -2  219.08    7.20
  10   6   2  211.18    6.90
  10   6   2  208.78    6.90
 -10   6  -2  210.38    7.20
 -10   6  -2  215.28    6.90
 -11  -6  -2    3.70    1.20
 -11  -6  -2   -0.70    2.10
  11  -6   2    6.10    1.30
  11  -6   2    4.20    1.10
 -11  -6  -2    4.60    0.70
 -11   6  -2    5.10    0.80
 -11   6  -2    5.90    1.00
  11   6   2    4.70    0.80
  11   6   2    5.10    0.80
 -12  -6  -2   12.60    1.60
  12  -6   2   11.30    1.30
 -12  -6  -2   12.00    1.00
  12   6   2   14.20    1.30
 -12   6  -2   11.80    1.10
  12   6   2   14.90    1.30
 -12   6  -2   13.10    1.50
  13  -6   2    1.30    0.90
 -13  -6  -2   -4.50    4.80
 -13  -6  -2    1.70    1.40
  13  -6   2    0.60    0.80
 -13  -6  -2    0.50    0.40
 -13   6  -2    0.50    0.70
 -13   6  -2    0.10    0.50
  13   6   2    0.90    0.60
  13   6   2    0.50    0.60
 -14  -6  -2    5.90    0.70
 -14  -6  -2    2.90    1.50
  14  -6   2    3.90    1.00
  14   6   2    5.10    0.90
  14   6   2    5.90    1.00
 -14   6  -2    4.70    0.90
 -14   6  -2    6.00    0.90
 -15  -6  -2   20.10    1.10
 -15  -6  -2   21.90    2.00
  15  -6   2   15.00    1.50
  15   6   2   21.90    1.60
  15   6   2   19.90    1.50
 -15   6  -2   16.70    1.60
 -15   6  -2   19.70    1.40
  16  -6   2   38.30    2.20
 -16   6  -2   38.50    1.80
  16   6   2   35.60    2.00
  17  -6   2    3.40    0.80
 -17   6  -2    3.20    0.80
  17   6   2    3.10    0.70
  18  -6   2    5.20    1.00
  18   6   2    3.50    0.70
  19  -6   2   13.50    1.10
  19   6   2   16.10    1.00
  19  -7  -2   13.20    1.00
  19   7  -2   14.30    1.00
  18  -7  -2   39.00    2.10
  18   7  -2   33.20    1.70
 -18   7   2   34.00    1.50
  17  -7  -2    3.20    0.70
 -17   7   2    2.80    0.60
  17   7  -2    2.00    0.60
  16  -7  -2    2.40    0.80
  16  -7  -2    4.70    0.90
 -16   7   2    3.90    1.00
  15  -7  -2    0.40    0.70
  15  -7  -2    0.00    0.60
 -15   7   2    0.70    0.70
 -15   7   2    0.50    0.60
  15   7  -2    1.30    0.70
  14  -7  -2   26.20    2.10
  14  -7  -2   23.40    1.70
  14   7  -2   22.50    1.50
  14   7  -2   21.20    1.60
 -14   7   2   22.70    1.50
 -14   7   2   18.00    1.70
  13  -7  -2   24.10    1.70
  13  -7  -2   22.40    2.10
  13   7  -2   24.20    1.60
 -13   7   2   24.70    1.60
  13   7  -2   22.50    1.50
 -13   7   2   22.20    1.80
  12  -7  -2    1.70    1.10
  12  -7  -2    2.30    0.80
 -12   7   2    1.30    0.80
  12   7  -2    2.20    0.70
  12   7  -2    1.00    0.60
 -12   7   2    3.10    1.20
  11  -7  -2   13.80    1.40
 -11   7   2   12.00    1.30
  11   7  -2   12.90    1.20
 -11   7   2   11.70    1.10
  11   7  -2   12.40    1.10
  10  -7  -2   80.59    3.70
  10  -7  -2   74.99    3.10
 -10  -7   2   79.09    3.50
 -10   7   2   75.59    3.00
 -10   7   2   77.89    3.20
  10   7  -2   72.19    2.90
  10   7  -2   70.59    2.90
   9  -7  -2    2.40    1.00
   9  -7  -2    3.60    0.80
  -9   7   2    3.00    0.60
   9   7  -2    2.70    0.60
   9   7  -2    3.00    0.60
  -9   7   2    1.70    0.60
   8  -7  -2   34.00    2.20
  -8  -7   2   35.10    2.20
   8  -7  -2   37.40    1.80
   8   7  -2   33.10    1.50
  -8   7   2   35.60    1.80
   8   7  -2   32.00    1.60
  -8   7   2   33.80    1.60
   7  -7  -2  171.08    5.80
  -7   7   2  171.88    5.70
   7   7  -2  178.98    5.60
  -7   7   2  174.78    5.80
   6  -7  -2   31.10    2.00
  -6   7   2   30.20    1.40
  -6   7   2   31.70    1.50
   6   7  -2   30.00    1.30
  -5   7   2   43.50    1.70
  -5   7   2   38.30    1.60
   5   7  -2   40.40    1.50
  -4   7   2    6.00    0.60
   4   7  -2    5.40    0.40
  -3   7   2  308.07    9.40
   3   7  -2  306.57    9.20
   2   7  -2   17.50    0.70
  -1   7   2   84.99    2.70
   1   7  -2   82.69    2.60
   0   7  -2  155.18    4.80
  -1   7  -2  111.59    3.60
  -2   7  -2   51.49    1.90
  -3   7  -2   11.50    0.80
  -4   7  -2    5.80    0.70
  -4   7  -2    5.30    0.60
   4   7   2    4.40    0.30
   5   7   2    5.20    0.40
  -5   7  -2    4.70    0.60
  -5   7  -2    4.80    0.60
   6  -7   2   16.10    1.60
   6  -7   2   15.30    1.10
  -6   7  -2   15.10    1.00
  -6   7  -2   13.50    1.10
   6   7   2   16.60    0.80
   7  -7   2    8.20    1.00
  -7   7  -2    6.10    0.80
   7   7   2    6.10    0.60
  -7   7  -2    6.70    1.20
   8  -7   2   -0.10    0.50
   8  -7   2    0.10    0.70
  -8   7  -2    0.50    0.50
   8   7   2    0.90    0.40
  -8   7  -2    0.90    0.60
   8   7   2    0.10    0.40
   9  -7   2    3.30    1.00
   9  -7   2    2.70    0.70
   9   7   2    2.20    0.50
  -9   7  -2    3.10    0.80
   9   7   2    2.80    0.60
  -9   7  -2    2.40    0.60
  10  -7   2  311.27   10.70
 -10   7  -2  323.27   10.40
  10   7   2  313.57   10.10
  10   7   2  311.57   10.00
 -10   7  -2  326.47   10.10
  11  -7   2   72.89    3.70
  11  -7   2   78.29    3.30
 -11   7  -2   84.79    3.30
  11   7   2   72.59    3.10
 -11   7  -2   87.99    3.90
  11   7   2   74.49    3.10
  12  -7   2    4.10    1.00
  12  -7   2    4.60    0.90
  12   7   2    3.70    0.70
  12   7   2    2.70    0.70
 -12   7  -2    3.20    0.80
 -12   7  -2    1.90    0.70
  13  -7   2    1.50    0.90
  13  -7   2    1.80    0.70
 -13   7  -2    1.60    0.90
 -13   7  -2    2.40    0.70
  13   7   2    0.80    0.60
  13   7   2    2.10    0.70
  14  -7   2   18.70    1.60
  14   7   2   17.30    1.40
 -14   7  -2   18.20    1.80
 -14   7  -2   21.40    1.40
  14   7   2   19.20    1.50
  15  -7   2   56.69    2.70
 -15   7  -2   58.49    2.50
  15   7   2   59.69    2.60
  16  -7   2    3.70    0.80
  16   7   2    3.20    0.70
 -16   7  -2    2.50    0.60
  17  -7   2    5.10    0.80
 -17   7  -2    6.50    0.70
  17   7   2    7.00    0.90
  18  -7   2    8.80    0.90
  19  -7   2    0.10    0.40
  19   7   2    0.20    0.40
  18  -8  -2    1.00    0.50
  18   8  -2    0.70    0.50
  17  -8  -2    3.80    0.80
  17   8  -2    3.70    0.70
 -17   8   2    2.30    0.60
  16  -8  -2   18.50    1.30
 -16   8   2   18.00    1.30
  15  -8  -2    1.30    0.60
  15  -8  -2    2.70    0.90
 -15   8   2    1.80    0.70
  14  -8  -2  128.69    4.70
  14  -8  -2  126.39    5.10
 -14   8   2  120.69    5.00
  14   8  -2  124.49    4.60
 -14   8   2  133.09    4.60
  13  -8  -2   16.30    1.40
  13  -8  -2   15.60    1.80
 -13   8   2   16.00    1.30
 -13   8   2   18.90    1.70
  13   8  -2   15.80    1.30
  13   8  -2   14.60    1.60
  12  -8  -2    1.70    0.70
  12  -8  -2    1.40    1.00
 -12   8   2    1.30    0.60
  12   8  -2    1.30    0.60
 -12   8   2    2.70    0.90
  12   8  -2    1.90    0.60
 -11  -8   2   -0.10    0.50
  11  -8  -2    0.80    1.00
  11  -8  -2    0.80    0.60
 -11   8   2    1.00    0.60
 -11   8   2    0.90    0.70
  11   8  -2    0.60    0.60
  11   8  -2    1.60    0.80
  10  -8  -2   27.50    2.30
  10  -8  -2   28.90    1.70
 -10  -8   2   34.30    2.20
 -10   8   2   26.70    1.80
  10   8  -2   25.70    1.50
  10   8  -2   30.80    1.50
 -10   8   2   28.80    1.60
  -9  -8   2   59.19    3.10
   9  -8  -2   69.69    4.00
   9  -8  -2   64.89    2.60
  -9   8   2   58.69    2.50
  -9   8   2   62.99    2.80
   9   8  -2   56.19    2.40
   9   8  -2   61.79    2.40
  -8  -8   2   68.99    3.40
   8  -8  -2   72.99    2.80
   8  -8  -2   70.09    3.50
  -8   8   2   70.69    2.80
  -8   8   2   72.29    2.90
   7  -8  -2    4.70    0.70
   7  -8  -2    3.20    1.10
  -7  -8   2    3.20    0.90
  -7   8   2    3.10    0.60
   7   8  -2    3.00    0.40
  -7   8   2    2.70    0.60
   6  -8  -2   39.70    1.70
   6  -8  -2   37.50    2.30
  -6  -8   2   36.20    2.40
   6   8  -2   36.60    1.40
  -6   8   2   37.70    1.70
  -5  -8   2   15.50    2.00
   5  -8  -2   17.70    1.60
  -5   8   2   16.10    1.00
  -5   8   2   15.00    0.90
   5   8  -2   16.30    0.70
  -4  -8   2   42.30    2.40
  -4   8   2   42.20    1.70
  -3  -8   2    1.20    0.70
   3  -8  -2    2.30    0.90
  -3   8   2    1.00    0.30
   2  -8  -2    6.20    1.10
  -2  -8   2    6.20    1.10
  -2   8   2    6.80    0.50
  -1  -8   2   -0.40    0.60
   1  -8  -2    0.60    0.80
   1   8  -2    0.90    0.30
  -1   8   2    1.00    0.20
   0  -8   2    3.10    0.90
   0   8  -2    3.10    0.30
   1  -8   2   15.80    1.50
  -1   8  -2   16.50    0.80
   2  -8   2   95.79    4.10
  -2   8  -2   97.69    3.20
  -3   8  -2    0.80    0.40
  -3   8  -2    0.60    0.40
   4  -8   2    0.60    0.70
  -4   8  -2    0.00    0.40
  -4   8  -2    0.10    0.40
   5  -8   2   11.70    1.40
   5  -8   2   11.80    0.90
  -5   8  -2   11.60    0.90
   6  -8   2   94.89    4.00
  -6  -8  -2   75.89    3.80
   6  -8   2   91.99    3.30
  -6   8  -2   89.89    3.20
  -6   8  -2   91.09    3.40
   7  -8   2   66.99    3.30
   7  -8   2   68.49    2.70
  -7   8  -2   66.39    2.60
   7   8   2   60.59    2.20
  -7   8  -2   63.89    2.70
   8  -8   2    0.40    0.50
   8  -8   2    1.30    0.90
  -8   8  -2    1.00    0.60
   8   8   2    0.30    0.30
  -8   8  -2    0.70    0.50
   9  -8   2   22.20    1.50
   9   8   2   21.50    1.30
   9   8   2   19.60    1.10
  -9   8  -2   23.90    1.50
  -9   8  -2   20.40    1.50
  10  -8   2    9.00    1.00
  10  -8   2   10.10    1.40
  10   8   2    8.10    0.80
  10   8   2    8.50    1.00
 -10   8  -2    8.40    1.70
  11  -8   2    9.00    1.10
  11  -8   2    9.50    1.50
  11   8   2    8.70    0.90
  11   8   2    8.00    1.00
 -11   8  -2    9.70    1.30
 -11   8  -2    9.30    1.10
  12  -8   2    1.30    0.70
  12  -8   2    1.50    0.90
  12   8   2    0.90    0.60
  12   8   2    0.80    0.70
 -12   8  -2    0.50    0.60
 -12   8  -2    1.90    0.80
  13  -8   2    4.10    1.00
  13  -8   2    4.80    1.10
 -13   8  -2    4.20    0.80
 -13   8  -2    4.90    1.00
  13   8   2    4.90    0.90
  14  -8   2    0.40    0.60
  14  -8   2    0.10    0.70
  14   8   2    0.60    0.60
 -14   8  -2    1.10    0.60
  15  -8   2    6.90    0.90
  15   8   2    7.70    1.00
 -15   8  -2    8.00    0.90
  16  -8   2    1.60    0.60
  16   8   2    1.90    0.60
 -16   8  -2    2.20    0.60
  17  -8   2   12.00    1.00
  17   8   2    9.70    1.00
 -17   8  -2   11.70    0.90
  18  -8   2   37.10    1.60
  18   8   2   36.20    1.60
  18  -9  -2    0.40    0.30
  18   9  -2    0.80    0.40
  17  -9  -2   18.90    1.10
 -17   9   2   20.20    1.10
  17   9  -2   20.60    1.20
  16  -9  -2    5.90    0.70
  16  -9  -2    4.60    0.80
  16   9  -2    5.20    0.70
 -16   9   2    4.80    0.70
  15  -9  -2    3.10    0.60
  15  -9  -2    3.00    0.80
 -15   9   2    2.20    0.60
  14  -9  -2    2.00    0.90
  14  -9  -2    0.60    0.50
  14   9  -2    1.00    0.60
  13  -9  -2   29.30    1.70
  13  -9  -2   29.70    2.30
 -13   9   2   30.90    1.70
  13   9  -2   28.80    1.70
  12  -9  -2   19.30    2.40
  12  -9  -2   16.50    1.70
  12   9  -2   14.60    1.20
 -12   9   2   13.10    1.20
  11  -9  -2   12.40    1.20
  11  -9  -2    9.70    1.50
 -11   9   2   12.30    1.20
  11   9  -2   12.10    1.10
 -11   9   2   13.10    1.40
  10  -9  -2    4.20    0.70
 -10  -9   2    6.90    1.10
  10  -9  -2    3.20    1.20
  10   9  -2    2.90    0.70
 -10   9   2    4.80    0.80
 -10   9   2    5.10    0.90
  -9  -9   2    0.90    0.80
   9  -9  -2    0.20    0.50
   9  -9  -2    1.40    1.00
   9   9  -2    0.90    0.50
   8  -9  -2    0.80    0.90
  -8   9   2    0.50    0.50
  -8   9   2    0.40    0.50
  -7  -9   2  104.89    4.50
   7  -9  -2  106.39    3.60
  -7   9   2  104.69    3.90
  -7   9   2  103.59    3.80
   6  -9  -2    3.00    0.50
   6  -9  -2    1.10    0.90
  -6  -9   2    1.00    0.80
  -6   9   2    2.40    0.60
  -6   9   2    2.10    0.50
   5  -9  -2   73.19    3.50
  -5  -9   2   74.89    3.50
  -5   9   2   66.09    2.60
  -4  -9   2   57.69    3.00
   4  -9  -2   55.69    3.00
  -4   9   2   53.09    2.10
   3  -9  -2    4.50    1.10
  -3  -9   2    4.30    1.00
  -3   9   2    4.70    0.50
  -2  -9   2    0.90    0.80
   2  -9  -2    1.30    0.80
  -2   9   2    1.40    0.30
  -1  -9   2   97.49    4.30
   1  -9  -2  106.79    4.40
   0  -9  -2   42.00    2.50
   0  -9   2   44.70    2.60
   1  -9   2   79.59    3.70
  -1  -9  -2   77.69    3.50
  -1   9  -2   77.99    2.60
  -2  -9  -2   93.39    4.00
   2  -9   2   92.99    4.20
  -2   9  -2   96.49    3.20
   3  -9   2   29.40    2.10
  -3  -9  -2   33.10    2.10
  -3   9  -2   27.80    1.40
  -3   9  -2   30.50    1.40
   4  -9   2    1.60    0.90
  -4  -9  -2    1.20    0.80
  -4   9  -2    1.50    0.50
  -5  -9  -2    0.30    0.80
   5  -9   2    1.20    0.40
   5  -9   2    0.10    0.80
  -5   9  -2    0.50    0.40
  -5   9  -2    0.40    0.40
   6  -9   2   26.40    2.10
  -6  -9  -2   26.20    2.00
   6  -9   2   28.30    1.40
  -6   9  -2   26.60    1.50
  -6   9  -2   26.40    1.50
   7  -9   2   60.99    2.50
   7  -9   2   59.59    3.20
  -7   9  -2   56.89    2.40
  -7   9  -2   57.89    2.60
   8  -9   2    2.00    1.00
   8  -9   2    3.90    0.70
  -8   9  -2    2.30    0.70
  -8   9  -2    2.80    0.70
   9  -9   2   31.60    1.70
   9  -9   2   30.00    2.30
   9   9   2   28.50    1.90
  -9   9  -2   29.90    1.90
  -9   9  -2   32.30    1.80
  10  -9   2   76.89    3.10
  10  -9   2   77.49    3.70
 -10   9  -2   79.49    3.10
 -10   9  -2   77.39    3.40
  10   9   2   73.39    3.00
  11  -9   2    0.50    0.90
  11  -9   2    0.70    0.60
  11   9   2    1.00    0.60
 -11   9  -2    0.30    0.70
 -11   9  -2    0.70    0.60
  12  -9   2    3.00    1.00
  12  -9   2    3.70    0.80
 -12   9  -2    2.90    0.70
  12   9   2    3.60    0.80
 -12   9  -2    3.20    0.90
  13  -9   2    1.60    0.60
  13  -9   2    1.40    0.80
  13   9   2    1.10    0.70
 -13   9  -2    1.00    0.60
  14  -9   2   -0.10    0.50
  14  -9   2    0.60    0.80
  14   9   2    0.10    0.50
 -14   9  -2    1.20    0.60
  15  -9   2   22.90    1.50
 -15   9  -2   24.50    1.40
  15   9   2   22.40    1.40
  16  -9   2    0.80    0.40
 -16   9  -2    0.60    0.40
  17  -9   2   41.70    1.70
  17   9   2   43.10    1.80
 -16  10   2   26.30    1.40
  16  10  -2   28.00    1.40
  15 -10  -2    5.00    0.90
  15 -10  -2    5.30    0.50
 -15  10   2    4.50    0.70
  15  10  -2    5.70    0.90
  14 -10  -2   17.20    1.60
  14 -10  -2   18.70    1.10
  14  10  -2   18.70    1.20
 -14  10   2   20.00    1.30
  13 -10  -2   17.90    1.10
  13 -10  -2   20.10    1.90
 -13  10   2   17.80    1.30
  12 -10  -2    7.80    1.30
  12 -10  -2   11.50    0.90
  12  10  -2   10.80    1.10
 -12  10   2   10.00    1.10
  11 -10  -2   84.39    4.00
  11 -10  -2   83.79    3.00
 -11  10   2   86.29    3.30
  11  10  -2   85.59    3.20
 -11  10   2   70.19    3.90
  10 -10  -2   24.40    2.20
 -10  10   2   21.40    2.10
 -10  10   2   23.60    1.50
  10  10  -2   23.20    1.40
   9 -10  -2    1.20    1.00
  -9 -10   2    0.40    0.70
   9 -10  -2   -0.30    0.30
  -9  10   2    0.70    0.60
   9  10  -2    0.80    0.50
  -9  10   2    1.10    0.60
   8 -10  -2    0.80    0.90
  -8 -10   2    1.20    0.90
  -8  10   2    1.10    0.60
  -8  10   2    1.10    0.60
  -7 -10   2   63.19    3.20
   7 -10  -2   60.39    3.30
   6 -10  -2  119.69    5.00
  -6 -10   2  122.19    5.00
  -6  10   2  114.79    4.10
  -6  10   2  112.49    4.10
  -5 -10   2   23.20    2.00
   5 -10  -2   22.30    2.10
  -5  10   2   20.50    1.20
  -5  10   2   19.20    1.10
  -4 -10   2  161.78    7.70
   4 -10  -2  146.79    5.80
  -4  10   2  133.69    4.70
  -3 -10   2  107.09    5.40
  -2 -10   2    0.50    0.80
   2 -10  -2    0.70    0.80
   1 -10  -2   25.40    2.10
  -1 -10   2   26.80    2.20
   0 -10  -2    4.20    1.10
   0 -10   2    3.30    1.10
   1 -10   2    5.70    1.40
  -1 -10  -2    5.90    1.20
  -2 -10  -2   35.00    2.30
  -3 -10  -2  174.38    6.40
   3 -10   2  172.38    6.70
  -3  10  -2  162.58    5.60
   4 -10   2    0.20    0.80
  -4  10  -2    0.20    0.50
  -4  10  -2    0.90    0.40
   5 -10   2   28.10    2.20
  -5 -10  -2   20.60    2.30
  -5  10  -2   23.80    1.30
  -5  10  -2   22.10    1.30
   6 -10   2    1.20    1.00
  -6 -10  -2    0.40    0.70
  -6  10  -2    0.90    0.60
  -6  10  -2    0.00    0.50
   8 -10   2   60.69    2.30
   8 -10   2   56.99    3.20
  -8  10  -2   60.89    2.70
  -8  10  -2   62.89    2.60
   9 -10   2    2.10    1.00
   9 -10   2    2.20    0.50
  -9  10  -2    1.70    0.70
  -9  10  -2    1.50    0.60
   9  10   2    0.70    0.60
  10 -10   2   60.99    3.50
  10 -10   2   55.09    2.30
  10  10   2   57.59    2.40
 -10  10  -2   52.09    2.60
 -10  10  -2   55.69    2.50
  11 -10   2   38.80    1.80
  11 -10   2   40.50    2.60
  11  10   2   41.20    2.30
 -11  10  -2   38.90    2.00
  12 -10   2   16.10    1.10
  12 -10   2   18.20    1.70
  12  10   2   18.10    1.30
 -12  10  -2   18.90    1.90
  13 -10   2   15.00    1.00
 -13  10  -2   17.60    1.30
  13  10   2   13.40    1.10
  14 -10   2    8.60    0.90
  14 -10   2   11.30    0.80
 -14  10  -2    9.90    1.00
  14  10   2    9.60    0.90
  15 -10   2    0.90    0.50
  15  10   2    0.30    0.40
 -15  10  -2    1.30    0.60
 -16  10  -2    3.10    0.90
  16  10   2    2.00    0.50
  15 -11  -2   27.60    1.70
  15  11  -2   26.40    1.30
 -15  11   2   29.80    1.40
  14 -11  -2    0.20    0.60
 -14  11   2    0.00    0.50
  14  11  -2   -0.10    0.40
 -13  11   2    3.50    0.70
  12 -11  -2    0.00    0.70
  12  11  -2    0.10    0.40
 -12  11   2   -0.20    0.50
  11 -11  -2    0.80    0.80
 -11  11   2    1.40    0.60
  11  11  -2    0.50    0.50
  10 -11  -2   12.70    1.60
 -10  11   2   14.90    1.20
   9 -11  -2   14.70    1.80
  -9 -11   2   18.10    1.60
  -9  11   2   16.40    1.20
  -8 -11   2    5.80    1.70
   8 -11  -2    4.70    1.30
  -8  11   2    3.80    0.70
  -7 -11   2    5.00    1.10
   7 -11  -2    2.30    1.10
  -7  11   2    4.50    0.70
  -6 -11   2   57.69    3.10
   6 -11  -2   58.69    3.30
  -6  11   2   53.79    2.30
   5 -11  -2    1.60    1.00
  -5 -11   2   -0.60    0.80
  -5  11   2    0.40    0.50
  -4 -11   2  180.58    6.90
   4 -11  -2  182.28    7.00
  -3 -11   2   67.89    3.60
   3 -11  -2   67.39    3.50
  -2 -11   2   12.00    1.80
   2 -11  -2   14.30    1.70
  -1 -11   2   51.99    3.10
   1 -11  -2   51.39    3.00
   0 -11   2   36.80    2.60
   0 -11  -2   35.80    2.50
   1 -11   2    6.70    1.40
  -1 -11  -2    5.30    1.20
  -2 -11  -2  169.08    6.50
   2 -11   2  172.88    6.70
  -3 -11  -2   58.29    3.10
   3 -11   2   62.89    3.40
   4 -11   2   16.20    1.90
  -4 -11  -2   18.40    1.90
  -4  11  -2   15.30    1.10
  -5 -11  -2  170.58    6.30
   5 -11   2  164.68    6.50
  -5  11  -2  165.08    5.60
   6 -11   2    9.60    1.40
  -6  11  -2   10.70    1.00
   7 -11   2    0.60    0.90
  -7  11  -2    0.70    0.50
   8 -11   2   14.00    1.70
  -8  11  -2   17.20    1.30
   9 -11   2   42.80    2.70
  -9  11  -2   45.60    2.10
  10 -11   2    3.30    1.00
  10  11   2    1.50    0.60
  11 -11   2   40.80    2.40
 -11  11  -2   43.10    2.00
  11  11   2   39.80    1.90
  12 -11   2   48.20    2.60
  12  11   2   51.69    2.80
 -12  11  -2   51.29    2.20
  13 -11   2    2.70    0.70
  13  11   2    2.50    0.50
 -13  11  -2    2.80    0.60
 -14  11  -2    8.90    0.80
  14 -12  -2    0.30    0.40
 -14  12   2    1.10    0.40
  13 -12  -2    1.80    0.70
 -13  12   2    2.00    0.50
  12 -12  -2    0.30    0.60
 -12  12   2   -0.30    0.40
  12  12  -2   -0.20    0.50
  11 -12  -2    1.60    0.80
  11  12  -2    1.70    0.60
 -11  12   2    1.40    0.50
  10 -12  -2    1.50    0.90
 -10  12   2    3.60    0.70
   9 -12  -2    5.70    1.20
  -9  12   2    8.30    0.90
  -8 -12   2   33.10    2.10
   8 -12  -2   30.50    2.30
  -8  12   2   33.20    1.70
  -7 -12   2    0.70    0.80
   7 -12  -2    0.20    0.90
  -6 -12   2   53.99    3.00
   6 -12  -2   54.49    3.10
  -6  12   2   56.49    2.30
   5 -12  -2   -0.60    1.30
  -5 -12   2    0.60    0.90
  -5  12   2   -0.40    0.40
   4 -12  -2   45.60    3.10
  -4 -12   2   50.29    3.90
  -4  12   2   42.90    2.00
  -3 -12   2   12.40    1.70
   3 -12  -2   10.00    1.50
   2 -12  -2   66.19    3.50
  -2 -12   2   62.79    3.50
   1 -12  -2   89.29    4.20
  -1 -12   2   94.69    4.30
   0 -12   2   31.40    2.50
   0 -12  -2   35.10    2.40
  -1 -12  -2   14.70    1.70
   1 -12   2   15.40    1.80
   2 -12   2    0.70    0.90
  -2 -12  -2    0.90    0.90
   3 -12   2    8.40    1.50
  -3  12  -2    7.10    0.90
   4 -12   2    2.30    1.30
  -4 -12  -2    3.00    1.00
  -4  12  -2    4.10    0.70
   5 -12   2   22.70    2.20
  -5 -12  -2   18.30    1.70
  -5  12  -2   20.00    1.30
   6 -12   2   14.60    1.70
  -6  12  -2   13.70    1.20
   7 -12   2   78.59    3.80
  -7  12  -2   80.09    3.70
   8 -12   2    2.80    0.90
  -8  12  -2    3.00    0.70
   9 -12   2    0.30    0.70
  -9  12  -2    0.20    0.50
  10 -12   2    2.90    0.90
 -10  12  -2    2.90    0.60
  11 -12   2    2.40    0.80
 -11  12  -2    2.80    0.60
  12 -12   2    1.00    0.60
 -12  12  -2    0.60    0.50
  13 -12   2   -0.40    0.40
 -13  12  -2    1.00    0.40
  12 -13  -2    4.60    0.80
 -12  13   2    6.10    0.60
  11 -13  -2    7.30    1.00
 -11  13   2    7.80    0.80
  10 -13  -2    5.10    1.00
 -10  13   2    5.10    0.90
   9 -13  -2    0.10    0.90
  -9  13   2   -0.40    0.40
   8 -13  -2    4.20    1.10
  -8 -13   2    2.90    0.70
  -8  13   2    3.60    0.60
   7 -13  -2    1.80    0.80
  -7  13   2    1.00    0.50
   6 -13  -2   13.00    1.60
  -6 -13   2   12.30    1.40
  -6  13   2   12.60    1.00
   5 -13  -2    3.10    1.00
  -5 -13   2    4.00    1.00
  -5  13   2    3.90    0.60
   4 -13  -2   44.50    2.70
  -4 -13   2   50.79    2.80
  -4  13   2   44.90    2.00
  -3 -13   2    2.40    1.00
   3 -13  -2    2.10    1.00
  -2 -13   2   23.70    2.00
   2 -13  -2   18.30    1.80
  -1 -13   2   61.49    3.30
   1 -13  -2   61.79    3.20
   0 -13  -2   10.20    1.40
   0 -13   2   14.80    1.70
   1 -13   2    0.70    0.80
  -1 -13  -2    1.30    0.80
   2 -13   2   28.40    2.20
  -2 -13  -2   31.00    2.10
   3 -13   2    1.00    0.90
  -3 -13  -2    1.10    0.80
  -3  13  -2    1.80    0.50
  -4 -13  -2   -0.10    0.60
   4 -13   2   -0.30    0.80
  -4  13  -2   -0.40    0.40
   5 -13   2   16.10    1.80
  -5  13  -2   16.50    1.10
   6 -13   2    4.50    1.10
  -6  13  -2    5.70    0.70
   7 -13   2    2.10    0.90
  -7  13  -2    1.80    0.50
   8 -13   2   -0.10    0.70
  -8  13  -2   -0.10    0.40
   9 -13   2    0.50    0.70
  -9  13  -2   -0.20    0.60
  10 -13   2    0.20    0.60
 -10  13  -2    0.30    0.40
 -11  13  -2   13.70    0.90
   9 -14  -2   26.00    1.60
   8 -14  -2   -0.20    0.60
  -8  14   2    0.80    0.40
  -7 -14   2    2.40    0.70
   7 -14  -2    1.90    0.80
  -7  14   2    1.90    0.50
  -6 -14   2    0.50    0.60
   6 -14  -2    0.20    0.80
  -6  14   2    0.30    0.40
   5 -14  -2   41.00    2.40
  -5 -14   2   38.90    2.10
  -5  14   2   37.80    1.70
   4 -14  -2   18.20    1.70
  -4 -14   2   21.30    1.70
   3 -14  -2    1.30    0.80
  -3 -14   2    3.80    1.00
   2 -14  -2    8.40    1.20
  -2 -14   2    7.80    1.10
  -1 -14   2    1.90    0.80
   1 -14  -2    3.20    0.90
   0 -14   2    3.20    0.90
   0 -14  -2    4.40    1.00
  -1 -14  -2    2.20    1.00
   1 -14   2    1.50    0.80
  -2 -14  -2   33.10    2.10
   2 -14   2   34.10    2.20
   3 -14   2    2.20    0.90
  -3 -14  -2    1.30    0.70
  -4 -14  -2   27.30    1.60
   4 -14   2   30.90    2.00
  -4  14  -2   25.30    1.30
  -5  14  -2   41.80    1.70
   6 -14   2    5.00    1.00
  -6  14  -2    5.10    0.60
   7 -14   2    1.20    0.70
  -7  14  -2    0.70    0.40
   8 -14   2   19.20    1.50
  -8  14  -2   20.90    1.10
   9 -14   2    5.70    0.80
  -9  14  -2    5.70    0.80
  -5 -15   2   15.90    1.10
   5 -15  -2   15.40    1.40
   4 -15  -2    0.20    0.60
   3 -15  -2    1.00    0.70
  -3 -15   2   -0.10    0.50
   2 -15  -2    0.80    0.70
  -2 -15   2    0.80    0.60
  -1 -15   2   12.40    1.30
   1 -15  -2   13.50    1.30
   0 -15   2    0.00    0.60
   0 -15  -2    0.70    0.60
   1 -15   2    1.80    0.70
  -1 -15  -2    3.60    0.80
  -2 -15  -2    1.00    0.60
   2 -15   2    1.00    0.60
   3 -15   2    1.90    0.70
   4 -15   2   18.30    1.40
   5 -15   2    0.90    0.60
  21   0  -3  273.97    8.90
  20   0  -3   -0.20    0.60
  19   0  -3   -0.20    0.60
  18   0  -3    0.50    0.50
 -18   0   3   -0.60    1.10
  18   0  -3    0.30    0.70
 -18   0   3    2.60    4.90
  18   0  -3    0.10    0.70
  17   0  -3    1.60    0.60
 -17   0   3   -0.10    0.90
 -17   0   3   -6.80    4.20
  17   0  -3    1.30    0.80
  17   0  -3    1.10    0.80
 -17   0   3    1.40    0.80
 -16   0   3    7.70    3.50
 -16   0   3   -0.40    0.70
  16   0  -3   -0.20    0.70
  16   0  -3   -0.40    0.50
  16   0  -3    0.90    0.70
 -16   0   3    0.00    1.00
  15   0  -3   16.30    2.40
  15   0  -3   16.10    1.60
 -15   0   3   11.10    1.40
  15   0  -3   14.60    1.20
 -15   0   3   13.70    1.40
 -15   0   3   15.50    3.10
  14   0  -3    0.10    0.60
 -14   0   3   -4.70    2.50
 -14   0   3   -0.30    0.60
  14   0  -3    0.30    0.80
  13   0  -3  237.88    8.00
 -13   0   3  224.88    8.50
 -13   0   3  246.58    9.80
 -13   0   3  242.88    8.50
 -12   0   3    0.20    0.50
 -12   0   3    0.60    0.50
  12   0  -3    0.10    0.50
 -12   0   3   -1.70    1.90
 -12   0   3    0.30    0.70
 -11   0   3   36.00    1.60
 -11   0   3   35.90    1.80
 -11   0   3   35.90    3.00
  11   0  -3   38.90    1.70
  11   0  -3   36.00    1.80
 -11   0   3   38.80    3.00
 -10   0   3   -0.20    0.40
 -10   0   3    0.10    1.50
  10   0  -3    0.50    0.40
  10   0  -3   -0.30    0.50
 -10   0   3    0.60    0.60
  -9   0   3  119.79    4.10
   9   0  -3  121.59    4.10
  -9   0   3  120.99    5.10
  -9   0   3  118.09    4.40
   9   0  -3  123.39    4.10
   8   0  -3    0.00    0.40
  -8   0   3   -0.70    0.50
  -8   0   3    1.30    1.20
  -7   0   3  236.98    8.10
  -7   0   3  231.88    7.50
  -7   0   3  234.48    7.30
   7   0  -3  230.68    7.30
  -6   0   3    1.00    0.90
  -6   0   3   -0.10    0.40
  -6   0   3    0.70    0.30
   6   0  -3    0.20    0.30
  -5   0   3  151.98    4.80
   5   0  -3  153.58    4.80
  -5   0   3  154.58    5.00
  -5   0   3  153.48    5.30
   4   0  -3   -0.10    0.30
  -4   0   3   -0.20    0.30
  -4   0   3    0.80    0.70
  -3   0   3 2031.10   59.99
  -2   0   3    0.20    0.50
  -2   0   3    0.50    0.30
   2   0  -3    0.60    0.30
  -1   0   3 2161.08   63.59
   0   0   3    0.40    0.50
   0   0  -3    0.00    0.20
   0   0   3   -0.20    0.20
   1   0   3 1029.20   30.60
  -2   0  -3    0.90    0.80
  -2   0  -3    0.00    0.30
   2   0   3   -0.30    0.30
  -2   0  -3    0.30    0.40
   3   0   3 9999.00  299.57
  -4   0  -3    0.10    0.40
  -4   0  -3    0.00    0.30
  -4   0  -3    0.10    0.80
   4   0   3    0.10    0.30
  -5   0  -3 2239.88   66.69
  -6   0  -3   -0.60    1.00
   6   0   3    0.30    0.40
  -6   0  -3    0.70    0.50
  -6   0  -3    0.30    0.30
   7   0   3  397.26   12.20
  -7   0  -3  397.66   12.50
  -7   0  -3  401.56   13.20
  -7   0  -3  400.26   12.20
  -8   0  -3    0.10    0.40
   8   0   3    0.00    0.40
  -8   0  -3    0.50    1.20
  -8   0  -3    0.40    0.60
   8   0   3    0.00    0.40
  -9   0  -3  148.89    5.50
   9   0   3  149.19    5.10
  -9   0  -3  155.88    6.40
   9   0   3  155.38    5.20
  -9   0  -3  151.08    5.10
 -10   0  -3   -1.60    1.60
  10   0   3   -0.20    0.50
 -10   0  -3    0.60    0.50
 -10   0  -3    0.70    0.70
  10   0   3    0.20    0.40
 -11   0  -3   48.90    2.60
 -11   0  -3   47.60    4.10
 -11   0  -3   46.50    2.20
  12   0   3    0.50    0.70
 -12   0  -3    2.60    2.30
  12   0   3    0.80    1.20
  12   0   3   -0.20    0.60
 -12   0  -3   -0.10    0.70
 -13   0  -3  200.58   10.60
  13   0   3  201.08    6.70
 -13   0  -3  198.68    6.90
  13   0   3  196.28    7.10
 -13   0  -3  199.08    7.50
  13   0   3  197.08    7.00
  14   0   3   -0.60    0.60
  14   0   3    0.00    0.60
 -14   0  -3   -0.10    0.60
 -14   0  -3   -0.20    0.70
  14   0   3   -0.70    0.60
 -14   0  -3   -0.60    2.70
  15   0   3   17.70    1.70
  15   0   3   20.40    1.50
 -15   0  -3   11.80    3.50
  15   0   3   23.20    1.90
 -15   0  -3   13.40    1.90
 -15   0  -3   10.30    1.90
 -16   0  -3   -0.50    0.70
 -16   0  -3   -0.30    3.90
  16   0   3   -0.20    0.50
  16   0   3   -0.30    0.60
  16   0   3    0.20    0.70
 -17   0  -3   23.80    2.50
 -17   0  -3   32.20    5.40
  17   0   3   33.10    2.10
  17   0   3   30.30    2.10
  18   0   3   -0.10    0.60
  18   0   3    0.00    0.30
  19   0   3   35.30    2.10
  22  -1  -3    6.70    0.70
  21  -1  -3    1.20    0.60
  21   1  -3    0.10    0.60
  20  -1  -3    9.00    1.30
  19  -1  -3   36.80    2.20
  19   1  -3   44.00    2.30
  19   1  -3   39.50    1.80
 -18  -1   3    4.60    1.40
 -18  -1   3    2.50    3.80
  18  -1  -3    5.00    1.30
  18  -1  -3    4.80    1.00
  18   1  -3    2.70    0.80
  18   1  -3    5.60    0.80
  18   1  -3    5.60    1.10
 -17  -1   3   28.10    4.20
  17  -1  -3   33.40    2.20
 -17  -1   3   30.40    2.30
  17  -1  -3   32.70    2.20
 -17   1   3   35.80    2.20
 -17   1   3   24.30    6.10
  17   1  -3   32.40    2.20
  17   1  -3   35.00    1.80
  17   1  -3   33.70    2.20
  16  -1  -3    2.90    0.90
 -16  -1   3    6.80    3.10
 -16  -1   3    2.20    1.40
  16  -1  -3    3.40    0.90
  16  -1  -3    1.30    0.60
  16   1  -3    3.80    0.80
 -16   1   3    1.00    0.80
  16   1  -3    2.60    0.90
 -16   1   3   -1.90    4.40
 -16   1   3    3.00    1.40
  16   1  -3    2.00    0.80
  15  -1  -3   25.80    1.90
 -15  -1   3   21.30    3.20
  15  -1  -3   26.70    2.10
 -15  -1   3   25.80    2.00
  15  -1  -3   27.20    1.50
 -15   1   3   26.00    2.20
  15   1  -3   24.80    1.90
 -15   1   3   25.80    1.80
 -15   1   3   17.00    3.80
  15   1  -3   23.20    1.80
  14  -1  -3   32.30    1.70
  14  -1  -3   28.40    2.00
  14  -1  -3   31.60    2.00
 -14  -1   3   30.20    1.90
 -14  -1   3   29.30    2.10
  14   1  -3   33.10    2.00
 -14   1   3   31.20    1.90
 -14   1   3   35.00    2.50
  14   1  -3   30.50    2.00
 -14   1   3   27.00    4.30
  14   1  -3   32.70    1.80
  13  -1  -3    1.10    0.50
  13  -1  -3    0.80    0.70
 -13  -1   3   -0.10    2.00
  13  -1  -3    1.80    0.70
 -13  -1   3    0.40    0.80
 -13  -1   3    1.40    0.60
  13   1  -3    0.60    0.60
  13   1  -3    1.40    0.60
 -13   1   3    1.50    0.70
  13   1  -3    1.80    0.80
 -13   1   3    1.10    0.50
 -13   1   3    0.00    2.90
 -13   1   3    1.50    0.90
  12  -1  -3    7.10    1.00
  12  -1  -3    7.60    1.00
 -12  -1   3    8.50    1.00
 -12  -1   3    9.30    1.20
 -12  -1   3    9.30    2.10
  12  -1  -3    8.10    0.80
 -12   1   3    6.40    2.60
  12   1  -3    7.50    1.10
 -12   1   3    7.60    1.20
 -12   1   3    7.50    0.90
  12   1  -3    7.90    1.00
 -12   1   3    9.30    0.80
 -11  -1   3   54.39    2.60
 -11  -1   3   49.10    2.20
  11  -1  -3   56.19    2.40
 -11  -1   3   55.49    3.60
  11   1  -3   52.39    2.20
 -11   1   3   49.90    3.80
 -11   1   3   51.09    2.00
  11   1  -3   51.89    2.30
 -11   1   3   50.69    2.30
 -11   1   3   50.79    2.60
 -10  -1   3    3.10    0.70
 -10  -1   3    3.20    0.60
  10  -1  -3    3.40    0.70
 -10  -1   3    3.30    1.50
 -10   1   3    4.40    1.90
  10   1  -3    3.20    0.60
 -10   1   3    5.20    0.90
 -10   1   3    4.60    0.70
  10   1  -3    4.70    0.70
 -10   1   3    3.40    0.50
  -9  -1   3  113.19    3.90
  -9  -1   3  112.89    4.20
   9  -1  -3  113.69    4.00
   9  -1  -3  117.09    3.90
  -9  -1   3  117.19    4.90
  -9   1   3  112.89    5.20
  -9   1   3  116.09    4.30
  -9   1   3  112.29    3.80
   9   1  -3  110.39    4.00
   9   1  -3  121.99    4.00
  -9   1   3  115.59    4.00
  -8  -1   3  274.97    8.60
  -8  -1   3  279.47    8.90
  -8  -1   3  275.27    9.40
   8  -1  -3  282.57    8.70
  -8   1   3  278.47    9.60
   8   1  -3  278.37    8.70
  -8   1   3  278.77    9.00
  -8   1   3  279.57    8.70
  -7  -1   3   23.20    1.30
  -7  -1   3   21.20    1.80
  -7  -1   3   22.40    1.10
   7  -1  -3   22.10    1.10
  -7   1   3   21.70    2.00
  -7   1   3   21.50    1.30
  -7   1   3   22.10    1.10
  -6  -1   3  463.15   14.20
  -6  -1   3  458.15   13.80
  -6   1   3  446.26   13.90
  -6   1   3  443.36   14.30
   5  -1  -3  119.29    3.90
  -5  -1   3  136.89    5.40
  -5  -1   3  121.09    4.00
  -5  -1   3  115.19    3.80
  -5   1   3  120.49    4.00
  -5   1   3  116.59    3.90
  -5   1   3  123.39    4.50
   5   1  -3  118.59    3.80
  -4  -1   3  305.57    9.10
  -4  -1   3  301.87    9.40
  -4  -1   3  293.37    9.00
   4  -1  -3  301.77    9.00
  -4   1   3  295.07    9.50
   3  -1  -3  156.48    4.70
  -3  -1   3  157.08    5.10
  -3  -1   3  154.78    4.80
  -3  -1   3  153.08    4.70
  -3   1   3  154.28    5.20
   3   1  -3  155.28    4.70
  -3   1   3  152.68    4.80
  -2  -1   3 1222.08   36.20
   1  -1  -3  178.08    5.30
  -1  -1   3  178.18    5.60
  -1  -1   3  180.28    5.40
  -1  -1   3  181.18    5.40
  -1   1   3  171.18    5.40
   0  -1   3  474.35   14.20
   0  -1   3  481.75   14.40
   1  -1   3   23.40    1.30
   1  -1   3   24.70    1.00
   1  -1   3   22.20    1.00
   1   1   3   24.10    0.90
  -1   1  -3   23.80    0.90
  -2  -1  -3 1983.30   58.59
  -3  -1  -3 1781.02   52.19
  -3   1  -3 1741.33   52.39
  -4  -1  -3   94.39    3.20
  -4  -1  -3   96.29    3.70
  -4  -1  -3   90.29    3.00
   4  -1   3   93.99    3.10
  -4   1  -3   94.49    3.90
   4   1   3   94.09    3.10
  -4   1  -3   91.89    3.50
  -4   1  -3   91.49    3.10
   5  -1   3  249.48    7.70
  -5  -1  -3  250.57    8.40
  -5  -1  -3  254.87    7.70
  -5   1  -3  253.07    8.60
  -5   1  -3  248.78    7.70
   5   1   3  249.68    7.70
  -5   1  -3  251.47    8.00
  -6  -1  -3  112.19    3.70
   6  -1   3  115.09    3.80
  -6  -1  -3  112.29    4.00
  -6  -1  -3  109.99    4.50
  -6   1  -3  109.09    3.70
  -6   1  -3  110.99    4.00
  -7  -1  -3  250.27    8.20
  -7  -1  -3  258.77    7.90
   7  -1   3  259.57    8.00
  -7  -1  -3  259.27    8.80
  -7   1  -3  245.58    8.00
   7   1   3  259.67    8.00
  -7   1  -3  254.97    9.10
  -7   1  -3  253.37    8.40
   8  -1   3  106.29    3.80
  -8  -1  -3  114.09    4.00
  -8  -1  -3  117.79    4.90
   8  -1   3  108.39    3.90
  -8  -1  -3  114.49    4.10
  -8   1  -3  111.69    4.20
   8   1   3  106.09    3.90
   8   1   3  108.59    3.80
  -8   1  -3  113.79    3.90
  -8   1  -3  107.09    5.20
  -8   1  -3  106.99    3.80
   9  -1   3  489.75   15.20
  -9  -1  -3  511.25   17.00
  -9  -1  -3  497.15   15.20
   9  -1   3  502.95   15.30
  -9  -1  -3  487.95   16.30
  -9   1  -3  486.25   15.70
  -9   1  -3  513.85   15.30
   9   1   3  514.35   15.30
  -9   1  -3  486.25   16.60
   9   1   3  489.55   15.20
  -9   1  -3  498.85   15.10
  10  -1   3  181.88    5.90
  10  -1   3  178.78    5.70
 -10  -1  -3  180.18    7.10
 -10  -1  -3  168.78    5.80
 -10  -1  -3  170.98    6.20
 -10   1  -3  170.38    5.60
 -10   1  -3  171.88    5.90
 -10   1  -3  167.28    6.30
  10   1   3  173.88    5.80
  10   1   3  171.88    5.90
 -11  -1  -3  337.37   10.60
  11  -1   3  317.57   10.90
  11  -1   3  341.67   10.50
 -11  -1  -3  343.47   11.10
 -11  -1  -3  339.77   12.10
 -11   1  -3  327.87   12.50
  11   1   3  344.77   10.70
 -11   1  -3  338.37   10.70
  11   1   3  342.37   10.80
 -11   1  -3  324.57   10.30
 -11   1  -3  330.67   11.20
 -12  -1  -3   97.69    5.50
  12  -1   3   98.89    3.90
  12  -1   3   96.19    3.60
 -12  -1  -3   94.39    4.10
 -12  -1  -3   97.09    3.70
  12  -1   3   92.49    3.90
 -12   1  -3   98.59    3.80
  12   1   3   85.69    3.90
 -12   1  -3   95.99    3.30
 -12   1  -3   94.89    4.30
  12   1   3  106.09    3.90
 -12   1  -3   90.59    6.20
  12   1   3   96.39    3.70
 -13  -1  -3   64.29    3.30
 -13  -1  -3   61.59    2.70
  13  -1   3   61.09    3.00
  13  -1   3   63.39    2.70
  13  -1   3   66.79    3.00
 -13  -1  -3   60.39    5.00
  13   1   3   64.59    2.80
 -13   1  -3   73.29    4.30
 -13   1  -3   63.39    2.90
  13   1   3   64.39    3.10
 -13   1  -3   62.09    5.90
  13   1   3   62.59    3.00
  14  -1   3   84.69    3.70
 -14  -1  -3   80.69    4.00
  14  -1   3   83.79    4.50
 -14  -1  -3   77.09    5.70
  14  -1   3   91.19    3.30
 -14   1  -3   81.39    3.60
  14   1   3   89.09    3.40
 -14   1  -3   72.59    6.90
  14   1   3   85.89    3.80
  14   1   3   86.89    3.70
 -14   1  -3   81.49    4.20
  15  -1   3    1.30    0.80
  15  -1   3    1.80    0.80
  15  -1   3    1.50    0.60
 -15  -1  -3    0.10    0.80
 -15  -1  -3   -1.20    2.70
  15   1   3    1.00    0.70
 -15   1  -3    6.90    4.30
  15   1   3    1.10    0.60
 -15   1  -3    0.30    0.70
 -15   1  -3    0.30    1.30
  15   1   3   -0.30    0.70
  16  -1   3   18.00    1.20
  16  -1   3   17.30    1.70
 -16  -1  -3   15.80    1.80
  16  -1   3   13.00    1.40
 -16  -1  -3   11.20    3.70
 -16   1  -3   14.60    1.40
  16   1   3   17.40    1.40
 -16   1  -3    8.10    5.10
  16   1   3   15.20    1.50
  16   1   3   12.10    1.30
  17  -1   3   15.20    1.50
  17  -1   3   21.00    2.80
 -17  -1  -3   20.70    4.20
 -17   1  -3   11.00    8.20
  17   1   3   18.90    1.70
  17   1   3   20.30    1.40
  17   1   3   19.80    1.70
  18  -1   3    0.70    0.70
  18   1   3    0.40    0.70
  18   1   3    0.00    0.50
  19  -1   3    1.50    0.70
  19   1   3    2.80    0.60
  19   1   3    0.90    0.70
  20  -1   3    1.80    0.60
  21  -1   3    0.40    0.40
  21  -2  -3    0.10    0.50
  20  -2  -3   32.30    2.50
  19  -2  -3    2.80    0.80
  19   2  -3    1.50    1.20
  19   2  -3    3.30    0.70
  18  -2  -3   -0.30    0.70
 -18  -2   3    1.10    3.30
 -18  -2   3   -0.10    1.10
  18   2  -3    0.80    0.60
  18   2  -3    0.30    0.70
 -17  -2   3    6.70    3.00
  17  -2  -3    3.80    1.00
 -17  -2   3    4.40    1.10
  17  -2  -3    4.30    1.00
  17   2  -3    5.20    1.10
  17   2  -3    5.50    1.10
 -17   2   3    2.90    0.90
  17   2  -3    5.20    0.90
  16  -2  -3    1.20    0.90
 -16  -2   3    0.10    0.80
  16  -2  -3    0.40    0.80
 -16  -2   3    0.80    2.50
 -16   2   3    0.30    0.70
  16   2  -3    1.20    0.80
 -16   2   3    1.90    6.10
  16   2  -3    0.00    0.80
 -15  -2   3   54.59    3.00
  15  -2  -3   57.69    2.90
 -15  -2   3   53.59    4.60
  15  -2  -3   59.89    2.90
  15   2  -3   57.59    2.90
 -15   2   3   46.30    6.00
  15   2  -3   55.59    2.60
 -15   2   3   56.99    2.80
  15   2  -3   51.09    2.80
 -14  -2   3    0.00    0.70
  14  -2  -3    1.50    0.80
 -14  -2   3   -0.90    2.10
  14  -2  -3    1.40    0.50
  14  -2  -3    1.10    0.80
 -14  -2   3    0.60    0.60
 -14   2   3    1.20    0.50
 -14   2   3   -0.80    0.60
  14   2  -3    0.80    0.70
  14   2  -3    0.50    0.50
  14   2  -3    1.60    0.90
 -14   2   3   -3.20    4.20
  13  -2  -3    7.30    1.00
 -13  -2   3    8.00    2.10
  13  -2  -3    8.70    0.90
  13  -2  -3    8.60    1.20
 -13  -2   3   11.00    1.90
 -13   2   3    9.40    0.90
 -13   2   3    9.20    1.40
  13   2  -3    8.60    1.10
 -13   2   3    7.30    1.00
 -13   2   3    5.10    3.50
  13   2  -3    8.00    0.90
 -12  -2   3   -0.40    1.40
 -12  -2   3    1.00    0.50
 -12  -2   3    1.00    0.60
  12  -2  -3    1.20    0.60
  12  -2  -3    1.20    0.50
 -12   2   3    0.50    0.80
 -12   2   3    1.50    4.60
  12   2  -3    0.10    0.50
 -12   2   3    1.10    0.50
 -12   2   3    0.40    0.60
  12   2  -3    0.60    0.60
  11  -2  -3  117.79    4.10
 -11  -2   3  109.49    5.10
  11  -2  -3  111.89    3.80
 -11  -2   3  108.59    3.90
 -11  -2   3  109.39    4.30
 -11   2   3  109.49    4.10
 -11   2   3  112.89    3.90
  11   2  -3  117.49    4.00
 -11   2   3  110.29    6.20
 -11   2   3  115.99    4.60
  11   2  -3  110.69    4.10
 -10  -2   3   30.20    1.50
  10  -2  -3   34.20    1.50
  10  -2  -3   33.10    1.70
 -10  -2   3   31.70    2.60
 -10  -2   3   32.60    1.80
 -10   2   3   34.10    1.70
 -10   2   3   31.50    1.50
  10   2  -3   34.40    1.70
 -10   2   3   29.20    3.30
 -10   2   3   31.60    2.00
  10   2  -3   31.20    1.50
   9  -2  -3  186.28    6.10
  -9  -2   3  189.98    6.20
  -9  -2   3  190.08    8.50
  -9  -2   3  189.48    6.00
  -9   2   3  184.98    6.00
  -9   2   3  177.98    6.40
  -9   2   3  181.98    6.10
  -9   2   3  182.78    7.50
   9   2  -3  185.88    6.00
  -8  -2   3   33.60    2.20
   8  -2  -3   29.50    1.40
  -8  -2   3   30.80    1.40
  -8  -2   3   28.40    1.50
  -8   2   3   26.20    2.70
  -8   2   3   29.50    1.70
  -8   2   3   30.70    1.50
   8   2  -3   28.90    1.40
   7  -2  -3   48.80    1.90
  -7  -2   3   47.80    1.80
  -7  -2   3   49.60    2.00
  -7  -2   3   47.90    2.50
  -7   2   3   46.30    2.10
  -7   2   3   52.79    3.00
  -7   2   3   49.70    1.90
   7   2  -3   46.50    1.90
  -6  -2   3  657.33   19.50
  -6  -2   3  657.33   19.10
  -6   2   3  612.64   19.80
  -6   2   3  613.14   19.20
  -5  -2   3  263.87    8.60
   5  -2  -3  276.47    8.20
  -5  -2   3  262.77    8.10
  -5   2   3  265.57    8.20
  -5   2   3  268.97    8.90
   5   2  -3  270.57    8.10
   4  -2  -3    3.70    0.40
  -4  -2   3    2.30    0.60
  -4  -2   3    3.60    0.40
  -4  -2   3    3.60    0.40
  -4   2   3    3.50    0.40
   4   2  -3    3.20    0.40
  -4   2   3    5.50    1.30
  -3  -2   3   33.70    1.20
  -3  -2   3   34.30    1.50
   3  -2  -3   32.10    1.20
  -3  -2   3   34.60    1.30
  -3   2   3   34.20    1.20
   3   2  -3   32.70    1.20
  -2  -2   3  944.11   28.10
   1  -2  -3  901.61   27.50
  -1  -2   3  953.00   27.60
   0  -2  -3   19.10    0.70
   0  -2   3   19.30    0.90
   0  -2  -3   18.20    1.10
   0  -2   3   19.00    0.80
   0  -2   3   21.20    1.20
   0   2   3   17.50    0.80
   0   2  -3   19.80    0.80
   1  -2   3    3.50    0.70
   1  -2   3    4.30    0.40
  -1  -2  -3    3.60    0.30
  -1  -2  -3    2.40    0.60
   1  -2   3    3.60    0.40
  -1   2  -3    3.50    0.40
   1   2   3    3.90    0.30
  -2  -2  -3 1362.46   40.40
  -3  -2  -3 1550.24   45.30
  -3  -2  -3 1504.05   45.30
  -3   2  -3 1521.95   45.60
   4  -2   3   48.20    1.90
  -4  -2  -3   51.39    1.80
  -4  -2  -3   51.89    3.00
  -4  -2  -3   52.39    2.10
  -4  -2  -3   53.49    2.30
  -4   2  -3   50.79    2.30
  -4   2  -3   51.89    1.90
   4   2   3   53.09    1.80
  -4   2  -3   49.90    3.00
   5  -2   3  329.77   10.40
  -5  -2  -3  353.56   10.60
  -5  -2  -3  349.37   11.00
  -5  -2  -3  344.97   10.30
   5   2   3  346.07   10.40
  -5   2  -3  325.77   11.00
  -5   2  -3  335.47   11.40
  -5   2  -3  348.67   10.40
  -6  -2  -3  205.58    7.10
  -6  -2  -3  204.78    6.60
  -6  -2  -3  209.88    6.30
   6  -2   3  199.88    6.40
  -6   2  -3  201.08    7.50
  -6   2  -3  195.68    6.80
  -6   2  -3  200.68    6.40
   6   2   3  207.48    6.40
  -7  -2  -3   77.79    3.00
  -7  -2  -3   79.69    2.80
  -7  -2  -3   79.79    3.70
   7  -2   3   77.79    2.90
  -7   2  -3   77.59    3.30
   7   2   3   86.59    2.90
  -7   2  -3   75.19    2.70
  -7   2  -3   79.89    2.90
   8  -2   3  141.29    4.70
  -8  -2  -3  142.69    4.90
  -8  -2  -3  133.29    4.50
   8  -2   3  137.89    4.70
  -8  -2  -3  140.79    5.50
   8   2   3  140.79    4.70
  -8   2  -3  134.89    5.60
  -8   2  -3  133.89    4.70
   8   2   3  136.69    5.30
  -8   2  -3  136.69    6.20
  -9  -2  -3    3.40    0.60
  -9  -2  -3    3.80    0.70
   9  -2   3    4.20    0.70
  -9  -2  -3    2.80    1.30
   9  -2   3    2.50    0.60
   9   2   3    4.20    0.70
  -9   2  -3    2.70    0.50
  -9   2  -3    4.10    0.90
  -9   2  -3    3.90    0.70
  -9   2  -3    1.00    2.30
   9   2   3    4.00    0.70
  10  -2   3   69.19    2.80
  10  -2   3   67.19    2.60
 -10  -2  -3   69.89    2.70
 -10  -2  -3   67.69    3.00
 -10  -2  -3   66.69    3.80
 -10   2  -3   70.59    4.80
 -10   2  -3   66.09    2.50
  10   2   3   65.79    2.70
  10   2   3   70.89    2.80
 -10   2  -3   67.59    2.80
 -10   2  -3   66.99    3.20
  11  -2   3   26.10    2.70
  11  -2   3   24.20    1.40
 -11  -2  -3   25.10    1.80
 -11  -2  -3   25.00    2.90
 -11  -2  -3   23.30    1.30
 -11   2  -3   22.10    2.80
 -11   2  -3   28.10    2.30
  11   2   3   24.60    1.60
  11   2   3   22.50    1.50
 -11   2  -3   24.10    1.30
 -11   2  -3   23.30    3.50
  12  -2   3   25.10    1.40
  12  -2   3   20.90    1.60
  12  -2   3   19.90    1.70
 -12  -2  -3   23.50    2.80
 -12   2  -3   22.50    2.00
  12   2   3   23.60    1.70
  12   2   3   21.60    1.50
 -12   2  -3   21.30    1.30
 -12   2  -3   26.80    4.30
 -12   2  -3   24.50    1.70
 -13  -2  -3   22.90    1.90
  13  -2   3   22.40    1.40
 -13  -2  -3   21.90    3.10
  13  -2   3   23.20    1.80
  13  -2   3   24.50    1.80
  13   2   3   23.60    1.60
 -13   2  -3   16.90    4.80
 -13   2  -3   24.70    1.70
  13   2   3   23.30    1.70
 -13   2  -3   28.00    2.60
 -13   2  -3   23.60    1.30
 -14  -2  -3   49.90    2.90
 -14  -2  -3   56.99    4.60
  14  -2   3   52.59    2.70
  14  -2   3   49.70    2.70
 -14   2  -3   49.90    2.70
 -14   2  -3   49.40    6.00
  14   2   3   52.99    2.50
  14   2   3   53.69    2.80
  15  -2   3   52.19    2.80
 -15  -2  -3   47.00    4.90
 -15  -2  -3   52.49    3.00
  15  -2   3   49.90    2.70
  15   2   3   55.79    2.50
 -15   2  -3   52.99    2.80
  15   2   3   54.09    2.80
 -16  -2  -3    2.80    2.90
 -16  -2  -3    1.00    0.80
  16  -2   3    0.60    0.80
  16  -2   3    2.00    0.90
 -16   2  -3    2.10    0.80
 -16   2  -3   -0.90    6.80
  16   2   3    3.10    0.80
  16   2   3    1.40    0.70
  17  -2   3   -1.00    0.60
 -17  -2  -3   -0.20    1.00
 -17  -2  -3    0.70    3.30
  17   2   3   -0.70    0.70
  17   2   3    0.00    0.60
  18  -2   3    9.00    1.20
  19  -2   3    6.40    1.30
  19   2   3    7.00    0.80
  20  -2   3   22.80    1.40
  21  -3  -3    3.40    0.70
  20   3  -3    0.20    0.50
  19  -3  -3   14.80    1.40
  19   3  -3   11.60    1.10
  18  -3  -3    6.90    1.10
  18   3  -3    5.40    0.90
 -17  -3   3   16.80    3.10
 -17  -3   3   15.50    1.70
  17  -3  -3   15.50    1.80
  17  -3  -3   16.00    1.60
  17   3  -3   17.70    1.90
  17   3  -3   15.60    1.30
  16  -3  -3   11.70    1.30
 -16  -3   3   14.60    4.00
 -16  -3   3   15.10    1.60
 -16   3   3   15.90    1.70
 -16   3   3    8.70    0.90
  16   3  -3    9.60    1.20
  15  -3  -3    0.60    0.80
 -15  -3   3    0.90    0.70
  15  -3  -3    0.80    0.70
 -15  -3   3    1.10    2.10
  15   3  -3    0.80    0.80
  15   3  -3    1.50    1.00
 -15   3   3    1.70    0.60
 -14  -3   3   51.69    4.00
  14  -3  -3   49.00    2.70
  14  -3  -3   51.69    2.60
 -14  -3   3   49.80    2.70
 -14   3   3   48.00    2.60
  14   3  -3   49.99    2.60
 -14   3   3   48.90    2.20
  14   3  -3   51.19    2.40
  13  -3  -3   36.80    2.10
  13  -3  -3   35.40    2.10
  13  -3  -3   34.20    2.20
 -13  -3   3   38.30    2.20
 -13  -3   3   31.20    3.70
  13   3  -3   36.70    2.00
  13   3  -3   36.30    1.90
 -13   3   3   33.20    2.00
 -13   3   3   29.30    4.90
 -13   3   3   36.50    1.80
 -12  -3   3   17.70    2.20
  12  -3  -3   17.40    1.50
  12  -3  -3   20.20    1.70
 -12  -3   3   18.20    1.50
  12  -3  -3   18.40    1.40
  12   3  -3   17.70    1.40
  12   3  -3   17.00    1.30
 -12   3   3   17.20    1.40
 -12   3   3   13.40    4.30
 -12   3   3   17.70    1.20
  11  -3  -3   17.30    1.40
 -11  -3   3   14.90    2.00
  11  -3  -3   18.10    1.30
 -11  -3   3   19.90    1.40
 -11   3   3   15.80    1.10
  11   3  -3   16.60    1.20
 -11   3   3   18.80    1.40
  11   3  -3   16.30    1.30
 -11   3   3   21.20    3.90
 -10  -3   3   19.00    2.00
  10  -3  -3   20.30    1.30
 -10  -3   3   17.90    1.30
 -10  -3   3   18.50    1.10
 -10   3   3   19.90    1.30
 -10   3   3   14.10    3.50
  10   3  -3   18.10    1.10
  10   3  -3   19.80    1.20
 -10   3   3   18.50    1.10
  -9  -3   3   10.50    0.80
  -9  -3   3   10.60    1.00
   9  -3  -3   10.50    0.90
  -9  -3   3   10.60    1.40
  -9   3   3    7.90    3.00
  -9   3   3    9.50    0.90
  -9   3   3   11.40    1.20
  -9   3   3   10.80    0.80
   9   3  -3   10.10    0.90
   9   3  -3   12.40    0.90
  -8  -3   3  226.98    6.90
  -8  -3   3  225.88    8.90
   8  -3  -3  222.78    7.30
  -8  -3   3  228.58    7.20
  -8   3   3  212.68    7.00
  -8   3   3  222.58    7.10
   8   3  -3  223.78    7.00
  -8   3   3  216.48    8.50
  -7  -3   3   26.90    1.20
   7  -3  -3   25.80    1.30
  -7  -3   3   27.80    1.40
  -7  -3   3   27.70    1.80
   7   3  -3   25.40    1.20
  -7   3   3   26.40    1.30
   6  -3  -3  303.67    9.50
  -6  -3   3  304.47    9.40
  -6  -3   3  322.57    9.60
  -6  -3   3  322.67   10.00
  -6   3   3  313.07    9.60
  -6   3   3  301.37   10.60
   6   3  -3  314.47    9.50
  -5  -3   3   49.60    2.20
  -5  -3   3   48.20    1.80
   5  -3  -3   48.60    1.80
  -5  -3   3   46.40    1.60
  -5   3   3   47.50    1.80
   5   3  -3   47.70    1.70
  -4  -3   3   73.29    2.40
  -4  -3   3   70.39    2.30
   4  -3  -3   65.39    2.50
  -4  -3   3   71.49    2.70
  -4   3   3   71.39    2.40
   4   3  -3   69.79    2.30
  -3  -3   3   29.40    1.00
  -3  -3   3   29.10    1.40
  -3  -3   3   31.40    1.20
   3  -3  -3   30.40    1.90
   3  -3  -3   30.40    1.10
   3   3  -3   30.60    1.10
  -3   3   3   30.10    1.20
   2  -3  -3   66.29    2.80
   2  -3  -3   66.79    2.10
  -2  -3   3   68.39    2.40
  -2  -3   3   64.79    2.10
  -2  -3   3   69.49    2.20
  -2   3   3   65.09    2.20
   2   3  -3   66.19    2.10
  -1  -3   3  133.69    4.10
  -1  -3   3  130.89    3.90
  -1  -3   3  130.39    4.20
   1  -3  -3  126.39    4.00
   1  -3  -3  129.79    4.20
  -1   3   3  126.69    4.00
   0  -3  -3  302.97    9.20
   0  -3   3  305.87    9.10
   0  -3   3  299.87    9.00
   0  -3   3  306.07    9.30
   0  -3  -3  294.97    9.00
  -1  -3  -3 1288.47   38.00
  -2  -3  -3  698.03   20.80
  -2  -3  -3  699.33   20.90
  -3  -3  -3   42.10    1.60
  -3  -3  -3   40.60    1.50
   3  -3   3   39.80    1.50
  -3  -3  -3   44.10    1.90
  -3  -3  -3   41.80    1.90
  -3   3  -3   43.60    1.60
   3   3   3   41.00    1.50
  -4  -3  -3  116.09    3.90
  -4  -3  -3  122.99    3.90
  -4  -3  -3  117.99    4.30
   4  -3   3  119.89    3.90
  -4  -3  -3  119.79    4.20
  -4   3  -3  123.79    3.90
  -4   3  -3  119.49    5.30
   4   3   3  119.99    3.80
  -5  -3  -3   34.10    2.70
  -5  -3  -3   36.70    1.30
  -5  -3  -3   39.30    1.90
  -5  -3  -3   34.50    1.50
   5  -3   3   39.10    1.50
  -5  -3  -3   38.10    2.40
  -5   3  -3   31.00    3.70
   5   3   3   37.90    1.50
  -5   3  -3   35.30    1.50
  -6  -3  -3   22.20    2.60
  -6  -3  -3   22.60    1.00
  -6  -3  -3   24.60    1.30
   6  -3   3   26.30    1.30
  -6  -3  -3   24.00    1.80
  -6   3  -3   23.60    2.90
   6   3   3   23.40    1.20
  -6   3  -3   22.70    1.50
  -6   3  -3   22.10    1.20
  -7  -3  -3  343.47   10.30
  -7  -3  -3  334.27   10.00
  -7  -3  -3  289.37   11.60
  -7  -3  -3  342.07   10.90
   7  -3   3  326.67   10.20
   7   3   3  342.37   10.10
  -7   3  -3  329.67   11.70
  -7   3  -3  317.17   10.20
  -7   3  -3  313.17   10.70
  -7   3  -3  340.27   10.20
  -8  -3  -3    5.80    0.80
  -8  -3  -3    6.30    1.30
  -8  -3  -3    5.90    0.60
   8  -3   3    4.50    0.70
  -8   3  -3    6.20    0.70
  -8   3  -3    6.80    0.80
  -8   3  -3    5.30    0.90
   8   3   3    5.80    0.70
  -9  -3  -3    2.90    0.40
  -9  -3  -3    2.90    0.70
  -9  -3  -3    1.60    1.20
   9  -3   3    2.80    0.60
  -9   3  -3    1.90    0.60
  -9   3  -3    2.20    0.50
   9   3   3    2.40    0.60
   9   3   3    2.70    0.60
  -9   3  -3   -2.70    2.90
 -10  -3  -3    6.80    1.00
 -10  -3  -3    5.60    1.60
  10  -3   3    5.50    0.90
  10  -3   3    4.60    0.80
  10  -3   3    7.10    1.00
  10   3   3    6.00    0.80
 -10   3  -3    5.50    0.70
 -10   3  -3   -2.80    3.40
 -10   3  -3    4.20    0.80
  10   3   3    6.80    0.80
 -11  -3  -3   33.40    3.10
 -11  -3  -3   33.70    2.00
  11  -3   3   36.50    2.10
  11   3   3   33.10    1.80
 -11   3  -3   36.00    2.00
 -11   3  -3   29.70    5.80
 -11   3  -3   33.80    1.60
  11   3   3   31.40    1.80
 -12  -3  -3   17.10    1.60
  12  -3   3   17.10    1.50
  12  -3   3   22.00    1.70
 -12  -3  -3   15.40    2.30
  12   3   3   16.30    1.40
 -12   3  -3   19.80    1.60
  12   3   3   18.50    1.40
 -12   3  -3   12.60    4.70
 -12   3  -3   18.00    1.20
 -13  -3  -3  116.29    4.70
 -13  -3  -3  110.59    5.80
  13  -3   3  116.09    4.50
  13   3   3  113.39    4.50
 -13   3  -3  115.59    4.10
 -13   3  -3  108.89   10.20
 -13   3  -3  113.79    4.50
  13   3   3  118.79    4.30
 -14  -3  -3   20.20    1.90
  14  -3   3   18.10    1.70
  14  -3   3   17.10    1.70
 -14  -3  -3   15.10    2.70
  14   3   3   21.90    2.60
  14   3   3   19.20    1.80
 -14   3  -3   18.30    2.30
 -14   3  -3   16.70    1.20
 -15  -3  -3   87.19    4.00
  15  -3   3   93.49    4.00
  15  -3   3   85.99    3.90
 -15   3  -3   89.29    3.90
  15   3   3   92.19    3.70
  15   3   3   88.79    3.90
  16  -3   3   82.39    3.70
 -16  -3  -3   76.09    5.60
  16  -3   3   82.99    4.70
 -16  -3  -3   75.89    3.60
 -16   3  -3   60.99    3.80
  16   3   3   78.59    3.30
  16   3   3   80.39    4.50
  17  -3   3   18.80    1.70
 -17  -3  -3   14.10    3.90
  17   3   3   16.50    1.40
  18  -3   3    0.30    0.70
  18   3   3    0.50    0.60
  19  -3   3    8.60    1.40
  19   3   3    6.90    0.80
  20  -3   3   26.20    1.50
  21  -4  -3    2.90    0.60
  21   4  -3    3.20    0.60
  20  -4  -3    5.80    0.80
  20   4  -3    8.40    0.90
  19  -4  -3    3.90    0.90
  19   4  -3    2.40    0.60
  18  -4  -3   61.49    2.90
 -18  -4   3   56.89    5.00
  18   4  -3   63.89    3.30
 -17  -4   3   36.40    2.20
  17  -4  -3   33.80    2.20
 -17  -4   3   39.80    4.30
  17   4  -3   37.70    2.00
 -17   4   3   34.60    2.30
  17   4  -3   35.30    2.20
  16  -4  -3   64.49    3.00
  16  -4  -3   60.99    3.00
 -16  -4   3   50.69    4.50
 -16  -4   3   63.09    3.00
 -16   4   3   62.59    2.60
 -16   4   3   59.59    3.00
  16   4  -3   56.19    2.70
  16   4  -3   62.19    3.00
  15  -4  -3    1.30    0.80
 -15  -4   3    1.30    0.70
 -15  -4   3    1.40    1.90
  15  -4  -3   -0.10    0.70
  15  -4  -3    0.90    0.90
  15   4  -3    2.00    0.70
  15   4  -3    1.30    0.80
 -15   4   3    1.00    0.70
 -15   4   3    1.30    0.60
  14  -4  -3    0.40    0.70
  14  -4  -3   -0.50    0.60
 -14  -4   3    1.10    1.70
 -14  -4   3    0.40    0.70
  14   4  -3    0.10    0.50
 -14   4   3    0.10    0.50
  14   4  -3    0.50    0.60
 -14   4   3    0.00    0.70
  13  -4  -3    7.90    1.00
 -13  -4   3    8.70    1.90
 -13  -4   3    8.50    1.10
  13  -4  -3    8.80    1.20
  13  -4  -3    8.10    1.40
  13   4  -3    9.90    1.10
 -13   4   3    8.70    1.20
  13   4  -3    6.70    1.00
 -13   4   3    8.10    0.90
  12  -4  -3    8.50    1.30
 -12  -4   3    9.70    1.10
  12  -4  -3    9.60    1.20
  12  -4  -3    7.60    1.00
 -12  -4   3    6.30    2.40
  12   4  -3    8.90    1.00
 -12   4   3    7.80    0.90
 -12   4   3    7.20    1.00
  12   4  -3    7.10    0.90
 -11  -4   3    8.00    1.00
 -11  -4   3    4.50    1.40
  11  -4  -3    8.30    1.30
  11  -4  -3    8.90    1.10
  11  -4  -3    6.40    0.90
  11   4  -3    6.50    0.80
 -11   4   3    7.40    0.90
 -11   4   3    7.30    0.80
  10  -4  -3    1.00    0.60
 -10  -4   3    0.40    0.50
  10  -4  -3    0.20    0.50
 -10  -4   3    0.10    1.00
 -10   4   3    0.20    0.50
  10   4  -3    0.40    0.50
  10   4  -3    0.70    0.50
 -10   4   3    0.50    0.40
  -9  -4   3    5.90    1.20
  -9  -4   3    6.80    0.80
   9  -4  -3    6.00    0.70
  -9   4   3    7.80    0.80
   9   4  -3    6.80    0.70
  -9   4   3    7.20    0.80
   9   4  -3    7.10    0.80
  -8  -4   3  269.87    8.20
  -8  -4   3  248.48    7.80
   8  -4  -3  256.57    8.10
  -8  -4   3  264.47    8.60
  -8   4   3  249.88    8.00
   8   4  -3  263.07    8.00
   8   4  -3  231.28    8.10
  -8   4   3  267.67    8.20
  -7  -4   3    8.00    0.70
  -7  -4   3    6.80    0.50
   7  -4  -3    6.80    0.70
  -7  -4   3    5.90    1.00
   7   4  -3    7.90    0.70
  -7   4   3    7.20    0.70
  -7   4   3    9.00    0.80
   6  -4  -3  122.19    4.10
  -6   4   3  123.99    4.20
   6   4  -3  130.09    4.10
   5  -4  -3  640.24   18.90
   5  -4  -3  628.84   20.00
   4  -4  -3    3.90    1.40
  -4  -4   3    4.20    0.40
  -4  -4   3    3.90    0.60
   4  -4  -3    3.60    0.40
   4   4  -3    3.70    0.40
  -4   4   3    3.40    0.50
   3  -4  -3  301.87    9.60
  -3  -4   3  311.27    9.10
   3  -4  -3  295.67    9.00
   3  -4  -3  287.77    9.20
  -3  -4   3  311.27    9.30
   3   4  -3  301.37    9.10
  -3   4   3  304.67    9.10
  -2  -4   3   39.40    1.40
   2  -4  -3   35.20    1.40
   2  -4  -3   36.90    1.80
  -2  -4   3   38.40    1.60
   2   4  -3   37.00    1.30
  -2   4   3   37.10    1.30
  -1  -4   3  495.75   15.00
   1  -4  -3  496.75   14.90
   0  -4  -3  130.99    3.90
   0  -4  -3  136.79    4.10
   0   4  -3  131.89    4.00
   0   4   3  121.19    4.00
   0   4   3  125.99    3.90
  -1  -4  -3  683.83   19.20
   1   4   3  613.84   19.10
   2  -4   3    1.20    0.30
  -2  -4  -3    1.40    0.20
  -2  -4  -3    1.80    0.20
  -2  -4  -3    1.80    0.40
   2   4   3    1.40    0.20
  -2   4  -3    1.20    0.30
  -3  -4  -3  134.19    4.10
  -3  -4  -3  128.29    4.10
  -3  -4  -3  135.29    4.30
  -3   4  -3  128.29    4.20
   3   4   3  133.89    4.10
  -4  -4  -3  196.88    6.50
   4  -4   3  197.98    6.20
  -4  -4  -3  209.58    6.20
  -4  -4  -3  195.48    6.20
  -4  -4  -3  210.08    6.50
   4   4   3  201.28    6.20
  -4   4  -3  193.88    6.30
  -5  -4  -3  308.87    9.90
   5  -4   3  314.07    9.50
  -5  -4  -3  293.77    9.50
  -5   4  -3  312.77    9.60
   5   4   3  318.77    9.50
   6  -4   3  463.25   13.60
  -6  -4  -3  440.46   14.10
  -6  -4  -3  471.55   13.70
  -6  -4  -3  465.85   14.00
  -6  -4  -3  443.36   13.70
  -6   4  -3  451.25   13.70
  -6   4  -3  416.26   15.50
   6   4   3  453.25   13.60
  -6   4  -3  424.76   13.60
  -7  -4  -3  203.78    6.80
  -7  -4  -3  211.48    7.70
  -7  -4  -3  215.88    7.30
  -7  -4  -3  218.68    6.80
   7  -4   3  210.78    6.80
  -7   4  -3  205.08    9.10
   7   4   3  212.28    6.70
  -7   4  -3  216.38    6.80
  -7   4  -3  199.28    6.70
  -8  -4  -3  187.48    7.80
  -8  -4  -3  199.68    6.40
  -8  -4  -3  202.38    7.00
   8  -4   3  186.38    6.30
   8   4   3  200.58    6.30
   8   4   3  171.28    6.40
  -8   4  -3  197.78    9.50
  -8   4  -3  202.98    6.40
  -8   4  -3  196.48    6.20
   9  -4   3    2.70    0.60
  -9  -4  -3    2.70    0.60
   9  -4   3    3.90    0.80
  -9  -4  -3    0.90    1.10
   9   4   3    1.60    0.60
  -9   4  -3    2.50    0.60
  -9   4  -3    1.60    0.60
   9   4   3    3.30    0.60
  10  -4   3    1.10    0.60
 -10  -4  -3    0.90    0.60
  10  -4   3    1.50    0.70
 -10  -4  -3    1.20    1.20
  10   4   3    1.80    0.60
 -10   4  -3    2.00    0.60
 -10   4  -3    0.50    0.60
  11  -4   3   25.20    1.70
  11  -4   3   25.90    2.30
 -11  -4  -3   24.70    1.60
  11   4   3   22.60    1.50
 -11   4  -3   22.50    1.40
 -11   4  -3   22.80    1.60
  11   4   3   22.10    1.50
  12  -4   3    8.10    1.00
 -12  -4  -3    7.90    1.10
  12  -4   3    8.20    1.20
 -12  -4  -3    6.80    1.80
  12   4   3    6.60    1.00
 -12   4  -3    8.00    0.90
 -12   4  -3    7.40    1.00
  12   4   3    8.80    1.00
  13  -4   3   17.30    1.60
 -13  -4  -3   17.00    1.50
  13  -4   3   19.60    1.80
 -13  -4  -3   15.00    2.40
  13   4   3   18.30    1.60
  13   4   3   14.30    1.30
 -13   4  -3   16.40    1.50
 -13   4  -3   19.00    1.30
 -14  -4  -3  103.29    4.20
  14  -4   3  101.99    4.20
 -14  -4  -3  100.39    5.50
  14  -4   3  100.99    4.30
 -14   4  -3   98.89    4.20
  14   4   3  104.39    4.00
 -14   4  -3  102.49    3.80
  14   4   3  101.29    4.10
 -15  -4  -3   31.40    2.00
 -15  -4  -3   31.60    3.20
  15  -4   3   28.30    2.10
  15  -4   3   31.20    2.10
 -15   4  -3   30.70    2.10
  15   4   3   32.30    2.10
  15   4   3   31.70    1.90
 -15   4  -3   31.40    1.70
 -16  -4  -3   -1.10    2.30
  16  -4   3    4.40    0.90
 -16  -4  -3    3.10    0.80
  16   4   3    3.00    0.80
 -16   4  -3    3.70    1.10
  16   4   3    4.10    0.90
  17  -4   3    5.00    1.00
 -17  -4  -3    1.30    2.50
  17   4   3    6.20    1.40
  18  -4   3   16.50    1.50
  18   4   3   16.70    1.30
  19  -4   3    0.80    0.60
  19   4   3    1.50    0.50
  20  -4   3   18.00    1.20
  20  -5  -3   15.30    1.20
  20   5  -3   14.70    1.00
  19  -5  -3   16.00    1.40
  19   5  -3   12.40    1.10
  18  -5  -3   29.40    1.90
  18   5  -3   27.60    1.60
 -17  -5   3   46.60    4.30
  17  -5  -3   46.90    2.50
  17   5  -3   49.80    2.30
 -16  -5   3   73.59    3.20
  16  -5  -3   70.39    3.40
 -16  -5   3   74.29    4.70
 -16   5   3   77.59    3.10
 -16   5   3   76.29    3.80
  16   5  -3   81.09    4.40
  16   5  -3   78.39    3.20
  15  -5  -3   48.20    2.60
 -15  -5   3   51.49    2.50
  15  -5  -3   48.40    2.70
  15   5  -3   50.79    2.60
  15   5  -3   51.19    2.40
 -15   5   3   48.40    2.30
 -15   5   3   51.79    2.80
  14  -5  -3   88.89    4.10
  14  -5  -3   87.69    3.80
 -14  -5   3   91.19    3.90
 -14  -5   3   93.19    4.80
 -14   5   3   93.09    3.70
 -14   5   3   92.59    4.00
  14   5  -3  102.09    3.90
  14   5  -3   86.39    4.10
  13  -5  -3   11.90    1.30
 -13  -5   3   12.90    2.00
 -13  -5   3   14.40    1.30
  13  -5  -3   12.40    1.60
 -13   5   3   14.10    1.50
  13   5  -3   13.30    1.30
  13   5  -3   10.60    1.20
 -13   5   3   11.50    1.20
 -12  -5   3   31.60    1.80
 -12  -5   3   31.10    2.70
  12  -5  -3   29.00    2.20
  12  -5  -3   31.30    1.90
 -12   5   3   34.80    1.70
  12   5  -3   31.90    1.70
 -12   5   3   31.50    1.90
  12   5  -3   33.00    1.80
  11  -5  -3    0.20    0.60
  11  -5  -3    0.00    0.30
 -11  -5   3    0.70    1.20
  11  -5  -3    0.60    0.80
 -11  -5   3    1.10    0.50
 -11   5   3    0.40    0.50
  11   5  -3    0.70    0.50
  11   5  -3    0.60    0.50
 -11   5   3    0.40    0.60
 -10  -5   3  117.09    4.10
 -10  -5   3  114.99    4.70
  10  -5  -3  110.29    4.20
  10  -5  -3  112.19    4.80
  10   5  -3  110.09    4.00
 -10   5   3  116.99    4.00
 -10   5   3  117.19    4.30
  10   5  -3  123.59    4.60
   9  -5  -3    6.90    0.80
  -9  -5   3    6.00    0.70
   9  -5  -3    5.80    0.80
  -9  -5   3    5.20    1.10
  -9   5   3    4.10    0.60
   9   5  -3    4.30    0.60
   9   5  -3    5.80    0.70
  -9   5   3    7.20    0.90
  -8  -5   3   89.99    3.10
   8  -5  -3   86.99    3.10
  -8  -5   3   88.99    3.60
  -8   5   3   85.99    3.10
   8   5  -3   90.39    3.10
  -8   5   3   91.49    3.30
   8   5  -3   81.89    3.10
  -7  -5   3  267.77    8.40
   7  -5  -3  248.78    8.10
  -7  -5   3  272.87    8.10
  -7   5   3  257.57    8.20
   7   5  -3  256.87    8.00
  -7   5   3  251.27    8.40
  -6  -5   3    9.20    0.80
  -6  -5   3    8.80    0.90
   6  -5  -3    4.70    2.70
   6  -5  -3    7.40    0.70
  -6   5   3    7.50    0.70
   6   5  -3    8.40    0.70
  -5  -5   3    5.20    0.80
   5  -5  -3    4.30    0.80
   5  -5  -3    5.30    1.90
  -5  -5   3    5.70    0.50
   5  -5  -3    4.80    0.50
  -5   5   3    4.80    0.60
   4  -5  -3    8.00    0.70
   4  -5  -3   11.30    1.60
  -4   5   3    9.00    0.70
   4   5  -3    8.20    0.60
  -3  -5   3    2.00    0.30
   3  -5  -3    2.70    1.00
  -3  -5   3    2.60    0.50
   3  -5  -3    2.30    0.40
   3   5  -3    1.10    0.30
  -3   5   3    1.10    0.30
   2  -5  -3    2.80    0.80
   2  -5  -3    2.50    0.40
  -2   5   3    2.50    0.30
   2   5  -3    2.70    0.30
   1  -5  -3   71.29    2.30
  -1   5   3   65.79    2.20
   0   5  -3  289.97    8.50
   0   5   3  287.07    8.40
   0   5   3  272.87    8.40
   1   5   3   26.20    1.00
   1   5   3   28.90    1.00
  -1   5  -3   30.50    1.20
   2   5   3    6.10    0.40
  -2   5  -3    6.30    0.50
   2   5   3    6.10    0.40
   3  -5   3   76.99    2.50
   3   5   3   78.19    2.50
  -3   5  -3   77.99    2.70
  -4  -5  -3  447.96   13.20
  -4  -5  -3  441.96   13.10
  -4   5  -3  432.86   13.40
   5  -5   3 1032.70   31.20
  -5  -5  -3 1074.09   31.30
  -5  -5  -3 1115.49   31.40
  -5   5  -3  987.10   31.20
  -6  -5  -3   20.30    1.80
  -6  -5  -3   23.60    1.10
   6  -5   3   18.90    1.10
  -6  -5  -3   21.00    1.40
  -6  -5  -3   20.80    1.00
  -6   5  -3   19.00    1.10
  -6   5  -3   21.40    1.20
   6   5   3   20.40    1.00
  -7  -5  -3  123.89    4.70
  -7  -5  -3  119.79    4.00
   7  -5   3  112.79    4.00
  -7  -5  -3  122.49    4.40
  -7  -5  -3  115.89    4.00
   7   5   3  117.19    4.00
  -7   5  -3  113.39    4.00
  -7   5  -3  122.09    4.20
  -8  -5  -3   80.99    3.20
  -8  -5  -3   90.59    3.70
   8  -5   3   84.69    3.40
  -8  -5  -3   91.29    3.20
   8  -5   3   86.89    3.20
  -8  -5  -3   85.39    4.30
   8   5   3   89.29    3.20
  -8   5  -3   90.69    3.40
  -8   5  -3   88.39    3.20
   8   5   3   84.09    3.20
   9  -5   3   17.80    1.40
  -9  -5  -3   17.50    1.90
   9  -5   3   17.70    1.20
  -9  -5  -3   18.30    1.20
  -9   5  -3   17.30    1.20
   9   5   3   19.70    1.20
  -9   5  -3   17.30    1.30
   9   5   3   17.90    1.20
  10  -5   3   23.60    2.00
 -10  -5  -3   30.10    1.60
 -10  -5  -3   29.10    2.50
  10  -5   3   27.20    1.80
  10  -5   3   29.70    1.70
  10   5   3   28.30    1.60
 -10   5  -3   30.30    1.80
 -10   5  -3   28.50    1.60
  10   5   3   30.20    1.60
 -11  -5  -3    9.90    1.10
 -11  -5  -3    7.60    1.60
  11  -5   3    8.30    1.10
  11   5   3    7.60    1.00
 -11   5  -3    8.50    1.10
  11   5   3    7.60    0.90
 -11   5  -3    9.00    1.00
 -12  -5  -3   25.00    1.60
  12  -5   3   26.60    1.90
 -12  -5  -3   28.40    2.90
 -12   5  -3   25.90    1.80
 -12   5  -3   26.90    1.60
  12   5   3   25.10    1.70
  12   5   3   24.50    1.60
  13  -5   3   60.79    2.90
 -13  -5  -3   56.59    3.80
 -13  -5  -3   60.69    3.30
  13   5   3   68.89    3.60
 -13   5  -3   61.59    3.10
  13   5   3   58.09    2.90
 -13   5  -3   55.49    2.90
  14  -5   3    3.40    0.90
 -14  -5  -3    6.30    0.90
 -14   5  -3    3.70    0.90
  14   5   3    3.20    0.80
  14   5   3    4.60    0.90
 -14   5  -3    5.30    0.80
  15  -5   3   26.50    1.90
 -15  -5  -3   26.60    1.70
 -15  -5  -3   23.70    2.60
  15   5   3   26.80    2.60
  15   5   3   32.70    1.90
 -15   5  -3   29.20    1.60
 -15   5  -3   31.80    2.80
  16  -5   3    5.30    1.00
 -16  -5  -3    5.80    2.60
 -16   5  -3    6.60    0.80
  16   5   3    5.50    0.90
  17  -5   3    0.20    0.60
  17   5   3   -0.10    0.50
  18  -5   3   11.50    1.10
  18   5   3   14.50    1.20
  19  -5   3    3.00    0.70
  19   5   3    3.40    0.60
  20  -6  -3   33.70    1.60
  20   6  -3   34.30    1.50
  19  -6  -3    1.10    0.60
  19   6  -3    2.00    0.60
  18  -6  -3   17.30    1.40
  18   6  -3   15.90    1.30
 -18   6   3   17.40    1.40
  17  -6  -3   27.20    1.80
 -17   6   3   27.30    1.50
 -16  -6   3    3.40    0.60
  16  -6  -3    3.80    0.90
 -16  -6   3    4.30    1.80
  16  -6  -3    2.50    0.90
 -16   6   3    2.20    0.90
 -16   6   3    3.40    0.70
 -15  -6   3   25.50    1.40
  15  -6  -3   26.30    2.00
  15  -6  -3   27.80    1.90
 -15  -6   3   21.00    2.20
 -15   6   3   24.80    1.90
  15   6  -3   25.70    1.80
 -15   6   3   26.20    1.60
  15   6  -3   23.30    1.60
  14  -6  -3    0.40    0.70
 -14  -6   3    0.10    0.50
  14  -6  -3   -0.50    0.80
 -14  -6   3    0.40    1.40
 -14   6   3   -0.30    0.60
  14   6  -3    0.20    0.60
  14   6  -3    0.50    0.60
 -14   6   3   -0.10    0.70
 -13  -6   3  113.89    4.10
  13  -6  -3  112.19    4.40
  13  -6  -3  106.49    4.70
 -13  -6   3  110.59    4.90
  13   6  -3  117.39    4.60
 -13   6   3  115.79    5.20
  12  -6  -3   35.20    3.20
 -12  -6   3   29.30    1.60
 -12  -6   3   30.00    2.50
  12  -6  -3   28.20    2.00
  12   6  -3   26.80    1.70
 -12   6   3   29.00    1.70
  12   6  -3   29.00    1.70
 -12   6   3   28.40    1.90
  11  -6  -3    7.10    1.30
  11  -6  -3   10.00    1.20
 -11  -6   3    6.50    0.80
 -11  -6   3    5.20    1.30
  11   6  -3    5.30    0.80
 -11   6   3    7.60    0.90
  11   6  -3    6.30    0.80
 -11   6   3    5.90    0.90
 -10  -6   3   58.59    2.30
  10  -6  -3   58.59    2.60
  10  -6  -3   56.79    3.00
 -10  -6   3   63.79    2.90
 -10   6   3   56.09    2.60
  10   6  -3   56.39    2.70
  10   6  -3   59.19    2.50
 -10   6   3   57.69    2.40
  -9  -6   3   20.40    1.70
   9  -6  -3   19.70    1.80
   9  -6  -3   18.50    1.30
  -9  -6   3   19.10    1.00
   9   6  -3   17.60    1.10
   9   6  -3   15.70    1.10
  -9   6   3   18.20    1.30
  -9   6   3   18.20    1.20
   8  -6  -3   25.40    1.80
  -8  -6   3   23.50    1.60
  -8  -6   3   23.60    1.10
   8  -6  -3   20.90    1.30
   8   6  -3   21.00    1.40
  -8   6   3   23.30    1.40
  -8   6   3   20.90    1.20
   8   6  -3   23.90    1.20
  -7  -6   3    2.60    0.70
  -7  -6   3    2.40    0.40
   7  -6  -3    3.20    5.70
  -7   6   3    2.90    0.60
  -7   6   3    2.60    0.50
   7   6  -3    2.20    0.40
   6  -6  -3    6.90    2.70
  -6  -6   3    6.60    0.50
  -6  -6   3    7.70    0.90
  -6   6   3    7.70    0.80
   6   6  -3    5.80    0.60
  -6   6   3    6.60    0.70
   5  -6  -3   15.10    2.10
  -5  -6   3   17.60    0.90
  -5  -6   3   18.20    0.70
   5  -6  -3   17.30    1.10
  -5   6   3   16.90    1.00
   5   6  -3   16.50    0.80
   4  -6  -3   15.70    1.70
  -4   6   3   15.20    0.90
   4   6  -3   15.30    0.80
   3  -6  -3  278.27    8.60
   3  -6  -3  284.37    8.90
  -3   6   3  283.97    8.60
   3   6  -3  281.37    8.50
   2   6  -3   73.59    2.40
  -2   6   3   74.39    2.40
  -1   6   3  234.88    7.80
   1   6  -3  265.67    7.70
  -1   6   3  265.27    7.70
   0   6   3   29.20    1.10
   0   6   3   32.90    1.10
   0   6  -3   32.70    1.20
  -1   6  -3    6.60    0.60
   1   6   3    6.40    0.40
   1   6   3    6.10    0.30
   2   6   3   46.50    1.50
   2   6   3   46.80    1.50
  -2   6  -3   48.80    1.80
  -3   6  -3  375.46   11.20
   3   6   3  362.36   11.00
  -4   6  -3  155.68    5.10
   4   6   3  160.38    4.90
  -5   6  -3   12.50    0.90
   5   6   3   12.40    0.70
  -5   6  -3   11.70    0.90
  -6   6  -3   34.90    1.70
   6   6   3   38.10    1.50
  -6   6  -3   35.10    1.60
   7  -6   3   18.20    1.30
  -7  -6  -3   20.00    1.30
  -7  -6  -3   20.30    0.80
  -7  -6  -3   20.50    1.20
  -7  -6  -3   19.50    0.80
  -7   6  -3   20.10    1.20
   7   6   3   19.80    1.10
  -7   6  -3   19.80    1.30
   7   6   3   17.00    1.10
  -8  -6  -3   51.29    1.90
  -8  -6  -3   53.79    2.30
  -8  -6  -3   48.90    2.50
  -8  -6  -3   50.49    1.90
   8  -6   3   48.90    2.60
   8  -6   3   45.70    2.30
  -8   6  -3   49.20    2.10
   8   6   3   49.20    2.10
  -8   6  -3   49.00    2.30
   8   6   3   51.49    2.10
  -9  -6  -3   71.39    3.60
  -9  -6  -3   71.69    2.70
  -9  -6  -3   71.99    2.60
   9  -6   3   74.29    3.10
  -9  -6  -3   74.19    3.10
   9   6   3   71.59    3.20
  -9   6  -3   68.79    3.00
  -9   6  -3   72.39    2.80
   9   6   3   72.99    2.80
 -10  -6  -3   -1.10    0.90
  10  -6   3    1.40    0.80
 -10  -6  -3    0.30    0.40
  10  -6   3   -0.80    0.60
  10  -6   3   -0.40    0.60
 -10  -6  -3    0.00    1.80
 -10  -6  -3   -0.20    0.30
 -10   6  -3   -0.10    0.60
  10   6   3    0.00    0.50
  10   6   3   -0.30    0.40
 -10   6  -3    0.40    0.50
 -11  -6  -3    4.90    0.70
  11  -6   3    5.50    1.20
 -11  -6  -3    4.10    1.30
  11  -6   3    6.60    1.10
 -11   6  -3    3.50    0.80
  11   6   3    5.80    0.90
 -11   6  -3    5.30    0.80
  11   6   3    5.90    0.90
 -12  -6  -3   38.20    1.70
 -12  -6  -3   33.80    2.60
  12  -6   3   39.90    2.20
  12   6   3   39.00    2.50
  12   6   3   40.00    2.20
 -12   6  -3   36.00    2.50
 -13  -6  -3    2.50    0.60
  13  -6   3    2.90    0.80
 -13  -6  -3    2.70    1.40
  13   6   3    3.00    0.80
 -13   6  -3    4.40    1.00
  13   6   3    3.20    0.80
 -13   6  -3    3.70    0.80
 -14  -6  -3   12.30    1.70
  14  -6   3   13.40    1.40
 -14  -6  -3   15.30    1.00
  14   6   3   13.70    1.40
  14   6   3   15.00    1.40
 -14   6  -3   13.90    1.50
 -14   6  -3   17.90    1.30
  15  -6   3   14.90    1.40
 -15  -6  -3   21.10    1.20
 -15   6  -3   22.30    1.40
 -15   6  -3   19.20    2.20
  15   6   3   22.00    1.60
  16  -6   3    0.20    0.60
 -16   6  -3    0.20    0.50
  17  -6   3    1.20    0.60
  17   6   3    1.60    0.60
  18  -6   3    4.60    0.80
  18   6   3    6.30    0.80
  19  -6   3    5.10    0.70
  19   6   3    5.30    0.60
  19  -7  -3    0.00    0.40
  19   7  -3    0.10    0.40
  18  -7  -3    3.10    0.70
 -18   7   3    3.50    0.60
  18   7  -3    3.10    0.70
  17  -7  -3    0.00    0.60
 -17   7   3    0.80    0.50
  17   7  -3    0.30    0.50
  16  -7  -3   37.40    2.00
  16  -7  -3   31.00    2.00
  15  -7  -3   66.19    2.90
  15  -7  -3   60.89    3.10
 -15   7   3   58.79    3.00
 -15   7   3   63.59    2.70
  15   7  -3   63.69    2.80
  14  -7  -3   24.60    1.70
  14  -7  -3   22.40    2.00
  14   7  -3   23.30    1.60
 -14   7   3   24.80    2.00
 -14   7   3   23.30    1.60
  14   7  -3   21.90    1.60
  13  -7  -3   37.50    2.10
  13  -7  -3   35.30    2.50
  13   7  -3   28.90    1.80
 -13   7   3   33.50    2.20
  13   7  -3   31.70    1.80
 -13   7   3   34.70    1.90
  12  -7  -3   33.50    2.50
  12  -7  -3   37.20    2.10
 -12   7   3   35.60    2.40
 -12   7   3   37.00    2.30
  12   7  -3   36.90    2.00
  12   7  -3   37.90    2.00
  11  -7  -3   51.49    2.40
  11  -7  -3   45.20    3.60
 -11  -7   3   51.79    2.70
  11   7  -3   50.69    2.20
 -11   7   3   48.90    2.30
  11   7  -3   46.80    2.20
 -11   7   3   48.90    2.50
 -10  -7   3   21.80    1.80
  10  -7  -3   24.70    1.50
  10  -7  -3   22.10    2.00
  10   7  -3   20.70    1.30
 -10   7   3   23.10    1.60
 -10   7   3   21.70    1.40
  10   7  -3   21.00    1.30
  -9  -7   3   13.00    1.50
   9  -7  -3   12.10    1.50
   9  -7  -3   14.60    1.20
   9   7  -3   12.30    1.00
  -9   7   3   13.40    1.10
  -9   7   3   13.10    1.20
   9   7  -3   15.10    1.70
   8  -7  -3   12.50    1.50
   8  -7  -3   13.80    1.10
  -8  -7   3   14.90    2.40
  -8   7   3   12.60    1.10
   8   7  -3   11.20    0.90
   8   7  -3   11.80    1.00
  -8   7   3   14.30    1.00
   7  -7  -3   65.79    2.60
   7  -7  -3   67.79    3.40
  -7  -7   3   69.29    3.20
  -7   7   3   64.29    2.50
  -7   7   3   69.79    2.70
   7   7  -3   65.79    2.40
   6  -7  -3   55.29    2.80
   6  -7  -3   46.80    3.90
   6  -7  -3   53.59    2.30
   6   7  -3   52.39    1.90
  -6   7   3   53.49    2.20
  -6   7   3   49.10    2.00
   5  -7  -3   87.39    4.30
   5   7  -3   80.89    2.70
  -5   7   3   74.39    2.80
  -5   7   3   84.29    2.90
   4   7  -3   17.10    0.80
  -4   7   3   16.90    0.90
  -3   7   3    2.30    0.40
   3   7  -3    2.20    0.30
  -2   7   3    1.00    0.30
   1   7  -3    6.30    0.50
  -1   7   3    6.90    0.40
   0   7   3  113.99    3.50
  -1   7  -3   19.30    0.90
  -2   7  -3    8.70    0.70
  -3   7  -3   95.99    3.30
  -4   7  -3    0.70    0.40
   4   7   3    0.50    0.20
  -4   7  -3    0.00    0.30
   5  -7   3   11.10    1.40
  -5   7  -3   11.30    0.90
   5   7   3   11.30    0.60
  -5   7  -3   12.10    1.00
   6  -7   3   29.20    1.60
   6  -7   3   31.40    2.00
   6   7   3   28.10    1.20
  -6   7  -3   27.30    1.40
   7  -7   3    8.50    0.90
   7  -7   3    9.90    1.40
  -7   7  -3    8.70    0.90
   7   7   3    8.80    0.80
  -7   7  -3    8.00    0.90
   8  -7   3    6.20    1.10
   8  -7   3    7.10    1.00
  -8   7  -3    8.00    0.90
  -8   7  -3    6.50    0.90
   8   7   3    7.50    0.80
   9  -7   3   76.19    3.10
   9  -7   3   74.69    3.50
   9   7   3   70.09    2.90
   9   7   3   72.89    2.80
  -9   7  -3   74.89    2.90
  -9   7  -3   74.39    3.20
  10  -7   3    2.30    1.00
  10  -7   3    1.10    0.60
  10   7   3    1.50    0.60
 -10   7  -3    1.70    0.60
 -10   7  -3    1.50    0.70
  10   7   3    2.40    0.60
  11  -7   3    0.00    0.60
  11  -7   3    2.00    0.90
 -11   7  -3    1.80    0.90
  11   7   3    2.30    0.70
 -11   7  -3    1.60    1.00
  11   7   3    3.00    0.70
  12  -7   3    5.00    1.00
  12  -7   3    4.40    1.10
 -12   7  -3    3.60    0.80
  12   7   3    4.00    0.80
  12   7   3    2.80    0.70
 -12   7  -3    2.90    0.90
  13  -7   3    6.70    1.10
  13  -7   3    7.00    1.10
 -13   7  -3    7.00    1.10
 -13   7  -3    9.90    1.10
  13   7   3    7.40    0.90
  13   7   3    7.10    1.00
  14  -7   3   28.40    1.90
  14   7   3   27.20    1.70
 -14   7  -3   28.80    2.00
 -14   7  -3   25.90    1.60
  15  -7   3   14.10    1.40
 -15   7  -3   13.60    1.70
  15   7   3   14.60    1.80
  16  -7   3    3.70    0.80
 -16   7  -3    3.80    0.60
  16   7   3    2.10    0.70
  17  -7   3    1.90    0.70
  17   7   3    2.30    0.60
 -17   7  -3    2.30    0.50
  18  -7   3    0.60    0.50
  19  -8  -3    1.20    0.40
  19   8  -3    0.50    0.40
  18  -8  -3    0.40    0.40
  18   8  -3    0.50    0.70
  17  -8  -3    2.90    0.70
  17   8  -3    2.80    0.60
 -17   8   3    2.90    0.60
  16  -8  -3    4.00    0.90
  16  -8  -3    3.20    0.70
 -16   8   3    3.40    0.70
  16   8  -3    4.80    0.80
  15  -8  -3    0.30    0.70
  15  -8  -3   -0.10    0.50
 -15   8   3   -0.10    0.60
  14  -8  -3   55.49    3.00
  14  -8  -3   59.89    2.60
  14   8  -3   56.39    2.50
 -14   8   3   50.39    2.80
 -14   8   3   55.19    2.50
  13  -8  -3    1.80    0.70
  13  -8  -3    0.60    1.00
  13   8  -3    1.30    0.60
 -13   8   3    2.70    0.70
 -13   8   3    1.50    0.80
  13   8  -3    2.40    0.70
  12  -8  -3   56.59    2.60
  12  -8  -3   56.09    3.20
 -12   8   3   53.99    2.80
 -12   8   3   58.89    2.60
  12   8  -3   54.59    2.50
  12   8  -3   54.89    2.40
  11  -8  -3  188.18    6.40
 -11  -8   3  184.68    6.80
  11  -8  -3  185.38    7.10
 -11   8   3  187.88    6.60
 -11   8   3  191.28    6.40
  10  -8  -3   75.89    3.00
  10  -8  -3   68.49    3.60
  10   8  -3   66.49    2.80
 -10   8   3   73.59    3.10
  10   8  -3   69.19    2.70
 -10   8   3   69.79    2.90
  -9  -8   3   14.40    1.60
   9  -8  -3   14.30    1.20
   9  -8  -3   19.00    2.40
   9   8  -3   13.40    1.00
  -9   8   3   13.70    1.30
  -9   8   3   14.00    1.10
   9   8  -3   13.70    1.10
  -8  -8   3   19.00    1.80
   8  -8  -3   18.90    1.90
   8  -8  -3   16.80    1.20
  -8   8   3   16.40    1.30
  -8   8   3   16.80    1.20
   8   8  -3   16.30    1.00
   8   8  -3   17.70    1.30
   7  -8  -3    0.20    0.40
  -7  -8   3   -0.80    0.70
   7  -8  -3   -0.20    0.70
  -7   8   3   -0.10    0.40
  -7   8   3    0.50    0.50
   7   8  -3    0.20    0.30
  -6  -8   3    1.50    0.80
   6  -8  -3    1.60    0.50
   6  -8  -3    0.50    0.70
   6   8  -3    1.50    0.30
  -6   8   3    1.30    0.50
  -6   8   3    0.90    0.60
   5  -8  -3    0.80    0.80
  -5  -8   3    1.50    0.80
  -5   8   3    0.50    0.40
   5   8  -3    1.40    0.30
  -5   8   3    1.00    0.40
   4  -8  -3  159.78    6.70
  -4  -8   3  194.38    7.40
  -4   8   3  163.78    5.40
   4   8  -3  168.18    5.20
   3  -8  -3  290.57   10.00
  -3  -8   3  300.67   10.00
  -3   8   3  293.67    9.00
   3   8  -3  297.57    8.90
   2  -8  -3   25.00    1.90
  -2  -8   3   25.40    1.90
  -2   8   3   26.20    1.10
   2   8  -3   25.70    1.00
   1  -8  -3   57.39    3.00
  -1  -8   3   56.19    2.90
  -1   8   3   60.19    2.00
   1   8  -3   58.69    2.00
   0  -8   3    1.30    0.70
   0   8  -3    0.80    0.30
   1  -8   3   72.09    3.30
  -1   8  -3   70.79    2.50
   2  -8   3    0.70    1.00
  -2   8  -3    0.30    0.30
   3  -8   3   71.19    4.40
  -3   8  -3   56.49    2.20
  -3   8  -3   52.49    2.10
   4  -8   3   26.00    2.00
   4  -8   3   24.00    1.60
  -4   8  -3   24.80    1.30
  -4   8  -3   24.50    1.30
   5  -8   3   -0.40    0.70
  -5   8  -3    1.00    0.50
  -5   8  -3    0.70    0.80
   6  -8   3    2.30    1.00
   6  -8   3    2.00    0.60
   6   8   3    1.50    0.40
  -6   8  -3    1.00    0.50
  -6   8  -3    1.50    0.60
   7  -8   3    1.40    0.60
   7  -8   3    0.60    0.70
  -7   8  -3    1.20    0.60
   7   8   3    0.90    0.30
  -7   8  -3    0.80    0.50
   8  -8   3   67.39    2.80
   8  -8   3   66.19    3.30
   8   8   3   62.09    2.30
   8   8   3   61.99    2.60
  -8   8  -3   66.79    2.70
  -8   8  -3   66.89    2.90
   9  -8   3  203.68    7.40
   9  -8   3  204.18    6.80
   9   8   3  189.68    6.60
  -9   8  -3  207.98    6.90
  -9   8  -3  202.88    6.70
   9   8   3  186.88    6.30
  10  -8   3   82.69    3.40
  10  -8   3   79.39    3.70
 -10   8  -3   86.49    3.30
  10   8   3   82.99    3.70
  10   8   3   79.79    3.10
 -10   8  -3   81.99    3.50
  11  -8   3  131.89    5.40
  11  -8   3  137.59    5.00
  11   8   3  133.19    4.80
  11   8   3  125.49    4.60
 -11   8  -3  140.09    5.20
 -11   8  -3  144.49    4.90
  12  -8   3   21.00    1.60
  12  -8   3   23.10    1.90
 -12   8  -3   26.00    1.60
 -12   8  -3   22.10    1.80
  12   8   3   20.70    1.50
  13  -8   3    9.10    1.20
  13  -8   3    8.30    1.00
 -13   8  -3    6.60    1.10
  13   8   3    7.90    1.00
 -13   8  -3    9.10    1.00
  14  -8   3    1.30    0.60
 -14   8  -3    1.70    1.00
  15  -8   3    0.50    0.60
  15   8   3    0.80    0.60
 -15   8  -3    0.10    0.50
  16  -8   3   55.49    2.40
 -16   8  -3   50.59    2.20
  16   8   3   53.39    2.30
  17  -8   3    3.30    0.60
  17   8   3    4.80    0.70
  18  -9  -3   12.60    0.70
  18   9  -3   12.20    0.90
  17  -9  -3    1.30    0.40
 -17   9   3    0.90    0.40
  17   9  -3    0.90    0.50
  16  -9  -3    7.70    1.00
  16  -9  -3    5.90    0.80
 -16   9   3    6.80    0.80
  16   9  -3    7.90    0.80
  15  -9  -3    1.20    0.60
  15  -9  -3    2.50    0.90
  15   9  -3    3.50    0.70
 -15   9   3    1.50    0.60
  14  -9  -3   10.50    1.30
  14  -9  -3   13.00    1.10
  13  -9  -3   34.60    2.40
  13  -9  -3   35.70    1.80
 -13   9   3   34.80    1.90
  12  -9  -3    0.70    0.90
 -12  -9   3   -0.20    0.50
 -12   9   3   -0.10    0.60
  12   9  -3    1.00    0.60
  11  -9  -3   32.00    2.50
  11  -9  -3   30.40    1.70
  11   9  -3   29.40    1.70
 -11   9   3   31.50    1.80
 -11   9   3   33.20    2.00
  10  -9  -3   10.40    1.50
 -10  -9   3   11.80    1.40
  10  -9  -3   12.10    1.10
 -10   9   3   12.90    1.30
  10   9  -3   13.40    1.20
 -10   9   3   12.50    1.20
   9  -9  -3  169.38    6.50
  -9  -9   3  166.38    6.30
   9  -9  -3  162.88    5.50
   9   9  -3  155.88    5.50
   8  -9  -3   52.79    3.00
  -8  -9   3   55.59    3.10
   8   9  -3   47.10    2.50
  -8   9   3   51.49    2.20
  -8   9   3   50.39    2.40
  -7  -9   3    3.60    1.00
   7  -9  -3    5.60    1.70
   7  -9  -3    4.80    0.60
  -7   9   3    4.80    0.70
  -7   9   3    6.00    0.80
   6  -9  -3   73.89    3.60
  -6  -9   3   72.09    3.50
  -6   9   3   72.59    2.80
  -6   9   3   71.39    2.80
   5  -9  -3   51.09    2.90
  -5  -9   3   52.49    2.90
  -5   9   3   47.50    2.00
  -4  -9   3  437.66   14.00
   4  -9  -3  424.66   13.90
  -4   9   3  410.66   12.90
  -3  -9   3  202.58    7.20
   3  -9  -3  199.08    7.10
  -3   9   3  184.98    6.00
   2  -9  -3    6.90    1.20
  -2  -9   3   12.20    1.60
   1  -9  -3   11.70    1.40
  -1  -9   3   10.10    1.40
   1   9  -3    9.90    0.50
   0  -9   3  110.69    4.60
   0  -9  -3  111.19    4.50
   0   9  -3  109.39    3.50
   1  -9   3    2.00    1.00
  -1  -9  -3    2.40    0.90
  -1   9  -3    2.90    0.40
   2  -9   3   21.10    1.90
  -2  -9  -3   20.40    1.70
  -2   9  -3   17.80    1.00
  -2   9  -3   16.30    1.30
  -3  -9  -3   12.30    1.40
   3  -9   3   10.90    1.50
  -3   9  -3   10.40    0.80
  -3   9  -3   10.70    0.90
  -4  -9  -3   59.79    2.90
   4  -9   3   60.99    3.10
  -4   9  -3   55.69    2.30
  -4   9  -3   54.99    2.30
  -5  -9  -3   60.19    2.90
   5  -9   3   61.69    3.20
   5  -9   3   60.29    2.30
  -5   9  -3   58.79    2.50
  -5   9  -3   56.99    2.40
   6  -9   3    2.20    0.60
  -6   9  -3    3.60    0.70
  -6   9  -3    3.00    0.60
   7  -9   3    7.10    1.20
   7  -9   3    6.40    1.00
  -7   9  -3    5.10    0.80
  -7   9  -3    5.80    0.90
   8  -9   3   -0.90    0.80
   8  -9   3    0.10    0.50
  -8   9  -3   -0.60    1.00
   9  -9   3   16.10    1.30
   9  -9   3   19.40    2.00
   9   9   3   16.30    1.30
  -9   9  -3   19.20    1.40
  -9   9  -3   15.10    1.40
  10  -9   3    0.30    0.60
  10  -9   3    0.60    0.90
 -10   9  -3   -0.10    0.60
 -10   9  -3    0.50    0.60
  10   9   3    1.30    0.60
  11  -9   3    7.70    1.30
 -11   9  -3    7.80    1.00
  11   9   3    7.20    1.00
  12  -9   3   69.39    2.90
  12  -9   3   66.69    3.20
  12   9   3   70.89    2.90
 -12   9  -3   71.79    2.90
  13  -9   3    4.70    0.80
  13  -9   3    7.00    1.10
  13   9   3    5.30    0.80
  14  -9   3    3.30    0.60
 -14   9  -3    4.50    0.70
  14   9   3    3.10    0.70
  15  -9   3    5.50    0.90
 -15   9  -3    5.70    0.80
  15   9   3    6.00    0.80
  16  -9   3    0.30    0.40
  16   9   3    0.90    0.50
 -16   9  -3    0.50    0.40
  17  -9   3    1.00    0.40
  17  10  -3    9.70    1.00
 -17  10   3    9.90    0.80
  16 -10  -3    0.50    0.50
  16  10  -3    0.50    0.40
 -16  10   3    0.10    0.40
  15 -10  -3    0.20    0.60
  15 -10  -3    0.30    0.30
 -15  10   3    0.30    0.50
  15  10  -3    0.30    0.50
  14 -10  -3    3.90    1.00
  14 -10  -3    3.50    0.60
  14  10  -3    3.70    0.70
 -14  10   3    3.40    0.70
  13 -10  -3    0.60    0.80
  13 -10  -3    0.10    0.40
  13  10  -3    0.40    0.50
 -13  10   3    0.50    0.50
  12 -10  -3    6.20    0.70
  12 -10  -3    4.20    1.00
 -12  10   3    4.20    0.80
  11 -10  -3   66.09    2.40
  11 -10  -3   66.59    3.50
 -11  10   3   58.79    3.50
 -11  10   3   66.79    2.80
  10 -10  -3   87.29    4.20
 -10  10   3   81.79    4.10
 -10  10   3   83.59    3.30
  -9 -10   3   48.70    2.70
   9 -10  -3   44.70    2.90
   9  10  -3   42.20    2.00
  -9  10   3   45.80    2.20
  -9  10   3   45.90    2.10
  -8 -10   3   14.20    1.60
   8 -10  -3   11.80    1.60
  -8  10   3   13.40    1.20
  -8  10   3   14.80    1.20
   7 -10  -3   53.59    3.10
  -7 -10   3   55.79    3.10
  -6 -10   3   44.30    2.60
   6 -10  -3   38.00    2.60
  -6  10   3   34.30    1.70
  -6  10   3   36.30    1.70
   5 -10  -3   21.70    2.00
  -5 -10   3   21.30    2.10
  -5  10   3   20.50    1.20
  -5  10   3   19.10    1.10
   4 -10  -3   14.80    1.80
  -4 -10   3   13.80    1.70
  -4  10   3   11.50    1.00
   2 -10  -3    7.30    1.70
   1 -10  -3    7.90    1.40
  -1 -10   3    5.40    2.00
   0 -10  -3  108.29    4.60
  -1 -10  -3    0.10    0.70
   2 -10   3  131.69    5.80
  -2 -10  -3  140.29    5.30
  -2  10  -3  130.99    4.30
  -2  10  -3  129.19    4.50
   3 -10   3   10.40    1.60
  -3 -10  -3    8.30    1.40
  -3  10  -3    7.20    0.80
   4 -10   3    3.70    1.10
  -4  10  -3    2.30    0.50
  -4  10  -3    2.40    0.60
   5 -10   3   13.90    1.80
  -5 -10  -3   15.20    1.60
  -5  10  -3   11.60    1.10
  -5  10  -3   13.10    1.10
   6 -10   3   10.00    1.50
  -6  10  -3   13.70    1.50
  -6  10  -3   11.90    1.40
   7 -10   3    6.10    0.60
   7 -10   3    3.90    1.10
  -7  10  -3    5.60    0.80
  -7  10  -3    5.30    0.80
   8 -10   3    1.70    0.90
   8 -10   3    1.40    0.50
  -8  10  -3    2.10    0.60
  -8  10  -3    1.10    0.70
   9 -10   3   92.79    4.10
   9 -10   3   87.29    4.00
   9  10   3   92.49    3.40
  -9  10  -3   96.09    3.60
  -9  10  -3   84.99    4.30
  10 -10   3    4.50    0.70
  10 -10   3    4.70    1.20
 -10  10  -3    3.00    1.00
 -10  10  -3    3.60    0.80
  10  10   3    2.60    0.70
  11 -10   3    8.00    1.30
  11 -10   3    9.00    0.90
 -11  10  -3    8.60    1.00
  11  10   3   10.50    1.10
  12 -10   3    0.70    0.50
  12 -10   3    0.80    0.80
  12  10   3    0.90    0.50
 -12  10  -3    1.00    0.60
  13 -10   3   64.09    2.80
 -13  10  -3   65.59    2.60
  13  10   3   63.09    2.60
  14 -10   3    2.30    0.50
 -14  10  -3    2.50    0.60
 -15  10  -3   17.80    1.10
  15  10   3   16.50    1.10
  15 -11  -3    0.40    0.50
  15  11  -3    0.50    0.40
 -15  11   3   -0.20    0.40
  14 -11  -3    0.70    0.60
 -14  11   3    1.80    0.50
  14  11  -3    1.00    0.40
  13 -11  -3    6.60    1.10
 -13  11   3    7.60    0.90
  12 -11  -3    0.80    0.80
  12  11  -3    0.30    0.50
 -12  11   3    0.80    0.50
  11 -11  -3    0.30    0.80
 -11  11   3    0.60    0.50
  11  11  -3    0.20    0.50
  10 -11  -3    0.20    0.90
 -10 -11   3    0.90    0.70
 -10  11   3    0.20    0.50
  10  11  -3    0.50    0.50
  -9 -11   3    4.50    1.00
   9 -11  -3    7.00    1.40
  -9  11   3    6.40    0.80
  -8 -11   3   18.80    2.50
   8 -11  -3   19.10    2.30
  -8  11   3   17.90    1.30
   7 -11  -3   58.69    3.20
  -7 -11   3   56.89    3.10
  -7  11   3   57.09    2.40
   6 -11  -3    2.20    1.10
  -6 -11   3    0.90    0.90
  -6  11   3    3.10    0.60
  -5 -11   3  166.28    6.40
   5 -11  -3  162.38    6.40
  -5  11   3  154.68    5.40
  -4 -11   3   44.80    2.90
   4 -11  -3   42.90    2.80
  -4  11   3   40.90    2.20
   3 -11  -3   18.00    2.00
  -3 -11   3   17.80    2.00
  -2 -11   3  134.29    5.60
   2 -11  -3  134.09    5.50
  -1 -11   3  762.52   24.20
   1 -11  -3  770.42   24.10
   0 -11   3  223.58    8.30
   0 -11  -3  219.28    8.00
   1 -11   3    8.20    1.50
  -1 -11  -3    8.60    1.30
  -2 -11  -3    2.20    1.00
   2 -11   3    2.30    1.00
  -2  11  -3    1.40    0.70
  -3 -11  -3    0.80    0.80
   3 -11   3    0.30    0.90
  -3  11  -3    1.80    0.60
   4 -11   3    3.70    1.20
  -4 -11  -3    2.90    0.90
  -4  11  -3    2.20    0.60
   5 -11   3   37.50    2.60
  -5  11  -3   36.20    1.80
   6 -11   3    2.10    0.90
  -6 -11  -3    0.00    0.80
  -6  11  -3    2.30    0.70
   7 -11   3   11.40    2.10
  -7  11  -3    9.00    1.00
  -7  11  -3    8.10    1.00
   8 -11   3    2.10    1.00
  -8  11  -3    1.90    0.60
   9 -11   3    0.80    0.80
  -9  11  -3   -0.10    0.50
  10 -11   3   14.60    1.60
 -10  11  -3   11.30    1.10
  10  11   3   13.20    1.10
  11 -11   3   35.20    2.20
 -11  11  -3   37.70    1.80
  11  11   3   35.20    1.70
  12 -11   3   17.70    1.40
  12  11   3   17.40    1.10
 -12  11  -3   17.90    1.20
  13  11   3    1.00    0.50
 -13  11  -3    0.50    0.50
 -14  11  -3    7.70    0.80
  14 -12  -3    0.50    0.50
 -14  12   3    1.00    0.40
  13 -12  -3    0.50    0.60
 -13  12   3    1.70    0.50
  13  12  -3    0.90    0.50
  12 -12  -3    4.20    0.90
  12  12  -3    6.90    0.70
 -12  12   3    6.00    0.80
  11 -12  -3    1.00    0.80
 -11  12   3    3.00    0.60
  11  12  -3    2.20    0.50
  10 -12  -3    4.10    1.00
 -10  12   3    5.70    0.80
   9 -12  -3   12.20    1.50
  -9 -12   3   15.90    1.50
  -9  12   3   18.40    1.20
  -8 -12   3    0.20    0.80
   8 -12  -3    0.20    0.80
  -8  12   3    0.70    0.50
   7 -12  -3   -0.20    0.90
  -7 -12   3    0.80    0.80
  -6 -12   3    1.20    0.90
   6 -12  -3    1.30    1.00
  -6  12   3    0.40    0.50
   5 -12  -3    2.60    1.40
  -5 -12   3    2.00    1.00
  -5  12   3    1.40    0.60
   4 -12  -3   22.50    2.90
  -4  12   3   23.70    1.30
  -3 -12   3   64.49    3.50
   3 -12  -3   60.79    3.30
   2 -12  -3  241.08    8.70
  -2 -12   3  241.78    8.80
   1 -12  -3   38.70    2.60
  -1 -12   3   39.60    2.70
   0 -12  -3    4.20    1.10
   0 -12   3    4.40    1.10
   1 -12   3  114.19    5.00
  -1 -12  -3  108.69    4.70
  -2 -12  -3    1.50    1.50
   2 -12   3    0.30    0.90
  -2  12  -3    0.20    0.50
  -3 -12  -3    3.00    1.00
   3 -12   3    2.00    1.50
  -3  12  -3    2.20    0.60
  -4 -12  -3   18.20    1.70
   4 -12   3   20.90    2.70
  -4  12  -3   18.20    1.30
   5 -12   3   16.10    1.80
  -5  12  -3   18.10    1.20
   6 -12   3   35.40    2.40
  -6  12  -3   35.40    2.10
   7 -12   3    2.80    1.00
  -7  12  -3    3.40    0.70
   8 -12   3   26.70    2.00
  -8  12  -3   31.80    1.60
   9 -12   3    4.00    1.00
  -9  12  -3    4.60    0.80
  10 -12   3    0.50    1.20
 -10  12  -3    0.30    0.50
  11 -12   3    7.50    1.00
 -11  12  -3    7.20    0.80
  12 -12   3    0.80    0.60
 -12  12  -3    1.20    0.50
 -13  12  -3    3.20    0.50
  12 -13  -3    2.90    0.70
 -12  13   3    2.60    0.50
  11 -13  -3   -0.20    0.60
 -11  13   3   -1.20    0.30
  10 -13  -3    0.00    0.70
 -10  13   3    0.00    0.40
   9 -13  -3    4.00    1.00
  -9 -13   3    1.60    0.70
  -9  13   3    1.80    0.50
   8 -13  -3   39.70    2.40
  -8 -13   3   38.20    2.10
  -8  13   3   40.00    1.80
  -7 -13   3    4.20    1.30
   7 -13  -3    2.40    0.90
  -7  13   3    1.90    0.50
  -6 -13   3   21.10    1.80
  -6  13   3   21.20    1.20
   5 -13  -3   10.60    1.40
  -5 -13   3   11.60    1.50
  -5  13   3   11.90    1.00
   4 -13  -3   33.20    2.30
  -4 -13   3   36.50    2.40
  -3 -13   3   -1.00    0.60
   3 -13  -3   -1.30    0.70
   2 -13  -3    0.90    0.80
  -2 -13   3    0.80    0.80
   1 -13  -3    0.50    0.80
  -1 -13   3   -0.50    0.80
   0 -13  -3    5.10    1.10
   0 -13   3    5.50    1.30
   1 -13   3   21.90    2.00
  -1 -13  -3   22.00    1.90
   2 -13   3    3.40    0.90
  -2 -13  -3    7.20    1.20
  -2  13  -3    6.50    0.80
   3 -13   3    2.50    0.90
  -3 -13  -3    4.50    1.00
  -3  13  -3    3.70    0.70
   4 -13   3   65.89    3.30
  -4 -13  -3   68.09    3.30
  -4  13  -3   66.09    2.60
  -5 -13  -3    0.00    0.50
   5 -13   3    0.70    0.80
  -5  13  -3    0.70    0.50
   6 -13   3   33.10    2.20
  -6  13  -3   29.90    1.50
   7 -13   3   20.40    1.70
  -7  13  -3   23.20    1.30
   8 -13   3    2.00    0.90
  -8  13  -3    3.00    0.60
   9 -13   3    0.20    0.60
  10 -13   3    1.20    0.70
 -10  13  -3    1.60    0.50
  11 -13   3   21.40    1.30
 -11  13  -3   23.80    1.20
   9 -14  -3   14.10    1.30
   8 -14  -3    1.00    0.70
  -8  14   3    0.00    0.30
  -7 -14   3    3.00    0.70
   7 -14  -3    1.40    0.80
  -7  14   3    2.00    0.50
   6 -14  -3    0.00    0.70
  -6 -14   3   -0.10    0.60
  -6  14   3    0.60    0.40
  -5 -14   3    7.90    1.10
  -5  14   3    6.60    1.10
  -4 -14   3    2.00    1.30
   4 -14  -3    2.80    0.90
   3 -14  -3    0.70    0.80
  -3 -14   3   -0.40    0.60
  -2 -14   3    6.20    1.00
   2 -14  -3    6.70    1.10
   1 -14  -3   12.70    1.40
  -1 -14   3    9.50    1.20
   0 -14   3    2.30    0.90
   1 -14   3    5.00    1.10
  -1 -14  -3    4.40    1.00
  -2 -14  -3    6.90    1.00
   2 -14   3    6.70    1.10
  -3 -14  -3   -0.10    0.60
   3 -14   3    0.60    0.70
  -3  14  -3   -0.30    0.40
   4 -14   3    4.70    1.10
  -4  14  -3    3.60    0.60
   5 -14   3   -0.30    0.60
  -5  14  -3    0.30    0.40
   6 -14   3    3.20    0.80
  -6  14  -3    2.90    0.50
   7 -14   3    8.20    1.10
  -7  14  -3    7.60    0.70
   8 -14   3   23.60    1.60
  -8  14  -3   24.50    1.20
  -5 -15   3   22.70    1.30
   5 -15  -3   23.30    1.50
   4 -15  -3    0.00    0.60
  -4 -15   3   -0.50    0.70
  -3 -15   3    2.00    0.70
   3 -15  -3    1.90    0.70
  -2 -15   3    4.70    0.80
   2 -15  -3    3.60    0.80
  -1 -15   3   -0.10    0.50
   1 -15  -3    0.20    0.60
   0 -15   3   -0.30    0.60
   0 -15  -3    0.70    0.70
   1 -15   3    3.60    0.80
  -1 -15  -3    3.50    0.70
   2 -15   3   29.30    1.80
   3 -15   3    7.50    1.00
   4 -15   3    1.10    0.60
  22   0  -4   12.10    1.20
  21   0  -4   -0.10    0.60
  20   0  -4  281.37    9.30
  19   0  -4    0.90    0.60
  18   0  -4    3.10    0.60
  18   0  -4    2.70    0.80
 -18   0   4    3.20    1.40
 -18   0   4   -0.50    4.90
  18   0  -4    2.20    0.90
  17   0  -4    0.40    0.70
  17   0  -4    0.00    0.70
 -17   0   4   -2.90    4.20
 -17   0   4   -1.10    0.80
  17   0  -4    0.60    0.60
 -17   0   4    0.70    0.70
  16   0  -4  158.58    5.90
 -16   0   4  166.08    7.00
 -16   0   4  151.88    8.60
 -16   0   4  160.68    6.30
  16   0  -4  153.88    5.90
  16   0  -4  153.98    5.40
 -15   0   4    0.50    3.00
 -15   0   4   -0.50    0.60
  15   0  -4    0.10    0.60
 -15   0   4    0.00    0.80
  15   0  -4    0.20    1.00
  15   0  -4   -0.50    0.50
  14   0  -4    0.00    0.70
  14   0  -4   -0.10    0.60
 -14   0   4    0.40    0.60
 -14   0   4    0.40    1.10
 -14   0   4    2.70    2.60
  14   0  -4    0.00    0.50
  13   0  -4    0.20    1.10
 -13   0   4   -1.00    0.60
  13   0  -4   -0.40    0.60
  13   0  -4   -0.10    0.50
 -13   0   4   -1.60    2.20
 -13   0   4    0.00    0.60
 -12   0   4   97.59    3.60
 -12   0   4   87.79    4.90
 -12   0   4   91.19    3.90
 -11   0   4   -0.10    0.40
 -11   0   4   -0.50    1.60
 -11   0   4    0.60    0.40
  11   0  -4    0.40    0.60
  10   0  -4  320.67    9.90
 -10   0   4  314.37   11.10
  10   0  -4  324.07   10.10
 -10   0   4  312.17   10.30
 -10   0   4  323.27   10.00
   9   0  -4    0.20    0.50
   9   0  -4   -0.20    0.40
  -9   0   4    0.20    0.40
  -9   0   4    1.70    1.40
  -9   0   4    0.40    0.60
  -8   0   4  636.14   19.90
  -8   0   4  631.24   19.30
  -7   0   4   -0.20    1.00
  -7   0   4    0.20    0.50
  -7   0   4    0.00    0.40
  -6   0   4  367.46   11.30
   6   0  -4  364.46   11.10
  -6   0   4  357.86   12.10
  -6   0   4  370.86   11.10
  -5   0   4    0.40    0.40
   5   0  -4    0.30    0.30
  -5   0   4    0.20    0.30
  -5   0   4   -0.20    0.80
  -4   0   4  134.69    4.20
  -4   0   4  133.19    4.70
   4   0  -4  135.99    4.20
  -4   0   4  129.59    4.30
  -3   0   4    0.10    0.30
  -3   0   4   -0.30    0.30
   3   0  -4    0.30    0.30
  -3   0   4   -0.20    0.60
  -2   0   4 1716.33   50.79
   1   0  -4    0.10    0.20
  -1   0   4    0.50    0.60
  -1   0   4    0.00    0.30
   0   0  -4  405.86   17.50
  -1   0  -4    0.10    0.30
   1   0   4    0.40    0.30
   2   0   4 6447.85  189.38
  -3   0  -4    1.00    0.80
  -3   0  -4    0.20    0.30
  -3   0  -4    0.80    0.40
   3   0   4    0.20    0.30
  -4   0  -4 4046.80  119.89
  -5   0  -4   -0.20    0.50
   5   0   4    0.00    0.40
  -5   0  -4   -0.40    0.30
  -5   0  -4    1.30    1.00
  -6   0  -4   17.30    1.90
  -6   0  -4   16.40    1.30
   6   0   4   16.10    1.00
  -6   0  -4   16.70    1.00
  -7   0  -4    0.00    1.20
   7   0   4    0.10    0.40
  -7   0  -4    0.40    0.60
  -7   0  -4    0.60    0.50
  -8   0  -4   19.50    1.20
   8   0   4   23.00    1.30
  -8   0  -4   23.50    2.60
   8   0   4   19.20    1.20
  -8   0  -4   21.20    1.50
   9   0   4    0.30    0.50
   9   0   4   -0.20    0.40
  -9   0  -4   -0.50    0.50
  -9   0  -4    0.30    0.50
 -10   0  -4   96.19    3.60
  10   0   4   99.79    3.70
  10   0   4   92.49    3.50
 -10   0  -4   91.89    5.20
 -10   0  -4   94.79    4.00
  11   0   4   -0.10    0.50
 -11   0  -4   -0.60    2.10
 -11   0  -4    0.70    0.60
  11   0   4    0.90    0.60
  11   0   4    0.10    0.90
 -11   0  -4    0.00    0.70
 -12   0  -4    3.60    0.80
  12   0   4    4.30    0.80
  12   0   4    2.40    0.90
 -12   0  -4    4.10    1.10
  12   0   4    4.60    0.80
 -12   0  -4    5.90    2.60
 -13   0  -4   -0.30    0.80
  13   0   4    1.20    0.80
 -13   0  -4    2.60    2.80
  13   0   4    0.00    0.60
  13   0   4   -0.80    0.60
 -13   0  -4    0.80    0.70
  14   0   4    7.30    1.20
 -14   0  -4    5.40    3.10
  14   0   4    8.70    1.10
 -14   0  -4    5.10    1.10
 -14   0  -4    9.00    1.20
  14   0   4    6.90    1.20
 -15   0  -4   -2.80    3.30
 -15   0  -4   -1.60    0.50
 -15   0  -4   -0.70    0.60
  15   0   4   -0.60    0.60
  15   0   4    0.40    0.60
  15   0   4    1.30    0.80
 -16   0  -4   33.70    2.60
  16   0   4   36.10    2.30
 -16   0  -4   35.40    5.00
  16   0   4   37.40    2.40
  16   0   4   40.70    2.00
  17   0   4    0.50    0.70
  18   0   4   40.00    2.30
  19   0   4    0.70    0.70
  20   0   4    3.00    0.60
  22  -1  -4    1.40    0.50
  21  -1  -4    0.50    0.60
  21   1  -4    0.10    0.60
  20   1  -4    2.40    0.80
  19  -1  -4   20.40    1.70
  19   1  -4   21.00    1.70
  19   1  -4   19.60    1.20
  18  -1  -4   82.49    3.60
 -18  -1   4   83.29    7.30
  18  -1  -4   78.79    4.10
 -18  -1   4   80.39    4.10
  18   1  -4   79.99    3.70
  18   1  -4   82.29    3.60
  18   1  -4   78.29    3.10
 -18   1   4   82.59   11.70
 -17  -1   4  167.58    9.00
  17  -1  -4  186.08    6.60
  17  -1  -4  175.08    6.60
 -17  -1   4  164.28    6.80
 -17   1   4  174.28    6.50
  17   1  -4  183.98    6.60
  17   1  -4  186.78    6.50
 -17   1   4  174.18   11.00
  17   1  -4  182.48    6.10
  16  -1  -4    6.10    1.10
  16  -1  -4    4.60    0.80
 -16  -1   4    4.90    3.00
  16  -1  -4    3.40    1.00
  16   1  -4    3.60    1.00
 -16   1   4    5.70    1.40
 -16   1   4    5.70    4.60
  16   1  -4    5.20    1.10
  16   1  -4    3.40    0.80
 -16   1   4    4.30    0.90
  15  -1  -4    1.50    0.60
 -15  -1   4    0.20    0.80
  15  -1  -4    4.40    1.00
 -15  -1   4    0.10    0.60
 -15  -1   4   -1.00    2.60
  15  -1  -4    2.60    0.90
 -15   1   4    4.50    3.90
 -15   1   4    0.10    0.60
 -15   1   4    5.10    1.30
  15   1  -4    2.10    0.70
  15   1  -4    0.80    0.70
  15   1  -4    1.30    0.90
  14  -1  -4   12.30    1.30
 -14  -1   4   11.80    4.20
 -14  -1   4   13.20    1.30
 -14  -1   4   11.30    1.40
  14  -1  -4   13.10    1.10
  14  -1  -4   13.90    1.50
 -14   1   4   12.50    1.60
 -14   1   4   10.70    1.20
  14   1  -4   14.50    1.50
  14   1  -4   14.60    1.40
 -14   1   4    6.10    3.50
 -13  -1   4   15.30    2.60
 -13  -1   4   16.00    1.40
  13  -1  -4   12.70    1.10
  13  -1  -4   13.90    1.30
 -13  -1   4   14.60    1.60
  13  -1  -4   15.10    1.50
 -13   1   4   13.90    1.30
 -13   1   4   12.80    3.40
  13   1  -4   14.70    1.20
 -13   1   4   12.50    1.00
  13   1  -4   15.80    1.50
  13   1  -4   17.00    1.50
 -13   1   4   16.60    1.80
  12  -1  -4  125.79    4.80
 -12  -1   4  125.69    4.90
 -12  -1   4  123.09    5.80
  12  -1  -4  128.89    4.40
 -12  -1   4  129.59    4.60
  12  -1  -4  129.99    5.20
 -12   1   4  123.89    5.00
 -12   1   4  132.69    6.40
  12   1  -4  128.09    4.60
 -12   1   4  131.49    4.70
  12   1  -4  127.09    4.50
 -12   1   4  123.79    4.30
 -11  -1   4   32.60    2.70
 -11  -1   4   30.80    1.90
  11  -1  -4   32.10    1.50
 -11  -1   4   30.00    1.60
  11  -1  -4   30.60    1.70
  11   1  -4   30.40    1.70
  11   1  -4   31.80    1.60
 -11   1   4   29.10    1.40
 -11   1   4   31.50    3.60
 -11   1   4   30.90    1.70
 -11   1   4   31.50    2.00
 -10  -1   4   32.80    3.00
  10  -1  -4   35.70    1.70
 -10  -1   4   34.40    1.60
  10  -1  -4   31.50    1.50
 -10  -1   4   34.60    1.90
 -10   1   4   30.80    1.90
 -10   1   4   32.10    1.60
  10   1  -4   33.10    1.60
  10   1  -4   33.30    1.70
 -10   1   4   29.90    3.20
 -10   1   4   31.10    1.50
  -9  -1   4    7.10    0.90
   9  -1  -4    8.80    0.80
   9  -1  -4    6.70    0.80
  -9  -1   4    6.40    1.40
  -9  -1   4    6.30    0.70
  -9   1   4    6.00    1.80
  -9   1   4    8.20    0.70
   9   1  -4    7.80    0.80
  -9   1   4    8.70    0.90
  -9   1   4    7.30    1.00
  -8  -1   4   50.09    2.00
   8  -1  -4   50.79    2.00
  -8  -1   4   49.30    2.20
  -8  -1   4   51.99    2.90
   8   1  -4   51.99    2.00
  -8   1   4   51.09    2.30
  -8   1   4   49.10    2.00
  -8   1   4   50.39    3.20
  -7  -1   4   96.09    3.90
  -7  -1   4   93.19    3.20
  -7  -1   4   92.39    3.40
   7  -1  -4   91.09    3.20
   7   1  -4   92.99    3.20
  -7   1   4   93.09    4.00
  -7   1   4   91.69    3.40
  -6  -1   4  115.29    4.30
   6  -1  -4  110.99    3.70
  -6  -1   4  114.79    3.70
  -6  -1   4  113.29    3.90
  -6   1   4  110.09    3.90
  -6   1   4  113.59    4.50
  -6   1   4  113.29    3.70
   6   1  -4  113.69    3.70
  -5  -1   4   12.60    0.90
   5  -1  -4   12.80    0.80
  -5  -1   4   12.50    0.70
  -5  -1   4   12.40    1.30
   5   1  -4   12.20    0.70
  -5   1   4   13.00    1.50
  -5   1   4   12.30    0.80
  -5   1   4   12.70    0.90
  -4  -1   4  226.08    6.90
  -4  -1   4  232.58    7.10
   4  -1  -4  225.88    6.90
  -4  -1   4  233.18    7.40
   4   1  -4  222.08    6.90
  -4   1   4  230.18    7.30
  -4   1   4  231.88    7.50
  -4   1   4  221.98    7.00
   3  -1  -4  269.97    8.10
  -3  -1   4  273.77    8.10
  -3  -1   4  272.17    8.50
  -3  -1   4  266.97    8.20
  -3   1   4  256.87    8.10
  -2  -1   4   52.49    1.80
  -2  -1   4   54.79    1.90
   2  -1  -4   49.00    2.00
  -2  -1   4   54.89    2.20
   2   1  -4   52.79    1.80
  -2   1   4   52.39    2.30
  -2   1   4   54.19    1.80
   1  -1  -4   65.49    2.10
  -1  -1   4   65.89    2.50
   1   1  -4   65.59    2.10
  -1   1   4   64.79    2.10
   0  -1   4 1357.06   40.30
   1  -1   4   13.10    0.70
  -1  -1  -4   13.10    0.60
   1  -1   4   15.30    1.20
  -1   1  -4   13.70    0.70
   1   1   4   12.90    0.70
  -2  -1  -4  810.62   30.00
  -3  -1  -4 3481.75  101.49
  -3   1  -4 3395.86  101.59
  -4  -1  -4  592.04   18.00
  -4  -1  -4  601.74   18.40
  -4   1  -4  587.34   18.60
  -4   1  -4  597.24   18.10
   5  -1   4  437.66   13.50
  -5  -1  -4  466.55   13.80
  -5  -1  -4  448.86   13.50
  -5  -1  -4  448.86   14.30
  -5   1  -4  442.76   14.50
  -5   1  -4  444.16   13.90
  -6  -1  -4   31.30    1.40
   6  -1   4   31.00    1.50
  -6  -1  -4   35.50    1.70
  -6  -1  -4   34.50    2.20
   6   1   4   32.00    1.50
  -6   1  -4   30.70    1.80
  -6   1  -4   32.10    1.60
  -6   1  -4   31.30    2.80
   7  -1   4  805.92   24.30
  -7  -1  -4  827.32   24.50
  -7  -1  -4  826.92   25.20
   7   1   4  780.92   24.20
  -7   1  -4  798.82   24.60
  -7   1  -4  808.72   25.40
   8  -1   4  196.88    6.30
  -8  -1  -4  191.88    6.20
  -8  -1  -4  201.38    7.80
  -8  -1  -4  194.18    6.60
  -8   1  -4  193.98    7.60
   8   1   4  187.08    6.20
  -8   1  -4  189.78    6.10
   8   1   4  193.18    6.30
  -8   1  -4  196.28    6.30
  -8   1  -4  180.08    6.70
  -9  -1  -4  356.16   12.10
  -9  -1  -4  358.76   11.30
  -9  -1  -4  337.57   10.80
   9  -1   4  351.76   10.90
   9  -1   4  338.67   10.70
  -9   1  -4  343.07   11.40
   9   1   4  344.77   10.80
  -9   1  -4  347.37   10.90
  -9   1  -4  341.47   12.40
   9   1   4  347.97   10.90
  -9   1  -4  341.17   10.70
 -10  -1  -4   11.00    1.00
  10  -1   4    8.50    1.00
  10  -1   4   12.10    1.00
 -10  -1  -4    8.10    1.90
 -10  -1  -4    8.80    1.10
  10   1   4    9.50    1.00
  10   1   4   10.90    1.00
 -10   1  -4    7.90    1.80
 -10   1  -4   10.10    0.80
 -10   1  -4    8.20    1.00
 -10   1  -4   13.50    2.40
 -11  -1  -4   74.99    3.00
  11  -1   4   71.09    3.20
  11  -1   4   77.89    3.10
 -11  -1  -4   78.79    4.70
  11  -1   4   75.89    3.10
 -11  -1  -4   68.89    3.40
 -11   1  -4   76.59    3.20
 -11   1  -4   71.49    2.70
  11   1   4   78.99    3.10
  11   1   4   71.69    2.90
 -11   1  -4   70.19    3.50
 -11   1  -4   68.19    4.90
 -12  -1  -4   -0.50    0.50
 -12  -1  -4   -0.30    2.20
  12  -1   4    2.00    0.80
  12  -1   4    0.50    0.60
  12  -1   4    0.00    0.60
  12   1   4    0.90    0.60
  12   1   4    0.10    1.10
  12   1   4   -0.30    0.50
 -12   1  -4    0.40    0.50
 -12   1  -4   -0.20    0.60
 -12   1  -4   -0.10    2.70
 -12   1  -4   -0.20    0.80
 -13  -1  -4   14.00    1.70
  13  -1   4   13.80    1.50
  13  -1   4   14.20    1.20
  13  -1   4    9.20    1.20
 -13  -1  -4   12.30    3.00
 -13   1  -4   15.90    1.50
  13   1   4   14.70    1.50
 -13   1  -4   13.70    1.70
  13   1   4   13.40    1.30
  13   1   4   14.70    1.30
  14  -1   4   10.30    1.40
 -14  -1  -4   11.10    1.60
  14  -1   4   12.10    1.60
 -14  -1  -4    4.70    2.90
  14  -1   4   12.60    1.20
  14   1   4   12.70    1.40
 -14   1  -4    8.40    1.40
 -14   1  -4    5.90    4.00
 -14   1  -4   11.10    1.30
 -15  -1  -4   34.00    2.50
  15  -1   4   39.80    1.90
  15  -1   4   36.80    2.30
 -15  -1  -4   32.70    4.00
  15  -1   4   33.80    2.30
  15   1   4   35.50    2.30
 -15   1  -4   37.40    2.30
 -15   1  -4   36.40    5.50
 -15   1  -4   38.50    2.90
  15   1   4   37.10    2.30
  15   1   4   45.00    2.20
 -16  -1  -4   23.00    4.10
  16  -1   4   27.40    2.00
  16  -1   4   25.80    2.00
 -16  -1  -4   24.30    2.10
  16   1   4   26.90    1.70
 -16   1  -4   18.30    5.60
 -16   1  -4   32.00    3.00
  16   1   4   24.40    1.90
  17  -1   4   -0.90    0.60
 -17  -1  -4    3.30    4.90
  17   1   4    0.10    0.80
 -17   1  -4   -2.80    6.50
  17   1   4   -0.20    0.50
  18  -1   4    0.00    0.60
  18   1   4    0.20    1.10
  18   1   4    0.40    0.50
  19  -1   4    1.80    0.70
  19   1   4    3.10    0.80
  20  -1   4    4.20    0.90
  21  -2  -4    8.10    1.00
  20  -2  -4    0.90    0.80
  20   2  -4    0.70    0.80
  19  -2  -4    4.80    0.90
  19   2  -4    6.80    1.20
  19   2  -4    4.80    0.70
  18  -2  -4    0.70    0.80
 -18  -2   4    1.10    1.00
 -18  -2   4   -4.70    3.40
  18   2  -4   -0.30    0.70
  18   2  -4    0.20    0.50
 -17  -2   4    9.40    1.40
 -17  -2   4    4.30    3.10
  17  -2  -4    8.20    1.20
  17  -2  -4    9.00    1.20
 -17   2   4    9.00    1.20
  17   2  -4   11.90    1.20
  17   2  -4   10.30    1.30
  17   2  -4    7.40    1.20
  16  -2  -4   76.89    3.50
 -16  -2   4   75.19    3.70
  16  -2  -4   76.19    3.50
 -16  -2   4   79.39    5.60
 -16   2   4   71.79    8.00
 -16   2   4   74.79    3.50
  16   2  -4   69.79    3.40
  16   2  -4   78.99    3.20
  16   2  -4   75.59    3.50
  15  -2  -4   10.30    1.30
 -15  -2   4   14.50    1.60
  15  -2  -4   11.90    1.40
 -15  -2   4   11.60    2.70
 -15   2   4   14.80    1.50
  15   2  -4   10.50    1.40
  15   2  -4   12.50    1.40
 -15   2   4   14.20    1.00
 -15   2   4   11.10    5.20
  14  -2  -4  105.39    3.80
 -14  -2   4  102.89    5.90
  14  -2  -4  112.89    4.40
 -14  -2   4  106.79    4.50
  14  -2  -4  106.89    4.30
  14   2  -4  113.29    4.10
 -14   2   4  117.69    4.40
  14   2  -4  108.79    4.50
  14   2  -4  109.99    4.40
 -14   2   4  111.29    3.90
 -14   2   4  117.59    7.60
  13  -2  -4   55.99    2.60
  13  -2  -4   55.99    2.20
  13  -2  -4   50.29    2.60
 -13  -2   4   46.10    3.90
  13  -2  -4   51.49    2.80
 -13  -2   4   58.89    3.70
 -13   2   4   52.79    3.00
 -13   2   4   57.09    2.60
  13   2  -4   54.49    2.60
  13   2  -4   53.99    2.40
 -13   2   4   51.09    5.10
 -13   2   4   51.59    2.20
  12  -2  -4   10.90    1.20
 -12  -2   4   11.60    1.10
 -12  -2   4   14.10    2.20
  12  -2  -4   11.30    1.30
 -12  -2   4   12.80    1.40
  12  -2  -4   13.30    1.00
 -12   2   4   11.90    1.40
  12   2  -4   12.60    1.20
 -12   2   4   12.70    1.00
  12   2  -4   14.00    1.10
 -12   2   4   11.50    1.20
 -11  -2   4    0.90    0.50
 -11  -2   4    0.70    0.60
  11  -2  -4    0.40    0.50
 -11  -2   4    2.70    1.40
  11  -2  -4    1.10    0.40
 -11   2   4    1.90    0.80
 -11   2   4    0.70    0.50
 -11   2   4    0.90    0.50
  11   2  -4    1.10    0.60
 -11   2   4    2.00    2.70
  11   2  -4    1.20    0.50
  10  -2  -4   57.29    2.20
 -10  -2   4   59.29    2.60
 -10  -2   4   59.69    2.30
 -10  -2   4   60.99    3.30
  10  -2  -4   60.59    2.50
 -10   2   4   57.99    2.30
 -10   2   4   53.79    4.50
 -10   2   4   56.99    2.40
 -10   2   4   58.29    2.80
  10   2  -4   60.29    2.30
  10   2  -4   57.79    2.40
   9  -2  -4  359.36   11.20
  -9  -2   4  356.76   11.40
  -9  -2   4  372.46   12.50
  -9  -2   4  372.56   11.20
  -9   2   4  367.56   12.60
  -9   2   4  374.86   11.30
  -9   2   4  359.36   11.10
   9   2  -4  347.67   11.20
  -9   2   4  351.86   11.60
   9   2  -4  361.06   11.20
  -8  -2   4   36.30    1.60
  -8  -2   4   36.30    1.80
  -8  -2   4   37.80    2.20
   8  -2  -4   38.50    1.70
  -8   2   4   36.90    1.70
  -8   2   4   34.30    1.80
  -8   2   4   36.50    3.00
  -8   2   4   36.30    1.90
   8   2  -4   38.80    1.90
   8   2  -4   36.80    1.60
  -7  -2   4   29.10    2.00
  -7  -2   4   26.50    1.20
  -7  -2   4   28.50    1.40
   7  -2  -4   26.50    1.30
  -7   2   4   27.50    1.30
   7   2  -4   27.20    1.30
  -7   2   4   25.10    2.50
  -7   2   4   26.20    1.50
  -6  -2   4  172.78    5.40
  -6  -2   4  171.68    5.50
  -6  -2   4  169.98    6.00
   6  -2  -4  169.88    5.40
  -6   2   4  174.88    5.50
  -6   2   4  168.18    5.70
   6   2  -4  174.88    5.40
  -6   2   4  170.18    6.30
   5  -2  -4  122.49    4.00
  -5  -2   4  125.79    4.50
  -5  -2   4  125.69    4.10
  -5  -2   4  121.19    4.00
  -5   2   4  129.59    4.00
   5   2  -4  126.49    4.00
  -4  -2   4  146.79    4.60
  -4  -2   4  144.09    4.90
   4  -2  -4  141.89    4.50
  -4  -2   4  144.99    4.50
  -4   2   4  146.59    4.50
  -4   2   4  136.59    5.10
   4   2  -4  143.59    4.50
   3  -2  -4   41.80    1.50
  -3  -2   4   42.40    1.50
  -3  -2   4   45.50    1.90
  -3  -2   4   42.30    1.60
   3   2  -4   41.50    1.50
  -3   2   4   43.60    1.50
   2  -2  -4   76.59    2.50
  -2  -2   4   78.89    2.60
  -2  -2   4   75.19    2.50
  -2  -2   4   79.69    2.90
   2   2  -4   75.39    2.50
  -2   2   4   75.39    2.50
   1  -2  -4  196.28    6.00
  -1  -2   4  199.18    6.30
  -1  -2   4  200.58    6.10
  -1  -2   4  195.78    6.00
  -1   2   4  195.78    6.00
   1   2  -4  198.98    6.00
   0  -2   4 2836.42   82.69
   0  -2  -4 2777.12   82.59
  -1  -2  -4   68.99    2.70
   1  -2   4   70.29    2.80
   1  -2   4   72.79    2.30
  -1  -2  -4   69.09    2.20
   1  -2   4   70.89    2.50
  -1   2  -4   68.99    2.30
   1   2   4   74.09    2.30
  -2  -2  -4 1320.47   39.30
  -2   2  -4 1321.27   39.60
  -3  -2  -4 1920.61   56.59
  -3  -2  -4 1956.20   57.69
  -3   2  -4 1846.22   56.89
   4  -2   4  127.49    4.00
  -4  -2  -4  122.09    4.50
  -4  -2  -4  122.49    3.90
  -4  -2  -4  123.19    4.10
  -4   2  -4  125.19    4.00
  -4   2  -4  122.69    4.30
  -4   2  -4  124.39    5.00
   4   2   4  125.59    4.00
  -5  -2  -4    1.60    0.50
  -5  -2  -4    0.50    0.30
   5  -2   4    0.20    0.40
  -5  -2  -4    1.70    0.90
  -5   2  -4    0.40    1.40
  -5   2  -4    0.20    0.50
   5   2   4    0.80    0.40
  -5   2  -4    0.60    0.70
  -6  -2  -4   87.99    3.00
  -6  -2  -4   93.79    3.40
  -6  -2  -4   93.99    3.90
   6  -2   4   92.39    3.40
   6   2   4   91.69    3.10
  -6   2  -4   83.39    3.10
  -6   2  -4   92.09    3.60
  -6   2  -4   84.29    4.40
  -7  -2  -4   21.70    2.10
   7  -2   4   20.40    1.20
  -7  -2  -4   20.50    1.20
  -7  -2  -4   22.40    1.40
   7   2   4   18.40    1.10
   7   2   4   22.60    1.20
  -7   2  -4   21.60    1.20
  -7   2  -4   20.90    1.10
  -7   2  -4   21.40    2.50
  -7   2  -4   21.00    1.50
  -8  -2  -4    6.00    0.70
  -8  -2  -4    4.30    0.80
   8  -2   4    4.70    0.60
  -8  -2  -4    3.80    1.30
   8  -2   4    6.20    0.80
  -8   2  -4    4.00    0.70
   8   2   4    4.90    0.70
  -8   2  -4    4.30    0.60
   8   2   4    4.00    0.60
  -8   2  -4    5.50    2.20
  -8   2  -4    5.90    1.00
   9  -2   4  255.67    8.30
  -9  -2  -4  259.17    8.60
   9  -2   4  252.67    8.10
  -9  -2  -4  264.67    9.40
  -9  -2  -4  258.47    8.40
   9   2   4  269.37    8.30
  -9   2  -4  254.47   10.00
  -9   2  -4  268.27    8.30
  -9   2  -4  246.88    8.80
   9   2   4  249.18    8.20
  -9   2  -4  260.07    8.10
 -10  -2  -4  180.18    7.30
  10  -2   4  179.48    6.30
 -10  -2  -4  183.78    6.00
  10  -2   4  180.88    6.00
 -10  -2  -4  178.98    6.40
  10  -2   4  179.88    6.20
 -10   2  -4  183.48    6.20
  10   2   4  182.78    6.10
 -10   2  -4  176.18    6.70
 -10   2  -4  178.88    5.90
  10   2   4  191.98    6.50
 -10   2  -4  186.88    9.00
 -11  -2  -4    2.20    1.70
  11  -2   4    2.10    0.80
  11  -2   4    0.40    0.70
 -11  -2  -4    1.50    0.70
  11  -2   4    0.80    0.50
 -11   2  -4    1.10    0.50
  11   2   4    1.30    0.70
 -11   2  -4    1.70    0.70
 -11   2  -4    1.50    0.80
  11   2   4    1.00    0.60
 -11   2  -4    6.00    3.30
  12  -2   4    8.30    1.10
  12  -2   4   11.30    1.30
  12  -2   4   11.30    1.00
 -12  -2  -4    8.90    1.20
 -12   2  -4   10.60    0.90
 -12   2  -4    8.20    4.10
  12   2   4   10.40    1.10
 -12   2  -4   10.50    1.20
 -12   2  -4   11.80    1.70
  12   2   4   11.60    1.30
  13  -2   4  125.29    4.40
 -13  -2  -4  126.09    6.50
  13  -2   4  125.89    5.10
  13  -2   4  123.09    4.80
 -13  -2  -4  123.39    5.10
 -13   2  -4  126.59    4.80
  13   2   4  126.29    4.80
  13   2   4  128.39    4.60
 -13   2  -4  109.79    9.60
 -13   2  -4  128.59    5.80
 -13   2  -4  122.59    4.30
  14  -2   4  123.09    4.90
 -14  -2  -4  112.19    5.00
 -14  -2  -4  118.49    6.70
 -14   2  -4  114.19    9.50
 -14   2  -4  127.79    5.80
  14   2   4  133.39    5.80
  14   2   4  129.79    5.00
  15  -2   4   31.10    2.20
 -15  -2  -4   36.20    2.40
  15  -2   4   34.20    2.30
 -15   2  -4   26.40    7.50
  15   2   4   37.00    2.10
 -15   2  -4   36.60    2.30
  15   2   4   36.70    2.20
 -16  -2  -4    0.20    0.70
  16  -2   4    0.30    0.90
 -16  -2  -4    5.10    3.20
  16  -2   4   -0.30    1.00
  16   2   4    1.70    1.10
 -16   2  -4    0.60    0.90
  16   2   4    0.00    0.60
  17  -2   4    2.60    0.80
  17   2   4    3.60    0.80
  18  -2   4   36.30    2.10
  19  -2   4    5.30    0.80
  19   2   4    4.50    0.60
  20  -2   4    5.40    0.80
  21  -3  -4   14.80    1.30
  20  -3  -4   33.30    3.20
  20   3  -4   27.70    1.40
  19  -3  -4    3.80    0.80
  19   3  -4    2.00    0.60
 -18  -3   4   32.90    6.20
  18  -3  -4   38.70    2.20
  18   3  -4   36.70    1.90
  17  -3  -4    5.70    1.00
  17  -3  -4    7.10    1.70
 -17  -3   4    7.20    1.20
 -17  -3   4    7.60    2.90
  17   3  -4    7.00    0.90
  17   3  -4    5.00    1.40
 -16  -3   4   -0.40    0.70
  16  -3  -4    0.10    0.70
  16  -3  -4    0.30    0.70
 -16  -3   4    3.90    3.90
 -16   3   4   -0.20    0.70
  16   3  -4    0.10    0.70
  16   3  -4    0.40    0.60
 -16   3   4    0.80    0.50
  15  -3  -4   24.20    1.90
 -15  -3   4   28.30    2.00
  15  -3  -4   26.90    1.90
 -15  -3   4   22.40    3.10
 -15   3   4   27.00    2.80
  15   3  -4   26.60    2.00
 -15   3   4   25.60    1.50
  14  -3  -4   81.09    3.50
 -14  -3   4   88.49    3.70
 -14  -3   4   78.49    4.80
  14  -3  -4   80.09    3.70
 -14   3   4   84.59    3.20
 -14   3   4   81.39    3.60
  14   3  -4   84.39    3.60
  14   3  -4   82.99    3.30
 -13  -3   4  119.89    6.80
 -13  -3   4  110.89    4.50
  13  -3  -4  115.09    4.70
  13  -3  -4  106.69    4.30
  13  -3  -4  110.79    4.40
 -13   3   4  109.29    4.00
  13   3  -4  114.79    4.30
 -13   3   4  111.09    4.40
  13   3  -4  116.89    4.20
  12  -3  -4    1.70    0.70
 -12  -3   4    2.70    0.70
  12  -3  -4    1.50    0.70
 -12  -3   4    3.50    1.50
 -12   3   4    2.80    4.30
  12   3  -4    2.10    0.70
 -12   3   4    2.30    0.80
  12   3  -4    2.30    0.60
 -12   3   4    2.60    0.60
  11  -3  -4   34.70    1.80
  11  -3  -4   33.10    1.90
 -11  -3   4   31.00    2.70
 -11  -3   4   35.60    1.90
 -11   3   4   38.80    2.40
  11   3  -4   39.20    2.30
 -11   3   4   29.70    4.30
 -11   3   4   34.70    1.60
  11   3  -4   35.50    1.70
 -10  -3   4    0.10    0.40
 -10  -3   4    1.00    1.10
 -10  -3   4   -0.10    0.30
  10  -3  -4    0.00    0.50
 -10   3   4   -0.50    0.40
  10   3  -4    0.10    0.40
  10   3  -4    0.20    0.40
 -10   3   4   -0.10    0.40
 -10   3   4   -0.80    3.10
  -9  -3   4   85.09    3.00
   9  -3  -4   86.49    3.10
  -9  -3   4   86.79    3.90
  -9  -3   4   89.99    3.30
  -9   3   4   77.39    5.10
  -9   3   4   81.39    4.20
  -9   3   4   86.29    3.20
   9   3  -4   87.39    3.10
   9   3  -4   80.89    3.00
  -9   3   4   80.89    3.00
  -8  -3   4    0.60    0.40
   8  -3  -4    0.80    0.50
  -8  -3   4    0.50    0.90
  -8  -3   4    0.90    0.40
   8   3  -4    1.20    0.50
   8   3  -4    1.10    0.40
  -8   3   4   -2.70    2.40
  -8   3   4    0.70    0.70
  -8   3   4    1.10    0.50
  -7  -3   4   18.50    1.60
   7  -3  -4   16.30    1.00
  -7  -3   4   16.50    0.90
  -7  -3   4   17.40    1.10
  -7   3   4   15.90    2.50
   7   3  -4   17.60    1.00
  -7   3   4   15.90    1.00
  -6  -3   4   75.69    2.70
  -6  -3   4   76.29    3.10
  -6  -3   4   74.79    2.50
   6  -3  -4   74.19    2.60
   6   3  -4   71.89    2.70
  -6   3   4   70.99    3.90
  -6   3   4   74.89    2.60
  -5  -3   4   24.50    1.60
  -5  -3   4   26.70    1.20
   5  -3  -4   25.10    1.10
  -5  -3   4   25.90    1.00
   5   3  -4   25.10    1.10
  -5   3   4   26.40    1.20
   4  -3  -4  197.78    6.20
  -4  -3   4  203.68    6.30
  -4  -3   4  199.68    6.10
  -4  -3   4  203.28    6.60
  -4   3   4  197.38    6.20
   4   3  -4  202.28    6.20
   3  -3  -4    2.20    1.20
   3  -3  -4    1.30    0.30
  -3  -3   4    1.60    0.30
  -3  -3   4    1.50    0.60
  -3  -3   4    1.50    0.30
  -3   3   4    1.70    0.30
   3   3  -4    1.70    0.30
  -2  -3   4    0.80    0.20
   2  -3  -4    0.50    1.10
  -2  -3   4    0.60    0.30
  -2  -3   4    1.00    0.50
   2  -3  -4    1.10    0.20
  -2   3   4    1.00    0.30
   2   3  -4    1.10    0.30
   1  -3  -4   30.20    1.70
   1  -3  -4   32.50    1.10
  -1  -3   4   35.40    1.60
  -1  -3   4   34.10    1.30
  -1  -3   4   32.90    1.20
  -1   3   4   31.80    1.20
   0  -3  -4    1.00    0.20
   0  -3   4    1.50    0.30
   0  -3  -4    1.00    0.60
   0  -3   4    0.10    0.50
   0  -3   4    0.60    0.20
   0   3   4    0.70    0.20
   0   3  -4    0.90    0.30
   1  -3   4   18.30    0.90
  -1  -3  -4   17.90    1.20
  -1  -3  -4   19.00    0.80
   1   3   4   20.40    0.80
  -1   3  -4   19.50    0.90
  -2  -3  -4  465.45   14.00
  -2  -3  -4  457.25   13.90
   2  -3   4  452.15   13.60
  -2  -3  -4  450.75   13.70
  -3  -3  -4   11.20    1.20
  -3  -3  -4   12.70    1.20
  -3  -3  -4   12.90    0.60
  -3  -3  -4   13.60    0.80
  -3  -3  -4   12.80    0.70
   3  -3   4   12.50    0.80
   3   3   4   13.60    0.70
  -3   3  -4   13.10    0.80
  -3   3  -4   14.20    3.20
  -4  -3  -4   68.59    2.50
  -4  -3  -4   59.99    2.40
  -4  -3  -4   68.39    2.90
  -4  -3  -4   64.79    2.20
  -4  -3  -4   67.09    3.10
   4  -3   4   69.59    2.40
   4   3   4   71.49    2.30
  -4   3  -4   73.79    4.20
  -5  -3  -4  341.07   11.60
  -5  -3  -4  368.46   11.90
  -5  -3  -4  358.46   11.30
   5  -3   4  367.16   11.10
  -5  -3  -4  361.06   11.70
   5   3   4  375.06   11.10
  -5   3  -4  373.66   12.50
  -5   3  -4  372.46   11.10
  -5   3  -4  356.46   11.60
  -6  -3  -4   10.00    1.50
  -6  -3  -4   10.40    0.90
  -6  -3  -4   10.00    2.10
   6   3   4   10.10    0.80
  -6   3  -4    9.40    0.90
  -6   3  -4    9.80    1.30
  -6   3  -4   13.80    2.60
  -7  -3  -4   24.50    2.00
   7  -3   4   23.00    1.30
  -7  -3  -4   23.60    1.10
  -7  -3  -4   25.10    1.40
  -7   3  -4   24.40    1.40
  -7   3  -4   23.10    1.70
   7   3   4   26.20    1.30
  -7   3  -4   23.80    1.20
  -7   3  -4   19.70    2.90
   7   3   4   25.00    1.30
  -8  -3  -4   52.99    3.00
  -8  -3  -4   57.19    2.10
  -8  -3  -4   56.79    2.50
   8  -3   4   53.39    2.30
  -8   3  -4   55.19    2.30
   8   3   4   52.39    2.20
  -8   3  -4   51.59    5.10
   8   3   4   57.49    2.30
  -8   3  -4   53.69    2.80
  -8   3  -4   59.79    2.20
   9  -3   4  119.39    4.20
   9  -3   4  112.59    3.90
  -9  -3  -4  119.99    4.30
  -9  -3  -4  117.89    5.10
  -9   3  -4  113.29    4.20
   9   3   4  113.39    4.10
   9   3   4  121.09    4.20
  -9   3  -4  112.39    4.70
  -9   3  -4  114.69    4.00
  -9   3  -4  111.79    7.10
 -10  -3  -4   23.70    2.70
  10  -3   4   23.10    1.20
 -10  -3  -4   23.50    1.60
  10  -3   4   20.80    1.50
 -10   3  -4   22.00    1.50
  10   3   4   22.00    1.50
 -10   3  -4   29.00    4.30
 -11  -3  -4   24.30    2.70
  11  -3   4   25.00    1.70
  11  -3   4   26.90    1.80
 -11  -3  -4   29.80    3.00
  11  -3   4   23.00    1.80
 -11   3  -4   26.20    1.70
 -11   3  -4   26.80    1.40
  11   3   4   24.00    1.60
 -11   3  -4   21.60    4.80
  11   3   4   27.30    1.70
 -12  -3  -4  104.09    5.40
  12  -3   4   94.19    3.90
  12  -3   4   98.79    4.10
 -12  -3  -4   95.99    4.10
 -12   3  -4   94.19    3.50
 -12   3  -4   94.89    3.90
 -12   3  -4  109.09    9.10
  12   3   4   98.59    3.90
  12   3   4  101.29    3.80
  13  -3   4    0.20    0.60
 -13  -3  -4    0.20    0.70
  13  -3   4    0.70    0.70
 -13  -3  -4    2.80    1.90
 -13   3  -4   -3.90    7.70
  13   3   4    0.90    0.70
 -13   3  -4    0.20    0.70
  13   3   4   -0.10    0.60
 -13   3  -4    0.10    0.50
 -14  -3  -4  182.28    7.00
  14  -3   4  169.08    6.40
  14  -3   4  173.88    6.40
 -14  -3  -4  172.68    7.90
 -14   3  -4  172.28    6.40
  14   3   4  173.78    6.40
  14   3   4  178.98    6.20
 -15  -3  -4   92.19    4.10
  15  -3   4   95.09    4.10
 -15  -3  -4   92.19    5.90
  15  -3   4   89.39    4.00
 -15   3  -4   93.99    4.10
  15   3   4  103.69    4.10
  15   3   4   98.29    3.90
  16  -3   4    0.70    0.80
  16  -3   4    3.10    1.00
 -16  -3  -4    0.60    0.80
 -16  -3  -4    0.20    2.80
  16   3   4    0.50    0.70
 -16   3  -4    2.30    0.90
  16   3   4   -0.10    0.60
  17  -3   4    6.70    1.10
 -17  -3  -4    3.40    3.10
  17   3   4    7.40    1.40
  18  -3   4   12.60    1.40
  18   3   4   10.70    1.10
  19  -3   4   59.99    2.70
  19   3   4   64.09    2.90
  20  -3   4   15.80    1.20
  21  -4  -4   27.50    1.50
  21   4  -4   26.70    1.50
  20  -4  -4    1.10    0.60
  20   4  -4    1.20    0.50
  19  -4  -4   -0.20    0.60
  19   4  -4    1.30    0.60
  18  -4  -4   33.40    2.00
 -18  -4   4   32.30    3.50
  18   4  -4   32.80    2.00
  17  -4  -4    5.70    1.00
 -17  -4   4    4.40    2.50
 -17  -4   4    6.50    1.10
 -17   4   4    8.60    1.30
  17   4  -4    7.80    1.20
  17   4  -4    8.80    1.10
  16  -4  -4  158.58    5.90
 -16  -4   4  163.48    7.40
 -16  -4   4  161.98    6.00
  16  -4  -4  153.68    5.90
 -16   4   4  162.38    5.50
  16   4  -4  159.98    6.00
  15  -4  -4   77.79    3.70
 -15  -4   4   79.09    3.50
 -15  -4   4   84.59    5.00
  15  -4  -4   81.39    3.80
  15  -4  -4   82.59    3.60
 -15   4   4   75.59    3.60
 -15   4   4   76.79    3.10
  15   4  -4   80.69    3.30
  15   4  -4   79.09    3.50
 -14  -4   4    9.60    1.20
 -14  -4   4   11.60    2.20
  14  -4  -4   12.90    1.30
  14  -4  -4   12.40    1.30
  14   4  -4   11.70    1.20
 -14   4   4   15.00    1.20
 -14   4   4   11.20    1.30
  14   4  -4   13.90    1.40
  13  -4  -4   21.30    1.70
  13  -4  -4   20.50    1.60
  13  -4  -4   19.80    1.90
 -13  -4   4   20.40    1.60
 -13  -4   4   21.30    2.50
 -13   4   4   21.80    1.70
 -13   4   4   20.60    1.40
  13   4  -4   20.30    1.40
  13   4  -4   21.50    1.60
  12  -4  -4   97.29    4.00
 -12  -4   4  101.09    3.90
  12  -4  -4   99.79    4.00
  12  -4  -4   97.49    4.30
 -12  -4   4  112.89    7.00
 -12   4   4   99.99    3.60
 -12   4   4   99.29    4.00
  12   4  -4   98.49    3.70
  12   4  -4   96.89    3.80
 -11  -4   4  123.19    4.50
  11  -4  -4  119.19    4.40
  11  -4  -4  120.59    4.50
 -11  -4   4  125.69    5.20
 -11   4   4  122.19    4.20
  11   4  -4  116.79    4.40
  11   4  -4  119.69    4.40
 -11   4   4  124.59    4.50
  10  -4  -4  312.27   10.00
  10  -4  -4  307.37   10.10
 -10  -4   4  324.37   10.10
 -10  -4   4  318.27   10.80
  10   4  -4  325.27   10.00
 -10   4   4  315.87    9.90
 -10   4   4  322.87   10.10
  10   4  -4  306.77    9.90
  -9  -4   4   -0.60    0.40
  -9  -4   4    1.00    0.90
   9  -4  -4    0.50    0.50
  -9  -4   4    1.20    0.50
  -9   4   4    0.60    0.50
   9   4  -4    1.00    0.40
   9   4  -4    0.70    0.50
  -9   4   4    0.60    0.40
  -8  -4   4  100.29    4.00
  -8  -4   4  103.59    3.50
   8  -4  -4   97.19    3.40
  -8  -4   4   94.59    3.20
   8   4  -4   98.19    3.40
  -8   4   4   93.99    3.30
   8   4  -4   90.29    3.30
  -8   4   4  100.49    3.50
  -7  -4   4  205.58    6.50
   7  -4  -4  207.38    6.70
  -7  -4   4  218.68    7.20
  -7   4   4  215.08    6.70
  -7   4   4  203.18    6.60
   7   4  -4  214.18    6.60
   6  -4  -4    3.10    0.50
  -6  -4   4    3.40    0.40
   6   4  -4    3.40    0.50
  -6   4   4    2.20    0.50
   5  -4  -4   91.49    4.60
  -5  -4   4   89.49    2.90
   5  -4  -4   90.99    3.00
  -5   4   4   92.29    3.10
   5   4  -4   92.59    3.10
   4  -4  -4   15.70    0.80
   4  -4  -4   10.80    2.00
   4   4  -4   15.30    0.80
  -4   4   4   15.60    0.80
   3  -4  -4   21.00    1.00
  -3  -4   4   19.70    1.20
   3  -4  -4   17.60    1.70
  -3  -4   4   19.40    0.90
   3  -4  -4   19.70    0.80
   3   4  -4   19.50    0.90
  -3   4   4   19.90    0.90
   2  -4  -4   19.10    1.10
  -2  -4   4   21.20    0.90
   2  -4  -4   19.10    1.60
  -2  -4   4   20.70    1.20
   2   4  -4   20.10    0.90
  -2   4   4   19.50    0.90
   1  -4  -4   -0.20    0.60
  -1  -4   4    1.10    0.30
  -1  -4   4    0.80    0.50
   1  -4  -4    1.20    0.30
  -1   4   4    1.10    0.20
   0  -4  -4   23.90    1.30
   0  -4   4   21.20    0.80
   0  -4  -4   21.90    0.90
   0   4  -4   21.40    0.90
   0   4   4   20.40    0.80
   1  -4   4  106.69    3.40
  -1  -4  -4  109.79    3.40
  -1  -4  -4  110.99    3.60
  -1   4  -4  108.99    3.50
   1   4   4  109.89    3.40
  -2  -4  -4  196.18    6.10
   2  -4   4  198.28    6.40
  -2  -4  -4  200.88    6.30
  -2  -4  -4  200.08    6.10
  -2  -4  -4  201.38    6.40
   2   4   4  202.08    6.10
  -2   4  -4  201.88    6.20
  -3  -4  -4    6.40    0.60
  -3  -4  -4    5.60    0.50
  -3  -4  -4    5.50    0.80
  -3  -4  -4    6.60    0.80
   3  -4   4    5.80    0.50
   3   4   4    5.30    0.50
  -3   4  -4    5.80    0.60
  -4  -4  -4   89.19    3.40
   4  -4   4   85.49    2.90
  -4  -4  -4   85.69    2.90
   4   4   4   85.59    2.90
  -4   4  -4   85.09    3.00
   5  -4   4   50.29    1.90
  -5  -4  -4   52.59    2.60
  -5  -4  -4   47.40    1.90
  -5   4  -4   49.70    2.00
  -5   4  -4   51.29    5.30
  -5   4  -4   45.40    1.90
   5   4   4   48.10    1.80
  -6  -4  -4  136.29    4.70
  -6  -4  -4  149.39    4.70
  -6  -4  -4  142.29    5.20
   6  -4   4  139.49    4.70
  -6  -4  -4  144.89    5.50
  -6   4  -4  146.39    4.70
  -6   4  -4  118.09    7.60
  -6   4  -4  140.19    4.70
   6   4   4  140.59    4.60
  -7  -4  -4  269.87    8.20
   7  -4   4  257.97    8.20
  -7  -4  -4  258.57    9.20
  -7  -4  -4  267.57    8.80
  -7   4  -4  264.77    8.20
   7   4   4  261.87    8.10
   7   4   4  237.38    8.10
  -7   4  -4  239.28   10.90
  -7   4  -4  257.37    8.10
  -8  -4  -4   10.80    1.00
   8  -4   4   10.00    1.00
  -8  -4  -4   10.30    1.50
  -8   4  -4   11.70    1.10
  -8   4  -4   13.00    0.90
   8   4   4   11.90    1.00
   8   4   4   11.20    0.90
  -8   4  -4    9.60    4.80
  -9  -4  -4   49.40    3.00
  -9  -4  -4   45.20    2.10
   9  -4   4   43.50    2.10
   9  -4   4   44.90    2.30
   9   4   4   41.80    2.00
  -9   4  -4   45.00    2.60
  -9   4  -4   32.00    2.80
   9   4   4   42.90    2.00
  10  -4   4   24.20    1.70
  10  -4   4   22.40    1.50
 -10  -4  -4   25.00    1.60
 -10  -4  -4   24.00    2.50
 -10   4  -4   23.50    1.40
  10   4   4   22.20    1.40
  10   4   4   23.70    1.50
 -10   4  -4   22.50    1.60
  11  -4   4    9.40    1.10
 -11  -4  -4    7.30    1.80
  11  -4   4   13.10    1.40
 -11  -4  -4    8.80    1.10
 -11   4  -4    8.90    1.10
 -11   4  -4    9.30    1.00
  11   4   4   10.10    1.10
  11   4   4   11.70    1.20
  12  -4   4   50.19    3.60
  12  -4   4   43.60    2.40
 -12  -4  -4   45.00    2.40
 -12  -4  -4   45.90    3.60
  12   4   4   46.40    2.30
 -12   4  -4   46.30    2.10
  12   4   4   45.80    2.30
 -12   4  -4   41.80    2.40
  13  -4   4   28.70    2.00
  13  -4   4   27.10    2.00
 -13  -4  -4   30.50    3.30
 -13  -4  -4   26.70    1.90
  13   4   4   31.20    2.30
 -13   4  -4   32.90    3.00
 -13   4  -4   28.70    1.60
 -14  -4  -4   96.49    4.10
  14  -4   4   99.79    4.10
  14  -4   4   98.29    4.20
 -14  -4  -4   93.29    5.40
  14   4   4   96.89    3.90
  14   4   4  103.49    4.10
 -14   4  -4  101.29    4.20
 -14   4  -4  103.59    3.70
 -15  -4  -4    0.30    2.20
  15  -4   4    0.30    1.00
  15  -4   4    0.70    0.70
 -15  -4  -4   -0.40    0.60
  15   4   4    0.60    0.70
 -15   4  -4   -0.20    0.80
 -15   4  -4    1.70    0.50
  15   4   4   -0.40    0.60
 -16  -4  -4   11.00    2.60
 -16  -4  -4   10.00    1.30
  16  -4   4   13.80    1.50
  16   4   4   11.40    1.20
  17  -4   4    3.50    0.90
  17   4   4    3.10    0.70
  18  -4   4   19.70    1.60
  18   4   4   17.40    1.30
  19  -4   4    8.90    1.00
  19   4   4    6.90    0.80
  20  -4   4    4.60    0.60
  21  -5  -4    4.10    0.70
  21   5  -4    4.90    0.70
  20  -5  -4   -0.50    0.40
  20   5  -4    0.20    0.40
  19  -5  -4   17.80    1.40
  19   5  -4   16.70    1.20
  18  -5  -4   34.90    2.00
  18   5  -4   34.90    1.90
 -17  -5   4   24.50    3.00
  17  -5  -4   25.70    1.80
  17   5  -4   29.20    1.70
  16  -5  -4   27.00    1.90
 -16  -5   4   24.50    1.70
 -16  -5   4   25.20    2.80
 -16   5   4   29.80    2.40
 -16   5   4   28.80    1.60
  16   5  -4   28.00    2.70
  15  -5  -4   60.79    2.90
  15  -5  -4   56.59    3.00
 -15  -5   4   57.99    2.70
 -15   5   4   56.59    2.60
  15   5  -4   57.79    2.90
  15   5  -4   56.19    2.60
 -15   5   4   55.99    2.90
  14  -5  -4  118.79    4.90
  14  -5  -4  111.59    4.60
 -14  -5   4  121.09    5.00
 -14  -5   4  120.29    5.60
  14   5  -4  113.59    4.40
 -14   5   4  118.09    4.70
  14   5  -4  121.49    4.60
 -14   5   4  123.19    4.40
  13  -5  -4    2.20    0.80
 -13  -5   4    1.70    1.50
 -13  -5   4    2.50    0.70
 -13   5   4    1.80    0.80
 -13   5   4    2.20    0.70
  13   5  -4    2.60    0.80
  13   5  -4    1.60    0.60
  12  -5  -4   95.59    4.30
 -12  -5   4   99.19    3.80
  12  -5  -4   98.39    3.90
 -12  -5   4   99.19    4.70
  12   5  -4   99.89    3.80
  12   5  -4   96.99    3.70
 -12   5   4   97.29    3.70
 -12   5   4   98.09    4.00
  11  -5  -4  149.88    5.80
  11  -5  -4  141.09    5.30
 -11  -5   4  164.08    6.10
 -11  -5   4  151.68    5.20
  11   5  -4  141.39    5.20
 -11   5   4  142.29    5.00
 -11   5   4  147.69    5.30
  11   5  -4  145.89    5.10
 -10  -5   4   46.20    2.00
 -10  -5   4   42.30    2.70
  10  -5  -4   43.60    2.10
 -10   5   4   44.20    1.90
  10   5  -4   41.20    1.90
 -10   5   4   41.30    2.10
   9  -5  -4   18.20    1.70
  -9  -5   4   16.90    1.80
   9  -5  -4   19.40    1.30
   9  -5  -4   21.20    1.30
  -9  -5   4   18.30    1.20
   9   5  -4   18.30    1.10
  -9   5   4   17.60    1.10
   9   5  -4   18.90    1.20
  -9   5   4   17.60    1.30
  -8  -5   4  196.58    6.20
   8  -5  -4  179.78    6.10
  -8  -5   4  196.58    6.60
   8   5  -4  192.38    6.10
  -8   5   4  189.38    6.20
  -8   5   4  182.18    6.10
  -7  -5   4   49.40    2.40
   7  -5  -4   46.30    1.90
  -7  -5   4   52.39    2.00
  -7   5   4   46.80    1.90
  -7   5   4   47.60    2.00
   7   5  -4   48.90    1.90
  -6  -5   4  399.16   11.90
   6  -5  -4  370.16   11.50
  -6  -5   4  401.26   11.60
   6  -5  -4  358.26   13.00
  -6   5   4  383.56   11.60
  -6   5   4  355.56   11.60
   6   5  -4  380.56   11.50
   5  -5  -4  858.41   26.30
   5  -5  -4  878.21   27.30
   5  -5  -4  900.01   27.70
  -5  -5   4  913.11   26.70
  -4  -5   4   42.40    1.60
   4  -5  -4   42.80    2.70
  -4  -5   4   41.20    1.90
   4  -5  -4   41.30    1.80
  -4   5   4   40.30    1.60
   4   5  -4   41.00    1.60
   3  -5  -4  894.51   26.70
   3  -5  -4  876.41   26.40
   2  -5  -4   12.10    0.70
  -2  -5   4   12.80    0.90
   2  -5  -4   12.20    1.10
   2   5  -4   12.80    0.70
  -2   5   4   12.40    0.70
   1  -5  -4    0.70    0.30
   1  -5  -4    1.10    0.60
  -1   5   4    0.60    0.30
   0  -5  -4    5.60    0.40
   0  -5  -4    5.20    0.50
   0   5  -4    5.00    0.50
   0   5   4    5.30    0.40
   1   5   4   58.39    1.90
  -1   5  -4   54.29    2.10
  -2  -5  -4  498.45   14.60
   2  -5   4  476.45   14.70
  -2  -5  -4  504.25   14.60
  -3  -5  -4   36.00    1.50
  -3  -5  -4   35.50    1.20
   3  -5   4   34.50    1.40
   3   5   4   35.20    1.30
  -3   5  -4   37.60    1.50
  -4  -5  -4  153.68    4.80
   4  -5   4  149.19    4.90
  -4  -5  -4  159.98    4.90
  -4  -5  -4  158.58    5.20
  -4  -5  -4  158.68    5.10
  -4   5  -4  155.88    5.10
   5  -5   4   19.30    1.10
  -5  -5  -4   20.10    1.60
  -5  -5  -4   20.50    1.40
  -5  -5  -4   20.50    1.00
  -5  -5  -4   20.00    0.90
   5   5   4   20.10    1.00
  -5   5  -4   20.00    1.20
  -6  -5  -4    3.20    0.80
   6  -5   4    4.50    0.60
  -6  -5  -4    4.90    0.60
  -6  -5  -4    5.10    1.20
  -6  -5  -4    3.60    0.50
  -6   5  -4    5.50    0.70
  -6   5  -4    4.00    0.60
   6   5   4    4.30    0.50
  -7  -5  -4    0.00    0.30
  -7  -5  -4   -0.40    1.40
  -7  -5  -4    0.10    0.40
   7  -5   4    0.30    0.40
  -7  -5  -4    1.70    0.90
   7   5   4    0.20    0.40
   7   5   4    0.00    0.40
  -7   5  -4    0.50    0.40
  -7   5  -4    0.20    0.50
   8  -5   4    8.20    1.00
   8  -5   4    8.50    0.90
  -8  -5  -4    9.70    0.90
  -8  -5  -4    8.00    1.20
  -8  -5  -4    5.60    1.90
  -8   5  -4    6.50    1.00
   8   5   4    9.20    0.90
   8   5   4    7.70    0.80
  -9  -5  -4    1.40    0.50
  -9  -5  -4    0.40    1.10
   9  -5   4    1.20    0.50
   9  -5   4   -0.10    0.50
  -9   5  -4    0.70    0.50
  -9   5  -4    1.10    0.70
   9   5   4    1.30    0.60
   9   5   4    0.80    0.50
  10  -5   4   15.60    1.10
  10  -5   4   11.20    1.20
 -10  -5  -4   10.50    2.10
 -10  -5  -4   10.50    1.00
 -10   5  -4   10.10    1.00
 -10   5  -4   10.50    1.20
  10   5   4   12.60    1.10
  10   5   4    9.90    1.10
  11  -5   4   42.40    2.30
 -11  -5  -4   42.00    3.10
 -11  -5  -4   39.60    2.10
 -11   5  -4   39.10    2.20
  11   5   4   41.20    2.10
 -11   5  -4   41.30    2.00
  11   5   4   41.10    2.10
 -12  -5  -4   17.60    2.20
 -12  -5  -4   20.00    1.50
  12  -5   4   20.70    1.70
  12   5   4   19.00    1.50
 -12   5  -4   22.10    1.90
 -12   5  -4   20.80    1.40
  12   5   4   17.90    1.50
  13  -5   4    4.60    1.00
 -13  -5  -4    2.70    0.70
 -13  -5  -4    4.20    1.80
 -13   5  -4    4.70    0.80
 -13   5  -4    3.30    0.90
  13   5   4    4.40    0.90
  13   5   4    4.30    0.90
  14  -5   4    2.40    0.90
 -14  -5  -4    1.40    0.60
 -14  -5  -4    2.20    1.90
 -14   5  -4    2.20    1.00
 -14   5  -4    1.80    0.60
  14   5   4    3.70    0.80
  14   5   4    1.50    0.70
 -15  -5  -4    2.70    2.00
 -15  -5  -4    1.90    0.90
  15  -5   4    3.10    1.30
  15   5   4    1.90    0.80
 -15   5  -4    3.70    0.70
 -15   5  -4    2.80    0.90
  15   5   4    2.90    0.80
 -16  -5  -4    4.90    2.70
  16  -5   4    6.30    1.10
  16   5   4    4.10    0.80
  17  -5   4    1.20    0.70
  17   5   4    2.30    0.70
  18  -5   4    1.30    0.90
  18   5   4    2.00    0.60
  19  -5   4    0.20    0.50
  19   5   4    0.50    0.40
  20  -6  -4   20.60    1.20
  20   6  -4   19.80    1.10
  19  -6  -4   65.09    3.00
  19   6  -4   63.69    2.50
  18  -6  -4   56.19    2.60
  18   6  -4   58.79    2.50
  17  -6  -4    0.90    0.60
 -17   6   4    1.20    0.60
  16  -6  -4   45.30    2.60
 -16  -6   4   47.40    2.10
 -16  -6   4   48.70    3.40
  16  -6  -4   48.80    2.50
 -16   6   4   47.40    2.20
  16   6  -4   49.10    2.30
 -16   6   4   46.80    2.70
  15  -6  -4    8.40    1.20
 -15  -6   4    8.70    0.90
  15  -6  -4    8.30    1.20
 -15  -6   4    6.00    1.70
 -15   6   4    7.80    1.00
  15   6  -4    8.70    1.10
 -15   6   4    5.50    1.10
 -14  -6   4    0.10    1.50
  14  -6  -4    1.20    0.70
  14  -6  -4    2.00    1.00
 -14  -6   4    1.30    0.60
 -14   6   4    2.50    0.70
  14   6  -4    1.60    0.80
 -14   6   4    2.20    0.80
  14   6  -4    0.80    0.60
  13  -6  -4    0.70    0.70
 -13  -6   4   -0.30    0.40
 -13  -6   4    0.80    1.40
  13  -6  -4    0.90    1.00
 -13   6   4    0.30    0.70
 -13   6   4    1.30    0.80
 -12  -6   4    3.50    1.30
  12  -6  -4    4.30    0.90
 -12  -6   4    4.80    0.70
  12   6  -4    5.00    0.80
  12   6  -4    6.00    0.90
 -12   6   4    4.10    0.80
 -12   6   4    4.00    0.90
 -11  -6   4   39.00    1.80
 -11  -6   4   39.90    2.60
  11  -6  -4   35.60    2.40
  11  -6  -4   35.10    2.00
  11   6  -4   36.80    1.90
  11   6  -4   37.70    1.90
 -11   6   4   36.40    2.10
 -11   6   4   35.70    1.80
  10  -6  -4   56.09    2.50
 -10  -6   4   62.99    3.60
  10  -6  -4   50.39    2.90
 -10  -6   4   56.89    2.30
 -10   6   4   51.79    2.50
  10   6  -4   54.19    2.30
  10   6  -4   53.09    2.30
 -10   6   4   53.89    2.30
   9  -6  -4   11.80    1.50
   9  -6  -4   13.00    1.10
  -9  -6   4   12.00    1.30
  -9  -6   4   11.30    0.90
  -9   6   4   12.20    1.10
   9   6  -4   12.50    1.10
  -9   6   4   10.10    1.00
   9   6  -4   10.40    1.00
  -8  -6   4   75.59    3.10
  -8  -6   4   72.59    2.60
   8  -6  -4   71.69    3.30
   8  -6  -4   70.49    2.80
  -8   6   4   72.29    2.80
   8   6  -4   64.69    2.60
  -8   6   4   71.09    2.70
   8   6  -4   73.39    2.70
  -7  -6   4   43.00    2.10
  -7  -6   4   41.90    1.70
  -7   6   4   43.50    1.80
   7   6  -4   36.80    1.80
  -7   6   4   47.40    1.90
   7   6  -4   43.70    1.80
  -6  -6   4  123.59    3.90
  -6  -6   4  121.29    4.20
  -6   6   4  123.19    4.10
   6   6  -4  117.49    4.00
   5  -6  -4   44.00    3.30
   5  -6  -4   42.30    1.90
  -5  -6   4   45.60    1.90
  -5  -6   4   45.30    1.60
   5   6  -4   42.60    1.70
  -5   6   4   43.80    1.80
  -4  -6   4    1.20    0.50
   4  -6  -4    0.80    1.30
  -4  -6   4    0.50    0.20
  -4   6   4    0.20    0.30
   4   6  -4    0.10    0.30
   3  -6  -4    5.20    0.50
   3  -6  -4    4.70    1.00
   3   6  -4    5.40    0.50
  -3   6   4    5.10    0.50
   2  -6  -4  210.18    6.60
   2  -6  -4  208.08    6.40
  -2   6   4  213.48    6.60
   1   6  -4  108.99    3.60
  -1   6   4  110.09    3.50
   0   6  -4  207.78    6.30
   0   6   4  201.78    6.20
  -1   6  -4    0.70    0.30
   1   6   4    1.00    0.20
   1   6   4    0.50    0.20
  -2   6  -4  253.67    7.80
   2   6   4  247.88    7.50
   3   6   4    0.30    0.20
  -3   6  -4    0.70    0.40
   4   6   4  343.57   10.40
  -4   6  -4  333.97   10.90
  -4   6  -4  351.56   10.60
   5   6   4    4.90    0.50
  -5   6  -4    4.80    0.70
  -5   6  -4    5.80    0.60
  -6  -6  -4    7.40    0.40
  -6  -6  -4    7.80    0.40
  -6  -6  -4    7.80    0.80
  -6  -6  -4    7.40    0.90
  -6   6  -4    6.90    0.80
   6   6   4    7.40    0.70
  -6   6  -4    6.80    0.70
  -7  -6  -4   24.60    1.50
  -7  -6  -4   23.90    1.00
  -7  -6  -4   24.50    1.00
  -7  -6  -4   24.40    1.60
  -7   6  -4   26.30    1.90
   7   6   4   24.10    1.20
   7   6   4   22.90    1.30
  -7   6  -4   22.30    1.80
  -8  -6  -4    6.20    0.60
  -8  -6  -4    6.30    1.20
  -8  -6  -4    6.20    0.60
   8  -6   4    5.10    0.90
   8  -6   4    7.90    1.20
  -8  -6  -4    6.70    1.00
   8   6   4    6.30    0.80
   8   6   4    7.20    0.80
  -8   6  -4    9.10    1.00
  -8   6  -4    6.40    0.80
   9  -6   4  143.09    5.30
   9  -6   4  129.89    5.60
  -9  -6  -4  144.69    4.80
  -9  -6  -4  144.79    5.60
  -9  -6  -4  156.48    4.80
  -9   6  -4  151.38    5.30
  -9   6  -4  150.18    5.10
   9   6   4  145.19    5.10
   9   6   4  145.89    5.00
  10  -6   4   28.40    2.00
 -10  -6  -4   26.90    2.10
 -10  -6  -4   25.10    1.30
  10  -6   4   27.50    1.80
  10   6   4   27.50    1.60
  10   6   4   26.20    1.60
 -10   6  -4   25.30    1.50
 -10   6  -4   26.40    1.80
 -11  -6  -4  134.39    4.50
  11  -6   4  131.79    5.10
  11  -6   4  131.59    5.00
 -11  -6  -4  132.19    5.10
 -11   6  -4  132.39    4.70
 -11   6  -4  128.29    5.00
  11   6   4  135.69    4.80
  11   6   4  132.79    4.80
 -12  -6  -4   73.89    3.60
  12  -6   4   72.89    3.30
 -12   6  -4   71.39    3.30
  12   6   4   71.09    3.10
  12   6   4   69.59    3.10
 -12   6  -4   71.59    3.00
 -13  -6  -4   14.60    1.00
  13  -6   4   17.60    1.60
  13   6   4   14.20    1.40
 -13   6  -4   11.80    1.30
 -13   6  -4   16.20    1.30
  13   6   4   13.50    1.40
 -14  -6  -4    3.10    1.40
 -14  -6  -4    1.70    0.50
  14  -6   4    2.60    0.80
 -14   6  -4    1.50    1.00
  14   6   4    2.40    0.70
 -14   6  -4    1.70    0.60
  14   6   4    1.50    1.00
  15  -6   4    2.40    0.80
 -15   6  -4    2.20    0.60
  15   6   4    1.70    0.70
  16  -6   4    7.40    1.00
 -16   6  -4    5.40    0.70
  16   6   4    6.80    1.00
  17  -6   4    1.70    0.70
  17   6   4    1.20    0.60
  18  -6   4    9.60    0.90
  18   6   4   10.50    1.00
  19  -6   4    3.80    0.60
  19   6   4    4.20    0.60
  19  -7  -4    0.50    0.40
  19   7  -4    0.10    0.40
  18  -7  -4   17.30    1.30
  18   7  -4   15.70    1.20
 -18   7   4   16.20    1.10
  17  -7  -4    0.20    0.60
 -17   7   4    0.70    0.50
  17   7  -4    1.80    0.60
  16  -7  -4    2.30    0.70
  16  -7  -4    3.20    0.90
  16   7  -4    3.60    0.80
  15  -7  -4   24.60    2.00
  15  -7  -4   21.50    1.60
 -15   7   4   23.70    1.90
 -15   7   4   23.10    1.60
  15   7  -4   22.10    2.30
  14  -7  -4   93.69    4.20
  14  -7  -4   90.09    3.70
 -14   7   4   98.49    4.00
  14   7  -4   88.59    3.60
  14   7  -4   84.49    3.60
 -14   7   4   92.79    3.60
  13  -7  -4   26.70    2.20
  13  -7  -4   27.30    1.80
  13   7  -4   25.90    1.70
 -13   7   4   26.60    1.70
  13   7  -4   25.60    1.60
 -13   7   4   28.40    2.00
  12  -7  -4   16.10    1.90
 -12  -7   4   14.00    0.80
  12  -7  -4   13.40    1.30
 -12  -7   4   12.80    1.60
 -12  -7   4   14.30    0.80
 -12  -7   4   14.10    1.50
 -12  -7   4   14.40    1.60
  12   7  -4   13.90    1.60
  12   7  -4   16.10    1.80
 -12   7   4   14.20    1.50
 -12   7   4   17.10    1.80
 -11  -7   4    5.50    1.00
 -11  -7   4    5.10    0.50
  11  -7  -4    4.60    0.90
  11  -7  -4    4.40    1.30
 -11  -7   4    4.10    1.30
 -11  -7   4    5.20    0.50
 -11   7   4    5.30    1.00
  11   7  -4    3.80    0.80
  11   7  -4    5.20    0.80
 -11   7   4    4.40    0.80
 -10  -7   4   31.40    1.70
 -10  -7   4   30.20    1.20
  10  -7  -4   26.80    2.20
  10  -7  -4   28.10    1.70
  10   7  -4   29.10    1.60
 -10   7   4   26.20    1.80
 -10   7   4   29.10    1.60
  10   7  -4   28.80    1.60
   9  -7  -4   24.30    2.10
   9  -7  -4   26.20    1.60
  -9  -7   4   27.40    1.00
   9   7  -4   21.80    1.70
  -9   7   4   27.00    1.50
  -9   7   4   28.50    1.70
   9   7  -4   25.40    1.40
   8  -7  -4    0.50    0.80
   8  -7  -4   -0.30    0.40
  -8   7   4    0.80    0.50
   8   7  -4    0.20    0.40
  -8   7   4   -0.10    0.40
   8   7  -4    0.00    0.40
   7  -7  -4   -3.40    2.90
   7  -7  -4    1.70    0.80
   7  -7  -4    1.70    0.50
  -7   7   4    1.80    0.50
   7   7  -4   -0.20    0.50
   7   7  -4    0.70    0.40
   6  -7  -4   95.69    4.10
   6  -7  -4   92.89    5.10
   6  -7  -4   93.09    3.50
  -6   7   4   87.79    3.20
  -6   7   4   97.29    3.40
   6   7  -4   95.89    3.20
   5  -7  -4   37.50    2.20
   5   7  -4   32.90    1.40
  -5   7   4   35.00    1.60
   4  -7  -4    4.30    0.60
  -4   7   4    3.60    0.50
   4   7  -4    3.70    0.40
   3   7  -4   22.10    1.00
  -3   7   4   21.80    1.00
   2   7  -4  105.99    3.40
  -2   7   4  105.99    3.40
   1   7  -4  378.56   11.40
   0   7   4   11.80    0.60
   1   7   4  413.96   12.20
  -1   7  -4  408.46   12.50
   2   7   4    1.40    0.20
  -2   7  -4    0.90    0.40
  -3   7  -4    2.90    0.50
   3   7   4    3.20    0.30
   4  -7   4   29.40    3.30
  -4   7  -4   22.80    1.30
  -4   7  -4   23.60    1.20
   4   7   4   26.10    1.00
   5  -7   4   49.50    2.70
   5  -7   4   49.40    2.20
   5   7   4   52.09    1.90
  -5   7  -4   53.19    2.20
  -5   7  -4   53.19    2.10
   6  -7   4    6.20    0.90
  -6   7  -4    7.90    0.90
   6   7   4    5.80    0.60
   7  -7   4    1.20    0.80
   7  -7   4    0.50    0.50
  -7   7  -4    0.40    0.50
   7   7   4    0.20    0.40
   7   7   4    0.40    0.50
  -7   7  -4    1.90    0.60
   8  -7   4   12.10    1.50
   8  -7   4   11.80    1.20
  -8   7  -4   13.90    1.10
   8   7   4   12.00    0.90
  -8   7  -4   14.40    1.30
   9  -7   4  183.58    6.50
   9  -7   4  188.18    6.80
  -9   7  -4  182.48    6.50
   9   7   4  184.48    6.10
  -9   7  -4  184.48    6.20
   9   7   4  184.98    6.20
  10  -7   4  132.09    4.90
  10  -7   4  147.79    6.50
  10   7   4  128.39    4.70
 -10   7  -4  133.59    5.00
 -10   7  -4  134.89    4.70
  10   7   4  122.79    4.60
  11  -7   4   10.90    1.50
  11  -7   4   12.40    1.40
 -11   7  -4   10.40    1.10
 -11   7  -4   11.00    1.30
  11   7   4   11.30    1.50
  11   7   4   10.70    1.30
  12  -7   4    4.50    1.00
  12  -7   4    3.50    0.90
  12   7   4    3.20    0.80
  12   7   4    3.20    0.70
 -12   7  -4    3.30    0.80
 -12   7  -4    4.90    0.90
  13  -7   4    8.80    1.10
 -13   7  -4   12.50    1.20
  13   7   4   10.60    1.20
 -13   7  -4   12.30    1.50
  14  -7   4   20.80    1.60
 -14   7  -4   21.00    1.40
  14   7   4   22.10    1.60
  15  -7   4    1.60    0.70
 -15   7  -4    0.90    0.50
  15   7   4    2.60    0.70
  16  -7   4   19.20    1.40
 -16   7  -4   18.30    1.10
  16   7   4   19.00    1.40
  17  -7   4   38.90    1.90
  17   7   4   38.50    1.80
  18  -7   4   14.30    1.00
  19  -8  -4    5.80    0.60
  19   8  -4    5.60    0.60
  18  -8  -4    5.30    0.70
 -18   8   4    7.00    1.00
  17  -8  -4   28.10    1.70
  17   8  -4   28.30    1.50
 -17   8   4   30.30    1.50
  16  -8  -4   69.49    2.90
  16  -8  -4   69.49    3.10
 -16   8   4   69.09    2.80
  16   8  -4   69.69    2.80
  15  -8  -4   26.70    2.00
  15  -8  -4   23.30    1.60
 -15   8   4   28.80    1.80
  14  -8  -4    3.80    0.80
  14  -8  -4    3.30    1.10
 -14   8   4    1.60    0.70
 -14   8   4    1.60    0.80
  13  -8  -4   24.90    2.20
  13  -8  -4   28.20    1.70
  13   8  -4   24.90    2.40
 -13   8   4   24.20    1.90
 -13   8   4   27.90    1.70
  13   8  -4   24.90    1.60
  12  -8  -4    2.30    1.10
 -12  -8   4    6.10    1.10
  12  -8  -4    4.00    0.80
 -12   8   4    3.60    0.80
  12   8  -4    2.70    0.70
 -12   8   4    1.70    0.80
  12   8  -4    3.30    0.80
  11  -8  -4    0.80    0.60
  11  -8  -4    0.90    1.00
 -11  -8   4    0.10    0.80
 -11   8   4    1.10    0.60
 -11   8   4    0.60    0.70
 -10  -8   4   12.50    1.70
  10  -8  -4    9.70    1.00
  10  -8  -4   12.40    1.80
 -10   8   4    9.30    1.10
 -10   8   4    8.70    1.00
  10   8  -4   10.60    1.00
  10   8  -4   10.70    1.10
  -9  -8   4   19.20    1.80
   9  -8  -4   22.40    1.40
  -9   8   4   20.10    1.50
   9   8  -4   19.80    1.30
  -9   8   4   20.20    1.30
   9   8  -4   20.70    1.20
   8  -8  -4    5.60    0.80
  -8  -8   4    5.90    1.10
   8  -8  -4    4.20    1.10
  -8   8   4    5.90    0.80
   8   8  -4    4.80    0.60
   8   8  -4    6.00    1.00
  -8   8   4    4.60    0.80
  -7  -8   4   43.20    2.60
   7  -8  -4   47.60    2.70
   7  -8  -4   48.60    2.00
  -7   8   4   48.00    2.10
  -7   8   4   46.10    2.00
   7   8  -4   44.80    1.80
   6  -8  -4   65.69    3.20
   6  -8  -4   66.79    2.50
  -6  -8   4   64.39    3.20
  -6   8   4   61.99    2.50
   6   8  -4   61.69    2.30
  -6   8   4   64.79    2.60
  -5  -8   4   25.80    2.00
   5  -8  -4   23.80    1.90
  -5   8   4   25.90    1.30
   5   8  -4   26.40    1.10
  -5   8   4   27.00    1.40
  -4  -8   4   20.70    1.90
   4  -8  -4   20.40    1.80
  -4   8   4   22.80    1.10
   4   8  -4   20.00    1.00
   3   8  -4    2.80    0.40
  -3   8   4    2.20    0.40
   2  -8  -4   55.49    2.90
  -2  -8   4   68.79    4.50
  -2   8   4   59.89    2.10
   2   8  -4   58.19    2.10
  -1  -8   4  186.88    7.40
   1  -8  -4  195.38    7.00
   1   8  -4  199.88    6.10
  -1   8   4  199.18    6.00
   0  -8   4   33.60    2.70
   0   8  -4   31.40    1.30
   2  -8   4   33.40    2.40
  -2   8  -4   32.40    1.40
  -2   8  -4   30.30    1.40
   3  -8   4    8.50    1.30
  -3   8  -4    7.10    0.70
  -3   8  -4    7.10    0.70
   4  -8   4    0.00    0.80
   4  -8   4    0.70    0.40
  -4   8  -4    0.00    0.40
  -4   8  -4    0.30    0.50
   5  -8   4   61.69    3.20
   5  -8   4   66.09    2.60
  -5   8  -4   67.29    2.70
  -5   8  -4   63.99    2.60
   6  -8   4    9.90    1.00
   6  -8   4   10.70    1.40
  -6   8  -4   10.60    1.00
   6   8   4    8.20    0.60
  -6   8  -4    9.80    1.00
   7  -8   4    0.20    0.50
   7  -8   4    0.10    0.70
  -7   8  -4    0.70    0.50
  -7   8  -4    0.50    0.60
   8  -8   4   88.29    4.60
   8   8   4   86.89    3.10
  -8   8  -4   92.99    3.70
   8   8   4   88.79    3.40
  -8   8  -4  100.59    3.50
   9  -8   4  121.49    5.00
   9  -8   4  120.19    4.50
  -9   8  -4  114.19    5.40
   9   8   4  118.09    4.10
  -9   8  -4  134.79    5.30
   9   8   4  118.49    4.30
  10  -8   4   11.30    1.50
  10  -8   4    9.90    1.20
  10   8   4   10.60    1.10
 -10   8  -4   11.60    1.40
  10   8   4    9.60    0.90
 -10   8  -4    9.20    1.10
  11  -8   4   20.10    1.90
  11  -8   4   19.00    1.50
  11   8   4   20.50    1.80
 -11   8  -4   18.70    1.70
 -11   8  -4   19.60    1.50
  11   8   4   22.80    1.50
  12  -8   4    2.60    0.80
  12  -8   4    3.70    1.40
 -12   8  -4    2.70    0.70
  12   8   4    3.30    0.80
  13  -8   4   72.09    3.20
  13  -8   4   73.49    4.00
 -13   8  -4   77.79    3.10
  13   8   4   76.49    3.10
  14  -8   4   17.60    1.40
  14   8   4   16.30    1.30
 -14   8  -4   15.60    1.30
  15  -8   4    1.80    0.60
 -15   8  -4    0.90    0.50
  15   8   4    1.60    0.60
  16  -8   4    7.30    1.00
 -16   8  -4    7.70    0.70
  16   8   4    6.40    0.80
  17  -8   4   11.40    0.90
  17   8   4   10.20    0.90
  18  -9  -4    1.00    0.30
  18   9  -4    1.60    0.50
  17  -9  -4    1.80    0.50
  17   9  -4    2.10    0.50
 -17   9   4    2.40    0.50
  16  -9  -4   22.20    1.50
  16  -9  -4   24.60    1.30
 -16   9   4   25.70    1.40
  16   9  -4   25.70    1.40
  15  -9  -4    2.40    0.60
  15  -9  -4    2.20    0.80
 -15   9   4    2.40    0.70
  15   9  -4    3.40    0.60
  14  -9  -4   71.79    3.50
  14  -9  -4   76.29    2.90
  14   9  -4   72.59    2.90
  13  -9  -4   37.60    2.50
  13  -9  -4   36.50    1.90
 -13   9   4   37.30    2.00
  13   9  -4   37.60    1.90
  12  -9  -4  124.39    5.70
 -12   9   4  131.09    4.70
 -11  -9   4   33.70    2.30
  11  -9  -4   32.60    2.50
  11  -9  -4   34.10    1.80
 -11   9   4   33.60    1.80
 -11   9   4   32.80    2.00
 -10  -9   4   23.80    2.10
  10  -9  -4   23.80    1.50
  10  -9  -4   25.50    2.30
 -10   9   4   26.80    1.80
  10   9  -4   26.80    1.50
 -10   9   4   25.40    1.60
  -9  -9   4    8.50    1.40
   9  -9  -4    7.90    1.40
   9  -9  -4    8.50    0.90
   9   9  -4    9.90    1.00
  -9   9   4    8.80    1.40
   8  -9  -4    3.50    1.10
  -8  -9   4    4.40    1.10
  -8   9   4    3.50    0.70
   8   9  -4    4.60    0.70
  -8   9   4    5.60    0.90
   7  -9  -4   46.20    1.90
   7  -9  -4   50.19    3.00
  -7   9   4   47.40    2.00
  -7   9   4   42.90    2.10
  -6  -9   4  212.48    7.60
   6  -9  -4  208.08    7.60
  -6   9   4  197.78    6.60
  -6   9   4  194.78    6.60
  -5  -9   4   34.80    2.40
   5  -9  -4   34.20    2.30
  -5   9   4   30.80    1.50
  -5   9   4   30.20    1.50
  -4  -9   4   75.69    3.70
   4  -9  -4   76.49    3.60
  -4   9   4   82.79    3.40
  -4   9   4   68.09    2.70
   3  -9  -4   10.10    1.40
  -3  -9   4    8.80    1.30
  -3   9   4    8.50    0.70
   3   9  -4   10.00    0.70
   2  -9  -4  308.07   10.10
  -2  -9   4  314.57   10.20
  -2   9   4  275.17    9.00
   2   9  -4  289.77    8.90
  -1  -9   4   25.90    2.10
   1  -9  -4   33.30    2.10
   1   9  -4   29.00    1.20
   0  -9   4    7.20    1.20
   0  -9  -4    7.80    1.30
   0   9  -4    4.90    0.50
   1  -9   4   18.90    1.90
  -1  -9  -4   17.40    1.60
  -1   9  -4   16.70    1.70
  -1   9  -4   17.40    0.90
   2  -9   4  100.49    4.30
  -2  -9  -4   93.39    4.00
  -2   9  -4   90.79    3.30
   3  -9   4   25.10    2.10
  -3  -9  -4   25.80    1.90
  -3   9  -4   26.20    1.30
  -3   9  -4   25.60    1.40
   4  -9   4   24.60    1.20
  -4  -9  -4   27.30    1.80
   4  -9   4   24.00    2.00
  -4   9  -4   23.10    1.30
  -4   9  -4   22.80    1.30
   5  -9   4   13.10    1.70
   5  -9   4   13.60    1.00
  -5   9  -4   11.00    1.00
  -5   9  -4   13.10    1.10
   6  -9   4   17.50    1.20
   6  -9   4   14.00    1.70
  -6   9  -4   16.30    1.20
  -6   9  -4   14.90    1.30
   7  -9   4    6.70    1.30
   7  -9   4    4.40    0.80
  -7   9  -4    4.50    0.80
  -7   9  -4    4.40    0.80
   8  -9   4   90.29    3.40
   8  -9   4   89.79    4.10
   8   9   4   80.79    3.30
  -8   9  -4   88.89    3.60
  -8   9  -4   89.19    3.40
   9  -9   4   16.10    1.30
   9  -9   4   19.20    1.90
  -9   9  -4   18.10    1.40
   9   9   4   17.80    1.30
  -9   9  -4   16.60    1.50
  10  -9   4    8.50    1.40
  10  -9   4    8.70    1.10
  10   9   4   11.10    1.20
 -10   9  -4   10.40    1.20
 -10   9  -4    9.10    1.20
  11  -9   4   29.10    1.80
  11  -9   4   31.40    2.20
 -11   9  -4   27.60    1.90
  11   9   4   29.70    1.70
 -11   9  -4   28.30    1.70
  12  -9   4    1.30    0.80
  12  -9   4    1.00    0.60
 -12   9  -4    1.80    0.70
  13  -9   4   85.69    3.30
  13  -9   4   79.09    4.20
 -13   9  -4   88.69    3.30
  13   9   4   82.09    3.30
  14  -9   4   11.20    1.00
  14   9   4   13.10    1.10
 -14   9  -4   10.90    1.00
  15  -9   4    5.10    0.70
  15   9   4    8.00    0.90
 -15   9  -4    5.70    0.70
  16  -9   4   23.10    1.10
  16   9   4   22.20    1.20
 -16   9  -4   20.70    1.20
  17  10  -4    9.80    0.80
 -17  10   4    6.50    0.70
  16 -10  -4   12.40    1.10
  16  10  -4   12.90    0.90
 -16  10   4   12.10    1.00
  15 -10  -4    0.00    0.60
  15 -10  -4    0.00    0.30
  15  10  -4    0.50    0.40
 -15  10   4    0.70    0.50
  14 -10  -4   11.80    0.80
  14 -10  -4   10.40    1.30
 -14  10   4   11.80    1.10
  14  10  -4   13.10    1.10
  13 -10  -4    0.10    0.80
  13 -10  -4   -0.40    0.30
 -13  10   4    0.40    0.50
  13  10  -4    0.10    0.40
  12 -10  -4   11.60    1.60
  12 -10  -4   10.90    0.90
 -12  10   4   11.00    1.10
  12  10  -4   12.50    1.20
 -11 -10   4    7.20    1.20
  11 -10  -4    7.00    1.30
  11 -10  -4    7.70    0.70
  11  10  -4    8.00    0.90
 -11  10   4    7.00    0.90
  10 -10  -4  124.29    5.40
  10  10  -4  126.39    4.50
 -10  10   4  130.29    4.60
   9 -10  -4   31.50    2.50
  -9 -10   4   34.80    2.40
  -9  10   4   29.80    1.70
  -9  10   4   30.30    1.80
   9  10  -4   31.80    1.60
  -8 -10   4   16.80    1.80
   8 -10  -4   23.10    2.30
  -8  10   4   18.70    1.30
   8  10  -4   17.50    1.20
  -8  10   4   18.40    1.30
  -7 -10   4   -0.70    0.70
   7 -10  -4    0.70    0.90
  -7  10   4    0.30    0.60
  -7  10   4    0.90    0.60
   6 -10  -4   45.80    2.80
  -6 -10   4   45.20    2.80
  -6  10   4   45.60    2.00
  -6  10   4   42.10    1.90
   5 -10  -4   90.19    4.10
  -5 -10   4   91.69    4.20
  -5  10   4   80.19    3.00
  -5  10   4   86.79    3.20
   4 -10  -4  123.49    5.10
  -4 -10   4  129.99    5.30
  -4  10   4  117.29    4.20
   3 -10  -4   -0.30    0.90
  -3 -10   4   -0.80    0.80
  -2 -10   4   -0.30    1.10
   1 -10  -4   53.29    3.50
  -1 -10   4   52.79    4.30
   0 -10   4   -1.30    0.80
   0 -10  -4    0.20    0.80
   1 -10   4   67.29    3.40
  -1 -10  -4   67.59    3.30
  -1  10  -4   59.79    2.40
  -1  10  -4   56.49    2.30
   2 -10   4    0.10    0.90
  -2 -10  -4    0.70    0.80
  -2  10  -4    1.70    0.40
  -2  10  -4    0.70    0.50
   3 -10   4   34.50    2.40
  -3  10  -4   30.60    1.60
   4 -10   4   67.09    3.40
  -4 -10  -4   66.09    4.40
  -4  10  -4   61.59    2.60
   5 -10   4    7.30    1.40
   6 -10   4   77.39    3.80
  -6  10  -4   78.69    3.10
  -6  10  -4   79.39    3.10
   7 -10   4    6.70    0.70
   7 -10   4    6.60    1.30
  -7  10  -4    6.50    0.90
  -7  10  -4    7.60    0.90
   8 -10   4   44.80    2.70
   8 -10   4   47.40    2.00
  -8  10  -4   43.50    2.30
  -8  10  -4   49.50    2.20
   9 -10   4    2.30    0.70
   9  10   4    2.20    0.70
  -9  10  -4    1.50    0.70
  -9  10  -4    1.20    0.70
  10 -10   4   84.49    3.10
  10 -10   4   84.39    3.80
 -10  10  -4   87.39    3.40
  11 -10   4   19.30    1.80
  11 -10   4   18.50    1.20
 -11  10  -4   16.60    1.50
  11  10   4   18.60    1.30
  12 -10   4    5.90    0.70
 -12  10  -4    6.00    0.80
  12  10   4    8.50    0.90
  13 -10   4   23.50    1.50
  13 -10   4   24.30    1.30
 -13  10  -4   25.10    1.40
  13  10   4   24.80    1.40
  14 -10   4   83.29    2.90
  14  10   4   84.59    3.10
 -14  10  -4   88.89    3.20
  15  10   4    2.00    0.50
 -15  10  -4    2.40    0.50
  15 -11  -4    7.00    0.90
  15  11  -4    9.20    0.70
 -15  11   4    8.10    0.80
  14 -11  -4    1.50    0.70
  14  11  -4    1.20    0.40
 -14  11   4    1.30    0.50
  13 -11  -4   30.60    2.00
 -13  11   4   34.70    1.70
  12 -11  -4    3.70    1.00
 -12  11   4    4.50    0.80
  12  11  -4    5.90    0.80
  11 -11  -4    0.60    0.80
 -11 -11   4   -0.50    0.50
 -11  11   4    1.10    0.60
  11  11  -4    2.40    0.60
 -10 -11   4    0.40    0.70
  10 -11  -4   -0.10    0.90
 -10  11   4    0.20    0.50
  10  11  -4    0.20    0.50
   9 -11  -4   22.90    2.20
  -9 -11   4   20.70    1.80
  -9  11   4   21.20    1.40
  -8 -11   4   -0.70    1.20
   8 -11  -4    0.10    1.40
  -8  11   4   -0.20    0.40
   7 -11  -4    8.80    1.50
  -7 -11   4    9.40    1.50
  -7  11   4    9.50    1.00
  -6 -11   4  163.58    6.30
   6 -11  -4  158.28    6.30
  -6  11   4  155.28    5.30
  -5 -11   4  103.09    4.70
   5 -11  -4  111.59    4.80
  -5  11   4  100.69    3.70
  -4 -11   4  192.88    7.10
   4 -11  -4  182.68    7.00
  -4  11   4  177.78    6.00
   3 -11  -4   83.39    4.00
  -3 -11   4   83.59    4.10
   2 -11  -4  150.08    5.90
  -2 -11   4  140.99    5.90
   1 -11  -4   20.90    2.10
  -1 -11   4   14.90    1.80
   0 -11  -4  488.05   16.00
   0 -11   4  497.05   16.20
   1 -11   4  146.59    6.00
  -1 -11  -4  144.39    5.70
   2 -11   4    0.80    1.00
  -2 -11  -4    0.40    0.80
  -2  11  -4   -0.30    0.50
   3 -11   4    3.30    1.10
  -3 -11  -4    4.10    1.10
  -3  11  -4    4.80    0.70
  -4 -11  -4   68.09    3.20
   4 -11   4   73.19    3.70
  -4  11  -4   70.99    2.80
   5 -11   4   23.30    2.10
  -5  11  -4   23.60    1.40
   6 -11   4   26.70    2.10
  -6  11  -4   26.90    1.60
   7 -11   4    9.00    1.40
  -7  11  -4    9.60    1.00
   8 -11   4   87.69    4.00
  -8  11  -4   92.99    3.50
   9 -11   4   25.40    2.00
  -9  11  -4   29.40    2.30
  10 -11   4    7.50    1.20
  10  11   4   10.10    1.00
 -10  11  -4    9.90    1.00
  11 -11   4  114.69    5.60
 -11  11  -4  121.19    4.20
  12 -11   4    1.00    0.60
  12  11   4    2.60    0.60
 -12  11  -4    1.90    0.60
  13  11   4   -0.30    0.40
 -14  11  -4    1.10    0.40
  14 -12  -4    0.70    0.70
 -14  12   4    0.50    0.40
  13 -12  -4    4.30    0.80
  13  12  -4    6.10    0.70
 -13  12   4    6.70    0.80
  12 -12  -4    1.70    0.80
  12  12  -4    1.70    0.50
 -12  12   4    1.70    0.50
  11 -12  -4    5.30    1.10
 -11  12   4    4.90    0.70
  11  12  -4    5.30    0.70
  10 -12  -4    0.40    0.70
 -10 -12   4   -0.30    0.50
  10  12  -4    0.50    0.50
 -10  12   4    0.30    0.50
   9 -12  -4   30.00    2.20
  -9 -12   4   33.00    2.10
  -9  12   4   31.30    1.60
  -8 -12   4   -0.50    0.70
   8 -12  -4    0.60    1.00
  -8  12   4    0.00    0.40
  -7 -12   4   10.70    1.40
   7 -12  -4    5.30    1.10
   6 -12  -4    2.80    1.00
  -6 -12   4    4.70    1.10
  -6  12   4    4.50    0.80
   5 -12  -4   42.70    2.70
  -5 -12   4   40.00    2.60
  -5  12   4   39.60    1.80
  -4 -12   4   19.40    2.60
   4 -12  -4   16.90    2.50
  -4  12   4   25.20    1.30
   3 -12  -4   -0.60    1.20
  -3 -12   4    0.40    1.40
   2 -12  -4    1.60    1.00
  -2 -12   4    2.20    1.10
  -1 -12   4   10.90    1.60
   1 -12  -4   12.50    1.50
   0 -12   4   37.50    2.70
   0 -12  -4   41.40    2.80
   1 -12   4    2.10    1.00
  -1  12  -4    1.50    0.60
  -2 -12  -4    6.90    1.50
   2 -12   4   10.80    1.80
  -2  12  -4    9.80    1.00
   3 -12   4   99.29    5.70
  -3 -12  -4   85.79    3.80
  -3  12  -4   89.19    3.40
   4 -12   4    4.50    1.20
  -4  12  -4    6.20    0.80
   5 -12   4   31.40    2.30
  -5  12  -4   30.30    1.70
   6 -12   4   -0.40    0.70
   7 -12   4   58.19    3.00
  -7  12  -4   54.69    2.40
   8 -12   4   25.30    2.00
  -8  12  -4   25.10    1.50
   9 -12   4    0.30    0.70
  -9  12  -4    0.20    0.50
  10 -12   4    7.40    1.10
 -10  12  -4    6.10    0.80
  11 -12   4    0.40    0.60
 -11  12  -4    0.60    0.50
  12 -12   4    0.80    0.70
 -12  12  -4    1.60    0.50
  12 -13  -4    4.40    0.80
 -12  13   4    4.30    0.60
  11 -13  -4   18.80    1.50
 -11  13   4   20.30    1.20
  10 -13  -4   15.70    1.50
 -10  13   4   16.80    1.10
   9 -13  -4    0.00    0.80
  -9 -13   4    1.50    0.60
  -9  13   4    0.80    0.60
  -8 -13   4   10.50    1.20
   8 -13  -4   11.00    1.40
  -8  13   4   11.50    0.90
  -7 -13   4   88.99    3.80
   7 -13  -4   92.39    4.00
  -7  13   4   90.19    3.30
  -6 -13   4    4.50    1.00
   6 -13  -4    3.10    1.10
  -6  13   4    4.40    0.70
   5 -13  -4   45.90    2.70
  -5 -13   4   42.70    2.60
  -5  13   4   43.60    1.90
  -4 -13   4   34.40    2.30
   4 -13  -4   28.90    2.20
  -3 -13   4    4.40    1.10
   3 -13  -4    2.10    0.90
  -2 -13   4    0.90    0.90
   2 -13  -4    0.60    0.80
  -1 -13   4    0.70    0.80
   1 -13  -4    0.20    0.80
   0 -13  -4    0.40    0.80
   0 -13   4    0.40    0.80
   1 -13   4   54.49    3.00
  -1 -13  -4   53.39    2.80
  -1  13  -4   50.19    2.10
   2 -13   4   10.30    1.40
  -2 -13  -4   13.60    1.50
  -2  13  -4   12.60    1.00
  -3 -13  -4   18.10    1.40
   3 -13   4   10.90    1.50
  -3  13  -4   14.80    1.10
   4 -13   4    1.40    0.90
  -4 -13  -4    0.20    0.40
  -4  13  -4    1.20    0.50
   5 -13   4    3.50    0.90
  -5  13  -4    4.50    0.70
   6 -13   4    1.40    0.80
  -6  13  -4    1.50    0.50
   7 -13   4   21.90    1.70
  -7  13  -4   21.30    1.30
   8 -13   4   -0.20    0.60
  -8  13  -4    0.40    0.40
   9 -13   4    2.40    0.70
  -9  13  -4    3.10    0.60
 -10  13  -4    1.10    0.50
   9 -14  -4   10.30    1.10
  -9  14   4    8.60    0.80
   8 -14  -4   20.70    1.60
  -8 -14   4   22.00    1.30
  -7 -14   4  107.39    3.90
   7 -14  -4  106.49    4.10
  -7  14   4  102.39    3.60
   6 -14  -4   12.70    1.40
  -6 -14   4   13.80    1.30
  -6  14   4   12.60    0.90
  -5 -14   4   15.50    1.40
   5 -14  -4   13.30    1.50
  -4 -14   4    0.80    0.70
  -3 -14   4    6.00    1.10
  -2 -14   4    6.00    1.00
  -1 -14   4    2.60    0.90
   1 -14  -4    2.40    1.30
   0 -14  -4    4.30    0.90
   0 -14   4    3.10    0.90
  -1 -14  -4   30.00    1.90
   1 -14   4   28.00    2.00
   2 -14   4   13.30    1.50
  -2 -14  -4   12.20    1.20
  -2  14  -4   10.60    0.90
   3 -14   4   36.20    2.30
  -3  14  -4   31.80    1.50
   4 -14   4    7.80    1.50
  -4  14  -4   10.90    0.80
   5 -14   4   27.40    1.90
  -5  14  -4   27.00    1.30
   6 -14   4    3.50    0.80
  -6  14  -4    3.90    0.60
   7 -14   4    1.30    0.70
  -7  14  -4    1.20    0.40
   8 -14   4    0.00    0.70
  -5 -15   4    0.60    0.50
   5 -15  -4    0.00    0.50
   4 -15  -4    2.20    0.70
  -4 -15   4    3.20    0.70
   3 -15  -4    7.40    1.00
  -3 -15   4    6.50    0.90
   2 -15  -4    3.20    0.80
  -2 -15   4    3.70    0.80
  -1 -15   4    0.50    0.60
   1 -15  -4    0.20    0.70
   0 -15  -4    4.50    0.70
   0 -15   4    3.60    0.80
   1 -15   4   -0.10    0.60
   2 -15   4    0.10    0.50
   3 -15   4   14.70    1.20
   4 -15   4    7.70    0.90
  22   0  -5    0.00    0.40
  21   0  -5   12.20    1.10
  20   0  -5   -0.30    0.60
  19   0  -5    1.50    0.80
  18   0  -5    0.40    0.50
 -18   0   5   -5.00    5.20
  18   0  -5   -0.40    0.60
  18   0  -5   -0.70    0.70
 -18   0   5   -1.10    1.20
 -17   0   5   94.79    4.20
  17   0  -5  103.99    4.20
 -17   0   5  101.99    8.10
 -17   0   5  101.99    4.70
  17   0  -5  102.09    4.30
  17   0  -5   98.59    3.70
 -16   0   5    0.20    1.40
 -16   0   5   -0.20    3.40
  16   0  -5   -1.00    0.70
 -16   0   5   -0.30    0.70
  16   0  -5    0.10    0.60
  16   0  -5    0.00    0.70
 -15   0   5  150.78    5.50
  15   0  -5  151.48    5.60
  15   0  -5  148.09    5.10
 -15   0   5  142.19    7.80
 -15   0   5  137.49    5.80
 -14   0   5    0.30    2.60
  14   0  -5   -0.10    0.50
  14   0  -5    0.50    0.70
  14   0  -5    0.00    0.70
 -14   0   5   -0.10    1.00
 -14   0   5    0.10    0.60
  13   0  -5   72.29    3.00
 -13   0   5   58.19    4.80
  13   0  -5   65.89    3.00
 -13   0   5   69.09    2.90
  13   0  -5   64.29    2.70
 -13   0   5   65.69    3.20
 -12   0   5   -0.10    0.50
  12   0  -5   -0.70    0.70
 -12   0   5    0.60    0.60
 -12   0   5    0.10    0.60
  12   0  -5   -0.10    0.60
 -12   0   5    1.00    2.00
 -11   0   5   64.19    2.70
  11   0  -5   67.39    2.80
  11   0  -5   66.79    2.60
 -11   0   5   75.39    3.10
 -11   0   5   66.69    4.20
 -10   0   5    0.10    0.40
 -10   0   5    0.10    0.60
  10   0  -5   -0.10    0.40
 -10   0   5   -2.10    1.40
 -10   0   5    0.30    0.50
  10   0  -5    0.20    0.50
  -9   0   5   22.50    1.30
  -9   0   5   21.70    1.50
  -9   0   5   23.80    2.40
   9   0  -5   22.20    1.30
   8   0  -5   -0.90    0.40
  -8   0   5    1.10    1.20
  -8   0   5    0.10    0.40
  -8   0   5   -0.10    0.50
  -7   0   5   42.40    1.70
  -7   0   5   41.30    2.50
   7   0  -5   39.70    1.70
  -7   0   5   37.10    1.80
  -6   0   5    1.00    1.00
  -6   0   5    0.00    0.30
   6   0  -5   -0.30    0.30
  -6   0   5    0.30    0.40
  -5   0   5    2.90    0.90
  -5   0   5    1.20    0.40
   5   0  -5    1.80    0.40
  -5   0   5    1.10    0.40
   4   0  -5   -0.20    0.30
  -4   0   5   -0.10    0.30
  -4   0   5    0.10    0.30
  -4   0   5    0.10    0.70
  -3   0   5  789.42   23.90
   2   0  -5    0.30    0.30
  -2   0   5   -0.70    0.70
  -2   0   5    0.10    0.30
  -2   0   5    0.30    0.40
   1   0  -5  152.08    4.60
  -1   0   5  142.99    4.70
  -1   0   5  148.39    4.60
  -1   0   5  148.09    5.00
   0   0   5    0.00    0.30
   0   0  -5    0.20    0.30
   0   0   5    0.40    0.30
   0   0   5   -0.40    0.70
   1   0   5   23.10    1.00
  -1   0  -5   22.60    1.00
   1   0   5   24.60    1.60
  -2   0  -5    0.30    0.30
   2   0   5    0.20    0.40
   2   0   5    0.00    0.30
   2   0   5   -0.60    0.80
  -3   0  -5 1136.39   34.30
  -4   0  -5    0.00    1.00
  -4   0  -5    0.10    0.50
  -4   0  -5    0.00    0.30
   4   0   5    0.20    0.30
  -5   0  -5 1078.79   33.00
  -6   0  -5    0.00    0.50
   6   0   5    0.50    0.40
  -6   0  -5    0.50    1.30
  -6   0  -5    1.00    0.60
  -7   0  -5  897.11   27.40
   7   0   5  903.81   27.10
  -7   0  -5  907.91   28.20
  -8   0  -5    0.40    0.60
   8   0   5    0.10    0.40
   8   0   5    0.10    0.50
  -8   0  -5    0.30    0.50
  -8   0  -5    0.80    1.60
   9   0   5  139.39    4.70
  -9   0  -5  127.79    4.60
  -9   0  -5  128.79    6.00
  -9   0  -5  131.89    5.20
   9   0   5  133.29    4.60
 -10   0  -5    0.80    0.60
 -10   0  -5   -0.30    0.60
 -10   0  -5    0.20    2.00
  10   0   5    0.70    0.50
 -11   0  -5  466.05   16.60
 -11   0  -5  464.25   15.30
  11   0   5  458.25   14.90
  11   0   5  485.45   14.80
 -11   0  -5  477.55   14.70
  11   0   5  470.45   14.60
  12   0   5    0.00    0.60
  12   0   5   -0.30    0.70
 -12   0  -5    3.90    2.60
 -12   0  -5    0.00    0.60
  12   0   5   -0.20    0.50
 -13   0  -5   58.49    5.50
  13   0   5   61.29    2.60
 -13   0  -5   57.89    2.70
  13   0   5   57.19    2.90
  13   0   5   58.59    2.90
 -13   0  -5   57.69    3.20
  14   0   5   -0.80    1.00
 -14   0  -5    0.30    0.80
  14   0   5    0.40    0.80
 -14   0  -5    0.70    0.70
  14   0   5    0.30    0.70
 -14   0  -5    0.30    3.20
 -15   0  -5  168.58    7.10
  15   0   5  175.88    6.60
  15   0   5  190.58    6.20
 -16   0  -5    0.70    0.80
  16   0   5    0.30    0.70
 -16   0  -5   -1.70    4.20
  16   0   5    0.00    0.70
  16   0   5   -0.60    0.50
  17   0   5   65.99    3.10
 -17   0  -5   52.89    9.50
  18   0   5    0.30    1.00
  19   0   5   57.79    2.60
  20   0   5    0.20    0.50
  22  -1  -5    0.80    0.50
  21  -1  -5    0.50    0.50
  21   1  -5    0.70    0.60
  20  -1  -5    6.40    1.40
  20   1  -5    5.20    0.90
  19  -1  -5   27.00    1.80
  19   1  -5   23.90    1.80
  19   1  -5   23.30    1.40
  18  -1  -5    3.20    1.40
  18  -1  -5    2.20    0.90
 -18  -1   5    0.90    4.00
 -18  -1   5    2.10    1.20
  18   1  -5    1.40    0.70
  18   1  -5    3.00    0.70
  18   1  -5    2.00    0.90
 -17  -1   5   49.00    3.00
  17  -1  -5   54.09    2.90
  17  -1  -5   53.69    2.80
 -17  -1   5   54.29    5.20
  17   1  -5   51.59    2.70
  17   1  -5   52.99    2.40
 -17   1   5   51.89    2.80
 -17   1   5   50.79    6.80
  17   1  -5   51.59    2.80
  16  -1  -5  151.68    5.30
  16  -1  -5  153.48    5.80
 -16  -1   5  161.88    7.30
  16  -1  -5  155.78    5.80
  16   1  -5  146.09    5.70
  16   1  -5  152.18    5.40
  16   1  -5  156.28    5.90
 -16   1   5  155.48    5.80
 -16   1   5  159.48    8.10
  15  -1  -5   11.70    1.30
 -15  -1   5   12.20    1.30
  15  -1  -5   11.20    1.30
 -15  -1   5   10.00    1.30
  15  -1  -5   13.00    1.10
 -15  -1   5   11.90    2.80
 -15   1   5   13.20    1.40
  15   1  -5   14.70    1.90
  15   1  -5   13.20    1.50
 -15   1   5    6.80    4.00
  15   1  -5   11.30    1.10
 -15   1   5   10.30    1.50
 -14  -1   5    2.90    2.40
  14  -1  -5    3.40    0.60
  14  -1  -5    4.10    0.90
  14  -1  -5    3.40    0.90
 -14  -1   5    2.50    0.80
 -14  -1   5    2.60    0.70
  14   1  -5    4.00    0.90
 -14   1   5    1.30    0.40
  14   1  -5    3.00    0.70
 -14   1   5    2.80    3.00
 -14   1   5    2.30    0.80
  14   1  -5    4.30    1.00
 -14   1   5    2.10    1.00
  13  -1  -5    2.20    0.70
 -13  -1   5    2.40    0.70
 -13  -1   5    2.50    0.90
 -13  -1   5    2.60    2.10
  13  -1  -5    1.70    0.80
  13  -1  -5    2.80    0.60
  13   1  -5    3.20    0.80
  13   1  -5    3.60    0.70
  13   1  -5    4.90    1.20
 -13   1   5    3.50    0.60
 -13   1   5    3.20    0.80
 -13   1   5    0.70    3.00
 -13   1   5    6.30    1.20
  12  -1  -5   53.49    2.20
  12  -1  -5   49.90    2.50
 -12  -1   5   55.29    2.70
 -12  -1   5   51.89    3.90
 -12  -1   5   56.09    2.40
 -12   1   5   53.69    2.50
  12   1  -5   58.29    2.50
 -12   1   5   50.09    4.60
 -12   1   5   53.89    2.20
 -12   1   5   56.89    2.90
  11  -1  -5   42.60    2.00
  11  -1  -5   39.30    1.80
 -11  -1   5   42.90    3.10
 -11  -1   5   44.20    2.00
 -11  -1   5   40.70    2.20
  11   1  -5   43.30    2.00
 -11   1   5   44.70    2.00
 -11   1   5   38.80    3.90
 -11   1   5   41.40    2.30
 -11   1   5   40.90    1.80
 -10  -1   5  730.73   23.00
 -10  -1   5  743.63   22.40
 -10  -1   5  725.33   21.90
  10  -1  -5  717.43   21.70
  10   1  -5  733.23   21.80
 -10   1   5  721.43   21.70
 -10   1   5  726.03   21.90
 -10   1   5  719.53   23.20
 -10   1   5  699.53   22.30
  -9  -1   5   64.29    3.40
   9  -1  -5   61.89    2.50
   9  -1  -5   61.89    2.30
  -9  -1   5   63.29    2.40
  -9  -1   5   61.49    2.60
  -9   1   5   63.99    3.70
  -9   1   5   62.49    2.30
  -9   1   5   61.69    2.70
  -9   1   5   61.79    2.50
   9   1  -5   63.09    2.50
   9   1  -5   61.29    2.40
  -8  -1   5  312.77    9.60
  -8  -1   5  308.57   10.20
   8  -1  -5  295.67    9.40
  -8  -1   5  301.67    9.60
  -8   1   5  309.57    9.40
   8   1  -5  302.97    9.40
  -8   1   5  292.47    9.70
  -8   1   5  299.37   10.40
  -7  -1   5    3.90    0.60
  -7  -1   5    2.10    1.00
  -7  -1   5    2.80    0.60
  -7   1   5    3.90    0.70
   7   1  -5    3.40    0.50
  -7   1   5    2.20    1.40
  -7   1   5    3.20    0.60
  -6  -1   5   20.90    1.00
   6  -1  -5   20.60    1.10
  -6  -1   5   21.70    1.70
  -6   1   5   19.60    1.20
  -6   1   5   21.70    1.90
   6   1  -5   21.10    1.10
  -6   1   5   20.70    1.10
   5  -1  -5   76.39    2.70
  -5  -1   5   80.49    2.80
  -5  -1   5   77.29    2.70
  -5  -1   5   81.19    3.30
  -5   1   5   75.99    3.40
  -5   1   5   78.69    2.70
   5   1  -5   79.79    2.70
  -4  -1   5  191.68    6.60
  -4  -1   5  179.98    5.70
   4  -1  -5  191.08    5.80
  -4  -1   5  183.98    5.90
  -4   1   5  183.98    5.80
   4   1  -5  187.48    5.80
  -4   1   5  184.28    5.90
  -4   1   5  184.88    6.40
  -3  -1   5   61.79    2.20
  -3  -1   5   59.49    2.00
  -3  -1   5   60.39    2.50
   3  -1  -5   60.29    2.00
   3   1  -5   58.29    2.00
  -3   1   5   60.69    2.00
  -3   1   5   56.09    2.90
  -2  -1   5 1243.48   36.80
  -2   1   5 1224.98   36.80
  -1  -1   5 2239.18   65.19
  -1   1   5 2170.38   65.19
   0  -1   5  373.96   11.40
   0  -1   5  385.86   11.80
   0   1   5  368.06   11.80
   1  -1   5 1492.15   43.30
   1   1   5 1407.06   43.20
   2  -1   5  892.71   26.90
   2  -1   5  888.21   26.50
   2   1   5  884.61   26.90
  -3  -1  -5  160.78    5.20
  -3  -1  -5  158.98    4.90
   3  -1   5  158.98    5.00
  -3  -1  -5  160.18    5.60
   3   1   5  156.48    5.00
  -3   1  -5  151.08    5.20
  -3   1  -5  162.18    5.80
  -3   1  -5  153.78    5.00
  -4  -1  -5   75.09    2.80
  -4  -1  -5   72.79    3.30
  -4  -1  -5   74.49    2.60
   4  -1   5   73.09    2.60
   4   1   5   76.09    2.60
  -4   1  -5   77.99    3.60
  -4   1  -5   78.59    2.60
  -4   1  -5   73.49    2.90
  -5  -1  -5   16.40    1.20
  -5  -1  -5   15.20    0.90
  -5  -1  -5   13.10    1.60
  -5   1  -5   13.00    1.20
  -5   1  -5   15.20    1.90
   5   1   5   15.30    1.00
  -5   1  -5   15.00    1.10
  -6  -1  -5  105.09    4.50
  -6  -1  -5   97.89    3.50
  -6  -1  -5  105.69    3.80
   6  -1   5  101.59    3.60
   6   1   5  109.09    3.60
  -6   1  -5  102.49    3.50
  -6   1  -5   97.59    4.90
  -7  -1  -5 1284.27   38.10
   7  -1   5 1266.47   36.90
  -7   1  -5 1206.18   36.80
  -7   1  -5 1240.18   37.40
  -7   1  -5 1274.87   38.30
   7   1   5 1180.78   37.10
  -8  -1  -5  116.39    4.90
  -8  -1  -5  104.89    3.70
   8  -1   5  101.39    3.60
  -8  -1  -5  100.19    4.90
   8  -1   5  104.19    3.80
   8   1   5  100.59    3.70
  -8   1  -5  105.49    3.60
  -8   1  -5  108.39    5.20
   8   1   5  103.39    3.70
  -8   1  -5  103.79    4.20
  -8   1  -5  102.19    3.70
  -9  -1  -5   14.00    1.10
  -9  -1  -5   13.00    2.20
  -9  -1  -5   15.80    1.50
   9  -1   5   16.10    1.20
   9  -1   5   16.80    1.10
   9   1   5   14.80    1.10
  -9   1  -5   19.50    4.00
   9   1   5   15.40    1.20
  -9   1  -5   19.60    1.60
  -9   1  -5   14.80    1.20
  -9   1  -5   14.90    0.90
  10  -1   5  476.75   15.40
  10  -1   5  443.36   13.60
 -10  -1  -5  424.16   13.30
 -10  -1  -5  412.36   14.80
 -10  -1  -5  421.46   13.90
  10  -1   5  423.06   13.30
 -10   1  -5  433.76   13.40
 -10   1  -5  412.36   14.00
  10   1   5  483.35   14.50
 -10   1  -5  410.36   13.10
 -10   1  -5  407.16   15.20
  11  -1   5   49.30    2.50
 -11  -1  -5   48.10    2.20
 -11  -1  -5   48.20    4.10
 -11  -1  -5   46.90    2.70
  11  -1   5   49.70    2.20
  11  -1   5   46.60    2.40
  11   1   5   50.99    2.40
  11   1   5   51.39    2.30
 -11   1  -5   45.70    2.80
 -11   1  -5   46.70    2.30
 -11   1  -5   41.00    4.80
 -11   1  -5   50.79    2.00
  12  -1   5   31.20    2.10
 -12  -1  -5   34.90    2.30
 -12  -1  -5   34.60    1.90
  12  -1   5   35.00    1.80
  12  -1   5   33.40    2.00
  12   1   5   31.70    2.00
  12   1   5   35.50    1.90
 -12   1  -5   30.60    2.40
  12   1   5   32.90    2.10
 -12   1  -5   27.40    3.80
 -12   1  -5   32.60    2.00
 -13  -1  -5    3.40    1.10
  13  -1   5    2.00    0.80
 -13  -1  -5    6.40    2.70
  13  -1   5    4.00    0.80
  13  -1   5    3.70    1.20
 -13   1  -5    1.60    1.00
  13   1   5    3.70    1.00
 -13   1  -5    3.60    0.90
  13   1   5    2.40    0.80
 -13   1  -5    5.90    3.80
  13   1   5    3.10    0.80
 -14  -1  -5   20.10    3.40
 -14  -1  -5   15.70    1.80
  14  -1   5   15.70    1.50
  14  -1   5   25.70    2.10
 -14   1  -5   27.50    2.70
  14   1   5   22.40    1.90
  14   1   5   21.90    2.00
  14   1   5   18.40    1.60
 -14   1  -5   22.70    5.00
 -15  -1  -5   -5.30    4.90
 -15  -1  -5    0.40    0.90
  15  -1   5    0.10    0.50
  15  -1   5    1.00    0.80
  15  -1   5    0.50    0.80
 -15   1  -5    1.40    1.10
  15   1   5   -1.20    0.70
  15   1   5   -0.10    0.60
 -15   1  -5    0.00    0.70
  15   1   5    0.30    0.70
 -16  -1  -5   14.40    3.80
 -16  -1  -5    5.50    1.20
  16  -1   5    5.50    1.20
  16  -1   5    8.00    1.20
  16   1   5    5.90    1.10
 -16   1  -5    4.30    1.20
 -16   1  -5    4.60    5.50
  16   1   5    8.70    1.20
 -16   1  -5    8.00    1.90
  16   1   5    7.50    1.00
 -17  -1  -5    2.80    4.10
  17  -1   5    5.90    1.10
  17   1   5    5.00    1.00
  17   1   5    5.80    1.10
  18  -1   5   31.60    2.00
  18   1   5   33.90    2.00
  18   1   5   33.00    1.60
  19  -1   5    3.70    0.80
  19   1   5    3.70    0.80
  20  -1   5    9.80    0.90
  22  -2  -5   49.40    2.10
  21  -2  -5    3.00    0.70
  20  -2  -5   57.29    2.90
  19   2  -5   41.00    2.60
  19   2  -5   34.70    1.80
 -18  -2   5    3.80    3.50
  18  -2  -5    3.50    0.90
 -18  -2   5    3.40    1.40
  18   2  -5    3.00    0.80
  18   2  -5    4.30    0.80
  18   2  -5    2.80    1.50
 -17  -2   5    1.30    0.90
 -17  -2   5   -3.10    3.00
  17  -2  -5    1.50    0.80
  17  -2  -5    1.20    0.80
  17   2  -5    1.00    0.60
  17   2  -5    1.00    0.80
 -17   2   5    0.40    0.80
  17   2  -5    1.40    0.90
 -16  -2   5  143.79    7.60
  16  -2  -5  140.49    5.60
 -16  -2   5  145.59    5.80
  16  -2  -5  149.09    5.60
 -16   2   5  147.99    5.60
 -16   2   5  156.68   15.50
  16   2  -5  148.39    5.60
  16   2  -5  137.99    5.50
  16   2  -5  147.39    5.20
  15  -2  -5    1.00    0.70
 -15  -2   5   -1.30    2.30
 -15  -2   5    0.00    0.70
  15  -2  -5    0.70    0.70
  15   2  -5    0.70    0.80
 -15   2   5    1.10    0.50
  15   2  -5    0.10    0.80
 -15   2   5    5.80    5.40
 -15   2   5    1.50    0.80
  15   2  -5    0.30    0.60
 -14  -2   5   12.80    2.50
  14  -2  -5   14.40    1.40
  14  -2  -5   11.50    1.00
 -14  -2   5   11.40    1.40
  14  -2  -5   17.80    1.60
 -14   2   5   15.90    1.20
 -14   2   5   13.90    4.30
  14   2  -5   16.20    1.60
 -14   2   5   15.20    1.50
  14   2  -5   18.30    1.70
  13  -2  -5   77.99    3.40
  13  -2  -5   83.19    3.50
  13  -2  -5   87.49    3.80
  13  -2  -5   83.39    3.00
 -13  -2   5   83.89    4.80
  13   2  -5   72.29    3.50
 -13   2   5   81.89    3.40
  13   2  -5   87.09    3.50
 -13   2   5   87.59    6.70
 -13   2   5   83.89    3.10
 -13   2   5   74.69    3.90
 -12  -2   5    1.10    0.60
  12  -2  -5    0.60    0.40
  12  -2  -5    0.80    0.70
 -12  -2   5    0.00    0.60
  12  -2  -5    0.10    0.70
 -12  -2   5    0.90    1.60
  12  -2  -5    1.00    1.00
 -12   2   5    0.20    0.60
 -12   2   5    2.80    2.90
  12   2  -5    0.60    0.50
  12   2  -5    0.60    0.50
 -12   2   5    0.70    0.80
 -11  -2   5   79.59    3.10
 -11  -2   5   79.19    4.20
  11  -2  -5   80.79    3.20
  11  -2  -5   77.09    2.90
 -11  -2   5   79.19    3.30
  11  -2  -5   79.69    3.40
 -11   2   5   82.29    5.50
  11   2  -5   86.59    3.20
 -11   2   5   79.49    3.00
 -11   2   5   75.69    3.50
  11   2  -5   82.99    3.10
 -11   2   5   83.79    3.20
 -10  -2   5  105.69    4.00
  10  -2  -5  111.29    3.90
 -10  -2   5  109.09    3.80
  10  -2  -5  108.59    3.60
 -10  -2   5  104.39    4.80
 -10   2   5  106.19    3.90
  10   2  -5  111.99    3.90
 -10   2   5  103.79    5.50
 -10   2   5  106.69    3.70
 -10   2   5  105.79    4.20
  10   2  -5  105.99    3.80
  -9  -2   5  230.08    8.20
  -9  -2   5  231.38    7.60
   9  -2  -5  234.08    7.40
  -9   2   5  230.58    7.30
   9   2  -5  236.88    7.40
  -9   2   5  225.38    8.70
  -9   2   5  223.38    7.80
  -9   2   5  232.48    7.40
   9   2  -5  229.48    7.30
   8  -2  -5   49.70    2.10
  -8  -2   5   52.69    2.00
  -8  -2   5   53.19    2.20
  -8  -2   5   55.49    2.90
  -8   2   5   54.49    3.70
  -8   2   5   49.00    2.40
   8   2  -5   48.60    2.00
   8   2  -5   52.69    2.10
  -8   2   5   50.39    2.00
  -8   2   5   51.09    2.10
  -7  -2   5   52.79    2.10
   7  -2  -5   49.10    1.90
  -7  -2   5   46.80    2.60
  -7  -2   5   49.90    1.90
  -7   2   5   48.10    2.00
   7   2  -5   49.30    1.90
  -7   2   5   45.60    2.20
  -7   2   5   49.70    3.10
  -6  -2   5  762.82   22.50
  -6   2   5  713.13   22.20
  -6   2   5  724.03   22.80
   5  -2  -5    2.90    0.40
  -5  -2   5    3.60    0.50
  -5  -2   5    3.60    0.40
  -5  -2   5    4.00    0.90
   5   2  -5    2.80    0.40
  -5   2   5    2.70    0.50
  -5   2   5    4.20    1.60
  -4  -2   5   26.50    1.60
  -4  -2   5   26.50    1.30
   4  -2  -5   26.70    1.10
  -4  -2   5   27.70    1.10
   4   2  -5   27.20    1.10
  -4   2   5   27.00    2.10
  -4   2   5   28.60    1.20
  -3  -2   5   17.80    1.00
  -3  -2   5   18.50    1.30
   3  -2  -5   19.90    0.90
  -3  -2   5   19.90    0.90
  -3   2   5   19.20    0.90
   3   2  -5   18.90    0.90
  -2  -2   5    7.10    0.60
  -2  -2   5    6.60    0.50
  -2  -2   5    6.90    0.90
   2  -2  -5    6.80    0.60
   2   2  -5    7.10    0.50
  -2   2   5    6.20    0.50
  -1  -2   5  581.44   17.10
  -1  -2   5  561.64   17.70
   0  -2  -5  270.47    8.10
   0  -2   5  270.47    8.30
   0  -2   5  264.57    8.20
   0   2   5  272.47    8.10
   1  -2   5  609.64   17.90
   1  -2   5  583.64   18.60
  -2  -2  -5   70.09    2.30
   2  -2   5   64.89    2.40
  -2   2  -5   72.59    2.40
   2   2   5   68.69    2.30
  -3  -2  -5  485.85   14.30
  -3  -2  -5  472.75   14.70
  -3   2  -5  447.56   14.40
  -4  -2  -5  295.67    9.10
   4  -2   5  303.67    9.30
  -4  -2  -5  312.87    9.90
  -4  -2  -5  313.27    9.50
  -4   2  -5  297.47    9.70
  -4   2  -5  281.57    9.40
  -4   2  -5  298.27   10.30
   4   2   5  309.47    9.20
  -5  -2  -5    6.50    1.30
  -5  -2  -5    6.50    0.60
   5  -2   5    6.70    0.70
  -5  -2  -5    8.40    0.90
  -5   2  -5    7.80    0.80
   5   2   5    7.60    0.70
  -5   2  -5    6.60    1.80
  -5   2  -5    8.00    1.00
   6  -2   5  475.35   14.70
  -6  -2  -5  489.25   14.90
  -6  -2  -5  475.65   14.50
  -6  -2  -5  506.65   15.50
  -6   2  -5  484.45   14.70
   6   2   5  497.15   14.60
  -6   2  -5  462.05   14.50
  -6   2  -5  473.45   15.10
  -6   2  -5  473.65   16.60
  -7  -2  -5    9.00    1.40
   7  -2   5    8.10    0.80
   7  -2   5    8.70    0.80
  -7  -2  -5    8.70    1.00
  -7  -2  -5    8.30    0.70
  -7   2  -5    7.10    2.10
  -7   2  -5    8.30    0.80
   7   2   5    8.40    0.80
  -7   2  -5    6.90    0.80
  -8  -2  -5   49.40    2.00
  -8  -2  -5   44.60    3.10
  -8  -2  -5   49.80    2.40
   8  -2   5   49.10    2.10
   8  -2   5   50.19    2.20
[truncated: 1,204,971 more chars]
