# Supplementary material for: N‐Doped Nonalternant Molecular Bowl/Saddle Hybrids
Source: Angew Chem Int Ed Engl. 2025 Sep 30;64(48):e202516881. doi: 10.1002/anie.202516881 (PMC12643336; doi:10.1002/anie.202516881)
Supplement: Supplementary file 2 — Supporting Information [file ANIE-64-e202516881-s001.zip › 2@C60.cif]

data_cu_20241212_zh_hk_dcph_c60_0m
_audit_creation_date               2024-12-16
_audit_creation_method
;
Olex2 1.5
(compiled 2024.02.16 svn.r378c4104 for OlexSys, GUI svn.r6928)
;
_shelx_SHELXL_version_number       '2018/3'
_audit_contact_author_address      ?
_audit_contact_author_email        ?
_audit_contact_author_name         ''
_audit_contact_author_phone        ?
_publ_contact_author_id_orcid      ?
_publ_section_references
;
D. Kratzert, I. Krossing, (2018), J. Appl. Cryst. 51, 928-934.

Dolomanov, O.V., Bourhis, L.J., Gildea, R.J, Howard, J.A.K. & Puschmann, H.
 (2009), J. Appl. Cryst. 42, 339-341.

Kratzert, D., Holstein, J.J. & Krossing, I. (2015). J. Appl. Cryst. 48, 933-938.

Sheldrick, G.M. (2015). Acta Cryst. A71, 3-8.

Sheldrick, G.M. (2015). Acta Cryst. C71, 3-8.
;
_chemical_name_common              ?
_chemical_name_systematic          ?
_chemical_formula_moiety           '3(C60), C64 H42 N2, 3(C6 H5 Cl)'
_chemical_formula_sum              'C262 H57 Cl3 N2'
_chemical_formula_weight           3338.44
_chemical_melting_point            ?
loop_
  _atom_type_symbol
  _atom_type_description
  _atom_type_scat_dispersion_real
  _atom_type_scat_dispersion_imag
  _atom_type_scat_source
 'C' 'C' 0.0181 0.0091 'International Tables Vol C Tables 4.2.6.8 and 6.1.1.4'
 'H' 'H' 0.0000 0.0000 'International Tables Vol C Tables 4.2.6.8 and 6.1.1.4'
 'Cl' 'Cl' 0.3639 0.7018 'International Tables Vol C Tables 4.2.6.8 and 6.1.1.4'
 'N' 'N' 0.0311 0.0180 'International Tables Vol C Tables 4.2.6.8 and 6.1.1.4'

_shelx_space_group_comment
;
The symmetry employed for this shelxl refinement is uniquely defined
by the following loop, which should always be used as a source of
symmetry information in preference to the above space-group names.
They are only intended as comments.
;
_space_group_crystal_system        'monoclinic'
_space_group_IT_number             15
_space_group_name_H-M_alt          'C 1 2/c 1'
_space_group_name_Hall             '-C 2yc'
loop_
  _space_group_symop_operation_xyz
 'x, y, z'
 '-x, y, -z+1/2'
 'x+1/2, y+1/2, z'
 '-x+1/2, y+1/2, -z+1/2'
 '-x, -y, -z'
 'x, -y, z-1/2'
 '-x+1/2, -y+1/2, -z'
 'x+1/2, -y+1/2, z-1/2'

_cell_length_a                     36.998(2)
_cell_length_b                     20.8982(11)
_cell_length_c                     19.7775(10)
_cell_angle_alpha                  90
_cell_angle_beta                   106.048(4)
_cell_angle_gamma                  90
_cell_volume                       14696.0(14)
_cell_formula_units_Z              4
_cell_measurement_reflns_used      4865
_cell_measurement_temperature      193.00
_cell_measurement_theta_max        71.032
_cell_measurement_theta_min        2.453
_shelx_estimated_absorpt_T_max     0.883
_shelx_estimated_absorpt_T_min     0.854
_exptl_absorpt_coefficient_mu      1.161
_exptl_absorpt_correction_T_max    0.3241
_exptl_absorpt_correction_T_min    0.2176
_exptl_absorpt_correction_type     multi-scan
_exptl_absorpt_process_details
;
SADABS-2016/2 (Bruker,2016/2) was used for absorption correction.
wR2(int) was 0.1156 before and 0.0704 after correction.
The Ratio of minimum to maximum transmission is 0.6714.
The \l/2 correction factor is Not present.
;
_exptl_absorpt_special_details     ?
_exptl_crystal_colour              ?
_exptl_crystal_density_diffrn      1.509
_exptl_crystal_density_meas        ?
_exptl_crystal_density_method      ?
_exptl_crystal_description         block
_exptl_crystal_F_000               6776
_exptl_crystal_size_max            0.14
_exptl_crystal_size_mid            0.13
_exptl_crystal_size_min            0.11
_exptl_transmission_factor_max     ?
_exptl_transmission_factor_min     ?
_diffrn_reflns_av_R_equivalents    0.0995
_diffrn_reflns_av_unetI/netI       0.0557
_diffrn_reflns_Laue_measured_fraction_full  0.989
_diffrn_reflns_Laue_measured_fraction_max  0.988
_diffrn_reflns_limit_h_max         44
_diffrn_reflns_limit_h_min         -44
_diffrn_reflns_limit_k_max         25
_diffrn_reflns_limit_k_min         -25
_diffrn_reflns_limit_l_max         23
_diffrn_reflns_limit_l_min         -23
_diffrn_reflns_number              65253
_diffrn_reflns_point_group_measured_fraction_full  0.989
_diffrn_reflns_point_group_measured_fraction_max  0.988
_diffrn_reflns_theta_full          67.679
_diffrn_reflns_theta_max           68.240
_diffrn_reflns_theta_min           2.324
_diffrn_ambient_temperature        193.00
_diffrn_detector_area_resol_mean   ?
_diffrn_measured_fraction_theta_full  0.989
_diffrn_measured_fraction_theta_max  0.988
_diffrn_measurement_device_type    'Bruker D8 VENTURE'
_diffrn_measurement_method         '\f and \w scans'
_diffrn_radiation_type             CuK\a
_diffrn_radiation_wavelength       1.54178
_diffrn_source                     ?
_diffrn_source_current             1.1
_diffrn_source_power               0.05500000000000001
_diffrn_source_voltage             50.0
_diffrn_standards_number           0
_reflns_Friedel_coverage           0.000
_reflns_Friedel_fraction_full      .
_reflns_Friedel_fraction_max       .
_reflns_number_gt                  8598
_reflns_number_total               13310
_reflns_special_details
;
 Reflections were merged by SHELXL according to the crystal
 class for the calculation of statistics and refinement.
 
 _reflns_Friedel_fraction is defined as the number of unique
 Friedel pairs measured divided by the number that would be
 possible theoretically, ignoring centric projections and
 systematic absences. Completness statistics refer to single and
 composite reflections containing twin component 1 only.
;
_reflns_threshold_expression       'I > 2\s(I)'
_computing_cell_refinement         'SAINT V8.40B (?, 2016)'
_computing_data_collection         ?
_computing_data_reduction          'SAINT V8.40B (?, 2016)'
_computing_molecular_graphics      'Olex2 1.5 (Dolomanov et al., 2009)'
_computing_publication_material    'Olex2 1.5 (Dolomanov et al., 2009)'
_computing_structure_refinement    'SHELXL 2018/3 (Sheldrick, 2015)'
_computing_structure_solution      'SHELXT  (Sheldrick, 2015)'
_refine_diff_density_max           0.556
_refine_diff_density_min           -0.660
_refine_diff_density_rms           0.085
_refine_ls_extinction_coef         .
_refine_ls_extinction_method       none
_refine_ls_goodness_of_fit_ref     1.186
_refine_ls_hydrogen_treatment      constr
_refine_ls_matrix_type             full
_refine_ls_number_parameters       2112
_refine_ls_number_reflns           13310
_refine_ls_number_restraints       25878
_refine_ls_R_factor_all            0.1389
_refine_ls_R_factor_gt             0.0993
_refine_ls_restrained_S_all        0.774
_refine_ls_shift/su_max            0.003
_refine_ls_shift/su_mean           0.000
_refine_ls_structure_factor_coef   Fsqd
_refine_ls_weighting_details      
 'w=1/[\s^2^(Fo^2^)+(0.2000P)^2^] where P=(Fo^2^+2Fc^2^)/3'
_refine_ls_weighting_scheme        calc
_refine_ls_wR_factor_gt            0.2704
_refine_ls_wR_factor_ref           0.3170
_refine_special_details
;
 Refined as a 2-component twin.
;
_olex2_refinement_description
;
1. Twinned data refinement
 Scales: 0.8790(18)
 0.1210(18)
2. Fixed Uiso
 At 1.2 times of:
  All C(H) groups
 At 1.5 times of:
  All C(H,H,H) groups
3. Restrained distances
 C107-C108 = C107-C106 = C108-C109 = C109-C110 = C110-C106 = C105-C122 = C105-
 C125 = C122-C123 = C121-C120 = C121-C140 = C120-C119 = C119-C139 = C118-C117 =
 C118-C136 = C117-C116 = C116-C135 = C115-C114 = C115-C132 = C114-C113 = C113-
 C131 = C112-C111 = C112-C128 = C111-C126 = C126-C127 = C125-C124 = C124-C123 =
 C142-C141 = C142-C143 = C141-C157 = C140-C139 = C138-C137 = C138-C156 = C137-
 C154 = C136-C135 = C134-C133 = C134-C153 = C133-C151 = C132-C131 = C130-C129 =
 C130-C150 = C129-C148 = C128-C127 = C146-C145 = C146-C147 = C145-C144 = C144-
 C161 = C143-C158 = C158-C157 = C156-C155 = C155-C154 = C153-C152 = C152-C151 =
 C150-C149 = C149-C148 = C147-C161 = C160-C159 = C160-C162 = C159-C164 = C164-
 C163 = C163-C162
 1.45 with sigma of 0.02
 Cl2-C39
 1.74 with sigma of 0.02
 C3O-C3P = C3Q-C3R
 1.4 with sigma of 0.02
 C3P-C3Q
 1.36 with sigma of 0.02
 C39-C40 = C39-C44 = C43-C44
 1.39 with sigma of 0.02
 C107-C120 = C108-C117 = C109-C114 = C110-C111 = C106-C105 = C122-C121 = C119-
 C118 = C116-C115 = C113-C112 = C126-C125 = C124-C145 = C123-C142 = C141-C140 =
 C139-C138 = C137-C136 = C135-C134 = C133-C132 = C131-C130 = C129-C128 = C127-
 C146 = C144-C143 = C158-C159 = C157-C156 = C155-C164 = C154-C153 = C152-C163 =
 C151-C150 = C149-C162 = C148-C147 = C161-C160
 1.4 with sigma of 0.02
 C40-C41 = C42-C43
 1.4 with sigma of 0.02
 C41-C42
 1.36 with sigma of 0.02
 Cl3-C3N
 1.74 with sigma of 0.02
 C3N-C3O = C3N-C3S = C3R-C3S
 1.39 with sigma of 0.02
 C50A-C51A = C50A-C49A = C51A-C52A = C52A-C53A = C53A-C49A = C48A-C47A = C48A-
 C73A = C47A-C46A = C64A-C63A = C64A-C65A = C63A-C62A = C62A-C87A = C61A-C60A =
 C61A-C84A = C60A-C59A = C59A-C83A = C58A-C57A = C58A-C80A = C57A-C56A = C56A-
 C79A = C55A-C54A = C55A-C76A = C54A-C74A = C74A-C75A = C73A-C72A = C72A-C46A =
 C45A-C66A = C45A-C69A = C66A-C67A = C65A-C87A = C86A-C85A = C86A-C88A = C85A-
 C90A = C84A-C83A = C82A-C81A = C82A-C91A = C81A-C93A = C80A-C79A = C78A-C77A =
 C78A-C94A = C77A-C96A = C76A-C75A = C98A-C71A = C98A-C97A = C71A-C70A = C70A-
 C99A = C69A-C68A = C68A-C67A = C88A-C89A = C89A-C90A = C91A-C92A = C92A-C93A =
 C94A-C95A = C95A-C96A = C97A-C99A = C1A-C1B = C1A-C1E = C1B-C1C = C1C-C1D =
 C1D-C1E
 1.45 with sigma of 0.02
 C50A-C63A = C51A-C60A = C52A-C57A = C53A-C54A = C49A-C48A = C47A-C64A = C62A-
 C61A = C59A-C58A = C56A-C55A = C74A-C73A = C72A-C71A = C46A-C45A = C66A-C65A =
 C87A-C86A = C85A-C84A = C83A-C82A = C81A-C80A = C79A-C78A = C77A-C76A = C75A-
 C98A = C70A-C69A = C68A-C1B = C67A-C88A = C89A-C1C = C90A-C91A = C92A-C1D =
 C93A-C94A = C95A-C1E = C96A-C97A = C99A-C1A
 1.4 with sigma of 0.02
 C3N-C3P = C3O-C3Q
 2.4 with sigma of 0.04
 C107-C109 = C107-C110 = C108-C110 = C109-C106 = C105-C123 = C105-C124 = C122-
 C124 = C121-C119 = C121-C139 = C120-C139 = C119-C140 = C118-C116 = C118-C135 =
 C117-C135 = C116-C136 = C115-C113 = C115-C131 = C114-C131 = C113-C132 = C112-
 C126 = C112-C127 = C111-C127 = C126-C128 = C125-C123 = C142-C157 = C142-C158 =
 C141-C158 = C138-C154 = C138-C155 = C137-C155 = C134-C151 = C134-C152 = C133-
 C152 = C130-C148 = C130-C149 = C129-C149 = C146-C144 = C146-C161 = C145-C161 =
 C144-C147 = C143-C157 = C156-C154 = C153-C151 = C150-C148 = C160-C164 = C160-
 C163 = C159-C163 = C164-C162
 2.35 with sigma of 0.04
 C3P-C3R
 2.39 with sigma of 0.04
 Cl2-C40
 2.7 with sigma of 0.04
 C107-C117 = C107-C105 = C107-C121 = C107-C119 = C108-C114 = C108-C118 = C108-
 C116 = C109-C111 = C109-C115 = C109-C113 = C110-C105 = C110-C112 = C110-C126 =
 C106-C122 = C106-C125 = C105-C121 = C105-C126 = C122-C120 = C122-C140 = C122-
 C142 = C121-C141 = C120-C118 = C119-C117 = C119-C136 = C119-C138 = C118-C137 =
 C117-C115 = C116-C114 = C116-C132 = C116-C134 = C115-C133 = C114-C112 = C113-
 C111 = C113-C128 = C113-C130 = C112-C129 = C111-C125 = C126-C124 = C126-C146 =
 C125-C145 = C124-C142 = C124-C146 = C124-C144 = C123-C141 = C123-C143 = C142-
 C140 = C142-C144 = C141-C139 = C141-C156 = C140-C138 = C139-C137 = C139-C156 =
 C138-C136 = C138-C157 = C137-C135 = C137-C153 = C136-C134 = C135-C133 = C135-
 C153 = C134-C132 = C134-C154 = C133-C131 = C133-C150 = C132-C130 = C131-C129 =
 C131-C150 = C130-C128 = C130-C151 = C129-C127 = C129-C147 = C128-C146 = C127-
 C145 = C127-C147 = C146-C148 = C145-C143 = C144-C158 = C144-C160 = C143-C159 =
 C158-C156 = C158-C160 = C158-C164 = C157-C155 = C156-C164 = C155-C153 = C155-
 C159 = C155-C163 = C154-C152 = C153-C163 = C152-C150 = C152-C164 = C152-C162 =
 C151-C149 = C150-C162 = C149-C147 = C149-C160 = C149-C163 = C148-C161 = C147-
 C160 = C161-C159 = C161-C162
 2.47 with sigma of 0.04
 Cl2-C44
 2.71 with sigma of 0.04
 C39-C41 = C40-C42
 2.4 with sigma of 0.04
 C39-C43
 2.38 with sigma of 0.04
 C41-C43
 2.39 with sigma of 0.04
 C42-C44
 2.43 with sigma of 0.04
 Cl3-C3O
 2.7 with sigma of 0.04
 Cl3-C3S
 2.71 with sigma of 0.04
 C3N-C3R
 2.38 with sigma of 0.04
 C3Q-C3S
 2.43 with sigma of 0.04
 C50A-C52A = C50A-C53A = C51A-C53A = C52A-C49A = C48A-C46A = C48A-C72A = C47A-
 C72A = C64A-C62A = C64A-C87A = C63A-C87A = C62A-C65A = C61A-C59A = C61A-C83A =
 C60A-C83A = C59A-C84A = C58A-C56A = C58A-C79A = C57A-C79A = C56A-C80A = C55A-
 C74A = C55A-C75A = C54A-C75A = C74A-C76A = C73A-C46A = C45A-C67A = C45A-C68A =
 C66A-C68A = C86A-C90A = C86A-C89A = C85A-C89A = C82A-C93A = C82A-C92A = C81A-
 C92A = C78A-C96A = C78A-C95A = C77A-C95A = C98A-C70A = C98A-C99A = C71A-C99A =
 C70A-C97A = C69A-C67A = C88A-C90A = C91A-C93A = C94A-C96A = C1A-C1C = C1A-C1D =
  C1B-C1D = C1C-C1E
 2.35 with sigma of 0.04
 C50A-C60A = C50A-C48A = C50A-C64A = C50A-C62A = C51A-C57A = C51A-C61A = C51A-
 C59A = C52A-C54A = C52A-C58A = C52A-C56A = C53A-C48A = C53A-C55A = C53A-C74A =
 C49A-C47A = C49A-C73A = C48A-C64A = C48A-C74A = C47A-C63A = C47A-C65A = C47A-
 C45A = C64A-C66A = C63A-C61A = C62A-C60A = C62A-C84A = C62A-C86A = C61A-C85A =
 C60A-C58A = C59A-C57A = C59A-C80A = C59A-C82A = C58A-C81A = C57A-C55A = C56A-
 C54A = C56A-C76A = C56A-C78A = C55A-C77A = C54A-C73A = C74A-C72A = C74A-C98A =
 C73A-C71A = C72A-C45A = C72A-C98A = C72A-C70A = C46A-C66A = C46A-C69A = C45A-
 C65A = C45A-C70A = C66A-C87A = C66A-C88A = C65A-C86A = C87A-C85A = C87A-C88A =
 C86A-C84A = C86A-C67A = C85A-C83A = C85A-C91A = C84A-C82A = C83A-C81A = C83A-
 C91A = C82A-C80A = C82A-C90A = C81A-C79A = C81A-C94A = C80A-C78A = C79A-C77A =
 C79A-C94A = C78A-C76A = C78A-C93A = C77A-C75A = C77A-C97A = C76A-C98A = C75A-
 C71A = C75A-C97A = C98A-C96A = C71A-C69A = C70A-C68A = C70A-C1A = C69A-C1B =
 C68A-C88A = C68A-C1A = C68A-C1C = C67A-C89A = C88A-C1C = C89A-C91A = C89A-C1B =
  C89A-C1D = C90A-C92A = C91A-C1D = C92A-C94A = C92A-C1C = C92A-C1E = C93A-C95A
 = C94A-C1E = C95A-C97A = C95A-C1A = C95A-C1D = C96A-C99A = C97A-C1A = C99A-C1B
 = C99A-C1E
 2.47 with sigma of 0.04
 C3N-C3O \\sim C3O-C3P \\sim C3P-C3Q \\sim C3Q-C3R \\sim C3R-C3S \\sim C3S-C3N
 with sigma of 0.02
 C3N-C3P \\sim C3P-C3R \\sim C3O-C3S \\sim C3O-C3Q \\sim C3Q-C3S \\sim C3N-C3R
 with sigma of 0.02
 C105-C106 \\sim C121-C122 \\sim C120-C107 \\sim C118-C119 \\sim C117-C108
\\sim C116-C115 \\sim C114-
 C109 \\sim C112-C113 \\sim C111-C110 \\sim C126-C125 \\sim C123-C142 \\sim
C141-C140 \\sim C139-C138 ~
 C137-C136 \\sim C135-C134 \\sim C132-C133 \\sim C130-C131 \\sim C128-C129
\\sim C146-C127 \\sim C145-
 C124 \\sim C143-C144 \\sim C157-C156 \\sim C155-C164 \\sim C154-C153 \\sim
C150-C151 \\sim C149-C162 ~
 C147-C148 \\sim C161-C160 \\sim C159-C158 \\sim C163-C152
 with sigma of 0.02
 C107-C106 \\sim C108-C107 \\sim C109-C110 \\sim C109-C108 \\sim C106-C110
\\sim C105-C125 \\sim C122-
 C105 \\sim C122-C123 \\sim C121-C140 \\sim C120-C121 \\sim C119-C120 \\sim
C119-C139 \\sim C118-C136 ~
 C117-C118 \\sim C116-C135 \\sim C116-C117 \\sim C115-C132 \\sim C114-C113
\\sim C114-C115 \\sim C112-
 C128 \\sim C111-C112 \\sim C126-C127 \\sim C126-C111 \\sim C125-C124 \\sim
C123-C124 \\sim C142-C141 ~
 C139-C140 \\sim C138-C137 \\sim C135-C136 \\sim C134-C153 \\sim C134-C133
\\sim C131-C113 \\sim C131-
 C132 \\sim C130-C129 \\sim C127-C128 \\sim C146-C145 \\sim C145-C144 \\sim
C143-C142 \\sim C143-C158 ~
 C157-C141 \\sim C157-C158 \\sim C156-C155 \\sim C156-C138 \\sim C155-C154
\\sim C154-C137 \\sim C153-
 C152 \\sim C151-C152 \\sim C151-C133 \\sim C150-C130 \\sim C149-C150 \\sim
C148-C149 \\sim C148-C129 ~
 C147-C146 \\sim C161-C147 \\sim C161-C144 \\sim C159-C164 \\sim C159-C160
\\sim C163-C162 \\sim C163-
 C164 \\sim C162-C160
 with sigma of 0.02
 C108-C106 \\sim C121-C119 \\sim C116-C136 \\sim C114-C131 \\sim C111-C128
\\sim C125-C123 \\sim C141-
 C158 \\sim C138-C155 \\sim C133-C153 \\sim C146-C144 \\sim C150-C148 \\sim
C160-C163 \\sim C108-C110 ~
 C109-C106 \\sim C105-C123 \\sim C122-C125 \\sim C121-C139 \\sim C119-C140
\\sim C118-C116 \\sim C117-
 C136 \\sim C115-C131 \\sim C114-C132 \\sim C111-C127 \\sim C126-C128 \\sim
C142-C158 \\sim C141-C143 ~
 C138-C154 \\sim C137-C155 \\sim C133-C152 \\sim C130-C148 \\sim C129-C150
\\sim C146-C161 \\sim C144-
 C147 \\sim C153-C151 \\sim C160-C164 \\sim C159-C163 \\sim C107-C109 \\sim
C107-C110 \\sim C105-C124 ~
 C122-C124 \\sim C120-C140 \\sim C120-C139 \\sim C118-C135 \\sim C117-C135
\\sim C115-C113 \\sim C113-
 C132 \\sim C112-C127 \\sim C112-C126 \\sim C142-C157 \\sim C137-C156 \\sim
C134-C152 \\sim C134-C151 ~
 C130-C149 \\sim C129-C149 \\sim C145-C147 \\sim C145-C161 \\sim C143-C157
\\sim C156-C154 \\sim C159-
 C162 \\sim C164-C162
 with sigma of 0.04
 C107-C117 \\sim C107-C105 \\sim C108-C114 \\sim C108-C116 \\sim C109-C113
\\sim C110-C112 \\sim C106-
 C125 \\sim C106-C111 \\sim C122-C120 \\sim C121-C123 \\sim C121-C141 \\sim
C120-C118 \\sim C119-C138 ~
 C119-C136 \\sim C116-C114 \\sim C115-C135 \\sim C113-C130 \\sim C112-C129
\\sim C111-C125 \\sim C126-
 C124 \\sim C124-C142 \\sim C123-C141 \\sim C140-C157 \\sim C139-C156 \\sim
C138-C136 \\sim C137-C135 ~
 C134-C154 \\sim C134-C132 \\sim C133-C131 \\sim C133-C150 \\sim C131-C150
\\sim C128-C148 \\sim C128-
 C146 \\sim C127-C145 \\sim C146-C148 \\sim C145-C143 \\sim C144-C160 \\sim
C144-C158 \\sim C158-C160 ~
 C157-C159 \\sim C156-C164 \\sim C155-C153 \\sim C155-C163 \\sim C153-C163
\\sim C152-C162 \\sim C151-
 C149 \\sim C149-C147 \\sim C161-C162 \\sim C107-C121 \\sim C107-C119 \\sim
C108-C118 \\sim C108-C120 ~
 C109-C111 \\sim C110-C114 \\sim C106-C120 \\sim C106-C122 \\sim C105-C121
\\sim C119-C117 \\sim C116-
 C134 \\sim C116-C132 \\sim C115-C133 \\sim C114-C112 \\sim C113-C128 \\sim
C113-C111 \\sim C112-C131 ~
 C126-C146 \\sim C125-C127 \\sim C125-C145 \\sim C124-C146 \\sim C124-C144
\\sim C123-C143 \\sim C123-
 C145 \\sim C142-C144 \\sim C141-C156 \\sim C141-C139 \\sim C140-C138 \\sim
C138-C157 \\sim C137-C153 ~
 C136-C154 \\sim C136-C134 \\sim C135-C153 \\sim C135-C133 \\sim C131-C129
\\sim C130-C128 \\sim C158-
 C156 \\sim C158-C164 \\sim C157-C155 \\sim C155-C159 \\sim C152-C150 \\sim
C151-C163 \\sim C150-C162 ~
 C149-C160 \\sim C149-C163 \\sim C148-C161 \\sim C148-C162 \\sim C147-C160
\\sim C109-C117 \\sim C109-
 C115 \\sim C110-C126 \\sim C110-C105 \\sim C105-C126 \\sim C122-C142 \\sim
C122-C140 \\sim C118-C137 ~
 C118-C139 \\sim C117-C115 \\sim C142-C140 \\sim C139-C137 \\sim C132-C130
\\sim C132-C151 \\sim C130-
 C151 \\sim C129-C127 \\sim C129-C147 \\sim C127-C147 \\sim C143-C161 \\sim
C143-C159 \\sim C154-C152 ~
 C154-C164 \\sim C152-C164 \\sim C161-C159
 with sigma of 0.04
 C39-C40 \\sim C40-C41 \\sim C41-C42 \\sim C42-C43 \\sim C43-C44 \\sim C44-C39
 with sigma of 0.02
 C39-C41 \\sim C41-C43 \\sim C40-C44 \\sim C40-C42 \\sim C42-C44 \\sim C39-C43
 with sigma of 0.02
 Cl2-C40 \\sim Cl2-C44
 with sigma of 0.02
 Cl3-C3O \\sim Cl3-C3S
 with sigma of 0.02
 C48A-C49A \\sim C64A-C47A \\sim C63A-C50A \\sim C61A-C62A \\sim C60A-C51A
\\sim C59A-C58A \\sim C57A-
 C52A \\sim C55A-C56A \\sim C54A-C53A \\sim C74A-C73A \\sim C46A-C45A \\sim
C66A-C65A \\sim C87A-C86A ~
 C85A-C84A \\sim C83A-C82A \\sim C80A-C81A \\sim C78A-C79A \\sim C76A-C77A
\\sim C98A-C75A \\sim C71A-
 C72A \\sim C69A-C70A \\sim C67A-C88A \\sim C89A-C1C \\sim C90A-C91A \\sim
C94A-C93A \\sim C95A-C1E ~
 C97A-C96A \\sim C99A-C1A \\sim C1B-C68A \\sim C1D-C92A
 with sigma of 0.02
 C50A-C49A \\sim C51A-C50A \\sim C52A-C53A \\sim C52A-C51A \\sim C49A-C53A
\\sim C48A-C73A \\sim C47A-
 C48A \\sim C47A-C46A \\sim C64A-C65A \\sim C63A-C64A \\sim C62A-C63A \\sim
C62A-C87A \\sim C61A-C84A ~
 C60A-C61A \\sim C59A-C83A \\sim C59A-C60A \\sim C58A-C80A \\sim C57A-C56A
\\sim C57A-C58A \\sim C55A-
 C76A \\sim C54A-C55A \\sim C74A-C75A \\sim C74A-C54A \\sim C73A-C72A \\sim
C46A-C72A \\sim C45A-C66A ~
 C87A-C65A \\sim C86A-C85A \\sim C83A-C84A \\sim C82A-C91A \\sim C82A-C81A
\\sim C79A-C56A \\sim C79A-
 C80A \\sim C78A-C77A \\sim C75A-C76A \\sim C98A-C71A \\sim C71A-C70A \\sim
C69A-C45A \\sim C69A-C68A ~
 C67A-C66A \\sim C67A-C68A \\sim C88A-C89A \\sim C88A-C86A \\sim C89A-C90A
\\sim C90A-C85A \\sim C91A-
 C92A \\sim C93A-C92A \\sim C93A-C81A \\sim C94A-C78A \\sim C95A-C94A \\sim
C96A-C95A \\sim C96A-C77A ~
 C97A-C98A \\sim C99A-C97A \\sim C99A-C70A \\sim C1B-C1C \\sim C1B-C1A \\sim
C1D-C1E \\sim C1D-C1C ~
 C1E-C1A
 with sigma of 0.02
 C51A-C49A \\sim C64A-C62A \\sim C59A-C84A \\sim C57A-C79A \\sim C54A-C76A
\\sim C73A-C46A \\sim C66A-
 C68A \\sim C86A-C89A \\sim C81A-C91A \\sim C98A-C70A \\sim C94A-C96A \\sim
C1A-C1D \\sim C51A-C53A ~
 C52A-C49A \\sim C48A-C46A \\sim C47A-C73A \\sim C64A-C87A \\sim C62A-C65A
\\sim C61A-C59A \\sim C60A-
 C84A \\sim C58A-C79A \\sim C57A-C80A \\sim C54A-C75A \\sim C74A-C76A \\sim
C45A-C68A \\sim C66A-C69A ~
 C86A-C90A \\sim C85A-C89A \\sim C81A-C92A \\sim C78A-C96A \\sim C77A-C94A
\\sim C98A-C99A \\sim C70A-
 C97A \\sim C91A-C93A \\sim C1A-C1C \\sim C1B-C1D \\sim C50A-C52A \\sim
C50A-C53A \\sim C48A-C72A ~
 C47A-C72A \\sim C63A-C65A \\sim C63A-C87A \\sim C61A-C83A \\sim C60A-C83A
\\sim C58A-C56A \\sim C56A-
 C80A \\sim C55A-C75A \\sim C55A-C74A \\sim C45A-C67A \\sim C85A-C88A \\sim
C82A-C92A \\sim C82A-C93A ~
 C78A-C95A \\sim C77A-C95A \\sim C71A-C97A \\sim C71A-C99A \\sim C69A-C67A
\\sim C88A-C90A \\sim C1B-
 C1E \\sim C1C-C1E
 with sigma of 0.04
 C50A-C60A \\sim C50A-C48A \\sim C51A-C57A \\sim C51A-C59A \\sim C52A-C56A
\\sim C53A-C55A \\sim C49A-
 C73A \\sim C49A-C54A \\sim C47A-C63A \\sim C64A-C46A \\sim C64A-C66A \\sim
C63A-C61A \\sim C62A-C86A ~
 C62A-C84A \\sim C59A-C57A \\sim C58A-C83A \\sim C56A-C78A \\sim C55A-C77A
\\sim C54A-C73A \\sim C74A-
 C72A \\sim C72A-C45A \\sim C46A-C66A \\sim C65A-C67A \\sim C87A-C88A \\sim
C86A-C84A \\sim C85A-C83A ~
 C82A-C90A \\sim C82A-C80A \\sim C81A-C79A \\sim C81A-C94A \\sim C79A-C94A
\\sim C76A-C96A \\sim C76A-
 C98A \\sim C75A-C71A \\sim C98A-C96A \\sim C71A-C69A \\sim C70A-C1A \\sim
C70A-C68A \\sim C68A-C1A ~
 C67A-C1B \\sim C88A-C1C \\sim C89A-C91A \\sim C89A-C1D \\sim C91A-C1D \\sim
C92A-C1E \\sim C93A-C95A ~
 C95A-C97A \\sim C99A-C1E \\sim C50A-C64A \\sim C50A-C62A \\sim C51A-C61A \\sim
C51A-C63A \\sim C52A-
 C54A \\sim C53A-C57A \\sim C49A-C63A \\sim C49A-C47A \\sim C48A-C64A \\sim
C62A-C60A \\sim C59A-C82A ~
 C59A-C80A \\sim C58A-C81A \\sim C57A-C55A \\sim C56A-C76A \\sim C56A-C54A
\\sim C55A-C79A \\sim C74A-
 C98A \\sim C73A-C75A \\sim C73A-C71A \\sim C72A-C98A \\sim C72A-C70A \\sim
C46A-C69A \\sim C46A-C71A ~
 C45A-C70A \\sim C66A-C88A \\sim C66A-C87A \\sim C65A-C86A \\sim C86A-C67A
\\sim C85A-C91A \\sim C84A-
 C90A \\sim C84A-C82A \\sim C83A-C91A \\sim C83A-C81A \\sim C79A-C77A \\sim
C78A-C76A \\sim C68A-C88A ~
 C68A-C1C \\sim C67A-C89A \\sim C89A-C1B \\sim C92A-C94A \\sim C93A-C1D \\sim
C94A-C1E \\sim C95A-C1A ~
 C95A-C1D \\sim C96A-C99A \\sim C96A-C1E \\sim C97A-C1A \\sim C52A-C60A \\sim
C52A-C58A \\sim C53A-C74A
 \\sim C53A-C48A \\sim C48A-C74A \\sim C47A-C45A \\sim C47A-C65A \\sim
C61A-C85A \\sim C61A-C87A \\sim C60A-
 C58A \\sim C45A-C65A \\sim C87A-C85A \\sim C80A-C78A \\sim C80A-C93A \\sim
C78A-C93A \\sim C77A-C75A ~
 C77A-C97A \\sim C75A-C97A \\sim C69A-C99A \\sim C69A-C1B \\sim C90A-C92A \\sim
C90A-C1C \\sim C92A-C1C
 \\sim C99A-C1B
 with sigma of 0.04
4. Restrained planarity
 C3N, C3O, C3P, C3Q, C3R, C3S, Cl3
 with sigma of 0.1
 C105, C106, C107, C120
 with sigma of 0.1
 C106, C107, C108, C109
 with sigma of 0.1
 C107, C108, C117, C118
 with sigma of 0.1
 C105, C106, C107, C122
 with sigma of 0.1
 C108, C117, C118, C119
 with sigma of 0.1
 C39, C40, C41, C42, C43, C44, Cl2
 with sigma of 0.1
 C105, C106, C110, C111
 with sigma of 0.1
 C105, C106, C121, C122
 with sigma of 0.1
 C105, C122, C124, C125
 with sigma of 0.1
 C121, C122, C123, C142
 with sigma of 0.1
 C119, C120, C121, C140
 with sigma of 0.1
 C120, C121, C139, C140
 with sigma of 0.1
 C116, C118, C135, C136
 with sigma of 0.1
 C117, C118, C135, C136
 with sigma of 0.1
 C114, C115, C131, C132
 with sigma of 0.1
 C113, C114, C115, C132
 with sigma of 0.1
 C111, C112, C126, C128
 with sigma of 0.1
 C111, C112, C127, C128
 with sigma of 0.1
 C139, C140, C141, C157
 with sigma of 0.1
 C138, C139, C140, C156
 with sigma of 0.1
 C137, C138, C155, C156
 with sigma of 0.1
 C138, C154, C155, C156
 with sigma of 0.1
 C134, C151, C152, C153
 with sigma of 0.1
 C132, C133, C150, C151
 with sigma of 0.1
 C133, C151, C152, C153
 with sigma of 0.1
 C130, C131, C150, C151
 with sigma of 0.1
 C129, C148, C149, C150
 with sigma of 0.1
 C145, C146, C147, C161
 with sigma of 0.1
 C144, C145, C146, C147
 with sigma of 0.1
 C143, C144, C160, C161
 with sigma of 0.1
 C143, C144, C158, C159
 with sigma of 0.1
 C153, C154, C155, C164
 with sigma of 0.1
 C152, C153, C154, C155
 with sigma of 0.1
 C149, C152, C162, C163
 with sigma of 0.1
 C149, C150, C151, C162
 with sigma of 0.1
 C48A, C49A, C50A, C63A
 with sigma of 0.1
 C49A, C50A, C51A, C52A
 with sigma of 0.1
 C50A, C51A, C60A, C61A
 with sigma of 0.1
 C47A, C48A, C49A, C50A
 with sigma of 0.1
 C51A, C60A, C61A, C62A
 with sigma of 0.1
 C48A, C49A, C53A, C54A
 with sigma of 0.1
 C47A, C48A, C49A, C64A
 with sigma of 0.1
 C47A, C48A, C72A, C73A
 with sigma of 0.1
 C45A, C46A, C47A, C64A
 with sigma of 0.1
 C62A, C63A, C64A, C65A
 with sigma of 0.1
 C63A, C64A, C65A, C87A
 with sigma of 0.1
 C59A, C61A, C83A, C84A
 with sigma of 0.1
 C60A, C61A, C83A, C84A
 with sigma of 0.1
 C57A, C58A, C79A, C80A
 with sigma of 0.1
 C56A, C57A, C58A, C80A
 with sigma of 0.1
 C54A, C55A, C74A, C76A
 with sigma of 0.1
 C54A, C55A, C75A, C76A
 with sigma of 0.1
 C65A, C66A, C67A, C87A
 with sigma of 0.1
 C65A, C86A, C87A, C88A
 with sigma of 0.1
 C85A, C86A, C88A, C89A
 with sigma of 0.1
 C86A, C88A, C89A, C90A
 with sigma of 0.1
 C82A, C91A, C92A, C93A
 with sigma of 0.1
 C80A, C81A, C93A, C94A
 with sigma of 0.1
 C81A, C91A, C92A, C93A
 with sigma of 0.1
 C78A, C79A, C93A, C94A
 with sigma of 0.1
 C77A, C94A, C95A, C96A
 with sigma of 0.1
 C71A, C97A, C98A, C99A
 with sigma of 0.1
 C70A, C71A, C97A, C98A
 with sigma of 0.1
 C1A, C69A, C70A, C99A
 with sigma of 0.1
 C1B, C68A, C69A, C70A
 with sigma of 0.1
 C1C, C89A, C90A, C91A
 with sigma of 0.1
 C89A, C90A, C91A, C92A
 with sigma of 0.1
 C1D, C1E, C92A, C95A
 with sigma of 0.1
 C1E, C93A, C94A, C95A
 with sigma of 0.1
5. Uiso/Uaniso restraints and constraints
C3N \\sim C3O \\sim C3P \\sim C3Q \\sim C3R \\sim C3S \\sim Cl3: within 2A with
sigma of 0.04 and sigma for terminal atoms of 0.08 within 2A
C39 \\sim C40 \\sim C41 \\sim C42 \\sim C43 \\sim C44 \\sim C3N \\sim C3O \\sim
C3P \\sim C3Q \\sim C3R \\sim C3S: within 2A with sigma of 0.02 and sigma for
terminal atoms of 0.04 within 2A
C39 \\sim C40 \\sim C41 \\sim C42 \\sim C43 \\sim C44 \\sim Cl2: within 2A with
sigma of 0.04 and sigma for terminal atoms of 0.08 within 2A
C105 \\sim C106 \\sim C107 \\sim C108 \\sim C109 \\sim C110 \\sim C111 \\sim
C112 \\sim C113 \\sim C114 \\sim C115 \\sim C116 \\sim C117 \\sim C118 \\sim
C119 \\sim C120 \\sim C121 \\sim C122 \\sim C123 \\sim C124 \\sim C125 \\sim
C126 \\sim C127 \\sim C128 \\sim C129 \\sim C130 \\sim C131 \\sim C132 \\sim
C133 \\sim C134 \\sim C135 \\sim C136 \\sim C137 \\sim C138 \\sim C139 \\sim
C140 \\sim C141 \\sim C142 \\sim C143 \\sim C144 \\sim C145 \\sim C146 \\sim
C147 \\sim C148 \\sim C149 \\sim C150 \\sim C151 \\sim C152 \\sim C153 \\sim
C154 \\sim C155 \\sim C156 \\sim C157 \\sim C158 \\sim C159 \\sim C160 \\sim
C161 \\sim C162 \\sim C163 \\sim C164: within 2A with sigma of 0.04 and sigma
for terminal atoms of 0.08 within 2A
C1A \\sim C1B \\sim C1C \\sim C1D \\sim C1E \\sim C45A \\sim C46A \\sim C47A
\\sim C48A \\sim C49A \\sim C50A \\sim C51A \\sim C52A \\sim C53A \\sim C54A
\\sim C55A \\sim C56A \\sim C57A \\sim C58A \\sim C59A \\sim C60A \\sim C61A
\\sim C62A \\sim C63A \\sim C64A \\sim C65A \\sim C66A \\sim C67A \\sim C68A
\\sim C69A \\sim C70A \\sim C71A \\sim C72A \\sim C73A \\sim C74A \\sim C75A
\\sim C76A \\sim C77A \\sim C78A \\sim C79A \\sim C80A \\sim C81A \\sim C82A
\\sim C83A \\sim C84A \\sim C85A \\sim C86A \\sim C87A \\sim C88A \\sim C89A
\\sim C90A \\sim C91A \\sim C92A \\sim C93A \\sim C94A \\sim C95A \\sim C96A
\\sim C97A \\sim C98A \\sim C99A: within 2A with sigma of 0.04 and sigma for
terminal atoms of 0.08 within 2A
Uanis(C1E) \\sim Ueq, Uanis(C76A) \\sim Ueq, Uanis(C92) \\sim Ueq, Uanis(C49A)
\\sim Ueq, Uanis(C86A) \\sim Ueq: with sigma of 0.01 and sigma for terminal
atoms of 0.02
6. Rigid body (RIGU) restrains
 C3N, C3O, C3P, C3Q, C3R, C3S, Cl3
 with sigma for 1-2 distances of 0.004 and sigma for 1-3 distances of 0.004
 C39, C40, C41, C42, C43, C44, Cl2
 with sigma for 1-2 distances of 0.004 and sigma for 1-3 distances of 0.004
 C105, C106, C107, C108, C109, C110, C111, C112, C113, C114, C115, C116, C117,
 C118, C119, C120, C121, C122, C123, C124, C125, C126, C127, C128, C129, C130,
 C131, C132, C133, C134, C135, C136, C137, C138, C139, C140, C141, C142, C143,
 C144, C145, C146, C147, C148, C149, C150, C151, C152, C153, C154, C155, C156,
 C157, C158, C159, C160, C161, C162, C163, C164
 with sigma for 1-2 distances of 0.004 and sigma for 1-3 distances of 0.004
 C1A, C1B, C1C, C1D, C1E, C45A, C46A, C47A, C48A, C49A, C50A, C51A, C52A, C53A,
  C54A, C55A, C56A, C57A, C58A, C59A, C60A, C61A, C62A, C63A, C64A, C65A, C66A,
 C67A, C68A, C69A, C70A, C71A, C72A, C73A, C74A, C75A, C76A, C77A, C78A, C79A,
 C80A, C81A, C82A, C83A, C84A, C85A, C86A, C87A, C88A, C89A, C90A, C91A, C92A,
 C93A, C94A, C95A, C96A, C97A, C98A, C99A
 with sigma for 1-2 distances of 0.004 and sigma for 1-3 distances of 0.004
7. Others
 Sof(C1A)=Sof(C1B)=Sof(C1C)=Sof(C1D)=Sof(C1E)=Sof(C45A)=Sof(C46A)=Sof(C47A)=
 Sof(C48A)=Sof(C49A)=Sof(C50A)=Sof(C51A)=Sof(C52A)=Sof(C53A)=Sof(C54A)=
 Sof(C55A)=Sof(C56A)=Sof(C57A)=Sof(C58A)=Sof(C59A)=Sof(C60A)=Sof(C61A)=
 Sof(C62A)=Sof(C63A)=Sof(C64A)=Sof(C65A)=Sof(C66A)=Sof(C67A)=Sof(C68A)=
 Sof(C69A)=Sof(C70A)=Sof(C71A)=Sof(C72A)=Sof(C73A)=Sof(C74A)=Sof(C75A)=
 Sof(C76A)=Sof(C77A)=Sof(C78A)=Sof(C79A)=Sof(C80A)=Sof(C81A)=Sof(C82A)=
 Sof(C83A)=Sof(C84A)=Sof(C85A)=Sof(C86A)=Sof(C87A)=Sof(C88A)=Sof(C89A)=
 Sof(C90A)=Sof(C91A)=Sof(C92A)=Sof(C93A)=Sof(C94A)=Sof(C95A)=Sof(C96A)=
 Sof(C97A)=Sof(C98A)=Sof(C99A)=1-FVAR(1)
 Sof(C45)=Sof(C46)=Sof(C47)=Sof(C48)=Sof(C49)=Sof(C50)=Sof(C51)=Sof(C52)=
 Sof(C53)=Sof(C54)=Sof(C55)=Sof(C56)=Sof(C57)=Sof(C58)=Sof(C59)=Sof(C60)=
 Sof(C61)=Sof(C62)=Sof(C63)=Sof(C64)=Sof(C65)=Sof(C66)=Sof(C67)=Sof(C68)=
 Sof(C69)=Sof(C70)=Sof(C71)=Sof(C72)=Sof(C73)=Sof(C74)=Sof(C75)=Sof(C76)=
 Sof(C77)=Sof(C78)=Sof(C79)=Sof(C80)=Sof(C81)=Sof(C82)=Sof(C83)=Sof(C84)=
 Sof(C85)=Sof(C86)=Sof(C87)=Sof(C88)=Sof(C89)=Sof(C90)=Sof(C91)=Sof(C92)=
 Sof(C93)=Sof(C94)=Sof(C95)=Sof(C96)=Sof(C97)=Sof(C98)=Sof(C99)=Sof(C100)=
 Sof(C101)=Sof(C102)=Sof(C103)=Sof(C104)=FVAR(1)
 Fixed Sof: C105(0.5) C106(0.5) C107(0.5) C108(0.5) C109(0.5) C110(0.5)
 C111(0.5) C112(0.5) C113(0.5) C114(0.5) C115(0.5) C116(0.5) C117(0.5)
 C118(0.5) C119(0.5) C120(0.5) C121(0.5) C122(0.5) C123(0.5) C124(0.5)
 C125(0.5) C126(0.5) C127(0.5) C128(0.5) C129(0.5) C130(0.5) C131(0.5)
 C132(0.5) C133(0.5) C134(0.5) C135(0.5) C136(0.5) C137(0.5) C138(0.5)
 C139(0.5) C140(0.5) C141(0.5) C142(0.5) C143(0.5) C144(0.5) C145(0.5)
 C146(0.5) C147(0.5) C148(0.5) C149(0.5) C150(0.5) C151(0.5) C152(0.5)
 C153(0.5) C154(0.5) C155(0.5) C156(0.5) C157(0.5) C158(0.5) C159(0.5)
 C160(0.5) C161(0.5) C162(0.5) C163(0.5) C164(0.5) C3N(0.1) C3O(0.1) H3O(0.1)
 C3P(0.1) H3P(0.1) C3Q(0.1) H3Q(0.1) C3R(0.1) H3R(0.1) C3S(0.1) H3S(0.1)
 Cl3(0.1) C39(0.4) C40(0.4) H40(0.4) C41(0.4) H41(0.4) C42(0.4) H42(0.4)
 C43(0.4) H43(0.4) C44(0.4) H44(0.4) Cl2(0.4)
8.a Aromatic/amide H refined with riding coordinates:
 C3(H3), C5(H5), C14(H14), C20(H20), C21(H21), C22(H22), C23(H23), C24(H24),
 C25(H25), C26(H26), C27(H27), C28(H28), C34(H34), C35(H35), C36(H36), C37(H37),
  C38(H38), C3O(H3O), C3P(H3P), C3Q(H3Q), C3R(H3R), C3S(H3S), C40(H40),
 C41(H41), C42(H42), C43(H43), C44(H44)
8.b Idealised Me refined as rotating group:
 C30(H30A,H30B,H30C), C31(H31A,H31B,H31C), C32(H32A,H32B,H32C)
;
_atom_sites_solution_hydrogens     geom
_atom_sites_solution_primary       dual
_atom_sites_solution_secondary     ?
loop_
  _atom_site_label
  _atom_site_type_symbol
  _atom_site_fract_x
  _atom_site_fract_y
  _atom_site_fract_z
  _atom_site_U_iso_or_equiv
  _atom_site_adp_type
  _atom_site_occupancy
  _atom_site_site_symmetry_order
  _atom_site_calc_flag
  _atom_site_refinement_flags_posn
  _atom_site_refinement_flags_adp
  _atom_site_refinement_flags_occupancy
  _atom_site_disorder_assembly
  _atom_site_disorder_group
 C1A C 0.5909(6) 0.5482(11) 0.5236(13) 0.104(8) Uani 0.185(7) 1 d D U P A 2
 C1B C 0.5904(6) 0.5964(13) 0.5754(13) 0.099(9) Uani 0.185(7) 1 d D U P A 2
 C1C C 0.6289(5) 0.6139(10) 0.6098(11) 0.085(6) Uani 0.185(7) 1 d D U P A 2
 C1D C 0.6531(5) 0.5777(12) 0.5780(12) 0.089(9) Uani 0.185(7) 1 d D U P A 2
 C1E C 0.6296(6) 0.5369(11) 0.5247(13) 0.118(8) Uani 0.185(7) 1 d D U P A 2
 C45A C 0.5320(7) 0.5219(10) 0.6678(11) 0.100(8) Uani 0.185(7) 1 d D U P A 2
 C46A C 0.5274(7) 0.4577(9) 0.6820(11) 0.099(8) Uani 0.185(7) 1 d D U P A 2
 C47A C 0.5457(6) 0.4314(9) 0.7504(11) 0.091(8) Uani 0.185(7) 1 d D U P A 2
 C48A C 0.5578(5) 0.3671(9) 0.7404(10) 0.072(5) Uani 0.185(7) 1 d D U P A 2
 C49A C 0.5920(5) 0.3453(10) 0.7833(11) 0.104(8) Uani 0.185(7) 1 d D U P A 2
 C50A C 0.6150(6) 0.3861(10) 0.8368(12) 0.113(9) Uani 0.185(7) 1 d D U P A 2
 C51A C 0.6538(6) 0.3744(11) 0.8389(12) 0.114(8) Uani 0.185(7) 1 d D U P A 2
 C52A C 0.6550(6) 0.3267(13) 0.7870(12) 0.107(9) Uani 0.185(7) 1 d D U P A 2
 C53A C 0.6166(5) 0.3094(10) 0.7524(10) 0.085(6) Uani 0.185(7) 1 d D U P A 2
 C54A C 0.6063(5) 0.2961(12) 0.6808(10) 0.084(7) Uani 0.185(7) 1 d D U P A 2
 C55A C 0.6335(5) 0.2997(10) 0.6406(10) 0.086(6) Uani 0.185(7) 1 d D U P A 2
 C56A C 0.6702(6) 0.3170(13) 0.6744(11) 0.111(9) Uani 0.185(7) 1 d D U P A 2
 C57A C 0.6814(6) 0.3305(12) 0.7489(11) 0.110(8) Uani 0.185(7) 1 d D U P A 2
 C58A C 0.7085(7) 0.3820(11) 0.7608(11) 0.100(9) Uani 0.185(7) 1 d D U P A 2
 C59A C 0.7070(6) 0.4283(10) 0.8102(12) 0.101(7) Uani 0.185(7) 1 d D U P A 2
 C60A C 0.6795(6) 0.4240(10) 0.8496(12) 0.101(8) Uani 0.185(7) 1 d D U P A 2
 C61A C 0.6675(6) 0.4883(10) 0.8594(13) 0.104(8) Uani 0.185(7) 1 d D U P A 2
 C62A C 0.6303(6) 0.4997(10) 0.8580(13) 0.108(8) Uani 0.185(7) 1 d D U P A 2
 C63A C 0.6034(6) 0.4479(10) 0.8461(13) 0.115(10) Uani 0.185(7) 1 d D U P A 2
 C64A C 0.5680(6) 0.4708(9) 0.8018(11) 0.101(7) Uani 0.185(7) 1 d D U P A 2
 C65A C 0.5730(6) 0.5376(10) 0.7873(12) 0.105(9) Uani 0.185(7) 1 d D U P A 2
 C66A C 0.5550(7) 0.5625(10) 0.7214(11) 0.108(8) Uani 0.185(7) 1 d D U P A 2
 C67A C 0.5748(6) 0.6063(13) 0.6879(12) 0.110(9) Uani 0.185(7) 1 d D U P A 2
 C68A C 0.5640(6) 0.5925(11) 0.6134(11) 0.097(7) Uani 0.185(7) 1 d D U P A 2
 C69A C 0.5367(7) 0.5417(10) 0.6009(12) 0.096(9) Uani 0.185(7) 1 d D U P A 2
 C70A C 0.5374(6) 0.4951(9) 0.5511(12) 0.095(7) Uani 0.185(7) 1 d D U P A 2
 C71A C 0.5328(7) 0.4284(10) 0.5656(12) 0.091(8) Uani 0.185(7) 1 d D U P A 2
 C72A C 0.5276(7) 0.4097(10) 0.6297(10) 0.089(8) Uani 0.185(7) 1 d D U P A 2
 C73A C 0.5468(6) 0.3541(10) 0.6659(10) 0.081(8) Uani 0.185(7) 1 d D U P A 2
 C74A C 0.5707(6) 0.3188(12) 0.6370(10) 0.079(7) Uani 0.185(7) 1 d D U P A 2
 C75A C 0.5759(6) 0.3382(11) 0.5705(11) 0.067(6) Uani 0.185(7) 1 d D U P A 2
 C76A C 0.6144(5) 0.3260(10) 0.5722(11) 0.076(6) Uani 0.185(7) 1 d D U P A 2
 C77A C 0.6334(5) 0.3670(11) 0.5383(13) 0.086(8) Uani 0.185(7) 1 d D U P A 2
 C78A C 0.6715(6) 0.3854(11) 0.5739(12) 0.097(8) Uani 0.185(7) 1 d D U P A 2
 C79A C 0.6893(6) 0.3610(11) 0.6400(11) 0.100(8) Uani 0.185(7) 1 d D U P A 2
 C80A C 0.7130(6) 0.4010(10) 0.6934(11) 0.094(7) Uani 0.185(7) 1 d D U P A 2
 C81A C 0.7177(6) 0.4652(10) 0.6794(11) 0.099(7) Uani 0.185(7) 1 d D U P A 2
 C82A C 0.7173(7) 0.5128(11) 0.7319(11) 0.097(8) Uani 0.185(7) 1 d D U P A 2
 C83A C 0.7124(7) 0.4948(11) 0.7966(12) 0.100(8) Uani 0.185(7) 1 d D U P A 2
 C84A C 0.6879(7) 0.5320(11) 0.8271(13) 0.106(9) Uani 0.185(7) 1 d D U P A 2
 C85A C 0.6694(6) 0.5857(12) 0.7928(12) 0.096(8) Uani 0.185(7) 1 d D U P A 2
 C86A C 0.6308(6) 0.5973(10) 0.7905(11) 0.096(8) Uani 0.185(7) 1 d D U P A 2
 C87A C 0.6112(6) 0.5556(10) 0.8226(13) 0.102(9) Uani 0.185(7) 1 d D U P A 2
 C88A C 0.6118(6) 0.6223(9) 0.7216(11) 0.082(6) Uani 0.185(7) 1 d D U P A 2
 C89A C 0.6390(6) 0.6266(11) 0.6815(10) 0.085(7) Uani 0.185(7) 1 d D U P A 2
 C90A C 0.6744(6) 0.6034(11) 0.7255(11) 0.090(7) Uani 0.185(7) 1 d D U P A 2
 C91A C 0.6981(6) 0.5683(11) 0.6959(11) 0.096(8) Uani 0.185(7) 1 d D U P A 2
 C92A C 0.6868(5) 0.5549(10) 0.6216(10) 0.085(6) Uani 0.185(7) 1 d D U P A 2
 C93A C 0.6990(6) 0.4909(10) 0.6109(11) 0.100(9) Uani 0.185(7) 1 d D U P A 2
 C94A C 0.6765(6) 0.4519(10) 0.5593(11) 0.103(8) Uani 0.185(7) 1 d D U P A 2
 C95A C 0.6411(6) 0.4751(10) 0.5155(13) 0.100(9) Uani 0.185(7) 1 d D U P A 2
 C96A C 0.6143(5) 0.4232(10) 0.5036(13) 0.096(7) Uani 0.185(7) 1 d D U P A 2
 C97A C 0.5770(6) 0.4348(10) 0.5014(12) 0.088(7) Uani 0.185(7) 1 d D U P A 2
 C98A C 0.5571(6) 0.3911(10) 0.5348(12) 0.078(7) Uani 0.185(7) 1 d D U P A 2
 C99A C 0.5649(6) 0.4990(10) 0.5114(13) 0.098(8) Uani 0.185(7) 1 d D U P A 2
 C45 C 0.5378(3) 0.4905(5) 0.7176(7) 0.097(3) Uani 0.815(7) 1 d . . P A 1
 C46 C 0.5604(3) 0.5358(6) 0.7601(7) 0.101(4) Uani 0.815(7) 1 d . . P A 1
 C47 C 0.5741(3) 0.5881(4) 0.7296(7) 0.087(3) Uani 0.815(7) 1 d . . P A 1
 C48 C 0.6120(4) 0.6004(5) 0.7720(7) 0.105(4) Uani 0.815(7) 1 d . . P A 1
 C49 C 0.6234(5) 0.5479(8) 0.8326(6) 0.124(5) Uani 0.815(7) 1 d . . P A 1
 C50 C 0.6555(4) 0.5241(8) 0.8517(5) 0.115(5) Uani 0.815(7) 1 d . . P A 1
 C51 C 0.6851(3) 0.5502(5) 0.8173(6) 0.093(3) Uani 0.815(7) 1 d . . P A 1
 C52 C 0.7079(3) 0.4965(4) 0.8123(6) 0.079(3) Uani 0.815(7) 1 d . . P A 1
 C53 C 0.7208(2) 0.4886(4) 0.7554(6) 0.076(2) Uani 0.815(7) 1 d . . P A 1
 C54 C 0.7117(3) 0.5356(6) 0.6993(7) 0.097(3) Uani 0.815(7) 1 d . . P A 1
 C55 C 0.7061(3) 0.4997(7) 0.6324(9) 0.112(4) Uani 0.815(7) 1 d . . P A 1
 C56 C 0.7103(3) 0.4327(6) 0.6437(7) 0.093(3) Uani 0.815(7) 1 d . . P A 1
 C57 C 0.7209(2) 0.4274(5) 0.7229(8) 0.098(4) Uani 0.815(7) 1 d . . P A 1
 C58 C 0.7095(3) 0.3775(6) 0.7461(10) 0.120(5) Uani 0.815(7) 1 d . . P A 1
 C59 C 0.6850(2) 0.3283(4) 0.7010(7) 0.087(3) Uani 0.815(7) 1 d . . P A 1
 C60 C 0.6578(3) 0.3067(3) 0.7352(6) 0.094(3) Uani 0.815(7) 1 d . . P A 1
 C61 C 0.6232(3) 0.2931(3) 0.6956(6) 0.090(3) Uani 0.815(7) 1 d . . P A 1
 C62 C 0.6101(3) 0.3023(4) 0.6203(8) 0.109(5) Uani 0.815(7) 1 d . . P A 1
 C63 C 0.6364(4) 0.3225(5) 0.5890(7) 0.105(4) Uani 0.815(7) 1 d . . P A 1
 C64 C 0.6245(7) 0.3758(9) 0.5291(7) 0.157(8) Uani 0.815(7) 1 d . . P A 1
 C65 C 0.5927(4) 0.3991(7) 0.5095(5) 0.103(4) Uani 0.815(7) 1 d . . P A 1
 C66 C 0.5870(3) 0.4691(5) 0.4964(4) 0.091(3) Uani 0.815(7) 1 d . . P A 1
 C67 C 0.5535(3) 0.4825(5) 0.5218(5) 0.090(3) Uani 0.815(7) 1 d . . P A 1
 C68 C 0.5407(2) 0.4269(4) 0.5491(5) 0.075(2) Uani 0.815(7) 1 d . . P A 1
 C69 C 0.52766(19) 0.4337(4) 0.6064(6) 0.077(2) Uani 0.815(7) 1 d . . P A 1
 C70 C 0.5272(2) 0.4943(5) 0.6403(8) 0.096(4) Uani 0.815(7) 1 d . . P A 1
 C71 C 0.5387(3) 0.5437(8) 0.6150(10) 0.130(6) Uani 0.815(7) 1 d . . P A 1
 C72 C 0.5643(2) 0.5949(4) 0.6612(7) 0.087(3) Uani 0.815(7) 1 d . . P A 1
 C73 C 0.5914(3) 0.6159(3) 0.6257(6) 0.092(3) Uani 0.815(7) 1 d . . P A 1
 C74 C 0.5856(4) 0.5835(4) 0.5590(5) 0.093(4) Uani 0.815(7) 1 d . . P A 1
 C75 C 0.5538(3) 0.5387(5) 0.5496(6) 0.095(3) Uani 0.815(7) 1 d . . P A 1
 C76 C 0.6173(3) 0.5680(4) 0.5396(5) 0.089(3) Uani 0.815(7) 1 d . . P A 1
 C77 C 0.6575(5) 0.5826(6) 0.5914(10) 0.126(6) Uani 0.815(7) 1 d . . P A 1
 C78 C 0.6603(3) 0.6108(5) 0.6474(9) 0.112(4) Uani 0.815(7) 1 d . . P A 1
 C79 C 0.6899(3) 0.5875(4) 0.7065(8) 0.098(4) Uani 0.815(7) 1 d . . P A 1
 C80 C 0.6763(3) 0.5940(5) 0.7660(10) 0.121(6) Uani 0.815(7) 1 d . . P A 1
 C81 C 0.6388(3) 0.6201(4) 0.7419(9) 0.120(6) Uani 0.815(7) 1 d . . P A 1
 C82 C 0.6259(3) 0.6289(4) 0.6641(7) 0.091(3) Uani 0.815(7) 1 d . . P A 1
 C83 C 0.6800(4) 0.5205(7) 0.5757(6) 0.103(4) Uani 0.815(7) 1 d . . P A 1
 C84 C 0.6560(3) 0.4799(7) 0.5296(5) 0.093(3) Uani 0.815(7) 1 d . . P A 1
 C85 C 0.6580(3) 0.4141(6) 0.5388(6) 0.096(3) Uani 0.815(7) 1 d . . P A 1
 C86 C 0.6886(4) 0.3896(7) 0.6018(8) 0.113(4) Uani 0.815(7) 1 d . . P A 1
 C87 C 0.6741(3) 0.3344(4) 0.6312(8) 0.097(4) Uani 0.815(7) 1 d . . P A 1
 C88 C 0.6182(4) 0.5082(5) 0.5067(4) 0.098(3) Uani 0.815(7) 1 d . . P A 1
 C89 C 0.5367(2) 0.3866(6) 0.6608(6) 0.088(3) Uani 0.815(7) 1 d . . P A 1
 C90 C 0.5425(3) 0.4219(8) 0.7289(9) 0.121(5) Uani 0.815(7) 1 d . . P A 1
 C91 C 0.5692(4) 0.4006(6) 0.7854(6) 0.104(4) Uani 0.815(7) 1 d . . P A 1
 C92 C 0.5911(4) 0.3410(6) 0.7717(8) 0.117(4) Uani 0.815(7) 1 d . U P A 1
 C93 C 0.6326(4) 0.3541(5) 0.8209(5) 0.102(4) Uani 0.815(7) 1 d . . P A 1
 C94 C 0.6314(4) 0.4152(6) 0.8542(4) 0.095(3) Uani 0.815(7) 1 d . . P A 1
 C95 C 0.5936(4) 0.4402(7) 0.8323(5) 0.109(4) Uani 0.815(7) 1 d . . P A 1
 C96 C 0.5899(4) 0.5101(6) 0.8225(6) 0.101(4) Uani 0.815(7) 1 d . . P A 1
 C97 C 0.6614(4) 0.4530(6) 0.8654(4) 0.098(3) Uani 0.815(7) 1 d . . P A 1
 C98 C 0.6952(3) 0.4396(6) 0.8403(5) 0.089(3) Uani 0.815(7) 1 d . . P A 1
 C99 C 0.6951(3) 0.3829(4) 0.8109(5) 0.090(3) Uani 0.815(7) 1 d . . P A 1
 C100 C 0.6638(4) 0.3385(4) 0.8000(6) 0.099(4) Uani 0.815(7) 1 d . . P A 1
 C101 C 0.5890(3) 0.3116(5) 0.7143(8) 0.110(4) Uani 0.815(7) 1 d . . P A 1
 C102 C 0.5589(3) 0.3351(5) 0.6549(7) 0.092(4) Uani 0.815(7) 1 d . . P A 1
 C103 C 0.5722(3) 0.3280(4) 0.5989(8) 0.094(4) Uani 0.815(7) 1 d . . P A 1
 C104 C 0.5638(3) 0.3717(5) 0.5455(6) 0.088(3) Uani 0.815(7) 1 d . . P A 1
 C105 C 0.5111(4) 0.1900(6) 0.8304(7) 0.122(4) Uani 0.5 1 d D U P B -1
 C106 C 0.4726(4) 0.1888(7) 0.8044(7) 0.126(5) Uani 0.5 1 d D U P B -1
 C107 C 0.4514(4) 0.1459(7) 0.8355(7) 0.131(5) Uani 0.5 1 d D U P B -1
 C108 C 0.4213(5) 0.1220(7) 0.7789(7) 0.136(5) Uani 0.5 1 d D U P B -1
 C109 C 0.4237(5) 0.1493(7) 0.7139(6) 0.125(5) Uani 0.5 1 d D U P B -1
 C110 C 0.4553(4) 0.1915(8) 0.7297(7) 0.123(5) Uani 0.5 1 d D U P B -1
 C111 C 0.4770(4) 0.1944(8) 0.6834(8) 0.115(4) Uani 0.5 1 d D U P B -1
 C112 C 0.4684(4) 0.1569(7) 0.6198(8) 0.111(5) Uani 0.5 1 d D U P B -1
 C113 C 0.4380(4) 0.1162(6) 0.6044(7) 0.104(4) Uani 0.5 1 d D U P B -1
 C114 C 0.4153(3) 0.1132(6) 0.6529(6) 0.121(4) Uani 0.5 1 d D U P B -1
 C115 C 0.4034(5) 0.0483(6) 0.6530(7) 0.131(5) Uani 0.5 1 d D U P B -1
 C116 C 0.4008(5) 0.0217(6) 0.7156(6) 0.120(4) Uani 0.5 1 d D U P B -1
 C117 C 0.4098(4) 0.0596(6) 0.7794(6) 0.120(4) Uani 0.5 1 d D U P B -1
 C118 C 0.4286(4) 0.0179(6) 0.8367(7) 0.118(4) Uani 0.5 1 d D U P B -1
 C119 C 0.4581(4) 0.0401(6) 0.8912(9) 0.121(6) Uani 0.5 1 d D U P B -1
 C120 C 0.4699(4) 0.1055(6) 0.8895(6) 0.120(4) Uani 0.5 1 d D U P B -1
 C121 C 0.5102(4) 0.1078(5) 0.9171(6) 0.112(4) Uani 0.5 1 d D U P B -1
 C122 C 0.5305(4) 0.1499(6) 0.8880(6) 0.114(4) Uani 0.5 1 d D U P B -1
 C123 C 0.5652(4) 0.1304(6) 0.8751(8) 0.130(5) Uani 0.5 1 d D U P B -1
 C124 C 0.5676(4) 0.1600(6) 0.8104(7) 0.126(4) Uani 0.5 1 d D U P B -1
 C125 C 0.5339(4) 0.1959(6) 0.7822(7) 0.121(5) Uani 0.5 1 d D U P B -1
 C126 C 0.5173(4) 0.1978(7) 0.7105(6) 0.114(4) Uani 0.5 1 d D U P B -1
 C127 C 0.5338(3) 0.1629(6) 0.6640(7) 0.109(4) Uani 0.5 1 d D U P B -1
 C128 C 0.5034(3) 0.1371(5) 0.6083(6) 0.095(3) Uani 0.5 1 d D U P B -1
 C129 C 0.5067(3) 0.0771(5) 0.5802(6) 0.094(3) Uani 0.5 1 d D U P B -1
 C130 C 0.4745(3) 0.0346(5) 0.5649(7) 0.088(4) Uani 0.5 1 d D U P B -1
 C131 C 0.4409(4) 0.0538(6) 0.5756(7) 0.100(4) Uani 0.5 1 d D U P B -1
 C132 C 0.4191(3) 0.0108(5) 0.6067(6) 0.105(3) Uani 0.5 1 d D U P B -1
 C133 C 0.4324(4) -0.0503(6) 0.6249(7) 0.110(4) Uani 0.5 1 d D U P B -1
 C134 C 0.4300(4) -0.0787(6) 0.6906(6) 0.107(4) Uani 0.5 1 d D U P B -1
 C135 C 0.4138(3) -0.0421(6) 0.7329(6) 0.112(4) Uani 0.5 1 d D U P B -1
 C136 C 0.4314(4) -0.0440(6) 0.8085(6) 0.108(4) Uani 0.5 1 d D U P B -1
 C137 C 0.4630(4) -0.0820(7) 0.8344(7) 0.103(4) Uani 0.5 1 d D U P B -1
 C138 C 0.4941(3) -0.0593(5) 0.8912(6) 0.096(3) Uani 0.5 1 d D U P B -1
 C139 C 0.4912(3) 0.0012(5) 0.9179(7) 0.096(3) Uani 0.5 1 d D U P B -1
 C140 C 0.5232(3) 0.0435(5) 0.9349(9) 0.101(5) Uani 0.5 1 d D U P B -1
 C141 C 0.5565(4) 0.0250(6) 0.9229(8) 0.107(4) Uani 0.5 1 d D U P B -1
 C142 C 0.5779(3) 0.0689(5) 0.8925(6) 0.118(4) Uani 0.5 1 d D U P B -1
 C143 C 0.5938(4) 0.0320(6) 0.8466(7) 0.134(5) Uani 0.5 1 d D U P B -1
 C144 C 0.5963(4) 0.0598(6) 0.7845(6) 0.134(5) Uani 0.5 1 d D U P B -1
 C145 C 0.5826(4) 0.1234(6) 0.7664(7) 0.132(5) Uani 0.5 1 d D U P B -1
 C146 C 0.5657(3) 0.1261(6) 0.6911(6) 0.120(4) Uani 0.5 1 d D U P B -1
 C147 C 0.5688(3) 0.0635(6) 0.6633(6) 0.118(4) Uani 0.5 1 d D U P B -1
 C148 C 0.5399(3) 0.0390(6) 0.6089(7) 0.107(5) Uani 0.5 1 d D U P B -1
 C149 C 0.5279(3) -0.0266(5) 0.6101(6) 0.112(4) Uani 0.5 1 d D U P B -1
 C150 C 0.4877(3) -0.0296(5) 0.5835(5) 0.101(3) Uani 0.5 1 d D U P B -1
 C151 C 0.4671(4) -0.0710(6) 0.6125(6) 0.099(4) Uani 0.5 1 d D U P B -1
 C152 C 0.4861(4) -0.1124(7) 0.6693(7) 0.104(4) Uani 0.5 1 d D U P B -1
 C153 C 0.4629(4) -0.1166(6) 0.7170(7) 0.101(4) Uani 0.5 1 d D U P B -1
 C154 C 0.4798(4) -0.1182(7) 0.7892(7) 0.102(4) Uani 0.5 1 d D U P B -1
 C155 C 0.5199(4) -0.1162(6) 0.8154(7) 0.097(4) Uani 0.5 1 d D U P B -1
 C156 C 0.5291(4) -0.0793(7) 0.8800(8) 0.109(5) Uani 0.5 1 d D U P B -1
 C157 C 0.5597(4) -0.0380(6) 0.8955(8) 0.112(4) Uani 0.5 1 d D U P B -1
 C158 C 0.5823(4) -0.0334(6) 0.8466(7) 0.129(4) Uani 0.5 1 d D U P B -1
 C159 C 0.5736(4) -0.0701(7) 0.7853(7) 0.112(4) Uani 0.5 1 d D U P B -1
 C160 C 0.5759(5) -0.0410(7) 0.7206(7) 0.129(5) Uani 0.5 1 d D U P B -1
 C161 C 0.5872(3) 0.0214(6) 0.7211(7) 0.115(4) Uani 0.5 1 d D U P B -1
 C162 C 0.5463(4) -0.0668(7) 0.6644(7) 0.117(5) Uani 0.5 1 d D U P B -1
 C163 C 0.5247(4) -0.1101(7) 0.6940(7) 0.108(4) Uani 0.5 1 d D U P B -1
 C164 C 0.5421(5) -0.1125(9) 0.7695(7) 0.113(5) Uani 0.5 1 d D U P B -1
 C1 C 0.60426(10) 0.79144(16) 0.6861(2) 0.0314(7) Uani 1 1 d . . . . .
 C2 C 0.63551(10) 0.81663(17) 0.7382(2) 0.0334(8) Uani 1 1 d . . . . .
 C3 C 0.65382(11) 0.87018(19) 0.7200(2) 0.0394(9) Uani 1 1 d . . . . .
 H3 H 0.673156 0.889994 0.755669 0.047 Uiso 1 1 calc R U . . .
 C4 C 0.64517(11) 0.89560(19) 0.6527(2) 0.0395(9) Uani 1 1 d . . . . .
 C5 C 0.61979(11) 0.86128(18) 0.6007(2) 0.0372(8) Uani 1 1 d . . . . .
 H5 H 0.615464 0.874438 0.553184 0.045 Uiso 1 1 calc R U . . .
 C6 C 0.60017(10) 0.80790(17) 0.6153(2) 0.0338(8) Uani 1 1 d . . . . .
 C7 C 0.58162(11) 0.76803(17) 0.5526(2) 0.0337(8) Uani 1 1 d . . . . .
 C8 C 0.54456(10) 0.74584(16) 0.53444(19) 0.0313(7) Uani 1 1 d . . . . .
 C9 C 0.52178(10) 0.75082(15) 0.5842(2) 0.0318(7) Uani 1 1 d . . . . .
 C10 C 0.54032(10) 0.74163(15) 0.6577(2) 0.0306(7) Uani 1 1 d . . . . .
 C11 C 0.51762(10) 0.72176(15) 0.6980(2) 0.0304(7) Uani 1 1 d . . . . .
 C12 C 0.47840(10) 0.72348(15) 0.6765(2) 0.0310(7) Uani 1 1 d . . . . .
 C13 C 0.45891(10) 0.74476(16) 0.6094(2) 0.0328(8) Uani 1 1 d . . . . .
 C14 C 0.48206(10) 0.75393(16) 0.5627(2) 0.0326(8) Uani 1 1 d . . . . .
 H14 H 0.470005 0.762573 0.514579 0.039 Uiso 1 1 calc R U . . .
 C15 C 0.53852(10) 0.72187(15) 0.7687(2) 0.0303(7) Uani 1 1 d . . . . .
 C16 C 0.57444(10) 0.74230(15) 0.7740(2) 0.0308(7) Uani 1 1 d . . . . .
 C17 C 0.59781(10) 0.75481(16) 0.8439(2) 0.0317(7) Uani 1 1 d . . . . .
 C18 C 0.63877(10) 0.75917(17) 0.8565(2) 0.0338(8) Uani 1 1 d . . . . .
 C19 C 0.65548(10) 0.78515(18) 0.8070(2) 0.0364(8) Uani 1 1 d . . . . .
 C20 C 0.69470(12) 0.7817(2) 0.8212(2) 0.0450(9) Uani 1 1 d . . . . .
 H20 H 0.706228 0.797632 0.787252 0.054 Uiso 1 1 calc R U . . .
 C21 C 0.71720(12) 0.7559(2) 0.8830(3) 0.0511(11) Uani 1 1 d . . . . .
 H21 H 0.743783 0.755705 0.891838 0.061 Uiso 1 1 calc R U . . .
 C22 C 0.70058(12) 0.7303(2) 0.9318(2) 0.0482(10) Uani 1 1 d . . . . .
 H22 H 0.715658 0.712061 0.974273 0.058 Uiso 1 1 calc R U . . .
 C23 C 0.66189(11) 0.73176(19) 0.9182(2) 0.0400(9) Uani 1 1 d . . . . .
 H23 H 0.650611 0.713654 0.951447 0.048 Uiso 1 1 calc R U . . .
 C24 C 0.58050(10) 0.75622(16) 0.8990(2) 0.0326(8) Uani 1 1 d . . . . .
 H24 H 0.595911 0.765385 0.945014 0.039 Uiso 1 1 calc R U . . .
 C25 C 0.53098(11) 0.71065(17) 0.4726(2) 0.0360(8) Uani 1 1 d . . . . .
 H25 H 0.505645 0.696220 0.459925 0.043 Uiso 1 1 calc R U . . .
 C26 C 0.55339(12) 0.69633(18) 0.4294(2) 0.0393(8) Uani 1 1 d . . . . .
 H26 H 0.543588 0.672208 0.387627 0.047 Uiso 1 1 calc R U . . .
 C27 C 0.59022(13) 0.71731(19) 0.4473(2) 0.0431(9) Uani 1 1 d . . . . .
 H27 H 0.605903 0.707367 0.417966 0.052 Uiso 1 1 calc R U . . .
 C28 C 0.60428(12) 0.7528(2) 0.5080(2) 0.0402(9) Uani 1 1 d . . . . .
 H28 H 0.629621 0.767204 0.519815 0.048 Uiso 1 1 calc R U . . .
 C29 C 0.66599(12) 0.9537(2) 0.6330(3) 0.0465(10) Uani 1 1 d . . . . .
 C30 C 0.68215(14) 0.9969(2) 0.6962(3) 0.0551(12) Uani 1 1 d . . . . .
 H30A H 0.661653 1.013518 0.713672 0.083 Uiso 1 1 calc R U . . .
 H30B H 0.695600 1.032613 0.682080 0.083 Uiso 1 1 calc R U . . .
 H30C H 0.699578 0.972283 0.733457 0.083 Uiso 1 1 calc R U . . .
 C31 C 0.69753(15) 0.9280(3) 0.6051(3) 0.0651(14) Uani 1 1 d . . . . .
 H31A H 0.714485 0.901720 0.641331 0.098 Uiso 1 1 calc R U . . .
 H31B H 0.711590 0.963920 0.592921 0.098 Uiso 1 1 calc R U . . .
 H31C H 0.686857 0.901988 0.563165 0.098 Uiso 1 1 calc R U . . .
 C32 C 0.63885(17) 0.9940(3) 0.5762(3) 0.0693(16) Uani 1 1 d . . . . .
 H32A H 0.631534 0.969817 0.531999 0.104 Uiso 1 1 calc R U . . .
 H32B H 0.651310 1.033784 0.568965 0.104 Uiso 1 1 calc R U . . .
 H32C H 0.616395 1.004106 0.591207 0.104 Uiso 1 1 calc R U . . .
 N1 N 0.57717(8) 0.75163(13) 0.70366(16) 0.0313(6) Uani 1 1 d . . . . .
 C33 C 0.80606(17) 0.6241(2) 0.9733(3) 0.0661(14) Uani 1 1 d . . . . .
 C34 C 0.83070(16) 0.6074(3) 1.0371(3) 0.0675(15) Uani 1 1 d . . . . .
 H34 H 0.855749 0.623169 1.050952 0.081 Uiso 1 1 calc R U . . .
 C35 C 0.81735(19) 0.5665(4) 1.0802(4) 0.0772(17) Uani 1 1 d . . . . .
 H35 H 0.833343 0.554143 1.124723 0.093 Uiso 1 1 calc R U . . .
 C36 C 0.7814(2) 0.5440(4) 1.0589(4) 0.0849(19) Uani 1 1 d . . . . .
 H36 H 0.772731 0.515843 1.088731 0.102 Uiso 1 1 calc R U . . .
 C37 C 0.75765(18) 0.5609(4) 0.9959(4) 0.0772(17) Uani 1 1 d . . . . .
 H37 H 0.732727 0.544564 0.982043 0.093 Uiso 1 1 calc R U . . .
 C38 C 0.76989(15) 0.6019(3) 0.9522(4) 0.0697(16) Uani 1 1 d . . . . .
 H38 H 0.753500 0.614582 0.908185 0.084 Uiso 1 1 calc R U . . .
 Cl1 Cl 0.82186(7) 0.67453(8) 0.91787(13) 0.1024(7) Uani 1 1 d . . . . .
 C3N C 0.7373(7) 0.6867(16) 0.5766(12) 0.081(6) Uani 0.1 1 d D U P C 2
 C3O C 0.7324(10) 0.7128(18) 0.6380(13) 0.070(6) Uani 0.1 1 d D U P C 2
 H3O H 0.710915 0.738259 0.636282 0.084 Uiso 0.1 1 calc R U P C 2
 C3P C 0.7591(11) 0.7017(19) 0.7020(14) 0.066(6) Uani 0.1 1 d D U P C 2
 H3P H 0.755709 0.719641 0.743993 0.080 Uiso 0.1 1 calc R U P C 2
 C3Q C 0.7904(11) 0.6648(19) 0.7047(17) 0.073(6) Uani 0.1 1 d D U P C 2
 H3Q H 0.808930 0.658495 0.748215 0.088 Uiso 0.1 1 calc R U P C 2
 C3R C 0.7947(12) 0.637(3) 0.644(2) 0.088(6) Uani 0.1 1 d D U P C 2
 H3R H 0.814384 0.606901 0.645935 0.105 Uiso 0.1 1 calc R U P C 2
 C3S C 0.7698(10) 0.652(3) 0.5789(17) 0.090(5) Uani 0.1 1 d D U P C 2
 H3S H 0.775114 0.639862 0.536459 0.108 Uiso 0.1 1 calc R U P C 2
 Cl3 Cl 0.7024(4) 0.6964(8) 0.4964(8) 0.072(4) Uani 0.1 1 d D U P C 2
 C39 C 0.7427(3) 0.7033(5) 0.6309(6) 0.061(3) Uani 0.4 1 d D U P D 1
 C40 C 0.7402(4) 0.6766(6) 0.5653(7) 0.084(3) Uani 0.4 1 d D U P D 1
 H40 H 0.719619 0.686737 0.525895 0.101 Uiso 0.4 1 calc R U P D 1
 C41 C 0.7682(4) 0.6351(8) 0.5583(9) 0.100(4) Uani 0.4 1 d D U P D 1
 H41 H 0.766558 0.615612 0.514090 0.120 Uiso 0.4 1 calc R U P D 1
 C42 C 0.7984(5) 0.6220(10) 0.6152(11) 0.115(5) Uani 0.4 1 d D U P D 1
 H42 H 0.817874 0.594948 0.609208 0.138 Uiso 0.4 1 calc R U P D 1
 C43 C 0.8010(4) 0.6475(8) 0.6810(10) 0.098(4) Uani 0.4 1 d D U P D 1
 H43 H 0.821937 0.638229 0.720000 0.117 Uiso 0.4 1 calc R U P D 1
 C44 C 0.7720(3) 0.6872(6) 0.6887(7) 0.077(3) Uani 0.4 1 d D U P D 1
 H44 H 0.772389 0.703240 0.733870 0.092 Uiso 0.4 1 calc R U P D 1
 Cl2 Cl 0.70692(11) 0.75346(16) 0.6393(2) 0.0746(9) Uani 0.4 1 d D U P D 1

loop_
  _atom_site_aniso_label
  _atom_site_aniso_U_11
  _atom_site_aniso_U_22
  _atom_site_aniso_U_33
  _atom_site_aniso_U_23
  _atom_site_aniso_U_13
  _atom_site_aniso_U_12
 C1A 0.113(12) 0.101(14) 0.088(16) 0.026(13) 0.013(12) 0.004(10)
 C1B 0.103(13) 0.076(18) 0.110(17) 0.026(13) 0.018(11) 0.006(12)
 C1C 0.110(13) 0.051(12) 0.096(12) 0.032(10) 0.033(10) -0.015(10)
 C1D 0.100(12) 0.091(17) 0.085(14) 0.042(12) 0.037(10) -0.006(11)
 C1E 0.122(10) 0.122(11) 0.111(12) 0.006(9) 0.034(8) -0.004(8)
 C45A 0.091(18) 0.097(13) 0.114(15) 0.024(11) 0.035(12) 0.024(12)
 C46A 0.095(19) 0.102(12) 0.113(14) 0.016(11) 0.048(13) 0.007(12)
 C47A 0.103(18) 0.088(13) 0.101(13) 0.016(10) 0.062(13) -0.001(10)
 C48A 0.079(11) 0.065(10) 0.085(11) 0.008(9) 0.044(9) -0.043(8)
 C49A 0.110(10) 0.101(12) 0.101(11) 0.011(8) 0.029(7) -0.004(8)
 C50A 0.121(13) 0.124(14) 0.090(18) 0.007(13) 0.023(12) -0.007(12)
 C51A 0.115(13) 0.130(17) 0.083(17) 0.018(14) 0.007(12) -0.001(11)
 C52A 0.101(12) 0.11(2) 0.103(16) 0.018(15) 0.023(11) -0.012(13)
 C53A 0.102(12) 0.059(13) 0.093(11) 0.032(10) 0.026(10) -0.014(10)
 C54A 0.101(13) 0.049(16) 0.102(11) 0.007(10) 0.029(10) -0.019(12)
 C55A 0.108(11) 0.047(14) 0.107(13) -0.003(11) 0.036(9) 0.008(11)
 C56A 0.098(13) 0.12(2) 0.116(14) 0.016(13) 0.034(11) 0.008(14)
 C57A 0.092(14) 0.124(19) 0.109(14) 0.031(13) 0.022(11) 0.008(14)
 C58A 0.065(18) 0.133(17) 0.096(14) 0.041(12) 0.010(13) 0.018(14)
 C59A 0.054(13) 0.145(16) 0.078(15) 0.029(11) -0.025(11) 0.008(12)
 C60A 0.094(15) 0.142(15) 0.048(16) 0.018(13) -0.014(12) 0.003(11)
 C61A 0.114(14) 0.142(16) 0.040(17) -0.006(14) -0.006(12) -0.013(13)
 C62A 0.137(14) 0.122(14) 0.068(19) -0.013(12) 0.032(13) -0.007(11)
 C63A 0.135(15) 0.125(13) 0.09(2) -0.001(12) 0.048(14) -0.010(11)
 C64A 0.120(15) 0.114(13) 0.095(15) -0.007(10) 0.074(12) -0.003(11)
 C65A 0.120(15) 0.106(14) 0.106(16) -0.018(13) 0.059(14) 0.005(12)
 C66A 0.107(16) 0.101(16) 0.130(14) 0.001(11) 0.054(12) 0.017(13)
 C67A 0.113(14) 0.088(19) 0.130(15) 0.004(13) 0.036(11) 0.007(13)
 C68A 0.092(14) 0.070(14) 0.120(14) 0.029(12) 0.016(11) 0.021(12)
 C69A 0.083(19) 0.091(15) 0.109(15) 0.029(11) 0.019(13) 0.017(14)
 C70A 0.079(15) 0.097(13) 0.093(16) 0.027(10) -0.002(12) 0.015(11)
 C71A 0.079(18) 0.097(13) 0.091(15) 0.009(12) 0.015(14) 0.002(12)
 C72A 0.065(18) 0.101(15) 0.105(13) 0.011(10) 0.030(12) -0.013(13)
 C73A 0.078(17) 0.086(15) 0.089(11) 0.004(10) 0.038(10) -0.023(13)
 C74A 0.093(13) 0.065(16) 0.082(13) -0.013(11) 0.029(10) -0.026(12)
 C75A 0.079(11) 0.060(14) 0.056(12) -0.040(9) 0.010(9) -0.027(10)
 C76A 0.091(9) 0.065(10) 0.077(9) -0.029(7) 0.034(7) -0.005(7)
 C77A 0.097(12) 0.100(14) 0.081(17) -0.015(13) 0.059(10) 0.011(10)
 C78A 0.089(13) 0.127(15) 0.094(15) -0.003(13) 0.056(12) 0.015(11)
 C79A 0.077(14) 0.126(18) 0.114(13) 0.012(12) 0.054(11) 0.028(12)
 C80A 0.046(14) 0.131(15) 0.108(14) 0.037(12) 0.028(11) 0.031(11)
 C81A 0.057(15) 0.139(14) 0.104(14) 0.035(12) 0.024(12) 0.005(12)
 C82A 0.036(14) 0.138(17) 0.098(13) 0.017(11) -0.012(11) -0.028(13)
 C83A 0.048(17) 0.145(16) 0.082(15) 0.016(13) -0.025(13) -0.010(13)
 C84A 0.087(16) 0.137(16) 0.069(17) -0.008(13) -0.018(13) -0.020(12)
 C85A 0.105(13) 0.103(17) 0.072(13) -0.031(13) 0.011(11) -0.023(13)
 C86A 0.113(10) 0.086(12) 0.094(11) -0.019(8) 0.035(8) -0.013(8)
 C87A 0.131(14) 0.104(15) 0.089(18) -0.020(14) 0.059(12) -0.006(11)
 C88A 0.123(12) 0.018(9) 0.109(12) -0.020(10) 0.038(9) 0.005(10)
 C89A 0.112(14) 0.032(14) 0.110(12) -0.003(11) 0.028(10) -0.027(12)
 C90A 0.095(13) 0.074(16) 0.098(14) -0.014(12) 0.022(10) -0.047(12)
 C91A 0.071(17) 0.116(17) 0.103(12) 0.019(12) 0.028(11) -0.027(14)
 C92A 0.070(11) 0.111(13) 0.092(12) 0.041(10) 0.050(9) -0.025(10)
 C93A 0.083(18) 0.129(15) 0.090(14) 0.031(11) 0.030(13) 0.007(11)
 C94A 0.093(14) 0.145(14) 0.083(15) 0.015(11) 0.045(12) 0.001(10)
 C95A 0.107(14) 0.130(12) 0.068(18) 0.011(12) 0.032(13) -0.001(10)
 C96A 0.108(12) 0.121(13) 0.060(17) -0.004(12) 0.026(11) 0.005(10)
 C97A 0.094(12) 0.112(14) 0.043(15) -0.001(12) -0.003(11) -0.003(12)
 C98A 0.071(14) 0.096(13) 0.049(14) -0.023(11) -0.013(11) -0.018(10)
 C99A 0.103(15) 0.107(13) 0.074(18) 0.018(13) 0.005(13) 0.008(10)
 C45 0.063(5) 0.106(7) 0.143(10) -0.036(7) 0.064(6) -0.002(4)
 C46 0.094(6) 0.132(9) 0.102(8) -0.034(7) 0.067(6) 0.027(6)
 C47 0.088(6) 0.058(4) 0.132(9) -0.028(5) 0.061(6) 0.012(4)
 C48 0.145(10) 0.059(5) 0.122(10) -0.056(6) 0.054(8) 0.008(6)
 C49 0.156(12) 0.158(12) 0.067(7) -0.074(8) 0.043(8) -0.009(10)
 C50 0.094(7) 0.186(13) 0.055(6) -0.070(7) 0.001(5) 0.010(8)
 C51 0.076(6) 0.091(6) 0.088(7) -0.048(6) -0.017(5) -0.012(5)
 C52 0.058(5) 0.081(5) 0.077(6) -0.006(4) -0.016(5) -0.022(4)
 C53 0.035(3) 0.076(5) 0.103(7) 0.009(5) -0.004(4) -0.006(3)
 C54 0.054(5) 0.120(8) 0.114(8) 0.013(7) 0.017(5) -0.047(5)
 C55 0.073(6) 0.146(11) 0.143(13) 0.019(9) 0.072(8) -0.020(6)
 C56 0.063(5) 0.110(8) 0.128(9) -0.018(7) 0.060(6) 0.008(5)
 C57 0.036(4) 0.081(6) 0.168(12) -0.021(6) 0.014(5) 0.013(3)
 C58 0.060(6) 0.099(8) 0.176(14) 0.017(8) -0.009(7) 0.043(6)
 C59 0.069(5) 0.047(4) 0.134(9) -0.005(5) 0.008(5) 0.035(4)
 C60 0.099(6) 0.033(3) 0.128(8) 0.025(4) -0.009(6) 0.014(3)
 C61 0.100(7) 0.025(3) 0.130(9) 0.011(4) 0.007(6) -0.005(3)
 C62 0.101(7) 0.046(4) 0.148(11) -0.039(5) -0.018(7) 0.006(4)
 C63 0.120(9) 0.070(5) 0.127(10) -0.063(6) 0.038(7) 0.018(6)
 C64 0.227(19) 0.165(14) 0.068(8) -0.077(9) 0.023(10) 0.062(15)
 C65 0.123(9) 0.131(9) 0.043(5) -0.044(5) 0.004(5) -0.006(7)
 C66 0.132(9) 0.107(7) 0.023(4) 0.006(4) 0.002(4) -0.014(6)
 C67 0.082(6) 0.104(7) 0.058(5) 0.018(5) -0.022(5) 0.001(5)
 C68 0.063(4) 0.088(5) 0.054(5) -0.003(4) -0.020(4) -0.023(4)
 C69 0.037(3) 0.082(5) 0.095(7) -0.005(4) -0.009(4) -0.009(3)
 C70 0.036(4) 0.095(7) 0.147(11) -0.027(7) 0.008(5) 0.010(4)
 C71 0.052(5) 0.147(12) 0.170(14) 0.037(10) -0.003(7) 0.060(7)
 C72 0.067(5) 0.054(4) 0.134(10) -0.007(5) 0.016(5) 0.037(4)
 C73 0.094(6) 0.041(3) 0.132(8) 0.024(4) 0.016(6) 0.031(4)
 C74 0.141(9) 0.039(3) 0.073(6) 0.026(4) -0.015(6) 0.014(4)
 C75 0.082(6) 0.088(6) 0.085(6) 0.033(5) -0.026(5) 0.027(5)
 C76 0.126(8) 0.069(5) 0.070(5) 0.047(4) 0.026(5) -0.001(5)
 C77 0.187(15) 0.083(7) 0.135(12) 0.039(8) 0.088(12) -0.048(9)
 C78 0.103(7) 0.062(5) 0.158(12) 0.046(7) 0.016(8) -0.025(5)
 C79 0.059(5) 0.052(4) 0.162(11) 0.018(6) -0.002(6) -0.028(4)
 C80 0.080(6) 0.052(5) 0.189(15) -0.053(7) -0.031(8) -0.009(4)
 C81 0.083(6) 0.046(4) 0.197(14) -0.061(7) -0.018(8) 0.008(4)
 C82 0.102(7) 0.028(3) 0.129(9) 0.011(4) 0.006(6) -0.001(4)
 C83 0.116(8) 0.139(9) 0.079(7) 0.011(6) 0.067(7) -0.037(7)
 C84 0.102(7) 0.146(9) 0.050(5) -0.005(5) 0.054(5) -0.022(7)
 C85 0.120(8) 0.114(8) 0.079(7) -0.045(6) 0.071(6) -0.026(6)
 C86 0.113(9) 0.130(9) 0.125(10) -0.016(8) 0.082(8) 0.051(8)
 C87 0.095(7) 0.050(4) 0.169(12) -0.024(5) 0.074(8) 0.014(4)
 C88 0.162(11) 0.103(7) 0.032(4) 0.028(4) 0.033(5) -0.017(7)
 C89 0.046(4) 0.118(8) 0.099(7) 0.009(6) 0.017(4) -0.039(5)
 C90 0.071(6) 0.178(14) 0.137(12) 0.006(10) 0.068(7) -0.039(7)
 C91 0.109(8) 0.137(9) 0.083(7) 0.011(6) 0.056(6) -0.045(7)
 C92 0.156(8) 0.102(6) 0.108(7) 0.056(6) 0.063(6) -0.044(6)
 C93 0.136(9) 0.095(7) 0.066(6) 0.057(5) 0.013(6) -0.024(6)
 C94 0.124(8) 0.128(8) 0.035(4) 0.021(4) 0.024(4) -0.024(7)
 C95 0.142(10) 0.167(11) 0.041(5) -0.011(5) 0.065(6) -0.059(9)
 C96 0.128(9) 0.128(9) 0.073(6) -0.047(6) 0.074(6) -0.033(7)
 C97 0.127(9) 0.124(8) 0.026(4) 0.003(4) -0.007(4) -0.012(7)
 C98 0.069(5) 0.121(8) 0.058(5) 0.022(5) -0.015(4) -0.008(5)
 C99 0.086(6) 0.068(5) 0.081(6) 0.027(4) -0.033(5) 0.007(4)
 C100 0.133(9) 0.053(4) 0.080(6) 0.040(4) -0.022(6) 0.009(5)
 C101 0.116(8) 0.077(6) 0.127(10) 0.043(6) 0.016(7) -0.044(6)
 C102 0.063(5) 0.061(5) 0.133(9) 0.023(5) -0.004(6) -0.034(4)
 C103 0.078(6) 0.048(4) 0.137(12) -0.027(6) 0.001(7) -0.018(4)
 C104 0.089(6) 0.082(6) 0.074(6) -0.041(5) -0.010(5) -0.010(5)
 C105 0.242(11) 0.031(6) 0.078(8) -0.026(5) 0.021(8) 0.003(9)
 C106 0.222(11) 0.062(10) 0.104(9) -0.011(8) 0.059(8) 0.063(9)
 C107 0.193(13) 0.127(12) 0.092(9) -0.019(8) 0.068(8) 0.060(9)
 C108 0.143(13) 0.157(10) 0.119(10) 0.018(9) 0.055(9) 0.066(9)
 C109 0.130(11) 0.135(12) 0.111(8) 0.045(7) 0.035(8) 0.091(8)
 C110 0.172(12) 0.087(11) 0.108(9) 0.017(8) 0.035(8) 0.079(8)
 C111 0.196(10) 0.041(7) 0.110(10) 0.030(7) 0.044(7) 0.045(8)
 C112 0.162(9) 0.074(10) 0.086(11) 0.035(8) 0.018(8) 0.026(7)
 C113 0.116(9) 0.114(8) 0.059(8) 0.034(7) -0.013(6) 0.043(7)
 C114 0.078(8) 0.155(9) 0.112(9) 0.036(7) -0.002(6) 0.065(7)
 C115 0.068(11) 0.192(10) 0.118(11) 0.020(9) -0.002(9) 0.024(9)
 C116 0.051(7) 0.179(10) 0.127(9) 0.006(8) 0.018(7) -0.005(9)
 C117 0.079(9) 0.173(9) 0.126(9) 0.009(8) 0.058(8) 0.047(8)
 C118 0.099(9) 0.161(10) 0.119(9) 0.026(8) 0.071(7) 0.001(8)
 C119 0.134(10) 0.160(10) 0.090(14) 0.010(10) 0.069(10) 0.017(8)
 C120 0.190(10) 0.129(9) 0.061(8) -0.017(7) 0.069(8) 0.037(8)
 C121 0.209(10) 0.078(7) 0.039(7) -0.020(6) 0.016(8) 0.000(7)
 C122 0.221(12) 0.052(7) 0.043(7) -0.036(6) -0.007(7) -0.028(7)
 C123 0.165(12) 0.107(8) 0.081(10) -0.018(7) -0.029(8) -0.064(8)
 C124 0.157(11) 0.076(7) 0.114(9) -0.005(6) -0.016(7) -0.088(6)
 C125 0.215(12) 0.029(6) 0.104(8) -0.008(6) 0.021(8) -0.052(7)
 C126 0.203(11) 0.027(5) 0.102(8) 0.020(6) 0.028(8) -0.025(7)
 C127 0.160(9) 0.071(8) 0.104(9) 0.028(6) 0.052(7) -0.056(6)
 C128 0.152(9) 0.080(6) 0.057(7) 0.042(5) 0.033(6) -0.016(6)
 C129 0.133(8) 0.112(7) 0.046(7) 0.022(6) 0.041(7) -0.001(6)
 C130 0.147(8) 0.098(7) 0.012(8) -0.003(6) 0.008(7) -0.004(6)
 C131 0.119(8) 0.122(8) 0.035(7) 0.013(7) -0.018(6) 0.000(7)
 C132 0.073(7) 0.142(8) 0.068(8) 0.004(6) -0.036(5) -0.018(6)
 C133 0.126(10) 0.104(8) 0.074(9) -0.027(6) -0.017(7) -0.052(7)
 C134 0.120(10) 0.078(7) 0.105(9) -0.016(6) 0.003(7) -0.063(6)
 C135 0.057(7) 0.146(9) 0.135(9) -0.007(8) 0.032(7) -0.056(6)
 C136 0.096(9) 0.128(8) 0.120(9) 0.039(7) 0.064(7) -0.040(7)
 C137 0.153(9) 0.068(8) 0.104(9) 0.018(6) 0.062(7) -0.030(7)
 C138 0.167(9) 0.074(6) 0.057(7) 0.028(5) 0.045(7) -0.023(7)
 C139 0.141(9) 0.104(7) 0.052(8) 0.007(6) 0.042(7) -0.004(6)
 C140 0.161(9) 0.086(7) 0.045(13) -0.003(8) 0.006(9) -0.007(6)
 C141 0.118(9) 0.118(8) 0.051(8) 0.017(7) -0.032(6) -0.004(7)
 C142 0.093(9) 0.145(9) 0.072(9) 0.004(7) -0.047(6) -0.033(7)
 C143 0.045(8) 0.215(11) 0.105(9) 0.015(8) -0.039(7) 0.003(8)
 C144 0.041(7) 0.216(12) 0.131(9) 0.020(8) 0.000(7) -0.015(9)
 C145 0.086(9) 0.152(10) 0.144(10) -0.008(8) 0.010(7) -0.093(7)
 C146 0.093(8) 0.150(9) 0.126(9) 0.049(7) 0.048(7) -0.069(6)
 C147 0.080(8) 0.190(10) 0.107(9) 0.035(7) 0.066(6) -0.003(8)
 C148 0.119(8) 0.169(10) 0.063(9) 0.025(8) 0.074(7) 0.018(7)
 C149 0.166(9) 0.132(9) 0.061(8) -0.013(7) 0.071(7) 0.047(7)
 C150 0.180(9) 0.092(7) 0.030(6) -0.031(5) 0.030(6) 0.006(7)
 C151 0.181(10) 0.051(7) 0.048(7) -0.039(5) 0.001(7) -0.014(7)
 C152 0.184(9) 0.043(8) 0.080(8) -0.028(6) 0.026(7) 0.016(8)
 C153 0.164(10) 0.027(6) 0.109(8) -0.022(6) 0.034(7) -0.045(6)
 C154 0.173(9) 0.030(6) 0.102(8) 0.014(6) 0.034(7) -0.016(7)
 C155 0.167(9) 0.032(6) 0.099(9) 0.032(6) 0.049(7) 0.034(7)
 C156 0.175(9) 0.062(9) 0.080(10) 0.023(8) 0.021(8) 0.026(7)
 C157 0.124(9) 0.117(8) 0.066(8) 0.030(7) -0.020(7) 0.042(7)
 C158 0.078(8) 0.166(10) 0.115(9) 0.038(8) -0.018(7) 0.060(8)
 C159 0.084(8) 0.139(11) 0.121(9) 0.042(7) 0.042(7) 0.080(7)
 C160 0.100(10) 0.163(11) 0.132(10) 0.028(9) 0.048(9) 0.059(8)
 C161 0.046(7) 0.192(10) 0.125(9) 0.029(8) 0.054(7) 0.016(8)
 C162 0.144(11) 0.125(12) 0.103(9) -0.008(8) 0.071(7) 0.057(8)
 C163 0.174(9) 0.059(9) 0.107(9) -0.011(7) 0.065(7) 0.053(8)
 C164 0.147(10) 0.088(12) 0.108(9) 0.015(8) 0.043(7) 0.060(8)
 C1 0.0337(17) 0.0295(16) 0.033(2) -0.0013(13) 0.0129(14) 0.0027(13)
 C2 0.0348(17) 0.0339(17) 0.033(2) -0.0002(14) 0.0113(15) 0.0012(13)
 C3 0.0363(19) 0.044(2) 0.037(2) -0.0028(16) 0.0100(16) -0.0037(15)
 C4 0.0349(18) 0.044(2) 0.042(2) 0.0041(16) 0.0130(16) -0.0037(15)
 C5 0.0413(19) 0.0383(18) 0.034(2) 0.0029(15) 0.0138(16) -0.0016(15)
 C6 0.0367(18) 0.0353(17) 0.031(2) 0.0010(14) 0.0126(15) -0.0009(14)
 C7 0.0404(19) 0.0341(16) 0.0281(19) 0.0013(14) 0.0119(15) 0.0020(14)
 C8 0.0402(18) 0.0279(15) 0.0285(18) 0.0018(13) 0.0140(15) 0.0010(13)
 C9 0.0399(18) 0.0258(15) 0.0309(19) -0.0028(13) 0.0118(15) -0.0016(13)
 C10 0.0360(17) 0.0232(14) 0.035(2) -0.0006(13) 0.0138(15) 0.0009(12)
 C11 0.0368(17) 0.0237(14) 0.0322(19) -0.0022(13) 0.0122(14) 0.0002(12)
 C12 0.0391(18) 0.0232(14) 0.0318(19) -0.0054(13) 0.0116(15) -0.0028(13)
 C13 0.0406(19) 0.0265(15) 0.0304(19) -0.0061(13) 0.0085(15) -0.0037(13)
 C14 0.0382(18) 0.0300(16) 0.0282(19) -0.0041(13) 0.0066(15) -0.0012(13)
 C15 0.0380(17) 0.0236(14) 0.0309(19) -0.0005(13) 0.0121(15) 0.0022(12)
 C16 0.0345(17) 0.0251(15) 0.0333(19) -0.0006(13) 0.0102(14) 0.0027(12)
 C17 0.0393(18) 0.0269(15) 0.0287(19) 0.0039(13) 0.0090(15) 0.0034(13)
 C18 0.0355(18) 0.0325(17) 0.033(2) 0.0009(14) 0.0086(15) 0.0010(13)
 C19 0.0337(18) 0.0380(18) 0.036(2) -0.0031(15) 0.0066(15) -0.0007(14)
 C20 0.039(2) 0.053(2) 0.043(2) 0.0049(18) 0.0115(17) 0.0006(17)
 C21 0.036(2) 0.072(3) 0.044(3) 0.004(2) 0.0077(18) 0.0055(19)
 C22 0.041(2) 0.058(2) 0.041(2) 0.0069(19) 0.0033(18) 0.0099(18)
 C23 0.042(2) 0.0415(19) 0.036(2) 0.0037(15) 0.0105(17) 0.0013(15)
 C24 0.0382(18) 0.0284(16) 0.0297(19) 0.0034(13) 0.0068(15) 0.0022(13)
 C25 0.045(2) 0.0314(16) 0.033(2) 0.0016(14) 0.0115(16) -0.0017(14)
 C26 0.055(2) 0.0361(18) 0.028(2) -0.0006(14) 0.0122(17) 0.0017(16)
 C27 0.056(2) 0.042(2) 0.039(2) 0.0016(16) 0.0242(18) 0.0064(17)
 C28 0.042(2) 0.046(2) 0.036(2) 0.0040(16) 0.0172(17) 0.0030(15)
 C29 0.041(2) 0.050(2) 0.048(3) 0.0063(18) 0.0123(18) -0.0135(17)
 C30 0.053(3) 0.046(2) 0.066(3) 0.001(2) 0.017(2) -0.0151(19)
 C31 0.055(3) 0.080(3) 0.070(4) -0.011(3) 0.033(3) -0.023(2)
 C32 0.066(3) 0.066(3) 0.066(4) 0.027(3) 0.002(3) -0.023(2)
 N1 0.0334(15) 0.0303(13) 0.0301(16) -0.0014(11) 0.0089(12) 0.0005(11)
 C33 0.077(3) 0.041(2) 0.081(4) -0.013(2) 0.023(3) 0.003(2)
 C34 0.056(3) 0.065(3) 0.076(4) -0.020(3) 0.009(3) 0.007(2)
 C35 0.071(4) 0.099(5) 0.061(4) -0.013(3) 0.017(3) 0.016(3)
 C36 0.079(4) 0.106(5) 0.084(5) -0.004(4) 0.046(4) 0.010(4)
 C37 0.057(3) 0.095(4) 0.082(5) -0.015(4) 0.023(3) -0.003(3)
 C38 0.054(3) 0.070(3) 0.077(4) -0.020(3) 0.004(3) 0.011(2)
 Cl1 0.1325(16) 0.0575(8) 0.1246(17) 0.0116(9) 0.0480(13) -0.0052(8)
 C3N 0.082(9) 0.058(10) 0.115(10) -0.005(9) 0.046(9) -0.005(8)
 C3O 0.067(10) 0.043(10) 0.111(10) -0.004(9) 0.040(8) -0.022(9)
 C3P 0.066(11) 0.025(10) 0.114(10) -0.015(10) 0.034(9) -0.024(9)
 C3Q 0.067(11) 0.032(11) 0.126(11) -0.020(10) 0.035(10) -0.022(9)
 C3R 0.082(9) 0.057(10) 0.131(10) -0.021(9) 0.042(9) -0.004(9)
 C3S 0.088(9) 0.063(10) 0.128(10) -0.016(9) 0.046(9) -0.001(8)
 Cl3 0.055(6) 0.101(10) 0.064(8) 0.014(7) 0.022(6) -0.014(6)
 C39 0.059(6) 0.031(5) 0.105(7) 0.000(5) 0.040(5) -0.007(4)
 C40 0.086(7) 0.067(7) 0.111(8) -0.007(6) 0.047(6) -0.003(5)
 C41 0.102(8) 0.083(8) 0.131(9) -0.026(7) 0.060(7) -0.002(6)
 C42 0.101(8) 0.080(9) 0.168(11) -0.013(8) 0.042(8) 0.008(7)
 C43 0.077(8) 0.061(8) 0.150(10) 0.002(8) 0.023(8) -0.004(6)
 C44 0.064(7) 0.038(6) 0.124(8) -0.003(6) 0.017(6) -0.019(5)
 Cl2 0.074(2) 0.0575(17) 0.098(3) -0.0087(17) 0.0337(19) 0.0009(14)

_geom_special_details
;
 All esds (except the esd in the dihedral angle between two l.s. planes)
 are estimated using the full covariance matrix.  The cell esds are taken
 into account individually in the estimation of esds in distances, angles
 and torsion angles; correlations between esds in cell parameters are only
 used when they are defined by crystal symmetry.  An approximate (isotropic)
 treatment of cell esds is used for estimating esds involving l.s. planes.
;
loop_
  _geom_bond_atom_site_label_1
  _geom_bond_atom_site_label_2
  _geom_bond_distance
  _geom_bond_site_symmetry_2
  _geom_bond_publ_flag
 C1A C1B 1.441(11) . ?
 C1A C1E 1.445(11) . ?
 C1A C99A 1.385(11) . ?
 C1B C1C 1.442(11) . ?
 C1B C68A 1.390(11) . ?
 C1C C1D 1.444(11) . ?
 C1C C89A 1.390(11) . ?
 C1D C1E 1.446(11) . ?
 C1D C92A 1.390(11) . ?
 C1E C95A 1.389(11) . ?
 C45A C46A 1.390(11) . ?
 C45A C66A 1.440(11) . ?
 C45A C69A 1.442(11) . ?
 C46A C47A 1.443(11) . ?
 C46A C72A 1.442(11) . ?
 C47A C48A 1.446(11) . ?
 C47A C64A 1.388(11) . ?
 C48A C49A 1.390(11) . ?
 C48A C73A 1.441(11) . ?
 C49A C50A 1.441(11) . ?
 C49A C53A 1.440(11) . ?
 C50A C51A 1.444(11) . ?
 C50A C63A 1.389(11) . ?
 C51A C52A 1.440(11) . ?
 C51A C60A 1.384(11) . ?
 C52A C53A 1.444(11) . ?
 C52A C57A 1.391(11) . ?
 C53A C54A 1.389(11) . ?
 C54A C55A 1.444(11) . ?
 C54A C74A 1.443(11) . ?
 C55A C56A 1.386(11) . ?
 C55A C76A 1.450(11) . ?
 C56A C57A 1.442(11) . ?
 C56A C79A 1.440(11) . ?
 C57A C58A 1.445(11) . ?
 C58A C59A 1.386(11) . ?
 C58A C80A 1.444(11) . ?
 C59A C60A 1.444(11) . ?
 C59A C83A 1.441(11) . ?
 C60A C61A 1.444(11) . ?
 C61A C62A 1.389(11) . ?
 C61A C84A 1.441(11) . ?
 C62A C63A 1.444(11) . ?
 C62A C87A 1.443(11) . ?
 C63A C64A 1.441(11) . ?
 C64A C65A 1.447(11) . ?
 C65A C66A 1.391(11) . ?
 C65A C87A 1.443(11) . ?
 C66A C67A 1.442(11) . ?
 C67A C68A 1.445(11) . ?
 C67A C88A 1.388(11) . ?
 C68A C69A 1.440(11) . ?
 C69A C70A 1.390(11) . ?
 C70A C71A 1.442(11) . ?
 C70A C99A 1.449(11) . ?
 C71A C72A 1.390(11) . ?
 C71A C98A 1.445(11) . ?
 C72A C73A 1.446(11) . ?
 C73A C74A 1.389(11) . ?
 C74A C75A 1.438(11) . ?
 C75A C76A 1.438(11) . ?
 C75A C98A 1.391(11) . ?
 C76A C77A 1.393(11) . ?
 C77A C78A 1.444(11) . ?
 C77A C96A 1.441(11) . ?
 C78A C79A 1.387(11) . ?
 C78A C94A 1.442(11) . ?
 C79A C80A 1.440(11) . ?
 C80A C81A 1.391(11) . ?
 C81A C82A 1.441(11) . ?
 C81A C93A 1.443(11) . ?
 C82A C83A 1.391(11) . ?
 C82A C91A 1.441(11) . ?
 C83A C84A 1.445(11) . ?
 C84A C85A 1.390(11) . ?
 C85A C86A 1.439(11) . ?
 C85A C90A 1.443(11) . ?
 C86A C87A 1.391(11) . ?
 C86A C88A 1.447(11) . ?
 C88A C89A 1.445(11) . ?
 C89A C90A 1.442(11) . ?
 C90A C91A 1.390(11) . ?
 C91A C92A 1.439(11) . ?
 C92A C93A 1.444(11) . ?
 C93A C94A 1.390(11) . ?
 C94A C95A 1.440(11) . ?
 C95A C96A 1.443(11) . ?
 C96A C97A 1.393(11) . ?
 C97A C98A 1.443(11) . ?
 C97A C99A 1.444(11) . ?
 C45 C46 1.383(16) . ?
 C45 C70 1.471(19) . ?
 C45 C90 1.455(19) . ?
 C46 C47 1.410(17) . ?
 C46 C96 1.502(19) . ?
 C47 C48 1.442(18) . ?
 C47 C72 1.308(16) . ?
 C48 C49 1.60(2) . ?
 C48 C81 1.355(19) . ?
 C49 C50 1.25(2) . ?
 C49 C96 1.434(19) . ?
 C50 C51 1.539(19) . ?
 C50 C97 1.52(2) . ?
 C51 C52 1.424(15) . ?
 C51 C80 1.34(2) . ?
 C52 C53 1.348(16) . ?
 C52 C98 1.444(14) . ?
 C53 C54 1.450(16) . ?
 C53 C57 1.433(14) . ?
 C54 C55 1.48(2) . ?
 C54 C79 1.383(19) . ?
 C55 C56 1.419(17) . ?
 C55 C83 1.337(19) . ?
 C56 C57 1.511(18) . ?
 C56 C86 1.331(18) . ?
 C57 C58 1.257(18) . ?
 C58 C59 1.493(17) . ?
 C58 C99 1.52(2) . ?
 C59 C60 1.435(16) . ?
 C59 C87 1.333(16) . ?
 C60 C61 1.333(14) . ?
 C60 C100 1.407(16) . ?
 C61 C62 1.447(17) . ?
 C61 C101 1.463(19) . ?
 C62 C63 1.356(18) . ?
 C62 C103 1.449(15) . ?
 C63 C64 1.60(2) . ?
 C63 C87 1.437(17) . ?
 C64 C65 1.23(2) . ?
 C64 C85 1.44(2) . ?
 C65 C66 1.489(18) . ?
 C65 C104 1.548(18) . ?
 C66 C67 1.489(17) . ?
 C66 C88 1.385(16) . ?
 C67 C68 1.417(14) . ?
 C67 C75 1.295(15) . ?
 C68 C69 1.357(15) . ?
 C68 C104 1.449(15) . ?
 C69 C70 1.437(14) . ?
 C69 C89 1.428(15) . ?
 C70 C71 1.271(19) . ?
 C71 C72 1.55(2) . ?
 C71 C75 1.55(2) . ?
 C72 C73 1.441(16) . ?
 C73 C74 1.447(16) . ?
 C73 C82 1.322(15) . ?
 C74 C75 1.474(16) . ?
 C74 C76 1.370(16) . ?
 C76 C77 1.59(2) . ?
 C76 C88 1.412(15) . ?
 C77 C78 1.23(2) . ?
 C77 C83 1.62(2) . ?
 C78 C79 1.447(16) . ?
 C78 C82 1.451(19) . ?
 C79 C80 1.41(2) . ?
 C80 C81 1.442(14) . ?
 C81 C82 1.491(19) . ?
 C83 C84 1.374(17) . ?
 C84 C85 1.386(17) . ?
 C84 C88 1.470(18) . ?
 C85 C86 1.523(19) . ?
 C86 C87 1.460(18) . ?
 C89 C90 1.50(2) . ?
 C89 C102 1.379(18) . ?
 C90 C91 1.345(19) . ?
 C91 C92 1.55(2) . ?
 C91 C95 1.377(16) . ?
 C92 C93 1.599(18) . ?
 C92 C101 1.274(19) . ?
 C93 C94 1.443(18) . ?
 C93 C100 1.368(18) . ?
 C94 C95 1.444(18) . ?
 C94 C97 1.329(16) . ?
 C95 C96 1.476(18) . ?
 C97 C98 1.495(18) . ?
 C98 C99 1.319(15) . ?
 C99 C100 1.453(15) . ?
 C101 C102 1.463(15) . ?
 C102 C103 1.34(2) . ?
 C103 C104 1.365(19) . ?
 C105 C106 1.376(10) . ?
 C105 C122 1.437(10) . ?
 C105 C125 1.441(10) . ?
 C106 C107 1.435(10) . ?
 C106 C110 1.440(10) . ?
 C107 C108 1.433(11) . ?
 C107 C120 1.385(10) . ?
 C108 C109 1.432(10) . ?
 C108 C117 1.372(10) . ?
 C109 C110 1.429(11) . ?
 C109 C114 1.382(10) . ?
 C110 C111 1.378(10) . ?
 C111 C112 1.440(10) . ?
 C111 C126 1.438(10) . ?
 C112 C113 1.377(10) . ?
 C112 C128 1.437(10) . ?
 C113 C114 1.441(10) . ?
 C113 C131 1.438(10) . ?
 C114 C115 1.427(10) . ?
 C115 C116 1.384(10) . ?
 C115 C132 1.445(10) . ?
 C116 C117 1.447(10) . ?
 C116 C135 1.427(10) . ?
 C117 C118 1.446(10) . ?
 C118 C119 1.385(10) . ?
 C118 C136 1.424(10) . ?
 C119 C120 1.436(10) . ?
 C119 C139 1.443(10) . ?
 C120 C121 1.439(10) . ?
 C121 C122 1.381(10) . ?
 C121 C140 1.439(10) . ?
 C122 C123 1.437(10) . ?
 C123 C124 1.446(10) . ?
 C123 C142 1.379(10) . ?
 C124 C125 1.431(10) . ?
 C124 C145 1.384(10) . ?
 C125 C126 1.382(10) . ?
 C126 C127 1.437(10) . ?
 C127 C128 1.443(10) . ?
 C127 C146 1.387(10) . ?
 C128 C129 1.390(10) . ?
 C129 C130 1.450(10) . ?
 C129 C148 1.441(10) . ?
 C130 C131 1.377(10) . ?
 C130 C150 1.440(10) . ?
 C131 C132 1.453(10) . ?
 C132 C133 1.379(10) . ?
 C133 C134 1.454(10) . ?
 C133 C151 1.437(10) . ?
 C134 C135 1.387(10) . ?
 C134 C153 1.424(10) . ?
 C135 C136 1.457(10) . ?
 C136 C137 1.388(10) . ?
 C137 C138 1.448(10) . ?
 C137 C154 1.439(10) . ?
 C138 C139 1.386(10) . ?
 C138 C156 1.436(10) . ?
 C139 C140 1.441(10) . ?
 C140 C141 1.373(10) . ?
 C141 C142 1.447(10) . ?
 C141 C157 1.440(10) . ?
 C142 C143 1.436(10) . ?
 C143 C144 1.383(10) . ?
 C143 C158 1.432(10) . ?
 C144 C145 1.434(10) . ?
 C144 C161 1.447(10) . ?
 C145 C146 1.448(10) . ?
 C146 C147 1.434(10) . ?
 C147 C148 1.388(10) . ?
 C147 C161 1.454(10) . ?
 C148 C149 1.443(10) . ?
 C149 C150 1.437(10) . ?
 C149 C162 1.384(10) . ?
 C150 C151 1.379(10) . ?
 C151 C152 1.439(10) . ?
 C152 C153 1.441(10) . ?
 C152 C163 1.378(10) . ?
 C153 C154 1.392(10) . ?
 C154 C155 1.430(10) . ?
 C155 C156 1.450(10) . ?
 C155 C164 1.381(10) . ?
 C156 C157 1.388(10) . ?
 C157 C158 1.447(10) . ?
 C158 C159 1.395(10) . ?
 C159 C160 1.442(10) . ?
 C159 C164 1.429(10) . ?
 C160 C161 1.368(10) . ?
 C160 C162 1.434(10) . ?
 C162 C163 1.435(10) . ?
 C163 C164 1.453(10) . ?
 C1 C2 1.420(5) . ?
 C1 C6 1.410(6) . ?
 C1 N1 1.418(5) . ?
 C2 C3 1.406(6) . ?
 C2 C19 1.508(5) . ?
 C3 H3 0.9500 . ?
 C3 C4 1.386(6) . ?
 C4 C5 1.385(6) . ?
 C4 C29 1.543(5) . ?
 C5 H5 0.9500 . ?
 C5 C6 1.403(5) . ?
 C6 C7 1.494(5) . ?
 C7 C8 1.397(5) . ?
 C7 C28 1.411(6) . ?
 C8 C9 1.466(5) . ?
 C8 C25 1.397(5) . ?
 C9 C10 1.439(5) . ?
 C9 C14 1.414(5) . ?
 C10 C11 1.372(5) . ?
 C10 N1 1.429(5) . ?
 C11 C12 1.395(5) . ?
 C11 C15 1.399(5) . ?
 C12 C13 1.396(5) . ?
 C12 C15 1.393(6) 2_656 ?
 C13 C14 1.436(6) . ?
 C13 C24 1.441(5) 2_656 ?
 C14 H14 0.9500 . ?
 C15 C16 1.372(5) . ?
 C16 C17 1.437(5) . ?
 C16 N1 1.436(5) . ?
 C17 C18 1.469(5) . ?
 C17 C24 1.410(6) . ?
 C18 C19 1.405(6) . ?
 C18 C23 1.403(6) . ?
 C19 C20 1.401(6) . ?
 C20 H20 0.9500 . ?
 C20 C21 1.383(6) . ?
 C21 H21 0.9500 . ?
 C21 C22 1.388(7) . ?
 C22 H22 0.9500 . ?
 C22 C23 1.382(6) . ?
 C23 H23 0.9500 . ?
 C24 H24 0.9500 . ?
 C25 H25 0.9500 . ?
 C25 C26 1.377(6) . ?
 C26 H26 0.9500 . ?
 C26 C27 1.381(6) . ?
 C27 H27 0.9500 . ?
 C27 C28 1.385(6) . ?
 C28 H28 0.9500 . ?
 C29 C30 1.523(7) . ?
 C29 C31 1.519(7) . ?
 C29 C32 1.536(7) . ?
 C30 H30A 0.9800 . ?
 C30 H30B 0.9800 . ?
 C30 H30C 0.9800 . ?
 C31 H31A 0.9800 . ?
 C31 H31B 0.9800 . ?
 C31 H31C 0.9800 . ?
 C32 H32A 0.9800 . ?
 C32 H32B 0.9800 . ?
 C32 H32C 0.9800 . ?
 C33 C34 1.381(9) . ?
 C33 C38 1.367(9) . ?
 C33 Cl1 1.736(7) . ?
 C34 H34 0.9500 . ?
 C34 C35 1.391(10) . ?
 C35 H35 0.9500 . ?
 C35 C36 1.364(11) . ?
 C36 H36 0.9500 . ?
 C36 C37 1.356(11) . ?
 C37 H37 0.9500 . ?
 C37 C38 1.381(11) . ?
 C38 H38 0.9500 . ?
 C3N C3O 1.388(12) . ?
 C3N C3S 1.389(12) . ?
 C3N Cl3 1.758(18) . ?
 C3O H3O 0.9500 . ?
 C3O C3P 1.393(12) . ?
 C3P H3P 0.9500 . ?
 C3P C3Q 1.380(12) . ?
 C3Q H3Q 0.9500 . ?
 C3Q C3R 1.393(12) . ?
 C3R H3R 0.9500 . ?
 C3R C3S 1.392(13) . ?
 C3S H3S 0.9500 . ?
 C39 C40 1.391(11) . ?
 C39 C44 1.381(11) . ?
 C39 Cl2 1.734(10) . ?
 C40 H40 0.9500 . ?
 C40 C41 1.389(11) . ?
 C41 H41 0.9500 . ?
 C41 C42 1.376(11) . ?
 C42 H42 0.9500 . ?
 C42 C43 1.386(11) . ?
 C43 H43 0.9500 . ?
 C43 C44 1.397(11) . ?
 C44 H44 0.9500 . ?

loop_
  _geom_angle_atom_site_label_1
  _geom_angle_atom_site_label_2
  _geom_angle_atom_site_label_3
  _geom_angle
  _geom_angle_site_symmetry_1
  _geom_angle_site_symmetry_3
  _geom_angle_publ_flag
 C1B C1A C1E 108.1(11) . . ?
 C99A C1A C1B 119.9(14) . . ?
 C99A C1A C1E 121.3(13) . . ?
 C1A C1B C1C 107.9(11) . . ?
 C68A C1B C1A 119.5(14) . . ?
 C68A C1B C1C 120.5(14) . . ?
 C1B C1C C1D 108.3(10) . . ?
 C89A C1C C1B 118.8(13) . . ?
 C89A C1C C1D 121.3(13) . . ?
 C1C C1D C1E 107.7(10) . . ?
 C92A C1D C1C 118.0(13) . . ?
 C92A C1D C1E 120.4(14) . . ?
 C1A C1E C1D 108.0(11) . . ?
 C95A C1E C1A 119.2(13) . . ?
 C95A C1E C1D 120.0(13) . . ?
 C46A C45A C66A 120.0(13) . . ?
 C46A C45A C69A 121.0(13) . . ?
 C66A C45A C69A 108.0(11) . . ?
 C45A C46A C47A 120.4(13) . . ?
 C45A C46A C72A 120.0(13) . . ?
 C72A C46A C47A 108.3(10) . . ?
 C46A C47A C48A 107.9(10) . . ?
 C64A C47A C46A 119.3(13) . . ?
 C64A C47A C48A 120.4(12) . . ?
 C49A C48A C47A 119.0(12) . . ?
 C49A C48A C73A 121.0(12) . . ?
 C73A C48A C47A 107.8(10) . . ?
 C48A C49A C50A 120.5(12) . . ?
 C48A C49A C53A 119.1(12) . . ?
 C53A C49A C50A 107.7(10) . . ?
 C49A C50A C51A 107.6(10) . . ?
 C63A C50A C49A 120.4(13) . . ?
 C63A C50A C51A 119.7(13) . . ?
 C52A C51A C50A 108.9(11) . . ?
 C60A C51A C50A 120.9(13) . . ?
 C60A C51A C52A 118.1(13) . . ?
 C51A C52A C53A 106.9(11) . . ?
 C57A C52A C51A 120.9(14) . . ?
 C57A C52A C53A 120.2(14) . . ?
 C49A C53A C52A 108.9(10) . . ?
 C54A C53A C49A 120.7(13) . . ?
 C54A C53A C52A 119.3(13) . . ?
 C53A C54A C55A 121.0(12) . . ?
 C53A C54A C74A 119.5(13) . . ?
 C74A C54A C55A 108.2(11) . . ?
 C54A C55A C76A 107.4(10) . . ?
 C56A C55A C54A 119.1(13) . . ?
 C56A C55A C76A 120.8(13) . . ?
 C55A C56A C57A 120.7(13) . . ?
 C55A C56A C79A 118.8(14) . . ?
 C79A C56A C57A 108.6(11) . . ?
 C52A C57A C56A 119.7(14) . . ?
 C52A C57A C58A 120.8(13) . . ?
 C56A C57A C58A 107.6(11) . . ?
 C59A C58A C57A 118.3(13) . . ?
 C59A C58A C80A 119.8(14) . . ?
 C80A C58A C57A 107.8(11) . . ?
 C58A C59A C60A 120.6(13) . . ?
 C58A C59A C83A 120.4(14) . . ?
 C83A C59A C60A 108.3(11) . . ?
 C51A C60A C59A 121.4(13) . . ?
 C51A C60A C61A 119.5(12) . . ?
 C59A C60A C61A 107.7(10) . . ?
 C62A C61A C60A 119.8(13) . . ?
 C62A C61A C84A 121.3(13) . . ?
 C84A C61A C60A 108.1(10) . . ?
 C61A C62A C63A 120.6(13) . . ?
 C61A C62A C87A 119.9(14) . . ?
 C87A C62A C63A 107.7(11) . . ?
 C50A C63A C62A 119.5(13) . . ?
 C50A C63A C64A 119.3(13) . . ?
 C64A C63A C62A 108.7(11) . . ?
 C47A C64A C63A 120.4(12) . . ?
 C47A C64A C65A 120.6(13) . . ?
 C63A C64A C65A 107.2(11) . . ?
 C66A C65A C64A 119.5(12) . . ?
 C66A C65A C87A 120.5(13) . . ?
 C87A C65A C64A 108.5(10) . . ?
 C45A C66A C67A 107.9(11) . . ?
 C65A C66A C45A 120.1(13) . . ?
 C65A C66A C67A 119.6(14) . . ?
 C66A C67A C68A 108.1(11) . . ?
 C88A C67A C66A 119.5(14) . . ?
 C88A C67A C68A 119.6(14) . . ?
 C1B C68A C67A 120.3(14) . . ?
 C1B C68A C69A 121.0(13) . . ?
 C69A C68A C67A 107.7(10) . . ?
 C68A C69A C45A 108.2(11) . . ?
 C70A C69A C45A 118.6(13) . . ?
 C70A C69A C68A 119.4(14) . . ?
 C69A C70A C71A 120.6(12) . . ?
 C69A C70A C99A 119.8(14) . . ?
 C71A C70A C99A 107.5(10) . . ?
 C70A C71A C98A 108.4(11) . . ?
 C72A C71A C70A 120.5(14) . . ?
 C72A C71A C98A 119.4(13) . . ?
 C46A C72A C73A 107.6(11) . . ?
 C71A C72A C46A 119.2(15) . . ?
 C71A C72A C73A 120.3(13) . . ?
 C48A C73A C72A 108.4(11) . . ?
 C74A C73A C48A 119.3(13) . . ?
 C74A C73A C72A 120.4(13) . . ?
 C73A C74A C54A 120.4(13) . . ?
 C73A C74A C75A 119.1(14) . . ?
 C75A C74A C54A 108.1(11) . . ?
 C76A C75A C74A 108.1(11) . . ?
 C98A C75A C74A 120.9(14) . . ?
 C98A C75A C76A 120.4(13) . . ?
 C75A C76A C55A 108.2(10) . . ?
 C77A C76A C55A 120.1(12) . . ?
 C77A C76A C75A 120.5(13) . . ?
 C76A C77A C78A 118.9(14) . . ?
 C76A C77A C96A 119.1(14) . . ?
 C96A C77A C78A 107.4(11) . . ?
 C79A C78A C77A 120.5(13) . . ?
 C79A C78A C94A 119.3(13) . . ?
 C94A C78A C77A 108.7(11) . . ?
 C56A C79A C80A 107.5(11) . . ?
 C78A C79A C56A 120.9(13) . . ?
 C78A C79A C80A 120.8(13) . . ?
 C79A C80A C58A 108.4(11) . . ?
 C81A C80A C58A 120.1(12) . . ?
 C81A C80A C79A 119.9(13) . . ?
 C80A C81A C82A 119.7(13) . . ?
 C80A C81A C93A 119.5(13) . . ?
 C82A C81A C93A 108.8(11) . . ?
 C81A C82A C91A 107.5(11) . . ?
 C83A C82A C81A 120.4(14) . . ?
 C83A C82A C91A 120.0(13) . . ?
 C59A C83A C84A 107.8(11) . . ?
 C82A C83A C59A 119.5(14) . . ?
 C82A C83A C84A 119.7(13) . . ?
 C61A C84A C83A 108.1(11) . . ?
 C85A C84A C61A 118.7(13) . . ?
 C85A C84A C83A 120.7(13) . . ?
 C84A C85A C86A 120.1(14) . . ?
 C84A C85A C90A 119.1(14) . . ?
 C86A C85A C90A 107.9(11) . . ?
 C85A C86A C88A 108.0(11) . . ?
 C87A C86A C85A 121.2(12) . . ?
 C87A C86A C88A 118.6(12) . . ?
 C65A C87A C62A 107.8(10) . . ?
 C86A C87A C62A 118.8(13) . . ?
 C86A C87A C65A 120.4(13) . . ?
 C67A C88A C86A 121.4(12) . . ?
 C67A C88A C89A 119.7(12) . . ?
 C89A C88A C86A 108.1(10) . . ?
 C1C C89A C88A 121.1(12) . . ?
 C1C C89A C90A 119.7(13) . . ?
 C90A C89A C88A 107.6(10) . . ?
 C89A C90A C85A 108.4(10) . . ?
 C91A C90A C85A 120.6(13) . . ?
 C91A C90A C89A 119.8(13) . . ?
 C90A C91A C82A 119.9(12) . . ?
 C90A C91A C92A 119.7(12) . . ?
 C92A C91A C82A 108.2(11) . . ?
 C1D C92A C91A 121.5(12) . . ?
 C1D C92A C93A 119.3(13) . . ?
 C91A C92A C93A 108.4(10) . . ?
 C81A C93A C92A 107.1(10) . . ?
 C94A C93A C81A 120.3(13) . . ?
 C94A C93A C92A 120.2(12) . . ?
 C93A C94A C78A 120.1(13) . . ?
 C93A C94A C95A 120.3(12) . . ?
 C95A C94A C78A 107.4(10) . . ?
 C1E C95A C94A 119.7(13) . . ?
 C1E C95A C96A 119.9(13) . . ?
 C94A C95A C96A 108.4(10) . . ?
 C77A C96A C95A 108.1(10) . . ?
 C97A C96A C77A 120.5(13) . . ?
 C97A C96A C95A 120.4(13) . . ?
 C96A C97A C98A 120.2(13) . . ?
 C96A C97A C99A 120.0(13) . . ?
 C98A C97A C99A 107.9(11) . . ?
 C75A C98A C71A 119.9(13) . . ?
 C75A C98A C97A 119.2(13) . . ?
 C97A C98A C71A 107.9(11) . . ?
 C1A C99A C70A 120.4(13) . . ?
 C1A C99A C97A 119.1(13) . . ?
 C97A C99A C70A 108.2(10) . . ?
 C46 C45 C70 122.6(11) . . ?
 C46 C45 C90 123.6(13) . . ?
 C90 C45 C70 101.5(10) . . ?
 C45 C46 C47 119.9(12) . . ?
 C45 C46 C96 115.9(11) . . ?
 C47 C46 C96 111.2(11) . . ?
 C46 C47 C48 107.2(11) . . ?
 C72 C47 C46 119.8(10) . . ?
 C72 C47 C48 122.0(10) . . ?
 C47 C48 C49 109.1(11) . . ?
 C81 C48 C47 120.7(12) . . ?
 C81 C48 C49 117.7(13) . . ?
 C50 C49 C48 122.3(15) . . ?
 C50 C49 C96 122.5(16) . . ?
 C96 C49 C48 103.5(13) . . ?
 C49 C50 C51 117.4(15) . . ?
 C49 C50 C97 121.4(14) . . ?
 C97 C50 C51 110.0(10) . . ?
 C52 C51 C50 105.1(11) . . ?
 C80 C51 C50 121.6(12) . . ?
 C80 C51 C52 120.8(13) . . ?
 C51 C52 C98 111.1(11) . . ?
 C53 C52 C51 120.5(10) . . ?
 C53 C52 C98 116.6(9) . . ?
 C52 C53 C54 119.7(9) . . ?
 C52 C53 C57 121.9(10) . . ?
 C57 C53 C54 106.9(11) . . ?
 C53 C54 C55 106.6(11) . . ?
 C79 C54 C53 118.1(12) . . ?
 C79 C54 C55 123.2(12) . . ?
 C56 C55 C54 112.1(13) . . ?
 C83 C55 C54 118.2(13) . . ?
 C83 C55 C56 118.4(14) . . ?
 C55 C56 C57 102.8(11) . . ?
 C86 C56 C55 123.3(13) . . ?
 C86 C56 C57 122.3(11) . . ?
 C53 C57 C56 111.5(10) . . ?
 C58 C57 C53 122.2(14) . . ?
 C58 C57 C56 115.0(12) . . ?
 C57 C58 C59 124.2(16) . . ?
 C57 C58 C99 118.5(13) . . ?
 C59 C58 C99 105.0(12) . . ?
 C60 C59 C58 109.0(12) . . ?
 C87 C59 C58 120.9(11) . . ?
 C87 C59 C60 117.8(9) . . ?
 C61 C60 C59 118.5(11) . . ?
 C61 C60 C100 121.4(12) . . ?
 C100 C60 C59 108.9(10) . . ?
 C60 C61 C62 124.8(11) . . ?
 C60 C61 C101 123.5(11) . . ?
 C62 C61 C101 99.1(10) . . ?
 C61 C62 C103 111.8(13) . . ?
 C63 C62 C61 115.6(10) . . ?
 C63 C62 C103 120.6(13) . . ?
 C62 C63 C64 118.1(13) . . ?
 C62 C63 C87 119.6(12) . . ?
 C87 C63 C64 109.6(13) . . ?
 C65 C64 C63 123(2) . . ?
 C65 C64 C85 122.1(17) . . ?
 C85 C64 C63 103.8(14) . . ?
 C64 C65 C66 121.3(15) . . ?
 C64 C65 C104 115.4(15) . . ?
 C66 C65 C104 111.2(11) . . ?
 C65 C66 C67 102.5(10) . . ?
 C88 C66 C65 118.9(11) . . ?
 C88 C66 C67 125.3(10) . . ?
 C68 C67 C66 111.7(10) . . ?
 C75 C67 C66 113.8(11) . . ?
 C75 C67 C68 123.2(12) . . ?
 C67 C68 C104 111.9(11) . . ?
 C69 C68 C67 117.7(10) . . ?
 C69 C68 C104 118.3(9) . . ?
 C68 C69 C70 122.5(10) . . ?
 C68 C69 C89 119.6(9) . . ?
 C89 C69 C70 106.6(11) . . ?
 C69 C70 C45 113.8(11) . . ?
 C71 C70 C45 115.5(12) . . ?
 C71 C70 C69 118.9(14) . . ?
 C70 C71 C72 123.1(15) . . ?
 C70 C71 C75 120.9(14) . . ?
 C72 C71 C75 103.7(12) . . ?
 C47 C72 C71 119.0(11) . . ?
 C47 C72 C73 120.2(9) . . ?
 C73 C72 C71 108.5(11) . . ?
 C72 C73 C74 110.8(10) . . ?
 C82 C73 C72 118.4(11) . . ?
 C82 C73 C74 119.7(11) . . ?
 C73 C74 C75 108.9(11) . . ?
 C76 C74 C73 116.4(10) . . ?
 C76 C74 C75 122.0(9) . . ?
 C67 C75 C71 116.9(12) . . ?
 C67 C75 C74 122.9(12) . . ?
 C74 C75 C71 108.2(11) . . ?
 C74 C76 C77 119.8(11) . . ?
 C74 C76 C88 118.0(10) . . ?
 C88 C76 C77 109.3(11) . . ?
 C76 C77 C83 99.2(12) . . ?
 C78 C77 C76 120.2(14) . . ?
 C78 C77 C83 129.5(16) . . ?
 C77 C78 C79 115.0(15) . . ?
 C77 C78 C82 117.8(13) . . ?
 C79 C78 C82 114.8(14) . . ?
 C54 C79 C78 120.9(15) . . ?
 C54 C79 C80 121.1(11) . . ?
 C80 C79 C78 106.1(12) . . ?
 C51 C80 C79 119.8(10) . . ?
 C51 C80 C81 121.3(17) . . ?
 C79 C80 C81 107.1(15) . . ?
 C48 C81 C80 119.6(16) . . ?
 C48 C81 C82 115.3(10) . . ?
 C80 C81 C82 113.1(15) . . ?
 C73 C82 C78 125.9(12) . . ?
 C73 C82 C81 123.3(11) . . ?
 C78 C82 C81 98.7(10) . . ?
 C55 C83 C77 113.1(13) . . ?
 C55 C83 C84 122.7(13) . . ?
 C84 C83 C77 110.7(12) . . ?
 C83 C84 C85 121.6(12) . . ?
 C83 C84 C88 109.8(12) . . ?
 C85 C84 C88 116.8(10) . . ?
 C64 C85 C86 109.8(13) . . ?
 C84 C85 C64 121.4(13) . . ?
 C84 C85 C86 116.2(10) . . ?
 C56 C86 C85 117.8(11) . . ?
 C56 C86 C87 120.8(13) . . ?
 C87 C86 C85 108.6(12) . . ?
 C59 C87 C63 123.6(11) . . ?
 C59 C87 C86 116.6(11) . . ?
 C63 C87 C86 108.1(13) . . ?
 C66 C88 C76 117.7(12) . . ?
 C66 C88 C84 119.4(10) . . ?
 C76 C88 C84 110.9(10) . . ?
 C69 C89 C90 106.6(11) . . ?
 C102 C89 C69 119.7(11) . . ?
 C102 C89 C90 121.3(11) . . ?
 C45 C90 C89 111.4(12) . . ?
 C91 C90 C45 118.9(13) . . ?
 C91 C90 C89 118.3(14) . . ?
 C90 C91 C92 114.8(13) . . ?
 C90 C91 C95 123.7(14) . . ?
 C95 C91 C92 108.8(12) . . ?
 C91 C92 C93 102.5(12) . . ?
 C101 C92 C91 129.5(13) . . ?
 C101 C92 C93 115.9(13) . . ?
 C94 C93 C92 106.5(12) . . ?
 C100 C93 C92 121.6(12) . . ?
 C100 C93 C94 119.0(10) . . ?
 C93 C94 C95 109.4(10) . . ?
 C97 C94 C93 118.1(12) . . ?
 C97 C94 C95 122.1(11) . . ?
 C91 C95 C94 112.7(13) . . ?
 C91 C95 C96 119.2(13) . . ?
 C94 C95 C96 116.2(10) . . ?
 C49 C96 C46 108.8(12) . . ?
 C49 C96 C95 118.9(13) . . ?
 C95 C96 C46 118.7(10) . . ?
 C94 C97 C50 118.8(11) . . ?
 C94 C97 C98 124.8(11) . . ?
 C98 C97 C50 102.5(10) . . ?
 C52 C98 C97 111.4(10) . . ?
 C99 C98 C52 122.1(11) . . ?
 C99 C98 C97 114.4(10) . . ?
 C98 C99 C58 118.6(10) . . ?
 C98 C99 C100 123.0(12) . . ?
 C100 C99 C58 106.2(10) . . ?
 C60 C100 C99 110.9(12) . . ?
 C93 C100 C60 116.9(11) . . ?
 C93 C100 C99 120.5(11) . . ?
 C92 C101 C61 120.5(12) . . ?
 C92 C101 C102 113.5(14) . . ?
 C102 C101 C61 113.9(12) . . ?
 C89 C102 C101 122.3(14) . . ?
 C103 C102 C89 121.4(9) . . ?
 C103 C102 C101 104.7(12) . . ?
 C102 C103 C62 110.3(13) . . ?
 C102 C103 C104 120.6(9) . . ?
 C104 C103 C62 118.0(14) . . ?
 C68 C104 C65 102.6(10) . . ?
 C103 C104 C65 124.3(11) . . ?
 C103 C104 C68 120.4(11) . . ?
 C106 C105 C122 121.6(10) . . ?
 C106 C105 C125 119.3(9) . . ?
 C122 C105 C125 108.7(9) . . ?
 C105 C106 C107 118.9(11) . . ?
 C105 C106 C110 120.2(10) . . ?
 C107 C106 C110 108.8(9) . . ?
 C108 C107 C106 106.4(9) . . ?
 C120 C107 C106 120.0(11) . . ?
 C120 C107 C108 120.1(11) . . ?
 C109 C108 C107 109.6(10) . . ?
 C117 C108 C107 120.1(11) . . ?
 C117 C108 C109 118.7(10) . . ?
 C110 C109 C108 107.4(9) . . ?
 C114 C109 C108 120.8(11) . . ?
 C114 C109 C110 120.0(11) . . ?
 C109 C110 C106 107.8(9) . . ?
 C111 C110 C106 120.6(11) . . ?
 C111 C110 C109 118.4(11) . . ?
 C110 C111 C112 121.9(11) . . ?
 C110 C111 C126 119.3(10) . . ?
 C126 C111 C112 107.9(9) . . ?
 C113 C112 C111 120.0(10) . . ?
 C113 C112 C128 120.3(10) . . ?
 C128 C112 C111 107.7(9) . . ?
 C112 C113 C114 118.0(10) . . ?
 C112 C113 C131 120.1(10) . . ?
 C131 C113 C114 110.2(9) . . ?
 C109 C114 C113 121.8(11) . . ?
 C109 C114 C115 120.8(10) . . ?
 C115 C114 C113 106.2(9) . . ?
 C114 C115 C132 109.7(9) . . ?
 C116 C115 C114 118.7(11) . . ?
 C116 C115 C132 119.3(10) . . ?
 C115 C116 C117 120.2(11) . . ?
 C115 C116 C135 119.2(11) . . ?
 C135 C116 C117 108.7(9) . . ?
 C108 C117 C116 120.7(10) . . ?
 C108 C117 C118 119.7(10) . . ?
 C118 C117 C116 107.4(9) . . ?
 C119 C118 C117 120.9(11) . . ?
 C119 C118 C136 118.8(10) . . ?
 C136 C118 C117 108.1(9) . . ?
 C118 C119 C120 118.6(11) . . ?
 C118 C119 C139 120.2(11) . . ?
 C120 C119 C139 108.2(9) . . ?
 C107 C120 C119 120.6(10) . . ?
 C107 C120 C121 120.7(10) . . ?
 C119 C120 C121 108.2(9) . . ?
 C120 C121 C140 107.7(9) . . ?
 C122 C121 C120 119.3(10) . . ?
 C122 C121 C140 120.8(10) . . ?
 C121 C122 C105 119.5(10) . . ?
 C121 C122 C123 120.7(10) . . ?
 C123 C122 C105 107.3(9) . . ?
 C122 C123 C124 108.3(9) . . ?
 C142 C123 C122 118.6(11) . . ?
 C142 C123 C124 121.3(10) . . ?
 C125 C124 C123 108.0(9) . . ?
 C145 C124 C123 116.9(10) . . ?
 C145 C124 C125 120.2(10) . . ?
 C124 C125 C105 107.7(9) . . ?
 C126 C125 C105 120.4(10) . . ?
 C126 C125 C124 120.5(10) . . ?
 C125 C126 C111 120.1(10) . . ?
 C125 C126 C127 119.7(11) . . ?
 C127 C126 C111 108.5(9) . . ?
 C126 C127 C128 107.3(9) . . ?
 C146 C127 C126 120.1(10) . . ?
 C146 C127 C128 119.2(9) . . ?
 C112 C128 C127 108.5(9) . . ?
 C129 C128 C112 120.3(9) . . ?
 C129 C128 C127 120.5(9) . . ?
 C128 C129 C130 118.6(9) . . ?
 C128 C129 C148 120.0(10) . . ?
 C148 C129 C130 107.7(8) . . ?
 C131 C130 C129 120.9(9) . . ?
 C131 C130 C150 119.3(10) . . ?
 C150 C130 C129 108.4(8) . . ?
 C113 C131 C132 106.5(9) . . ?
 C130 C131 C113 119.7(10) . . ?
 C130 C131 C132 120.9(10) . . ?
 C115 C132 C131 107.4(9) . . ?
 C133 C132 C115 120.9(10) . . ?
 C133 C132 C131 118.9(10) . . ?
 C132 C133 C134 120.4(10) . . ?
 C132 C133 C151 120.3(10) . . ?
 C151 C133 C134 107.9(9) . . ?
 C135 C134 C133 117.3(10) . . ?
 C135 C134 C153 123.6(10) . . ?
 C153 C134 C133 107.3(9) . . ?
 C116 C135 C136 107.2(9) . . ?
 C134 C135 C116 123.0(10) . . ?
 C134 C135 C136 117.4(10) . . ?
 C118 C136 C135 108.5(9) . . ?
 C137 C136 C118 121.4(10) . . ?
 C137 C136 C135 119.1(10) . . ?
 C136 C137 C138 120.4(10) . . ?
 C136 C137 C154 122.4(11) . . ?
 C154 C137 C138 105.5(9) . . ?
 C139 C138 C137 117.8(9) . . ?
 C139 C138 C156 119.5(9) . . ?
 C156 C138 C137 110.0(9) . . ?
 C138 C139 C119 121.5(10) . . ?
 C138 C139 C140 120.2(10) . . ?
 C140 C139 C119 107.4(8) . . ?
 C121 C140 C139 108.5(9) . . ?
 C141 C140 C121 118.5(10) . . ?
 C141 C140 C139 120.4(10) . . ?
 C140 C141 C142 120.9(10) . . ?
 C140 C141 C157 119.5(10) . . ?
 C157 C141 C142 108.2(9) . . ?
 C123 C142 C141 120.5(10) . . ?
 C123 C142 C143 120.9(10) . . ?
 C143 C142 C141 106.8(9) . . ?
 C144 C143 C142 118.3(10) . . ?
 C144 C143 C158 119.6(11) . . ?
 C158 C143 C142 109.8(9) . . ?
 C143 C144 C145 120.4(10) . . ?
 C143 C144 C161 118.6(11) . . ?
 C145 C144 C161 108.3(9) . . ?
 C124 C145 C144 122.1(10) . . ?
 C124 C145 C146 119.5(10) . . ?
 C144 C145 C146 108.4(9) . . ?
 C127 C146 C145 119.9(10) . . ?
 C127 C146 C147 120.4(9) . . ?
 C147 C146 C145 107.6(9) . . ?
 C146 C147 C161 108.6(9) . . ?
 C148 C147 C146 120.6(10) . . ?
 C148 C147 C161 118.6(10) . . ?
 C129 C148 C149 107.5(8) . . ?
 C147 C148 C129 119.4(10) . . ?
 C147 C148 C149 120.8(10) . . ?
 C150 C149 C148 109.0(8) . . ?
 C162 C149 C148 120.2(10) . . ?
 C162 C149 C150 119.7(10) . . ?
 C149 C150 C130 107.3(8) . . ?
 C151 C150 C130 120.3(9) . . ?
 C151 C150 C149 120.7(9) . . ?
 C133 C151 C152 108.3(8) . . ?
 C150 C151 C133 120.2(10) . . ?
 C150 C151 C152 119.7(10) . . ?
 C151 C152 C153 107.3(9) . . ?
 C163 C152 C151 119.4(10) . . ?
 C163 C152 C153 121.1(10) . . ?
 C134 C153 C152 109.2(9) . . ?
 C154 C153 C134 119.0(10) . . ?
 C154 C153 C152 119.4(10) . . ?
 C153 C154 C137 118.5(10) . . ?
 C153 C154 C155 119.9(10) . . ?
 C155 C154 C137 110.1(9) . . ?
 C154 C155 C156 107.5(9) . . ?
 C164 C155 C154 120.4(10) . . ?
 C164 C155 C156 120.8(10) . . ?
 C138 C156 C155 106.8(9) . . ?
 C157 C156 C138 120.0(10) . . ?
 C157 C156 C155 120.2(10) . . ?
 C141 C157 C158 108.3(9) . . ?
 C156 C157 C141 120.3(11) . . ?
 C156 C157 C158 118.7(11) . . ?
 C143 C158 C157 106.9(9) . . ?
 C159 C158 C143 121.5(10) . . ?
 C159 C158 C157 120.4(11) . . ?
 C158 C159 C160 118.8(11) . . ?
 C158 C159 C164 120.8(10) . . ?
 C164 C159 C160 108.3(9) . . ?
 C161 C160 C159 119.3(11) . . ?
 C161 C160 C162 122.0(11) . . ?
 C162 C160 C159 107.9(9) . . ?
 C144 C161 C147 107.0(8) . . ?
 C160 C161 C144 122.1(10) . . ?
 C160 C161 C147 119.7(10) . . ?
 C149 C162 C160 118.6(11) . . ?
 C149 C162 C163 119.4(11) . . ?
 C160 C162 C163 108.3(9) . . ?
 C152 C163 C162 121.1(11) . . ?
 C152 C163 C164 118.8(10) . . ?
 C162 C163 C164 107.7(9) . . ?
 C155 C164 C159 119.1(11) . . ?
 C155 C164 C163 120.2(10) . . ?
 C159 C164 C163 107.7(10) . . ?
 C6 C1 C2 118.2(3) . . ?
 C6 C1 N1 119.8(3) . . ?
 N1 C1 C2 122.0(3) . . ?
 C1 C2 C19 126.2(3) . . ?
 C3 C2 C1 117.5(3) . . ?
 C3 C2 C19 115.3(3) . . ?
 C2 C3 H3 118.3 . . ?
 C4 C3 C2 123.5(4) . . ?
 C4 C3 H3 118.3 . . ?
 C3 C4 C29 123.0(4) . . ?
 C5 C4 C3 116.3(4) . . ?
 C5 C4 C29 120.3(4) . . ?
 C4 C5 H5 118.6 . . ?
 C4 C5 C6 122.9(4) . . ?
 C6 C5 H5 118.6 . . ?
 C1 C6 C7 126.0(3) . . ?
 C5 C6 C1 118.6(3) . . ?
 C5 C6 C7 114.7(3) . . ?
 C8 C7 C6 126.3(3) . . ?
 C8 C7 C28 118.4(3) . . ?
 C28 C7 C6 115.4(3) . . ?
 C7 C8 C9 120.6(3) . . ?
 C25 C8 C7 119.3(4) . . ?
 C25 C8 C9 119.4(3) . . ?
 C10 C9 C8 117.8(3) . . ?
 C14 C9 C8 123.0(3) . . ?
 C14 C9 C10 118.4(3) . . ?
 C11 C10 C9 115.5(3) . . ?
 C11 C10 N1 107.7(3) . . ?
 N1 C10 C9 136.7(3) . . ?
 C10 C11 C12 124.6(3) . . ?
 C10 C11 C15 108.8(3) . . ?
 C12 C11 C15 123.1(4) . . ?
 C11 C12 C13 121.2(4) . . ?
 C15 C12 C11 114.6(3) 2_656 . ?
 C15 C12 C13 121.4(3) 2_656 . ?
 C12 C13 C14 114.2(3) . . ?
 C12 C13 C24 113.8(3) . 2_656 ?
 C14 C13 C24 131.9(3) . 2_656 ?
 C9 C14 C13 123.8(3) . . ?
 C9 C14 H14 118.1 . . ?
 C13 C14 H14 118.1 . . ?
 C12 C15 C11 122.3(3) 2_656 . ?
 C16 C15 C11 109.4(3) . . ?
 C16 C15 C12 124.6(4) . 2_656 ?
 C15 C16 C17 116.3(3) . . ?
 C15 C16 N1 107.1(3) . . ?
 N1 C16 C17 136.2(3) . . ?
 C16 C17 C18 119.6(3) . . ?
 C24 C17 C16 117.8(3) . . ?
 C24 C17 C18 122.3(3) . . ?
 C19 C18 C17 122.5(3) . . ?
 C23 C18 C17 118.4(3) . . ?
 C23 C18 C19 118.9(3) . . ?
 C18 C19 C2 126.7(3) . . ?
 C20 C19 C2 115.2(4) . . ?
 C20 C19 C18 118.1(4) . . ?
 C19 C20 H20 118.8 . . ?
 C21 C20 C19 122.3(4) . . ?
 C21 C20 H20 118.8 . . ?
 C20 C21 H21 120.3 . . ?
 C20 C21 C22 119.4(4) . . ?
 C22 C21 H21 120.3 . . ?
 C21 C22 H22 120.3 . . ?
 C23 C22 C21 119.3(4) . . ?
 C23 C22 H22 120.3 . . ?
 C18 C23 H23 119.0 . . ?
 C22 C23 C18 121.9(4) . . ?
 C22 C23 H23 119.0 . . ?
 C13 C24 H24 117.7 2_656 . ?
 C17 C24 C13 124.6(3) . 2_656 ?
 C17 C24 H24 117.7 . . ?
 C8 C25 H25 119.2 . . ?
 C26 C25 C8 121.7(4) . . ?
 C26 C25 H25 119.2 . . ?
 C25 C26 H26 120.2 . . ?
 C25 C26 C27 119.5(4) . . ?
 C27 C26 H26 120.2 . . ?
 C26 C27 H27 120.0 . . ?
 C26 C27 C28 120.0(4) . . ?
 C28 C27 H27 120.0 . . ?
 C7 C28 H28 119.4 . . ?
 C27 C28 C7 121.1(4) . . ?
 C27 C28 H28 119.4 . . ?
 C30 C29 C4 111.7(4) . . ?
 C30 C29 C32 107.7(4) . . ?
 C31 C29 C4 107.5(4) . . ?
 C31 C29 C30 109.9(4) . . ?
 C31 C29 C32 109.8(5) . . ?
 C32 C29 C4 110.2(3) . . ?
 C29 C30 H30A 109.5 . . ?
 C29 C30 H30B 109.5 . . ?
 C29 C30 H30C 109.5 . . ?
 H30A C30 H30B 109.5 . . ?
 H30A C30 H30C 109.5 . . ?
 H30B C30 H30C 109.5 . . ?
 C29 C31 H31A 109.5 . . ?
 C29 C31 H31B 109.5 . . ?
 C29 C31 H31C 109.5 . . ?
 H31A C31 H31B 109.5 . . ?
 H31A C31 H31C 109.5 . . ?
 H31B C31 H31C 109.5 . . ?
 C29 C32 H32A 109.5 . . ?
 C29 C32 H32B 109.5 . . ?
 C29 C32 H32C 109.5 . . ?
 H32A C32 H32B 109.5 . . ?
 H32A C32 H32C 109.5 . . ?
 H32B C32 H32C 109.5 . . ?
 C1 N1 C10 123.0(3) . . ?
 C1 N1 C16 124.1(3) . . ?
 C10 N1 C16 106.6(3) . . ?
 C34 C33 Cl1 118.5(5) . . ?
 C38 C33 C34 122.5(6) . . ?
 C38 C33 Cl1 118.9(5) . . ?
 C33 C34 H34 121.4 . . ?
 C33 C34 C35 117.3(6) . . ?
 C35 C34 H34 121.4 . . ?
 C34 C35 H35 119.9 . . ?
 C36 C35 C34 120.2(7) . . ?
 C36 C35 H35 119.9 . . ?
 C35 C36 H36 119.2 . . ?
 C37 C36 C35 121.6(7) . . ?
 C37 C36 H36 119.2 . . ?
 C36 C37 H37 120.1 . . ?
 C36 C37 C38 119.7(6) . . ?
 C38 C37 H37 120.1 . . ?
 C33 C38 C37 118.7(6) . . ?
 C33 C38 H38 120.6 . . ?
 C37 C38 H38 120.6 . . ?
 C3O C3N C3S 119.7(10) . . ?
 C3O C3N Cl3 120.1(10) . . ?
 C3S C3N Cl3 120.2(10) . . ?
 C3N C3O H3O 120.0 . . ?
 C3N C3O C3P 119.9(10) . . ?
 C3P C3O H3O 120.0 . . ?
 C3O C3P H3P 119.9 . . ?
 C3Q C3P C3O 120.2(10) . . ?
 C3Q C3P H3P 119.9 . . ?
 C3P C3Q H3Q 120.1 . . ?
 C3P C3Q C3R 119.9(10) . . ?
 C3R C3Q H3Q 120.1 . . ?
 C3Q C3R H3R 120.2 . . ?
 C3S C3R C3Q 119.5(11) . . ?
 C3S C3R H3R 120.2 . . ?
 C3N C3S C3R 119.8(11) . . ?
 C3N C3S H3S 120.1 . . ?
 C3R C3S H3S 120.1 . . ?
 C40 C39 Cl2 118.4(7) . . ?
 C44 C39 C40 120.7(8) . . ?
 C44 C39 Cl2 120.7(8) . . ?
 C39 C40 H40 120.5 . . ?
 C41 C40 C39 118.9(9) . . ?
 C41 C40 H40 120.5 . . ?
 C40 C41 H41 120.0 . . ?
 C42 C41 C40 120.1(9) . . ?
 C42 C41 H41 120.0 . . ?
 C41 C42 H42 119.2 . . ?
 C41 C42 C43 121.5(9) . . ?
 C43 C42 H42 119.2 . . ?
 C42 C43 H43 120.8 . . ?
 C42 C43 C44 118.3(9) . . ?
 C44 C43 H43 120.8 . . ?
 C39 C44 C43 120.2(9) . . ?
 C39 C44 H44 119.9 . . ?
 C43 C44 H44 119.9 . . ?

loop_
  _geom_torsion_atom_site_label_1
  _geom_torsion_atom_site_label_2
  _geom_torsion_atom_site_label_3
  _geom_torsion_atom_site_label_4
  _geom_torsion
  _geom_torsion_site_symmetry_1
  _geom_torsion_site_symmetry_2
  _geom_torsion_site_symmetry_3
  _geom_torsion_site_symmetry_4
  _geom_torsion_publ_flag
 C1A C1B C1C C1D 2(3) . . . . ?
 C1A C1B C1C C89A -142(2) . . . . ?
 C1A C1B C68A C67A 138(2) . . . . ?
 C1A C1B C68A C69A -1(3) . . . . ?
 C1A C1E C95A C94A -137(2) . . . . ?
 C1A C1E C95A C96A 1(3) . . . . ?
 C1B C1A C1E C1D 1(2) . . . . ?
 C1B C1A C1E C95A 142(2) . . . . ?
 C1B C1A C99A C70A -1(3) . . . . ?
 C1B C1A C99A C97A -139(2) . . . . ?
 C1B C1C C1D C1E -1(2) . . . . ?
 C1B C1C C1D C92A -142(2) . . . . ?
 C1B C1C C89A C88A 0(3) . . . . ?
 C1B C1C C89A C90A 138.9(19) . . . . ?
 C1B C68A C69A C45A 141(2) . . . . ?
 C1B C68A C69A C70A 1(2) . . . . ?
 C1C C1B C68A C67A 0(3) . . . . ?
 C1C C1B C68A C69A -139(2) . . . . ?
 C1C C1D C1E C1A 0(2) . . . . ?
 C1C C1D C1E C95A -141(2) . . . . ?
 C1C C1D C92A C91A -2(3) . . . . ?
 C1C C1D C92A C93A 138.2(17) . . . . ?
 C1C C89A C90A C85A -144(2) . . . . ?
 C1C C89A C90A C91A -0.4(19) . . . . ?
 C1D C1C C89A C88A -138.6(18) . . . . ?
 C1D C1C C89A C90A 0(2) . . . . ?
 C1D C1E C95A C94A 0(2) . . . . ?
 C1D C1E C95A C96A 138.3(18) . . . . ?
 C1D C92A C93A C81A -144.7(17) . . . . ?
 C1D C92A C93A C94A -2(2) . . . . ?
 C1E C1A C1B C1C -1(3) . . . . ?
 C1E C1A C1B C68A -144(2) . . . . ?
 C1E C1A C99A C70A 140(2) . . . . ?
 C1E C1A C99A C97A 2(3) . . . . ?
 C1E C1D C92A C91A -137.4(16) . . . . ?
 C1E C1D C92A C93A 3(2) . . . . ?
 C1E C95A C96A C77A -144(2) . . . . ?
 C1E C95A C96A C97A 0(3) . . . . ?
 C45A C46A C47A C48A -142.6(19) . . . . ?
 C45A C46A C47A C64A 0(2) . . . . ?
 C45A C46A C72A C71A 1(3) . . . . ?
 C45A C46A C72A C73A 142(2) . . . . ?
 C45A C66A C67A C68A 0(2) . . . . ?
 C45A C66A C67A C88A -141(2) . . . . ?
 C45A C69A C70A C71A 1(3) . . . . ?
 C45A C69A C70A C99A -137(2) . . . . ?
 C46A C45A C66A C65A 1(3) . . . . ?
 C46A C45A C66A C67A 143(2) . . . . ?
 C46A C45A C69A C68A -141.3(19) . . . . ?
 C46A C45A C69A C70A -1(3) . . . . ?
 C46A C47A C48A C49A 142.5(16) . . . . ?
 C46A C47A C48A C73A -0.2(17) . . . . ?
 C46A C47A C64A C63A -138.2(17) . . . . ?
 C46A C47A C64A C65A 0(2) . . . . ?
 C46A C72A C73A C48A 1(2) . . . . ?
 C46A C72A C73A C74A -141(2) . . . . ?
 C47A C46A C72A C71A -143(2) . . . . ?
 C47A C46A C72A C73A -1(2) . . . . ?
 C47A C48A C49A C50A -0.4(16) . . . . ?
 C47A C48A C49A C53A -137.3(16) . . . . ?
 C47A C48A C73A C72A -0.6(16) . . . . ?
 C47A C48A C73A C74A 142(2) . . . . ?
 C47A C64A C65A C66A 1(2) . . . . ?
 C47A C64A C65A C87A -143.0(18) . . . . ?
 C48A C47A C64A C63A -1(2) . . . . ?
 C48A C47A C64A C65A 137.7(17) . . . . ?
 C48A C49A C50A C51A -142.0(17) . . . . ?
 C48A C49A C50A C63A 0.1(19) . . . . ?
 C48A C49A C53A C52A 142.9(18) . . . . ?
 C48A C49A C53A C54A -1(2) . . . . ?
 C48A C73A C74A C54A -1(3) . . . . ?
 C48A C73A C74A C75A -138.5(19) . . . . ?
 C49A C48A C73A C72A -142.5(16) . . . . ?
 C49A C48A C73A C74A 0(3) . . . . ?
 C49A C50A C51A C52A 0.2(16) . . . . ?
 C49A C50A C51A C60A 141.9(17) . . . . ?
 C49A C50A C63A C62A -137.7(18) . . . . ?
 C49A C50A C63A C64A 0(2) . . . . ?
 C49A C53A C54A C55A 139.6(17) . . . . ?
 C49A C53A C54A C74A 0(2) . . . . ?
 C50A C49A C53A C52A 1(2) . . . . ?
 C50A C49A C53A C54A -142.6(17) . . . . ?
 C50A C51A C52A C53A 0(2) . . . . ?
 C50A C51A C52A C57A 143(2) . . . . ?
 C50A C51A C60A C59A -138.3(19) . . . . ?
 C50A C51A C60A C61A 0.6(19) . . . . ?
 C50A C63A C64A C47A 0(3) . . . . ?
 C50A C63A C64A C65A -143(2) . . . . ?
 C51A C50A C63A C62A 0(3) . . . . ?
 C51A C50A C63A C64A 137.6(17) . . . . ?
 C51A C52A C53A C49A -1(2) . . . . ?
 C51A C52A C53A C54A 143.3(18) . . . . ?
 C51A C52A C57A C56A -138(2) . . . . ?
 C51A C52A C57A C58A 1(3) . . . . ?
 C51A C60A C61A C62A 0.1(19) . . . . ?
 C51A C60A C61A C84A -144.8(18) . . . . ?
 C52A C51A C60A C59A 0(3) . . . . ?
 C52A C51A C60A C61A 138.8(18) . . . . ?
 C52A C53A C54A C55A 0(3) . . . . ?
 C52A C53A C54A C74A -140(2) . . . . ?
 C52A C57A C58A C59A -1(3) . . . . ?
 C52A C57A C58A C80A -141(2) . . . . ?
 C53A C49A C50A C51A -0.8(16) . . . . ?
 C53A C49A C50A C63A 141.3(19) . . . . ?
 C53A C52A C57A C56A 0(3) . . . . ?
 C53A C52A C57A C58A 138.2(19) . . . . ?
 C53A C54A C55A C56A 0(3) . . . . ?
 C53A C54A C55A C76A -142(2) . . . . ?
 C53A C54A C74A C73A 1(3) . . . . ?
 C53A C54A C74A C75A 142(2) . . . . ?
 C54A C55A C56A C57A 1(3) . . . . ?
 C54A C55A C56A C79A -137.7(19) . . . . ?
 C54A C55A C76A C75A -0.1(15) . . . . ?
 C54A C55A C76A C77A 144(2) . . . . ?
 C54A C74A C75A C76A 2(2) . . . . ?
 C54A C74A C75A C98A -143(2) . . . . ?
 C55A C54A C74A C73A -143(2) . . . . ?
 C55A C54A C74A C75A -2(2) . . . . ?
 C55A C56A C57A C52A -1(3) . . . . ?
 C55A C56A C57A C58A -144(2) . . . . ?
 C55A C56A C79A C78A 0(3) . . . . ?
 C55A C56A C79A C80A 144(2) . . . . ?
 C55A C76A C77A C78A -3(3) . . . . ?
 C55A C76A C77A C96A -137.4(18) . . . . ?
 C56A C55A C76A C75A -141(2) . . . . ?
 C56A C55A C76A C77A 3(3) . . . . ?
 C56A C57A C58A C59A 141(2) . . . . ?
 C56A C57A C58A C80A 1.4(16) . . . . ?
 C56A C79A C80A C58A 0(2) . . . . ?
 C56A C79A C80A C81A -143.4(19) . . . . ?
 C57A C52A C53A C49A -144(2) . . . . ?
 C57A C52A C53A C54A 0(3) . . . . ?
 C57A C56A C79A C78A -143(2) . . . . ?
 C57A C56A C79A C80A 1(2) . . . . ?
 C57A C58A C59A C60A 1(3) . . . . ?
 C57A C58A C59A C83A -139.2(18) . . . . ?
 C57A C58A C80A C79A -0.7(15) . . . . ?
 C57A C58A C80A C81A 142(2) . . . . ?
 C58A C59A C60A C51A -1(3) . . . . ?
 C58A C59A C60A C61A -143.7(19) . . . . ?
 C58A C59A C83A C82A 3(3) . . . . ?
 C58A C59A C83A C84A 144(2) . . . . ?
 C58A C80A C81A C82A -1(3) . . . . ?
 C58A C80A C81A C93A -139.6(17) . . . . ?
 C59A C58A C80A C79A -140(2) . . . . ?
 C59A C58A C80A C81A 3(3) . . . . ?
 C59A C60A C61A C62A 144(2) . . . . ?
 C59A C60A C61A C84A -0.9(18) . . . . ?
 C59A C83A C84A C61A -0.1(16) . . . . ?
 C59A C83A C84A C85A -141(2) . . . . ?
 C60A C51A C52A C53A -142.5(19) . . . . ?
 C60A C51A C52A C57A 0(3) . . . . ?
 C60A C59A C83A C82A -142(2) . . . . ?
 C60A C59A C83A C84A -1(2) . . . . ?
 C60A C61A C62A C63A -1(3) . . . . ?
 C60A C61A C62A C87A -139.1(18) . . . . ?
 C60A C61A C84A C83A 0.6(15) . . . . ?
 C60A C61A C84A C85A 143(2) . . . . ?
 C61A C62A C63A C50A 1(3) . . . . ?
 C61A C62A C63A C64A -141(2) . . . . ?
 C61A C62A C87A C65A 141.4(19) . . . . ?
 C61A C62A C87A C86A 0(3) . . . . ?
 C61A C84A C85A C86A 1(3) . . . . ?
 C61A C84A C85A C90A -136.3(19) . . . . ?
 C62A C61A C84A C83A -144(2) . . . . ?
 C62A C61A C84A C85A -1(3) . . . . ?
 C62A C63A C64A C47A 142.1(19) . . . . ?
 C62A C63A C64A C65A -1.1(15) . . . . ?
 C63A C50A C51A C52A -142(2) . . . . ?
 C63A C50A C51A C60A -1(2) . . . . ?
 C63A C62A C87A C65A -2(2) . . . . ?
 C63A C62A C87A C86A -143.3(18) . . . . ?
 C63A C64A C65A C66A 143.6(19) . . . . ?
 C63A C64A C65A C87A 0.0(15) . . . . ?
 C64A C47A C48A C49A 0.6(18) . . . . ?
 C64A C47A C48A C73A -142.1(18) . . . . ?
 C64A C65A C66A C45A -1(3) . . . . ?
 C64A C65A C66A C67A -138.6(19) . . . . ?
 C64A C65A C87A C62A 1.1(19) . . . . ?
 C64A C65A C87A C86A 141.9(19) . . . . ?
 C65A C66A C67A C68A 142(2) . . . . ?
 C65A C66A C67A C88A 1(3) . . . . ?
 C66A C45A C46A C47A 0(3) . . . . ?
 C66A C45A C46A C72A -140(2) . . . . ?
 C66A C45A C69A C68A 3(2) . . . . ?
 C66A C45A C69A C70A 143(2) . . . . ?
 C66A C65A C87A C62A -142(2) . . . . ?
 C66A C65A C87A C86A -1(2) . . . . ?
 C66A C67A C68A C1B -143(2) . . . . ?
 C66A C67A C68A C69A 2(2) . . . . ?
 C66A C67A C88A C86A -2(3) . . . . ?
 C66A C67A C88A C89A 138.5(18) . . . . ?
 C67A C68A C69A C45A -3(2) . . . . ?
 C67A C68A C69A C70A -143(2) . . . . ?
 C67A C88A C89A C1C -1(3) . . . . ?
 C67A C88A C89A C90A -144.1(19) . . . . ?
 C68A C1B C1C C1D 144(2) . . . . ?
 C68A C1B C1C C89A 0(3) . . . . ?
 C68A C67A C88A C86A -138.6(18) . . . . ?
 C68A C67A C88A C89A 2(3) . . . . ?
 C68A C69A C70A C71A 136.6(19) . . . . ?
 C68A C69A C70A C99A -1(2) . . . . ?
 C69A C45A C46A C47A 140(2) . . . . ?
 C69A C45A C46A C72A 0(3) . . . . ?
 C69A C45A C66A C65A -144(2) . . . . ?
 C69A C45A C66A C67A -2(2) . . . . ?
 C69A C70A C71A C72A 0(3) . . . . ?
 C69A C70A C71A C98A -142.7(19) . . . . ?
 C69A C70A C99A C1A 1(2) . . . . ?
 C69A C70A C99A C97A 143.0(19) . . . . ?
 C70A C71A C72A C46A -1(3) . . . . ?
 C70A C71A C72A C73A -137.7(19) . . . . ?
 C70A C71A C98A C75A 141(2) . . . . ?
 C70A C71A C98A C97A 0.3(15) . . . . ?
 C71A C70A C99A C1A -142(2) . . . . ?
 C71A C70A C99A C97A 0(2) . . . . ?
 C71A C72A C73A C48A 142(2) . . . . ?
 C71A C72A C73A C74A 0(3) . . . . ?
 C72A C46A C47A C48A 1(2) . . . . ?
 C72A C46A C47A C64A 143(2) . . . . ?
 C72A C71A C98A C75A -2(3) . . . . ?
 C72A C71A C98A C97A -143(2) . . . . ?
 C72A C73A C74A C54A 137.5(19) . . . . ?
 C72A C73A C74A C75A 0(3) . . . . ?
 C73A C48A C49A C50A 137.3(16) . . . . ?
 C73A C48A C49A C53A 0(2) . . . . ?
 C73A C74A C75A C76A 144(2) . . . . ?
 C73A C74A C75A C98A -1(3) . . . . ?
 C74A C54A C55A C56A 143(2) . . . . ?
 C74A C54A C55A C76A 1.1(15) . . . . ?
 C74A C75A C76A C55A -1(2) . . . . ?
 C74A C75A C76A C77A -145(2) . . . . ?
 C74A C75A C98A C71A 2(3) . . . . ?
 C74A C75A C98A C97A 138(2) . . . . ?
 C75A C76A C77A C78A 136(2) . . . . ?
 C75A C76A C77A C96A 2(3) . . . . ?
 C76A C55A C56A C57A 137.6(18) . . . . ?
 C76A C55A C56A C79A -1(3) . . . . ?
 C76A C75A C98A C71A -138.6(18) . . . . ?
 C76A C75A C98A C97A -2(3) . . . . ?
 C76A C77A C78A C79A 2(3) . . . . ?
 C76A C77A C78A C94A -141.1(19) . . . . ?
 C76A C77A C96A C95A 141(2) . . . . ?
 C76A C77A C96A C97A -3(3) . . . . ?
 C77A C78A C79A C56A 0(3) . . . . ?
 C77A C78A C79A C80A -140(2) . . . . ?
 C77A C78A C94A C93A 143.6(19) . . . . ?
 C77A C78A C94A C95A 1(2) . . . . ?
 C77A C96A C97A C98A 1(3) . . . . ?
 C77A C96A C97A C99A 139.4(19) . . . . ?
 C78A C77A C96A C95A 2(2) . . . . ?
 C78A C77A C96A C97A -142(2) . . . . ?
 C78A C79A C80A C58A 144.3(19) . . . . ?
 C78A C79A C80A C81A 1(3) . . . . ?
 C78A C94A C95A C1E 143.0(18) . . . . ?
 C78A C94A C95A C96A 0.4(17) . . . . ?
 C79A C56A C57A C52A 142(2) . . . . ?
 C79A C56A C57A C58A -2(2) . . . . ?
 C79A C78A C94A C93A 0(2) . . . . ?
 C79A C78A C94A C95A -142.5(18) . . . . ?
 C79A C80A C81A C82A 137.8(19) . . . . ?
 C79A C80A C81A C93A -1(2) . . . . ?
 C80A C58A C59A C60A 136.4(18) . . . . ?
 C80A C58A C59A C83A -4(3) . . . . ?
 C80A C81A C82A C83A 0(3) . . . . ?
 C80A C81A C82A C91A -142.3(19) . . . . ?
 C80A C81A C93A C92A 142.3(19) . . . . ?
 C80A C81A C93A C94A 0(2) . . . . ?
 C81A C82A C83A C59A -1(3) . . . . ?
 C81A C82A C83A C84A -137.6(19) . . . . ?
 C81A C82A C91A C90A 142.0(19) . . . . ?
 C81A C82A C91A C92A -0.1(19) . . . . ?
 C81A C93A C94A C78A 0(2) . . . . ?
 C81A C93A C94A C95A 138.1(17) . . . . ?
 C82A C81A C93A C92A -0.3(19) . . . . ?
 C82A C81A C93A C94A -142.6(19) . . . . ?
 C82A C83A C84A C61A 141(2) . . . . ?
 C82A C83A C84A C85A 0(3) . . . . ?
 C82A C91A C92A C1D 144(2) . . . . ?
 C82A C91A C92A C93A -0.1(15) . . . . ?
 C83A C59A C60A C51A 144.0(19) . . . . ?
 C83A C59A C60A C61A 1(2) . . . . ?
 C83A C82A C91A C90A -1(3) . . . . ?
 C83A C82A C91A C92A -143(2) . . . . ?
 C83A C84A C85A C86A 138.0(18) . . . . ?
 C83A C84A C85A C90A 1(3) . . . . ?
 C84A C61A C62A C63A 139.5(19) . . . . ?
 C84A C61A C62A C87A 1(3) . . . . ?
 C84A C85A C86A C87A 0(3) . . . . ?
 C84A C85A C86A C88A -141(2) . . . . ?
 C84A C85A C90A C89A 142.1(19) . . . . ?
 C84A C85A C90A C91A -2(3) . . . . ?
 C85A C86A C87A C62A -1(3) . . . . ?
 C85A C86A C87A C65A -137.3(19) . . . . ?
 C85A C86A C88A C67A 144(2) . . . . ?
 C85A C86A C88A C89A -0.4(15) . . . . ?
 C85A C90A C91A C82A 1(3) . . . . ?
 C85A C90A C91A C92A 139.2(19) . . . . ?
 C86A C85A C90A C89A 1(2) . . . . ?
 C86A C85A C90A C91A -143.1(18) . . . . ?
 C86A C88A C89A C1C 143.8(19) . . . . ?
 C86A C88A C89A C90A 0.7(14) . . . . ?
 C87A C62A C63A C50A 143(2) . . . . ?
 C87A C62A C63A C64A 2(2) . . . . ?
 C87A C65A C66A C45A 138(2) . . . . ?
 C87A C65A C66A C67A 1(2) . . . . ?
 C87A C86A C88A C67A 1(2) . . . . ?
 C87A C86A C88A C89A -143.2(18) . . . . ?
 C88A C67A C68A C1B -1(3) . . . . ?
 C88A C67A C68A C69A 143(2) . . . . ?
 C88A C86A C87A C62A 137.1(19) . . . . ?
 C88A C86A C87A C65A 0(2) . . . . ?
 C88A C89A C90A C85A -0.8(19) . . . . ?
 C88A C89A C90A C91A 143.2(17) . . . . ?
 C89A C1C C1D C1E 141.6(18) . . . . ?
 C89A C1C C1D C92A 1(3) . . . . ?
 C89A C90A C91A C82A -138.3(18) . . . . ?
 C89A C90A C91A C92A -0.5(18) . . . . ?
 C90A C85A C86A C87A 141.5(19) . . . . ?
 C90A C85A C86A C88A 0(2) . . . . ?
 C90A C91A C92A C1D 2(2) . . . . ?
 C90A C91A C92A C93A -142.3(18) . . . . ?
 C91A C82A C83A C59A 136.7(19) . . . . ?
 C91A C82A C83A C84A 0(3) . . . . ?
 C91A C92A C93A C81A 0.2(14) . . . . ?
 C91A C92A C93A C94A 142.6(18) . . . . ?
 C92A C1D C1E C1A 140(2) . . . . ?
 C92A C1D C1E C95A -2(2) . . . . ?
 C92A C93A C94A C78A -137.1(18) . . . . ?
 C92A C93A C94A C95A 1(2) . . . . ?
 C93A C81A C82A C83A 142.7(19) . . . . ?
 C93A C81A C82A C91A 0(2) . . . . ?
 C93A C94A C95A C1E 1(2) . . . . ?
 C93A C94A C95A C96A -142.0(18) . . . . ?
 C94A C78A C79A C56A 139(2) . . . . ?
 C94A C78A C79A C80A -1(3) . . . . ?
 C94A C95A C96A C77A -1.7(17) . . . . ?
 C94A C95A C96A C97A 142(2) . . . . ?
 C95A C96A C97A C98A -138.7(17) . . . . ?
 C95A C96A C97A C99A 0(3) . . . . ?
 C96A C77A C78A C79A 141(2) . . . . ?
 C96A C77A C78A C94A -2(2) . . . . ?
 C96A C97A C98A C71A 143(2) . . . . ?
 C96A C97A C98A C75A 1(3) . . . . ?
 C96A C97A C99A C1A 0(3) . . . . ?
 C96A C97A C99A C70A -143.0(19) . . . . ?
 C98A C71A C72A C46A 137.9(19) . . . . ?
 C98A C71A C72A C73A 1(3) . . . . ?
 C98A C75A C76A C55A 144(2) . . . . ?
 C98A C75A C76A C77A 0(3) . . . . ?
 C98A C97A C99A C1A 142(2) . . . . ?
 C98A C97A C99A C70A -0.1(19) . . . . ?
 C99A C1A C1B C1C 144(2) . . . . ?
 C99A C1A C1B C68A 1(3) . . . . ?
 C99A C1A C1E C1D -143.7(19) . . . . ?
 C99A C1A C1E C95A -2(3) . . . . ?
 C99A C70A C71A C72A 142(2) . . . . ?
 C99A C70A C71A C98A -0.4(19) . . . . ?
 C99A C97A C98A C71A -0.1(15) . . . . ?
 C99A C97A C98A C75A -141(2) . . . . ?
 C45 C46 C47 C48 -142.3(9) . . . . ?
 C45 C46 C47 C72 2.5(13) . . . . ?
 C45 C46 C96 C49 142.3(9) . . . . ?
 C45 C46 C96 C95 2.1(12) . . . . ?
 C45 C70 C71 C72 3.6(14) . . . . ?
 C45 C70 C71 C75 139.5(10) . . . . ?
 C45 C90 C91 C92 -139.9(10) . . . . ?
 C45 C90 C91 C95 -2.6(17) . . . . ?
 C46 C45 C70 C69 139.5(9) . . . . ?
 C46 C45 C70 C71 -3.1(13) . . . . ?
 C46 C45 C90 C89 -140.0(10) . . . . ?
 C46 C45 C90 C91 2.9(16) . . . . ?
 C46 C47 C48 C49 3.2(9) . . . . ?
 C46 C47 C48 C81 144.2(8) . . . . ?
 C46 C47 C72 C71 -2.1(12) . . . . ?
 C46 C47 C72 C73 -140.2(8) . . . . ?
 C47 C46 C96 C49 0.8(10) . . . . ?
 C47 C46 C96 C95 -139.4(9) . . . . ?
 C47 C48 C49 C50 141.1(11) . . . . ?
 C47 C48 C49 C96 -2.6(10) . . . . ?
 C47 C48 C81 C80 -138.8(10) . . . . ?
 C47 C48 C81 C82 1.3(11) . . . . ?
 C47 C72 C73 C74 142.8(8) . . . . ?
 C47 C72 C73 C82 -1.0(11) . . . . ?
 C48 C47 C72 C71 137.4(9) . . . . ?
 C48 C47 C72 C73 -0.7(11) . . . . ?
 C48 C49 C50 C51 3.3(14) . . . . ?
 C48 C49 C50 C97 -136.8(12) . . . . ?
 C48 C49 C96 C46 1.1(10) . . . . ?
 C48 C49 C96 C95 141.2(9) . . . . ?
 C48 C81 C82 C73 -3.1(12) . . . . ?
 C48 C81 C82 C78 -147.3(8) . . . . ?
 C49 C48 C81 C80 -1.0(13) . . . . ?
 C49 C48 C81 C82 139.2(9) . . . . ?
 C49 C50 C51 C52 -145.6(10) . . . . ?
 C49 C50 C51 C80 -3.6(14) . . . . ?
 C49 C50 C97 C94 2.4(15) . . . . ?
 C49 C50 C97 C98 144.4(11) . . . . ?
 C50 C49 C96 C46 -142.5(11) . . . . ?
 C50 C49 C96 C95 -2.5(15) . . . . ?
 C50 C51 C52 C53 141.7(8) . . . . ?
 C50 C51 C52 C98 0.1(10) . . . . ?
 C50 C51 C80 C79 -136.6(11) . . . . ?
 C50 C51 C80 C81 1.5(15) . . . . ?
 C50 C97 C98 C52 -1.6(9) . . . . ?
 C50 C97 C98 C99 -145.2(8) . . . . ?
 C51 C50 C97 C94 -140.3(9) . . . . ?
 C51 C50 C97 C98 1.7(9) . . . . ?
 C51 C52 C53 C54 0.7(12) . . . . ?
 C51 C52 C53 C57 -137.8(8) . . . . ?
 C51 C52 C98 C97 1.0(11) . . . . ?
 C51 C52 C98 C99 141.3(9) . . . . ?
 C51 C80 C81 C48 0.7(15) . . . . ?
 C51 C80 C81 C82 -140.3(12) . . . . ?
 C52 C51 C80 C79 -0.5(13) . . . . ?
 C52 C51 C80 C81 137.7(11) . . . . ?
 C52 C53 C54 C55 -143.6(9) . . . . ?
 C52 C53 C54 C79 0.2(12) . . . . ?
 C52 C53 C57 C56 140.8(9) . . . . ?
 C52 C53 C57 C58 -0.9(14) . . . . ?
 C52 C98 C99 C58 1.1(12) . . . . ?
 C52 C98 C99 C100 -135.9(10) . . . . ?
 C53 C52 C98 C97 -142.3(9) . . . . ?
 C53 C52 C98 C99 -2.0(13) . . . . ?
 C53 C54 C55 C56 1.6(11) . . . . ?
 C53 C54 C55 C83 144.8(9) . . . . ?
 C53 C54 C79 C78 -138.7(10) . . . . ?
 C53 C54 C79 C80 -1.3(13) . . . . ?
 C53 C57 C58 C59 136.5(12) . . . . ?
 C53 C57 C58 C99 0.0(14) . . . . ?
 C54 C53 C57 C56 -2.2(10) . . . . ?
 C54 C53 C57 C58 -143.9(10) . . . . ?
 C54 C55 C56 C57 -2.7(10) . . . . ?
 C54 C55 C56 C86 140.8(11) . . . . ?
 C54 C55 C83 C77 -1.4(12) . . . . ?
 C54 C55 C83 C84 -138.2(11) . . . . ?
 C54 C79 C80 C51 1.4(14) . . . . ?
 C54 C79 C80 C81 -142.0(9) . . . . ?
 C55 C54 C79 C78 -1.3(15) . . . . ?
 C55 C54 C79 C80 136.1(11) . . . . ?
 C55 C56 C57 C53 3.1(10) . . . . ?
 C55 C56 C57 C58 147.8(9) . . . . ?
 C55 C56 C86 C85 0.3(15) . . . . ?
 C55 C56 C86 C87 -137.1(11) . . . . ?
 C55 C83 C84 C85 -0.8(15) . . . . ?
 C55 C83 C84 C88 140.7(11) . . . . ?
 C56 C55 C83 C77 139.5(10) . . . . ?
 C56 C55 C83 C84 2.7(15) . . . . ?
 C56 C57 C58 C59 -4.0(15) . . . . ?
 C56 C57 C58 C99 -140.6(9) . . . . ?
 C56 C86 C87 C59 -2.7(13) . . . . ?
 C56 C86 C87 C63 141.7(9) . . . . ?
 C57 C53 C54 C55 0.4(10) . . . . ?
 C57 C53 C54 C79 144.2(8) . . . . ?
 C57 C56 C86 C85 136.9(10) . . . . ?
 C57 C56 C86 C87 -0.4(13) . . . . ?
 C57 C58 C59 C60 -140.3(12) . . . . ?
 C57 C58 C59 C87 1.0(16) . . . . ?
 C57 C58 C99 C98 -0.1(13) . . . . ?
 C57 C58 C99 C100 143.4(9) . . . . ?
 C58 C59 C60 C61 143.4(8) . . . . ?
 C58 C59 C60 C100 -1.0(9) . . . . ?
 C58 C59 C87 C63 -135.9(9) . . . . ?
 C58 C59 C87 C86 2.6(13) . . . . ?
 C58 C99 C100 C60 0.0(9) . . . . ?
 C58 C99 C100 C93 -141.9(9) . . . . ?
 C59 C58 C99 C98 -144.0(8) . . . . ?
 C59 C58 C99 C100 -0.5(9) . . . . ?
 C59 C60 C61 C62 -4.0(12) . . . . ?
 C59 C60 C61 C101 -137.7(9) . . . . ?
 C59 C60 C100 C93 144.0(8) . . . . ?
 C59 C60 C100 C99 0.6(9) . . . . ?
 C60 C59 C87 C63 2.2(11) . . . . ?
 C60 C59 C87 C86 140.7(8) . . . . ?
 C60 C61 C62 C63 4.2(13) . . . . ?
 C60 C61 C62 C103 -138.9(10) . . . . ?
 C60 C61 C101 C92 -1.7(14) . . . . ?
 C60 C61 C101 C102 138.6(9) . . . . ?
 C61 C60 C100 C93 0.8(12) . . . . ?
 C61 C60 C100 C99 -142.5(8) . . . . ?
 C61 C62 C63 C64 -138.8(9) . . . . ?
 C61 C62 C63 C87 -1.1(11) . . . . ?
 C61 C62 C103 C102 -1.6(11) . . . . ?
 C61 C62 C103 C104 142.6(10) . . . . ?
 C61 C101 C102 C89 -139.4(11) . . . . ?
 C61 C101 C102 C103 3.9(11) . . . . ?
 C62 C61 C101 C92 -144.7(9) . . . . ?
 C62 C61 C101 C102 -4.5(10) . . . . ?
 C62 C63 C64 C65 -0.4(16) . . . . ?
 C62 C63 C64 C85 144.5(10) . . . . ?
 C62 C63 C87 C59 -2.0(12) . . . . ?
 C62 C63 C87 C86 -143.3(9) . . . . ?
 C62 C103 C104 C65 -4.4(14) . . . . ?
 C62 C103 C104 C68 -139.4(10) . . . . ?
 C63 C62 C103 C102 -142.5(10) . . . . ?
 C63 C62 C103 C104 1.6(14) . . . . ?
 C63 C64 C65 C66 137.3(13) . . . . ?
 C63 C64 C65 C104 -2.0(16) . . . . ?
 C63 C64 C85 C84 -142.7(10) . . . . ?
 C63 C64 C85 C86 -2.3(11) . . . . ?
 C64 C63 C87 C59 139.0(9) . . . . ?
 C64 C63 C87 C86 -2.4(10) . . . . ?
 C64 C65 C66 C67 -143.2(11) . . . . ?
 C64 C65 C66 C88 -0.2(15) . . . . ?
 C64 C65 C104 C68 146.0(10) . . . . ?
 C64 C65 C104 C103 4.6(14) . . . . ?
 C64 C85 C86 C56 -141.1(10) . . . . ?
 C64 C85 C86 C87 0.9(11) . . . . ?
 C65 C64 C85 C84 2.9(18) . . . . ?
 C65 C64 C85 C86 143.3(12) . . . . ?
 C65 C66 C67 C68 1.3(9) . . . . ?
 C65 C66 C67 C75 146.4(8) . . . . ?
 C65 C66 C88 C76 -138.7(9) . . . . ?
 C65 C66 C88 C84 0.7(12) . . . . ?
 C66 C65 C104 C68 2.7(9) . . . . ?
 C66 C65 C104 C103 -138.6(10) . . . . ?
 C66 C67 C68 C69 142.5(8) . . . . ?
 C66 C67 C68 C104 0.4(10) . . . . ?
 C66 C67 C75 C71 -141.6(8) . . . . ?
 C66 C67 C75 C74 -3.4(12) . . . . ?
 C67 C66 C88 C76 -4.7(12) . . . . ?
 C67 C66 C88 C84 134.7(10) . . . . ?
 C67 C68 C69 C70 -1.3(11) . . . . ?
 C67 C68 C69 C89 -140.0(8) . . . . ?
 C67 C68 C104 C65 -1.9(9) . . . . ?
 C67 C68 C104 C103 141.4(9) . . . . ?
 C68 C67 C75 C71 -1.1(13) . . . . ?
 C68 C67 C75 C74 137.0(10) . . . . ?
 C68 C69 C70 C45 -139.9(9) . . . . ?
 C68 C69 C70 C71 1.3(13) . . . . ?
 C68 C69 C89 C90 143.1(8) . . . . ?
 C68 C69 C89 C102 0.7(11) . . . . ?
 C69 C68 C104 C65 -143.6(7) . . . . ?
 C69 C68 C104 C103 -0.4(12) . . . . ?
 C69 C70 C71 C72 -137.1(11) . . . . ?
 C69 C70 C71 C75 -1.1(14) . . . . ?
 C69 C89 C90 C45 -0.9(10) . . . . ?
 C69 C89 C90 C91 -144.1(9) . . . . ?
 C69 C89 C102 C101 137.3(10) . . . . ?
 C69 C89 C102 C103 -0.1(12) . . . . ?
 C70 C45 C46 C47 0.1(13) . . . . ?
 C70 C45 C46 C96 -137.8(9) . . . . ?
 C70 C45 C90 C89 2.7(10) . . . . ?
 C70 C45 C90 C91 145.6(10) . . . . ?
 C70 C69 C89 C90 -1.4(9) . . . . ?
 C70 C69 C89 C102 -143.8(8) . . . . ?
 C70 C71 C72 C47 -1.1(14) . . . . ?
 C70 C71 C72 C73 141.4(11) . . . . ?
 C70 C71 C75 C67 1.1(14) . . . . ?
 C70 C71 C75 C74 -142.8(10) . . . . ?
 C71 C72 C73 C74 0.8(9) . . . . ?
 C71 C72 C73 C82 -142.9(8) . . . . ?
 C72 C47 C48 C49 -140.6(9) . . . . ?
 C72 C47 C48 C81 0.4(12) . . . . ?
 C72 C71 C75 C67 144.3(8) . . . . ?
 C72 C71 C75 C74 0.4(9) . . . . ?
 C72 C73 C74 C75 -0.6(9) . . . . ?
 C72 C73 C74 C76 -143.2(8) . . . . ?
 C72 C73 C82 C78 137.3(10) . . . . ?
 C72 C73 C82 C81 2.9(12) . . . . ?
 C73 C74 C75 C67 -141.2(9) . . . . ?
 C73 C74 C75 C71 0.1(9) . . . . ?
 C73 C74 C76 C77 3.0(11) . . . . ?
 C73 C74 C76 C88 140.4(8) . . . . ?
 C74 C73 C82 C78 -3.2(13) . . . . ?
 C74 C73 C82 C81 -137.6(9) . . . . ?
 C74 C76 C77 C78 -3.6(14) . . . . ?
 C74 C76 C77 C83 143.5(8) . . . . ?
 C74 C76 C88 C66 -0.2(11) . . . . ?
 C74 C76 C88 C84 -142.9(8) . . . . ?
 C75 C67 C68 C69 1.3(12) . . . . ?
 C75 C67 C68 C104 -140.8(9) . . . . ?
 C75 C71 C72 C47 -143.2(9) . . . . ?
 C75 C71 C72 C73 -0.7(9) . . . . ?
 C75 C74 C76 C77 -134.3(9) . . . . ?
 C75 C74 C76 C88 3.1(12) . . . . ?
 C76 C74 C75 C67 -1.0(13) . . . . ?
 C76 C74 C75 C71 140.2(9) . . . . ?
 C76 C77 C78 C79 141.0(10) . . . . ?
 C76 C77 C78 C82 0.7(14) . . . . ?
 C76 C77 C83 C55 -145.6(9) . . . . ?
 C76 C77 C83 C84 -3.6(10) . . . . ?
 C77 C76 C88 C66 141.3(8) . . . . ?
 C77 C76 C88 C84 -1.4(10) . . . . ?
 C77 C78 C79 C54 -2.7(15) . . . . ?
 C77 C78 C79 C80 -145.6(11) . . . . ?
 C77 C78 C82 C73 2.6(15) . . . . ?
 C77 C78 C82 C81 145.5(10) . . . . ?
 C77 C83 C84 C85 -138.6(10) . . . . ?
 C77 C83 C84 C88 3.0(11) . . . . ?
 C78 C77 C83 C55 -3.0(17) . . . . ?
 C78 C77 C83 C84 139.1(14) . . . . ?
 C78 C79 C80 C51 144.3(9) . . . . ?
 C78 C79 C80 C81 0.9(11) . . . . ?
 C79 C54 C55 C56 -139.9(10) . . . . ?
 C79 C54 C55 C83 3.3(14) . . . . ?
 C79 C78 C82 C73 -137.7(11) . . . . ?
 C79 C78 C82 C81 5.2(11) . . . . ?
 C79 C80 C81 C48 143.4(11) . . . . ?
 C79 C80 C81 C82 2.5(12) . . . . ?
 C80 C51 C52 C53 -0.6(12) . . . . ?
 C80 C51 C52 C98 -142.2(10) . . . . ?
 C80 C81 C82 C73 139.6(10) . . . . ?
 C80 C81 C82 C78 -4.5(10) . . . . ?
 C81 C48 C49 C50 -1.3(14) . . . . ?
 C81 C48 C49 C96 -145.0(10) . . . . ?
 C82 C73 C74 C75 142.7(8) . . . . ?
 C82 C73 C74 C76 0.1(11) . . . . ?
 C82 C78 C79 C54 138.8(11) . . . . ?
 C82 C78 C79 C80 -4.1(12) . . . . ?
 C83 C55 C56 C57 -145.9(10) . . . . ?
 C83 C55 C56 C86 -2.4(15) . . . . ?
 C83 C77 C78 C79 4.9(18) . . . . ?
 C83 C77 C78 C82 -135.3(12) . . . . ?
 C83 C84 C85 C64 136.8(12) . . . . ?
 C83 C84 C85 C86 -1.3(13) . . . . ?
 C83 C84 C88 C66 -143.0(9) . . . . ?
 C83 C84 C88 C76 -1.1(10) . . . . ?
 C84 C85 C86 C56 1.5(13) . . . . ?
 C84 C85 C86 C87 143.6(9) . . . . ?
 C85 C64 C65 C66 -1.5(18) . . . . ?
 C85 C64 C65 C104 -140.8(12) . . . . ?
 C85 C84 C88 C66 0.6(12) . . . . ?
 C85 C84 C88 C76 142.6(8) . . . . ?
 C85 C86 C87 C59 -143.5(9) . . . . ?
 C85 C86 C87 C63 1.0(10) . . . . ?
 C86 C56 C57 C53 -140.9(9) . . . . ?
 C86 C56 C57 C58 3.8(13) . . . . ?
 C87 C59 C60 C61 0.7(11) . . . . ?
 C87 C59 C60 C100 -143.7(7) . . . . ?
 C87 C63 C64 C65 -142.0(13) . . . . ?
 C87 C63 C64 C85 2.9(11) . . . . ?
 C88 C66 C67 C68 -138.5(9) . . . . ?
 C88 C66 C67 C75 6.5(12) . . . . ?
 C88 C76 C77 C78 -144.3(10) . . . . ?
 C88 C76 C77 C83 2.8(9) . . . . ?
 C88 C84 C85 C64 -2.3(14) . . . . ?
 C88 C84 C85 C86 -140.4(9) . . . . ?
 C89 C69 C70 C45 3.3(10) . . . . ?
 C89 C69 C70 C71 144.6(10) . . . . ?
 C89 C90 C91 C92 0.4(13) . . . . ?
 C89 C90 C91 C95 137.8(11) . . . . ?
 C89 C102 C103 C62 142.4(8) . . . . ?
 C89 C102 C103 C104 -0.7(13) . . . . ?
 C90 C45 C46 C47 135.3(11) . . . . ?
 C90 C45 C46 C96 -2.7(14) . . . . ?
 C90 C45 C70 C69 -3.7(10) . . . . ?
 C90 C45 C70 C71 -146.3(9) . . . . ?
 C90 C89 C102 C101 0.4(14) . . . . ?
 C90 C89 C102 C103 -137.0(10) . . . . ?
 C90 C91 C92 C93 144.2(9) . . . . ?
 C90 C91 C92 C101 4.3(15) . . . . ?
 C90 C91 C95 C94 -139.3(12) . . . . ?
 C90 C91 C95 C96 2.2(16) . . . . ?
 C91 C92 C93 C94 -1.3(9) . . . . ?
 C91 C92 C93 C100 -142.2(9) . . . . ?
 C91 C92 C101 C61 134.2(12) . . . . ?
 C91 C92 C101 C102 -6.2(15) . . . . ?
 C91 C95 C96 C46 -1.9(13) . . . . ?
 C91 C95 C96 C49 -138.1(11) . . . . ?
 C92 C91 C95 C94 0.1(10) . . . . ?
 C92 C91 C95 C96 141.7(9) . . . . ?
 C92 C93 C94 C95 1.5(9) . . . . ?
 C92 C93 C94 C97 -144.4(8) . . . . ?
 C92 C93 C100 C60 -3.9(12) . . . . ?
 C92 C93 C100 C99 135.8(9) . . . . ?
 C92 C101 C102 C89 3.6(14) . . . . ?
 C92 C101 C102 C103 146.9(10) . . . . ?
 C93 C92 C101 C61 -1.4(13) . . . . ?
 C93 C92 C101 C102 -141.7(8) . . . . ?
 C93 C94 C95 C91 -1.1(10) . . . . ?
 C93 C94 C95 C96 -143.8(8) . . . . ?
 C93 C94 C97 C50 138.7(10) . . . . ?
 C93 C94 C97 C98 5.8(14) . . . . ?
 C94 C93 C100 C60 -140.0(8) . . . . ?
 C94 C93 C100 C99 -0.4(13) . . . . ?
 C94 C95 C96 C46 138.3(9) . . . . ?
 C94 C95 C96 C49 2.1(12) . . . . ?
 C94 C97 C98 C52 137.3(10) . . . . ?
 C94 C97 C98 C99 -6.2(13) . . . . ?
 C95 C91 C92 C93 0.7(9) . . . . ?
 C95 C91 C92 C101 -139.1(12) . . . . ?
 C95 C94 C97 C50 -2.6(14) . . . . ?
 C95 C94 C97 C98 -135.6(11) . . . . ?
 C96 C46 C47 C48 -2.5(9) . . . . ?
 C96 C46 C47 C72 142.3(8) . . . . ?
 C96 C49 C50 C51 140.4(11) . . . . ?
 C96 C49 C50 C97 0.2(16) . . . . ?
 C97 C50 C51 C52 -1.2(9) . . . . ?
 C97 C50 C51 C80 140.8(10) . . . . ?
 C97 C94 C95 C91 143.2(10) . . . . ?
 C97 C94 C95 C96 0.4(13) . . . . ?
 C97 C98 C99 C58 140.3(9) . . . . ?
 C97 C98 C99 C100 3.2(12) . . . . ?
 C98 C52 C53 C54 140.4(8) . . . . ?
 C98 C52 C53 C57 1.8(12) . . . . ?
 C98 C99 C100 C60 141.5(9) . . . . ?
 C98 C99 C100 C93 -0.4(13) . . . . ?
 C99 C58 C59 C60 0.9(9) . . . . ?
 C99 C58 C59 C87 142.3(9) . . . . ?
 C100 C60 C61 C62 135.8(10) . . . . ?
 C100 C60 C61 C101 2.1(12) . . . . ?
 C100 C93 C94 C95 143.5(9) . . . . ?
 C100 C93 C94 C97 -2.3(13) . . . . ?
 C101 C61 C62 C63 146.6(8) . . . . ?
 C101 C61 C62 C103 3.5(9) . . . . ?
 C101 C92 C93 C94 145.1(9) . . . . ?
 C101 C92 C93 C100 4.2(13) . . . . ?
 C101 C102 C103 C62 -1.3(10) . . . . ?
 C101 C102 C103 C104 -144.4(9) . . . . ?
 C102 C89 C90 C45 140.7(10) . . . . ?
 C102 C89 C90 C91 -2.4(14) . . . . ?
 C102 C103 C104 C65 136.0(10) . . . . ?
 C102 C103 C104 C68 1.0(13) . . . . ?
 C103 C62 C63 C64 0.7(14) . . . . ?
 C103 C62 C63 C87 138.4(9) . . . . ?
 C104 C65 C66 C67 -2.5(9) . . . . ?
 C104 C65 C66 C88 140.5(9) . . . . ?
 C104 C68 C69 C70 138.3(8) . . . . ?
 C104 C68 C69 C89 -0.4(10) . . . . ?
 C105 C106 C107 C108 -142.2(13) . . . . ?
 C105 C106 C107 C120 -1.5(16) . . . . ?
 C105 C106 C110 C109 141.1(14) . . . . ?
 C105 C106 C110 C111 0.8(18) . . . . ?
 C105 C122 C123 C124 1.6(14) . . . . ?
 C105 C122 C123 C142 -141.9(12) . . . . ?
 C105 C125 C126 C111 0.5(17) . . . . ?
 C105 C125 C126 C127 -138.3(13) . . . . ?
 C106 C105 C122 C121 1.8(14) . . . . ?
 C106 C105 C122 C123 144.0(12) . . . . ?
 C106 C105 C125 C124 -146.1(12) . . . . ?
 C106 C105 C125 C126 -2.6(17) . . . . ?
 C106 C107 C108 C109 0.2(14) . . . . ?
 C106 C107 C108 C117 142.8(14) . . . . ?
 C106 C107 C120 C119 -138.1(14) . . . . ?
 C106 C107 C120 C121 2.6(18) . . . . ?
 C106 C110 C111 C112 137.0(15) . . . . ?
 C106 C110 C111 C126 -2.8(19) . . . . ?
 C107 C106 C110 C109 -1.0(17) . . . . ?
 C107 C106 C110 C111 -141.3(15) . . . . ?
 C107 C108 C109 C110 -0.8(17) . . . . ?
 C107 C108 C109 C114 142.0(15) . . . . ?
 C107 C108 C117 C116 -138.4(14) . . . . ?
 C107 C108 C117 C118 -0.7(17) . . . . ?
 C107 C120 C121 C122 -1.5(17) . . . . ?
 C107 C120 C121 C140 -144.2(13) . . . . ?
 C108 C107 C120 C119 -3(2) . . . . ?
 C108 C107 C120 C121 138.0(13) . . . . ?
 C108 C109 C110 C106 1.1(17) . . . . ?
 C108 C109 C110 C111 142.4(15) . . . . ?
 C108 C109 C114 C113 -137.4(15) . . . . ?
 C108 C109 C114 C115 1(2) . . . . ?
 C108 C117 C118 C119 -0.2(16) . . . . ?
 C108 C117 C118 C136 -142.0(13) . . . . ?
 C109 C108 C117 C116 1(2) . . . . ?
 C109 C108 C117 C118 138.6(14) . . . . ?
 C109 C110 C111 C112 1(2) . . . . ?
 C109 C110 C111 C126 -139.2(15) . . . . ?
 C109 C114 C115 C116 -1(2) . . . . ?
 C109 C114 C115 C132 -142.8(14) . . . . ?
 C110 C106 C107 C108 0.5(14) . . . . ?
 C110 C106 C107 C120 141.1(14) . . . . ?
 C110 C109 C114 C113 1(2) . . . . ?
 C110 C109 C114 C115 139.4(14) . . . . ?
 C110 C111 C112 C113 -1(2) . . . . ?
 C110 C111 C112 C128 -143.4(15) . . . . ?
 C110 C111 C126 C125 2.2(18) . . . . ?
 C110 C111 C126 C127 145.1(14) . . . . ?
 C111 C112 C113 C114 1(2) . . . . ?
 C111 C112 C113 C131 -138.9(13) . . . . ?
 C111 C112 C128 C127 -0.9(12) . . . . ?
 C111 C112 C128 C129 143.8(12) . . . . ?
 C111 C126 C127 C128 -0.8(14) . . . . ?
 C111 C126 C127 C146 -141.3(12) . . . . ?
 C112 C111 C126 C125 -142.7(14) . . . . ?
 C112 C111 C126 C127 0.3(14) . . . . ?
 C112 C113 C114 C109 -1(2) . . . . ?
 C112 C113 C114 C115 -144.6(14) . . . . ?
 C112 C113 C131 C130 1(2) . . . . ?
 C112 C113 C131 C132 143.0(13) . . . . ?
 C112 C128 C129 C130 -1.8(16) . . . . ?
 C112 C128 C129 C148 -137.5(12) . . . . ?
 C113 C112 C128 C127 -143.4(14) . . . . ?
 C113 C112 C128 C129 1.3(19) . . . . ?
 C113 C114 C115 C116 143.4(15) . . . . ?
 C113 C114 C115 C132 1.4(13) . . . . ?
 C113 C131 C132 C115 0.4(13) . . . . ?
 C113 C131 C132 C133 -141.7(12) . . . . ?
 C114 C109 C110 C106 -142.1(14) . . . . ?
 C114 C109 C110 C111 -1(2) . . . . ?
 C114 C113 C131 C130 -141.2(12) . . . . ?
 C114 C113 C131 C132 0.5(15) . . . . ?
 C114 C115 C116 C117 0(2) . . . . ?
 C114 C115 C116 C135 -138.3(13) . . . . ?
 C114 C115 C132 C131 -1.1(13) . . . . ?
 C114 C115 C132 C133 140.0(12) . . . . ?
 C115 C116 C117 C108 0(2) . . . . ?
 C115 C116 C117 C118 -142.7(14) . . . . ?
 C115 C116 C135 C134 2(2) . . . . ?
 C115 C116 C135 C136 142.6(14) . . . . ?
 C115 C132 C133 C134 1.5(19) . . . . ?
 C115 C132 C133 C151 -137.6(12) . . . . ?
 C116 C115 C132 C131 -142.9(15) . . . . ?
 C116 C115 C132 C133 -2(2) . . . . ?
 C116 C117 C118 C119 142.5(15) . . . . ?
 C116 C117 C118 C136 0.7(14) . . . . ?
 C116 C135 C136 C118 0.8(12) . . . . ?
 C116 C135 C136 C137 -143.7(14) . . . . ?
 C117 C108 C109 C110 -144.0(15) . . . . ?
 C117 C108 C109 C114 -1(2) . . . . ?
 C117 C116 C135 C134 -141.2(14) . . . . ?
 C117 C116 C135 C136 -0.4(14) . . . . ?
 C117 C118 C119 C120 0(2) . . . . ?
 C117 C118 C119 C139 -137.1(14) . . . . ?
 C117 C118 C136 C135 -0.9(12) . . . . ?
 C117 C118 C136 C137 142.6(13) . . . . ?
 C118 C119 C120 C107 2(2) . . . . ?
 C118 C119 C120 C121 -143.2(14) . . . . ?
 C118 C119 C139 C138 -1(2) . . . . ?
 C118 C119 C139 C140 142.8(14) . . . . ?
 C118 C136 C137 C138 0(2) . . . . ?
 C118 C136 C137 C154 -137.7(13) . . . . ?
 C119 C118 C136 C135 -143.6(14) . . . . ?
 C119 C118 C136 C137 -0.1(19) . . . . ?
 C119 C120 C121 C122 143.5(13) . . . . ?
 C119 C120 C121 C140 0.9(13) . . . . ?
 C119 C139 C140 C121 -1.5(15) . . . . ?
 C119 C139 C140 C141 -142.7(14) . . . . ?
 C120 C107 C108 C109 -140.4(15) . . . . ?
 C120 C107 C108 C117 2.2(19) . . . . ?
 C120 C119 C139 C138 -142.1(12) . . . . ?
 C120 C119 C139 C140 2.0(17) . . . . ?
 C120 C121 C122 C105 -0.7(15) . . . . ?
 C120 C121 C122 C123 -137.8(12) . . . . ?
 C120 C121 C140 C139 0.4(12) . . . . ?
 C120 C121 C140 C141 142.5(13) . . . . ?
 C121 C122 C123 C124 143.3(12) . . . . ?
 C121 C122 C123 C142 -0.3(17) . . . . ?
 C121 C140 C141 C142 -0.5(19) . . . . ?
 C121 C140 C141 C157 -139.7(13) . . . . ?
 C122 C105 C106 C107 -0.7(14) . . . . ?
 C122 C105 C106 C110 -139.0(14) . . . . ?
 C122 C105 C125 C124 -0.7(12) . . . . ?
 C122 C105 C125 C126 142.9(12) . . . . ?
 C122 C121 C140 C139 -141.6(12) . . . . ?
 C122 C121 C140 C141 0.5(18) . . . . ?
 C122 C123 C124 C125 -2.0(15) . . . . ?
 C122 C123 C124 C145 -141.2(12) . . . . ?
 C122 C123 C142 C141 0.3(18) . . . . ?
 C122 C123 C142 C143 138.3(13) . . . . ?
 C123 C124 C125 C105 1.6(13) . . . . ?
 C123 C124 C125 C126 -141.9(13) . . . . ?
 C123 C124 C145 C144 -2.0(19) . . . . ?
 C123 C124 C145 C146 139.4(12) . . . . ?
 C123 C142 C143 C144 0.4(19) . . . . ?
 C123 C142 C143 C158 -141.9(12) . . . . ?
 C124 C123 C142 C141 -138.4(14) . . . . ?
 C124 C123 C142 C143 0(2) . . . . ?
 C124 C125 C126 C111 139.5(13) . . . . ?
 C124 C125 C126 C127 0.6(18) . . . . ?
 C124 C145 C146 C127 -2.8(17) . . . . ?
 C124 C145 C146 C147 -145.4(12) . . . . ?
 C125 C105 C106 C107 140.3(13) . . . . ?
 C125 C105 C106 C110 1.9(17) . . . . ?
 C125 C105 C122 C121 -142.8(12) . . . . ?
 C125 C105 C122 C123 -0.6(13) . . . . ?
 C125 C124 C145 C144 -136.1(12) . . . . ?
 C125 C124 C145 C146 5.3(17) . . . . ?
 C125 C126 C127 C128 142.3(12) . . . . ?
 C125 C126 C127 C146 1.9(18) . . . . ?
 C126 C111 C112 C113 143.0(15) . . . . ?
 C126 C111 C112 C128 0.4(13) . . . . ?
 C126 C127 C128 C112 1.0(13) . . . . ?
 C126 C127 C128 C129 -143.6(11) . . . . ?
 C126 C127 C146 C145 -0.8(17) . . . . ?
 C126 C127 C146 C147 137.0(12) . . . . ?
 C127 C128 C129 C130 138.6(12) . . . . ?
 C127 C128 C129 C148 2.9(17) . . . . ?
 C127 C146 C147 C148 0.1(17) . . . . ?
 C127 C146 C147 C161 -141.8(11) . . . . ?
 C128 C112 C113 C114 138.7(13) . . . . ?
 C128 C112 C113 C131 -1(2) . . . . ?
 C128 C127 C146 C145 -136.7(12) . . . . ?
 C128 C127 C146 C147 1.1(17) . . . . ?
 C128 C129 C130 C131 2.2(18) . . . . ?
 C128 C129 C130 C150 -141.0(11) . . . . ?
 C128 C129 C148 C147 -1.7(18) . . . . ?
 C128 C129 C148 C149 140.7(11) . . . . ?
 C129 C130 C131 C113 -1.8(19) . . . . ?
 C129 C130 C131 C132 -138.1(13) . . . . ?
 C129 C130 C150 C149 -0.1(12) . . . . ?
 C129 C130 C150 C151 143.2(11) . . . . ?
 C129 C148 C149 C150 -0.9(12) . . . . ?
 C129 C148 C149 C162 -144.5(12) . . . . ?
 C130 C129 C148 C147 -141.7(13) . . . . ?
 C130 C129 C148 C149 0.8(13) . . . . ?
 C130 C131 C132 C115 141.5(13) . . . . ?
 C130 C131 C132 C133 -0.6(18) . . . . ?
 C130 C150 C151 C133 -0.6(14) . . . . ?
 C130 C150 C151 C152 -139.2(11) . . . . ?
 C131 C113 C114 C109 142.6(14) . . . . ?
 C131 C113 C114 C115 -1.2(14) . . . . ?
 C131 C130 C150 C149 -144.0(11) . . . . ?
 C131 C130 C150 C151 -0.7(15) . . . . ?
 C131 C132 C133 C134 138.4(13) . . . . ?
 C131 C132 C133 C151 -0.7(17) . . . . ?
 C132 C115 C116 C117 138.8(13) . . . . ?
 C132 C115 C116 C135 0(2) . . . . ?
 C132 C133 C134 C135 0(2) . . . . ?
 C132 C133 C134 C153 -144.0(12) . . . . ?
 C132 C133 C151 C150 1.2(16) . . . . ?
 C132 C133 C151 C152 144.1(12) . . . . ?
 C133 C134 C135 C116 -2(2) . . . . ?
 C133 C134 C135 C136 -139.2(12) . . . . ?
 C133 C134 C153 C152 0.3(13) . . . . ?
 C133 C134 C153 C154 142.3(12) . . . . ?
 C133 C151 C152 C153 -0.4(11) . . . . ?
 C133 C151 C152 C163 -143.2(12) . . . . ?
 C134 C133 C151 C150 -142.3(12) . . . . ?
 C134 C133 C151 C152 0.5(13) . . . . ?
 C134 C135 C136 C118 144.2(13) . . . . ?
 C134 C135 C136 C137 -0.3(18) . . . . ?
 C134 C153 C154 C137 1.0(18) . . . . ?
 C134 C153 C154 C155 -138.8(13) . . . . ?
 C135 C116 C117 C108 142.0(13) . . . . ?
 C135 C116 C117 C118 -0.2(15) . . . . ?
 C135 C134 C153 C152 -141.2(14) . . . . ?
 C135 C134 C153 C154 0.8(19) . . . . ?
 C135 C136 C137 C138 139.7(12) . . . . ?
 C135 C136 C137 C154 2(2) . . . . ?
 C136 C118 C119 C120 137.6(13) . . . . ?
 C136 C118 C119 C139 1(2) . . . . ?
 C136 C137 C138 C139 -0.4(19) . . . . ?
 C136 C137 C138 C156 -142.1(14) . . . . ?
 C136 C137 C154 C153 -2(2) . . . . ?
 C136 C137 C154 C155 141.0(13) . . . . ?
 C137 C138 C139 C119 1.1(18) . . . . ?
 C137 C138 C139 C140 -138.5(12) . . . . ?
 C137 C138 C156 C155 -0.9(12) . . . . ?
 C137 C138 C156 C157 140.6(15) . . . . ?
 C137 C154 C155 C156 1.4(14) . . . . ?
 C137 C154 C155 C164 -142.5(15) . . . . ?
 C138 C137 C154 C153 -145.4(12) . . . . ?
 C138 C137 C154 C155 -1.9(14) . . . . ?
 C138 C139 C140 C121 143.1(12) . . . . ?
 C138 C139 C140 C141 1.9(17) . . . . ?
 C138 C156 C157 C141 0(2) . . . . ?
 C138 C156 C157 C158 -137.3(13) . . . . ?
 C139 C119 C120 C107 143.3(14) . . . . ?
 C139 C119 C120 C121 -1.8(16) . . . . ?
 C139 C138 C156 C155 -141.8(12) . . . . ?
 C139 C138 C156 C157 -0.3(18) . . . . ?
 C139 C140 C141 C142 137.0(13) . . . . ?
 C139 C140 C141 C157 -2.2(17) . . . . ?
 C140 C121 C122 C105 137.0(12) . . . . ?
 C140 C121 C122 C123 -0.1(17) . . . . ?
 C140 C141 C142 C123 0.1(19) . . . . ?
 C140 C141 C142 C143 -143.1(13) . . . . ?
 C140 C141 C157 C156 1.3(19) . . . . ?
 C140 C141 C157 C158 142.5(13) . . . . ?
 C141 C142 C143 C144 143.4(12) . . . . ?
 C141 C142 C143 C158 1.1(14) . . . . ?
 C141 C157 C158 C143 2.0(15) . . . . ?
 C141 C157 C158 C159 -142.2(12) . . . . ?
 C142 C123 C124 C125 140.4(13) . . . . ?
 C142 C123 C124 C145 1(2) . . . . ?
 C142 C141 C157 C156 -142.5(14) . . . . ?
 C142 C141 C157 C158 -1.4(15) . . . . ?
 C142 C143 C144 C145 -1.2(18) . . . . ?
 C142 C143 C144 C161 -138.6(12) . . . . ?
 C142 C143 C158 C157 -1.9(14) . . . . ?
 C142 C143 C158 C159 141.8(12) . . . . ?
 C143 C144 C145 C124 2.1(19) . . . . ?
 C143 C144 C145 C146 -142.9(12) . . . . ?
 C143 C144 C161 C147 144.0(11) . . . . ?
 C143 C144 C161 C160 0.4(17) . . . . ?
 C143 C158 C159 C160 -0.4(19) . . . . ?
 C143 C158 C159 C164 -138.6(14) . . . . ?
 C144 C143 C158 C157 -143.7(13) . . . . ?
 C144 C143 C158 C159 0.0(17) . . . . ?
 C144 C145 C146 C127 143.3(12) . . . . ?
 C144 C145 C146 C147 0.7(11) . . . . ?
 C145 C124 C125 C105 139.3(12) . . . . ?
 C145 C124 C125 C126 -4.2(18) . . . . ?
 C145 C144 C161 C147 2.1(14) . . . . ?
 C145 C144 C161 C160 -141.5(14) . . . . ?
 C145 C146 C147 C148 142.4(12) . . . . ?
 C145 C146 C147 C161 0.6(11) . . . . ?
 C146 C127 C128 C112 141.9(12) . . . . ?
 C146 C127 C128 C129 -2.7(17) . . . . ?
 C146 C147 C148 C129 0.2(18) . . . . ?
 C146 C147 C148 C149 -137.2(12) . . . . ?
 C146 C147 C161 C144 -1.6(12) . . . . ?
 C146 C147 C161 C160 143.0(13) . . . . ?
 C147 C148 C149 C150 141.0(12) . . . . ?
 C147 C148 C149 C162 -2.7(19) . . . . ?
 C148 C129 C130 C131 142.7(12) . . . . ?
 C148 C129 C130 C150 -0.4(14) . . . . ?
 C148 C147 C161 C144 -144.3(12) . . . . ?
 C148 C147 C161 C160 0.3(18) . . . . ?
 C148 C149 C150 C130 0.6(12) . . . . ?
 C148 C149 C150 C151 -142.5(11) . . . . ?
 C148 C149 C162 C160 3(2) . . . . ?
 C148 C149 C162 C163 138.8(13) . . . . ?
 C149 C150 C151 C133 137.9(11) . . . . ?
 C149 C150 C151 C152 -0.8(15) . . . . ?
 C149 C162 C163 C152 0.1(18) . . . . ?
 C149 C162 C163 C164 -141.6(13) . . . . ?
 C150 C130 C131 C113 137.4(12) . . . . ?
 C150 C130 C131 C132 1.2(17) . . . . ?
 C150 C149 C162 C160 -136.8(14) . . . . ?
 C150 C149 C162 C163 -1.0(16) . . . . ?
 C150 C151 C152 C153 142.7(11) . . . . ?
 C150 C151 C152 C163 -0.1(16) . . . . ?
 C151 C133 C134 C135 143.8(13) . . . . ?
 C151 C133 C134 C153 -0.5(14) . . . . ?
 C151 C152 C153 C134 0.1(12) . . . . ?
 C151 C152 C153 C154 -141.8(12) . . . . ?
 C151 C152 C163 C162 0.5(17) . . . . ?
 C151 C152 C163 C164 138.1(14) . . . . ?
 C152 C153 C154 C137 139.2(14) . . . . ?
 C152 C153 C154 C155 -0.6(14) . . . . ?
 C152 C163 C164 C155 -1(2) . . . . ?
 C152 C163 C164 C159 -141.9(14) . . . . ?
 C153 C134 C135 C116 136.1(13) . . . . ?
 C153 C134 C135 C136 -1.1(19) . . . . ?
 C153 C152 C163 C162 -137.1(13) . . . . ?
 C153 C152 C163 C164 0.5(18) . . . . ?
 C153 C154 C155 C156 144.2(12) . . . . ?
 C153 C154 C155 C164 0.3(15) . . . . ?
 C154 C137 C138 C139 143.4(12) . . . . ?
 C154 C137 C138 C156 1.8(13) . . . . ?
 C154 C155 C156 C138 -0.3(12) . . . . ?
 C154 C155 C156 C157 -141.7(14) . . . . ?
 C154 C155 C164 C159 137.1(14) . . . . ?
 C154 C155 C164 C163 0.5(19) . . . . ?
 C155 C156 C157 C141 136.4(13) . . . . ?
 C155 C156 C157 C158 -1(2) . . . . ?
 C156 C138 C139 C119 139.0(14) . . . . ?
 C156 C138 C139 C140 -0.6(15) . . . . ?
 C156 C155 C164 C159 -2(2) . . . . ?
 C156 C155 C164 C163 -138.7(15) . . . . ?
 C156 C157 C158 C143 143.9(13) . . . . ?
 C156 C157 C158 C159 0(2) . . . . ?
 C157 C141 C142 C123 143.4(13) . . . . ?
 C157 C141 C142 C143 0.2(14) . . . . ?
 C157 C158 C159 C160 138.5(14) . . . . ?
 C157 C158 C159 C164 0(2) . . . . ?
 C158 C143 C144 C145 137.3(13) . . . . ?
 C158 C143 C144 C161 0.0(16) . . . . ?
 C158 C159 C160 C161 1(2) . . . . ?
 C158 C159 C160 C162 -144.3(14) . . . . ?
 C158 C159 C164 C155 1(2) . . . . ?
 C158 C159 C164 C163 142.4(13) . . . . ?
 C159 C160 C161 C144 -1(2) . . . . ?
 C159 C160 C161 C147 -140.0(13) . . . . ?
 C159 C160 C162 C149 142.2(14) . . . . ?
 C159 C160 C162 C163 2.0(18) . . . . ?
 C160 C159 C164 C155 -141.2(15) . . . . ?
 C160 C159 C164 C163 0.4(17) . . . . ?
 C160 C162 C163 C152 140.0(14) . . . . ?
 C160 C162 C163 C164 -1.7(17) . . . . ?
 C161 C144 C145 C124 143.3(12) . . . . ?
 C161 C144 C145 C146 -1.7(13) . . . . ?
 C161 C147 C148 C129 138.4(12) . . . . ?
 C161 C147 C148 C149 0.9(18) . . . . ?
 C161 C160 C162 C149 -2(2) . . . . ?
 C161 C160 C162 C163 -142.0(15) . . . . ?
 C162 C149 C150 C130 144.5(11) . . . . ?
 C162 C149 C150 C151 1.4(15) . . . . ?
 C162 C160 C161 C144 139.3(15) . . . . ?
 C162 C160 C161 C147 0(2) . . . . ?
 C162 C163 C164 C155 141.8(15) . . . . ?
 C162 C163 C164 C159 0.8(16) . . . . ?
 C163 C152 C153 C134 142.1(13) . . . . ?
 C163 C152 C153 C154 0.2(16) . . . . ?
 C164 C155 C156 C138 143.5(13) . . . . ?
 C164 C155 C156 C157 2.1(19) . . . . ?
 C164 C159 C160 C161 143.7(15) . . . . ?
 C164 C159 C160 C162 -1.4(18) . . . . ?
 C1 C2 C3 C4 -6.1(6) . . . . ?
 C1 C2 C19 C18 -49.9(6) . . . . ?
 C1 C2 C19 C20 129.6(4) . . . . ?
 C1 C6 C7 C8 58.1(5) . . . . ?
 C1 C6 C7 C28 -122.8(4) . . . . ?
 C2 C1 C6 C5 -18.1(5) . . . . ?
 C2 C1 C6 C7 151.4(4) . . . . ?
 C2 C1 N1 C10 160.1(3) . . . . ?
 C2 C1 N1 C16 11.7(5) . . . . ?
 C2 C3 C4 C5 -6.8(6) . . . . ?
 C2 C3 C4 C29 -178.8(4) . . . . ?
 C2 C19 C20 C21 178.1(4) . . . . ?
 C3 C2 C19 C18 141.5(4) . . . . ?
 C3 C2 C19 C20 -39.0(5) . . . . ?
 C3 C4 C5 C6 7.4(6) . . . . ?
 C3 C4 C29 C30 -26.8(6) . . . . ?
 C3 C4 C29 C31 93.8(5) . . . . ?
 C3 C4 C29 C32 -146.5(5) . . . . ?
 C4 C5 C6 C1 5.0(6) . . . . ?
 C4 C5 C6 C7 -165.6(4) . . . . ?
 C5 C4 C29 C30 161.4(4) . . . . ?
 C5 C4 C29 C31 -77.9(5) . . . . ?
 C5 C4 C29 C32 41.8(6) . . . . ?
 C5 C6 C7 C8 -132.0(4) . . . . ?
 C5 C6 C7 C28 47.1(5) . . . . ?
 C6 C1 C2 C3 18.5(5) . . . . ?
 C6 C1 C2 C19 -149.9(4) . . . . ?
 C6 C1 N1 C10 -18.8(5) . . . . ?
 C6 C1 N1 C16 -167.2(3) . . . . ?
 C6 C7 C8 C9 -11.2(5) . . . . ?
 C6 C7 C8 C25 177.9(3) . . . . ?
 C6 C7 C28 C27 -178.6(4) . . . . ?
 C7 C8 C9 C10 -36.3(5) . . . . ?
 C7 C8 C9 C14 154.1(3) . . . . ?
 C7 C8 C25 C26 1.0(5) . . . . ?
 C8 C7 C28 C27 0.6(6) . . . . ?
 C8 C9 C10 C11 -155.3(3) . . . . ?
 C8 C9 C10 N1 29.7(6) . . . . ?
 C8 C9 C14 C13 165.8(3) . . . . ?
 C8 C25 C26 C27 -0.2(6) . . . . ?
 C9 C8 C25 C26 -170.0(3) . . . . ?
 C9 C10 C11 C12 -14.4(5) . . . . ?
 C9 C10 C11 C15 -173.5(3) . . . . ?
 C9 C10 N1 C1 17.1(6) . . . . ?
 C9 C10 N1 C16 170.1(4) . . . . ?
 C10 C9 C14 C13 -3.7(5) . . . . ?
 C10 C11 C12 C13 1.8(5) . . . . ?
 C10 C11 C12 C15 -159.5(3) . . . 2_656 ?
 C10 C11 C15 C12 159.7(3) . . . 2_656 ?
 C10 C11 C15 C16 0.5(4) . . . . ?
 C11 C10 N1 C1 -158.2(3) . . . . ?
 C11 C10 N1 C16 -5.1(3) . . . . ?
 C11 C12 C13 C14 9.7(5) . . . . ?
 C11 C12 C13 C24 -167.6(3) . . . 2_656 ?
 C11 C15 C16 C17 170.5(3) . . . . ?
 C11 C15 C16 N1 -3.7(4) . . . . ?
 C12 C11 C15 C12 0.3(4) . . . 2_656 ?
 C12 C11 C15 C16 -158.9(3) . . . . ?
 C12 C13 C14 C9 -8.6(5) . . . . ?
 C12 C15 C16 C17 11.9(5) 2_656 . . . ?
 C12 C15 C16 N1 -162.4(3) 2_656 . . . ?
 C14 C9 C10 C11 14.8(4) . . . . ?
 C14 C9 C10 N1 -160.2(4) . . . . ?
 C15 C11 C12 C13 158.0(3) . . . . ?
 C15 C11 C12 C15 -3.3(4) . . . 2_656 ?
 C15 C12 C13 C14 169.7(3) 2_656 . . . ?
 C15 C12 C13 C24 -7.6(4) 2_656 . . 2_656 ?
 C15 C16 C17 C18 163.0(3) . . . . ?
 C15 C16 C17 C24 -10.9(4) . . . . ?
 C15 C16 N1 C1 158.1(3) . . . . ?
 C15 C16 N1 C10 5.4(3) . . . . ?
 C16 C17 C18 C19 34.9(5) . . . . ?
 C16 C17 C18 C23 -140.0(4) . . . . ?
 C16 C17 C24 C13 1.3(5) . . . 2_656 ?
 C17 C16 N1 C1 -14.4(6) . . . . ?
 C17 C16 N1 C10 -167.1(4) . . . . ?
 C17 C18 C19 C2 5.3(6) . . . . ?
 C17 C18 C19 C20 -174.1(4) . . . . ?
 C17 C18 C23 C22 175.9(4) . . . . ?
 C18 C17 C24 C13 -172.5(3) . . . 2_656 ?
 C18 C19 C20 C21 -2.4(6) . . . . ?
 C19 C2 C3 C4 163.6(4) . . . . ?
 C19 C18 C23 C22 0.8(6) . . . . ?
 C19 C20 C21 C22 2.4(7) . . . . ?
 C20 C21 C22 C23 -0.7(7) . . . . ?
 C21 C22 C23 C18 -0.9(7) . . . . ?
 C23 C18 C19 C2 -179.8(4) . . . . ?
 C23 C18 C19 C20 0.8(5) . . . . ?
 C24 C13 C14 C9 168.1(3) 2_656 . . . ?
 C24 C17 C18 C19 -151.5(4) . . . . ?
 C24 C17 C18 C23 33.6(5) . . . . ?
 C25 C8 C9 C10 134.7(3) . . . . ?
 C25 C8 C9 C14 -35.0(5) . . . . ?
 C25 C26 C27 C28 -0.4(6) . . . . ?
 C26 C27 C28 C7 0.2(6) . . . . ?
 C28 C7 C8 C9 169.7(3) . . . . ?
 C28 C7 C8 C25 -1.2(5) . . . . ?
 C29 C4 C5 C6 179.6(4) . . . . ?
 N1 C1 C2 C3 -160.4(3) . . . . ?
 N1 C1 C2 C19 31.2(5) . . . . ?
 N1 C1 C6 C5 160.8(3) . . . . ?
 N1 C1 C6 C7 -29.7(5) . . . . ?
 N1 C10 C11 C12 162.0(3) . . . . ?
 N1 C10 C11 C15 2.9(4) . . . . ?
 N1 C16 C17 C18 -25.0(6) . . . . ?
 N1 C16 C17 C24 161.1(4) . . . . ?
 C33 C34 C35 C36 0.6(9) . . . . ?
 C34 C33 C38 C37 -0.6(9) . . . . ?
 C34 C35 C36 C37 -0.5(11) . . . . ?
 C35 C36 C37 C38 -0.2(11) . . . . ?
 C36 C37 C38 C33 0.7(9) . . . . ?
 C38 C33 C34 C35 0.0(8) . . . . ?
 Cl1 C33 C34 C35 -179.5(4) . . . . ?
 Cl1 C33 C38 C37 178.9(5) . . . . ?
 C3N C3O C3P C3Q 0(2) . . . . ?
 C3O C3N C3S C3R 9(5) . . . . ?
 C3O C3P C3Q C3R -2(5) . . . . ?
 C3P C3Q C3R C3S 8(7) . . . . ?
 C3Q C3R C3S C3N -12(7) . . . . ?
 C3S C3N C3O C3P -4(3) . . . . ?
 Cl3 C3N C3O C3P 176(2) . . . . ?
 Cl3 C3N C3S C3R -170(4) . . . . ?
 C39 C40 C41 C42 -1.7(17) . . . . ?
 C40 C39 C44 C43 4.7(18) . . . . ?
 C40 C41 C42 C43 3(3) . . . . ?
 C41 C42 C43 C44 0(3) . . . . ?
 C42 C43 C44 C39 -4(2) . . . . ?
 C44 C39 C40 C41 -2.0(14) . . . . ?
 Cl2 C39 C40 C41 -178.4(10) . . . . ?
 Cl2 C39 C44 C43 -179.0(12) . . . . ?

_shelx_res_file
;
TITL cu_20241212_zh_hk_dcph_c60_0m_a.res in C2/c
    cu_20241212_zh_hk_dcph_c60_0m.res
    created by SHELXL-2018/3 at 14:12:28 on 16-Dec-2024
REM Old TITL cu_20241212_Zh_HK_DCPH_C60_0m in C2/c
REM SHELXT solution in C2/c: R1 0.367, Rweak 0.052, Alpha 0.164
REM <I/s> 0.295 for 419 systematic absences, Orientation as input
REM Formula found by SHELXT: C135 Cl
CELL 1.54178 36.9983 20.8982 19.7775 90 106.048 90
ZERR 4 0.0022 0.0011 0.001 0 0.004 0
LATT 7
SYMM -X,+Y,0.5-Z
SFAC C H Cl N
UNIT 1048 228 12 8
DFIX 1.45 C107 C108 C107 C106 C108 C109 C109 C110 C110 C106 C105 C122 C105 =
 C125 C122 C123 C121 C120 C121 C140 C120 C119 C119 C139 C118 C117 C118 C136 =
 C117 C116 C116 C135 C115 C114 C115 C132 C114 C113 C113 C131 C112 C111 C112 =
 C128 C111 C126 C126 C127 C125 C124 C124 C123 C142 C141 C142 C143 C141 C157 =
 C140 C139 C138 C137 C138 C156 C137 C154 C136 C135 C134 C133 C134 C153 C133 =
 C151 C132 C131 C130 C129 C130 C150 C129 C148 C128 C127 C146 C145 C146 C147 =
 C145 C144 C144 C161 C143 C158 C158 C157 C156 C155 C155 C154 C153 C152 C152 =
 C151 C150 C149 C149 C148 C147 C161 C160 C159 C160 C162 C159 C164 C164 C163 =
 C163 C162
DANG 2.4 C3N C3P C3O C3Q
DFIX 1.74 Cl2 C39
DFIX 1.4 C3O C3P C3Q C3R
DFIX 1.36 C3P C3Q
DANG 2.35 C107 C109 C107 C110 C108 C110 C109 C106 C105 C123 C105 C124 C122 =
 C124 C121 C119 C121 C139 C120 C139 C119 C140 C118 C116 C118 C135 C117 C135 =
 C116 C136 C115 C113 C115 C131 C114 C131 C113 C132 C112 C126 C112 C127 C111 =
 C127 C126 C128 C125 C123 C142 C157 C142 C158 C141 C158 C138 C154 C138 C155 =
 C137 C155 C134 C151 C134 C152 C133 C152 C130 C148 C130 C149 C129 C149 C146 =
 C144 C146 C161 C145 C161 C144 C147 C143 C157 C156 C154 C153 C151 C150 C148 =
 C160 C164 C160 C163 C159 C163 C164 C162
DANG 2.39 C3P C3R
DANG 2.7 Cl2 C40
SADI C3N C3O C3O C3P C3P C3Q C3Q C3R C3R C3S C3S C3N
DANG 2.47 C107 C117 C107 C105 C107 C121 C107 C119 C108 C114 C108 C118 C108 =
 C116 C109 C111 C109 C115 C109 C113 C110 C105 C110 C112 C110 C126 C106 C122 =
 C106 C125 C105 C121 C105 C126 C122 C120 C122 C140 C122 C142 C121 C141 C120 =
 C118 C119 C117 C119 C136 C119 C138 C118 C137 C117 C115 C116 C114 C116 C132 =
 C116 C134 C115 C133 C114 C112 C113 C111 C113 C128 C113 C130 C112 C129 C111 =
 C125 C126 C124 C126 C146 C125 C145 C124 C142 C124 C146 C124 C144 C123 C141 =
 C123 C143 C142 C140 C142 C144 C141 C139 C141 C156 C140 C138 C139 C137 C139 =
 C156 C138 C136 C138 C157 C137 C135 C137 C153 C136 C134 C135 C133 C135 C153 =
 C134 C132 C134 C154 C133 C131 C133 C150 C132 C130 C131 C129 C131 C150 C130 =
 C128 C130 C151 C129 C127 C129 C147 C128 C146 C127 C145 C127 C147 C146 C148 =
 C145 C143 C144 C158 C144 C160 C143 C159 C158 C156 C158 C160 C158 C164 C157 =
 C155 C156 C164 C155 C153 C155 C159 C155 C163 C154 C152 C153 C163 C152 C150 =
 C152 C164 C152 C162 C151 C149 C150 C162 C149 C147 C149 C160 C149 C163 C148 =
 C161 C147 C160 C161 C159 C161 C162
SADI C3N C3P C3P C3R C3O C3S C3O C3Q C3Q C3S C3N C3R
DANG 2.71 Cl2 C44
DFIX 1.39 C39 C40 C39 C44 C43 C44
FLAT C3N C3O C3P C3Q C3R C3S Cl3
DFIX 1.4 C107 C120 C108 C117 C109 C114 C110 C111 C106 C105 C122 C121 C119 =
 C118 C116 C115 C113 C112 C126 C125 C124 C145 C123 C142 C141 C140 C139 C138 =
 C137 C136 C135 C134 C133 C132 C131 C130 C129 C128 C127 C146 C144 C143 C158 =
 C159 C157 C156 C155 C164 C154 C153 C152 C163 C151 C150 C149 C162 C148 C147 =
 C161 C160
SIMU C3N > Cl3
RIGU C3N > Cl3
SADI C105 C106 C121 C122 C120 C107 C118 C119 C117 C108 C116 C115 C114 C109 =
 C112 C113 C111 C110 C126 C125 C123 C142 C141 C140 C139 C138 C137 C136 C135 =
 C134 C132 C133 C130 C131 C128 C129 C146 C127 C145 C124 C143 C144 C157 C156 =
 C155 C164 C154 C153 C150 C151 C149 C162 C147 C148 C161 C160 C159 C158 C163 =
 C152
SIMU 0.02 0.04 2 C39 C40 C41 C42 C43 C44 C3N C3O C3P C3Q C3R C3S
DANG 2.4 C39 C41 C40 C42
DANG 2.38 C39 C43
SADI C107 C106 C108 C107 C109 C110 C109 C108 C106 C110 C105 C125 C122 C105 =
 C122 C123 C121 C140 C120 C121 C119 C120 C119 C139 C118 C136 C117 C118 C116 =
 C135 C116 C117 C115 C132 C114 C113 C114 C115 C112 C128 C111 C112 C126 C127 =
 C126 C111 C125 C124 C123 C124 C142 C141 C139 C140 C138 C137 C135 C136 C134 =
 C153 C134 C133 C131 C113 C131 C132 C130 C129 C127 C128 C146 C145 C145 C144 =
 C143 C142 C143 C158 C157 C141 C157 C158 C156 C155 C156 C138 C155 C154 C154 =
 C137 C153 C152 C151 C152 C151 C133 C150 C130 C149 C150 C148 C149 C148 C129 =
 C147 C146 C161 C147 C161 C144 C159 C164 C159 C160 C163 C162 C163 C164 C162 =
 C160
DFIX 1.4 C40 C41 C42 C43
SADI 0.04 C108 C106 C121 C119 C116 C136 C114 C131 C111 C128 C125 C123 C141 =
 C158 C138 C155 C133 C153 C146 C144 C150 C148 C160 C163 C108 C110 C109 C106 =
 C105 C123 C122 C125 C121 C139 C119 C140 C118 C116 C117 C136 C115 C131 C114 =
 C132 C111 C127 C126 C128 C142 C158 C141 C143 C138 C154 C137 C155 C133 C152 =
 C130 C148 C129 C150 C146 C161 C144 C147 C153 C151 C160 C164 C159 C163 C107 =
 C109 C107 C110 C105 C124 C122 C124 C120 C140 C120 C139 C118 C135 C117 C135 =
 C115 C113 C113 C132 C112 C127 C112 C126 C142 C157 C137 C156 C134 C152 C134 =
 C151 C130 C149 C129 C149 C145 C147 C145 C161 C143 C157 C156 C154 C159 C162 =
 C164 C162
DFIX 1.36 C41 C42
SADI 0.04 C107 C117 C107 C105 C108 C114 C108 C116 C109 C113 C110 C112 C106 =
 C125 C106 C111 C122 C120 C121 C123 C121 C141 C120 C118 C119 C138 C119 C136 =
 C116 C114 C115 C135 C113 C130 C112 C129 C111 C125 C126 C124 C124 C142 C123 =
 C141 C140 C157 C139 C156 C138 C136 C137 C135 C134 C154 C134 C132 C133 C131 =
 C133 C150 C131 C150 C128 C148 C128 C146 C127 C145 C146 C148 C145 C143 C144 =
 C160 C144 C158 C158 C160 C157 C159 C156 C164 C155 C153 C155 C163 C153 C163 =
 C152 C162 C151 C149 C149 C147 C161 C162 C107 C121 C107 C119 C108 C118 C108 =
 C120 C109 C111 C110 C114 C106 C120 C106 C122 C105 C121 C119 C117 C116 C134 =
 C116 C132 C115 C133 C114 C112 C113 C128 C113 C111 C112 C131 C126 C146 C125 =
 C127 C125 C145 C124 C146 C124 C144 C123 C143 C123 C145 C142 C144 C141 C156 =
 C141 C139 C140 C138 C138 C157 C137 C153 C136 C154 C136 C134 C135 C153 C135 =
 C133 C131 C129 C130 C128 C158 C156 C158 C164 C157 C155 C155 C159 C152 C150 =
 C151 C163 C150 C162 C149 C160 C149 C163 C148 C161 C148 C162 C147 C160 C109 =
 C117 C109 C115 C110 C126 C110 C105 C105 C126 C122 C142 C122 C140 C118 C137 =
 C118 C139 C117 C115 C142 C140 C139 C137 C132 C130 C132 C151 C130 C151 C129 =
 C127 C129 C147 C127 C147 C143 C161 C143 C159 C154 C152 C154 C164 C152 C164 =
 C161 C159
FLAT C105 C106 C107 C120
DANG 2.39 C41 C43
DANG 2.43 C42 C44
FLAT C106 C107 C108 C109
SADI C39 C40 C40 C41 C41 C42 C42 C43 C43 C44 C44 C39
FLAT C107 C108 C117 C118
SADI C39 C41 C41 C43 C40 C44 C40 C42 C42 C44 C39 C43
FLAT C105 C106 C107 C122
SADI Cl2 C40 Cl2 C44
FLAT C108 C117 C118 C119
FLAT C39 C40 C41 C42 C43 C44 Cl2
FLAT C105 C106 C110 C111
SIMU C39 > Cl2
FLAT C105 C106 C121 C122
RIGU C39 > Cl2
FLAT C105 C122 C124 C125
DFIX 1.74 Cl3 C3N
FLAT C121 C122 C123 C142
FLAT C119 C120 C121 C140
DANG 2.7 Cl3 C3O
FLAT C120 C121 C139 C140
DANG 2.71 Cl3 C3S
DFIX 1.39 C3N C3O C3N C3S C3R C3S
FLAT C116 C118 C135 C136
FLAT C117 C118 C135 C136
FLAT C114 C115 C131 C132
DANG 2.38 C3N C3R
FLAT C113 C114 C115 C132
FLAT C111 C112 C126 C128
FLAT C111 C112 C127 C128
DANG 2.43 C3Q C3S
FLAT C139 C140 C141 C157
FLAT C138 C139 C140 C156
FLAT C137 C138 C155 C156
SADI Cl3 C3O Cl3 C3S
FLAT C138 C154 C155 C156
FLAT C134 C151 C152 C153
FLAT C132 C133 C150 C151
FLAT C133 C151 C152 C153
FLAT C130 C131 C150 C151
FLAT C129 C148 C149 C150
FLAT C145 C146 C147 C161
FLAT C144 C145 C146 C147
FLAT C143 C144 C160 C161
FLAT C143 C144 C158 C159
FLAT C153 C154 C155 C164
FLAT C152 C153 C154 C155
FLAT C149 C152 C162 C163
FLAT C149 C150 C151 C162
RIGU C105 > C164
SIMU C105 > C164
DFIX 1.45 C50A C51A C50A C49A C51A C52A C52A C53A C53A C49A C48A C47A C48A =
 C73A C47A C46A C64A C63A C64A C65A C63A C62A C62A C87A C61A C60A C61A C84A =
 C60A C59A C59A C83A C58A C57A C58A C80A C57A C56A C56A C79A C55A C54A C55A =
 C76A C54A C74A C74A C75A C73A C72A C72A C46A C45A C66A C45A C69A C66A C67A =
 C65A C87A C86A C85A C86A C88A C85A C90A C84A C83A C82A C81A C82A C91A C81A =
 C93A C80A C79A C78A C77A C78A C94A C77A C96A C76A C75A C98A C71A C98A C97A =
 C71A C70A C70A C99A C69A C68A C68A C67A C88A C89A C89A C90A C91A C92A C92A =
 C93A C94A C95A C95A C96A C97A C99A C1A C1B C1A C1E C1B C1C C1C C1D C1D C1E
DANG 2.35 C50A C52A C50A C53A C51A C53A C52A C49A C48A C46A C48A C72A C47A =
 C72A C64A C62A C64A C87A C63A C87A C62A C65A C61A C59A C61A C83A C60A C83A =
 C59A C84A C58A C56A C58A C79A C57A C79A C56A C80A C55A C74A C55A C75A C54A =
 C75A C74A C76A C73A C46A C45A C67A C45A C68A C66A C68A C86A C90A C86A C89A =
 C85A C89A C82A C93A C82A C92A C81A C92A C78A C96A C78A C95A C77A C95A C98A =
 C70A C98A C99A C71A C99A C70A C97A C69A C67A C88A C90A C91A C93A C94A C96A =
 C1A C1C C1A C1D C1B C1D C1C C1E
DANG 2.47 C50A C60A C50A C48A C50A C64A C50A C62A C51A C57A C51A C61A C51A =
 C59A C52A C54A C52A C58A C52A C56A C53A C48A C53A C55A C53A C74A C49A C47A =
 C49A C73A C48A C64A C48A C74A C47A C63A C47A C65A C47A C45A C64A C66A C63A =
 C61A C62A C60A C62A C84A C62A C86A C61A C85A C60A C58A C59A C57A C59A C80A =
 C59A C82A C58A C81A C57A C55A C56A C54A C56A C76A C56A C78A C55A C77A C54A =
 C73A C74A C72A C74A C98A C73A C71A C72A C45A C72A C98A C72A C70A C46A C66A =
 C46A C69A C45A C65A C45A C70A C66A C87A C66A C88A C65A C86A C87A C85A C87A =
 C88A C86A C84A C86A C67A C85A C83A C85A C91A C84A C82A C83A C81A C83A C91A =
 C82A C80A C82A C90A C81A C79A C81A C94A C80A C78A C79A C77A C79A C94A C78A =
 C76A C78A C93A C77A C75A C77A C97A C76A C98A C75A C71A C75A C97A C98A C96A =
 C71A C69A C70A C68A C70A C1A C69A C1B C68A C88A C68A C1A C68A C1C C67A C89A =
 C88A C1C C89A C91A C89A C1B C89A C1D C90A C92A C91A C1D C92A C94A C92A C1C =
 C92A C1E C93A C95A C94A C1E C95A C97A C95A C1A C95A C1D C96A C99A C97A C1A =
 C99A C1B C99A C1E
DFIX 1.4 C50A C63A C51A C60A C52A C57A C53A C54A C49A C48A C47A C64A C62A =
 C61A C59A C58A C56A C55A C74A C73A C72A C71A C46A C45A C66A C65A C87A C86A =
 C85A C84A C83A C82A C81A C80A C79A C78A C77A C76A C75A C98A C70A C69A C68A =
 C1B C67A C88A C89A C1C C90A C91A C92A C1D C93A C94A C95A C1E C96A C97A C99A =
 C1A
SADI C48A C49A C64A C47A C63A C50A C61A C62A C60A C51A C59A C58A C57A C52A =
 C55A C56A C54A C53A C74A C73A C46A C45A C66A C65A C87A C86A C85A C84A C83A =
 C82A C80A C81A C78A C79A C76A C77A C98A C75A C71A C72A C69A C70A C67A C88A =
 C89A C1C C90A C91A C94A C93A C95A C1E C97A C96A C99A C1A C1B C68A C1D C92A
SADI C50A C49A C51A C50A C52A C53A C52A C51A C49A C53A C48A C73A C47A C48A =
 C47A C46A C64A C65A C63A C64A C62A C63A C62A C87A C61A C84A C60A C61A C59A =
 C83A C59A C60A C58A C80A C57A C56A C57A C58A C55A C76A C54A C55A C74A C75A =
 C74A C54A C73A C72A C46A C72A C45A C66A C87A C65A C86A C85A C83A C84A C82A =
 C91A C82A C81A C79A C56A C79A C80A C78A C77A C75A C76A C98A C71A C71A C70A =
 C69A C45A C69A C68A C67A C66A C67A C68A C88A C89A C88A C86A C89A C90A C90A =
 C85A C91A C92A C93A C92A C93A C81A C94A C78A C95A C94A C96A C95A C96A C77A =
 C97A C98A C99A C97A C99A C70A C1B C1C C1B C1A C1D C1E C1D C1C C1E C1A
SADI 0.04 C51A C49A C64A C62A C59A C84A C57A C79A C54A C76A C73A C46A C66A =
 C68A C86A C89A C81A C91A C98A C70A C94A C96A C1A C1D C51A C53A C52A C49A =
 C48A C46A C47A C73A C64A C87A C62A C65A C61A C59A C60A C84A C58A C79A C57A =
 C80A C54A C75A C74A C76A C45A C68A C66A C69A C86A C90A C85A C89A C81A C92A =
 C78A C96A C77A C94A C98A C99A C70A C97A C91A C93A C1A C1C C1B C1D C50A C52A =
 C50A C53A C48A C72A C47A C72A C63A C65A C63A C87A C61A C83A C60A C83A C58A =
 C56A C56A C80A C55A C75A C55A C74A C45A C67A C85A C88A C82A C92A C82A C93A =
 C78A C95A C77A C95A C71A C97A C71A C99A C69A C67A C88A C90A C1B C1E C1C C1E
SADI 0.04 C50A C60A C50A C48A C51A C57A C51A C59A C52A C56A C53A C55A C49A =
 C73A C49A C54A C47A C63A C64A C46A C64A C66A C63A C61A C62A C86A C62A C84A =
 C59A C57A C58A C83A C56A C78A C55A C77A C54A C73A C74A C72A C72A C45A C46A =
 C66A C65A C67A C87A C88A C86A C84A C85A C83A C82A C90A C82A C80A C81A C79A =
 C81A C94A C79A C94A C76A C96A C76A C98A C75A C71A C98A C96A C71A C69A C70A =
 C1A C70A C68A C68A C1A C67A C1B C88A C1C C89A C91A C89A C1D C91A C1D C92A =
 C1E C93A C95A C95A C97A C99A C1E C50A C64A C50A C62A C51A C61A C51A C63A =
 C52A C54A C53A C57A C49A C63A C49A C47A C48A C64A C62A C60A C59A C82A C59A =
 C80A C58A C81A C57A C55A C56A C76A C56A C54A C55A C79A C74A C98A C73A C75A =
 C73A C71A C72A C98A C72A C70A C46A C69A C46A C71A C45A C70A C66A C88A C66A =
 C87A C65A C86A C86A C67A C85A C91A C84A C90A C84A C82A C83A C91A C83A C81A =
 C79A C77A C78A C76A C68A C88A C68A C1C C67A C89A C89A C1B C92A C94A C93A =
 C1D C94A C1E C95A C1A C95A C1D C96A C99A C96A C1E C97A C1A C52A C60A C52A =
 C58A C53A C74A C53A C48A C48A C74A C47A C45A C47A C65A C61A C85A C61A C87A =
 C60A C58A C45A C65A C87A C85A C80A C78A C80A C93A C78A C93A C77A C75A C77A =
 C97A C75A C97A C69A C99A C69A C1B C90A C92A C90A C1C C92A C1C C99A C1B
FLAT C48A C49A C50A C63A
FLAT C49A C50A C51A C52A
FLAT C50A C51A C60A C61A
FLAT C47A C48A C49A C50A
FLAT C51A C60A C61A C62A
FLAT C48A C49A C53A C54A
FLAT C47A C48A C49A C64A
FLAT C47A C48A C72A C73A
FLAT C45A C46A C47A C64A
FLAT C62A C63A C64A C65A
FLAT C63A C64A C65A C87A
FLAT C59A C61A C83A C84A
FLAT C60A C61A C83A C84A
FLAT C57A C58A C79A C80A
FLAT C56A C57A C58A C80A
FLAT C54A C55A C74A C76A
FLAT C54A C55A C75A C76A
FLAT C65A C66A C67A C87A
FLAT C65A C86A C87A C88A
FLAT C85A C86A C88A C89A
FLAT C86A C88A C89A C90A
FLAT C82A C91A C92A C93A
FLAT C80A C81A C93A C94A
FLAT C81A C91A C92A C93A
FLAT C78A C79A C93A C94A
FLAT C77A C94A C95A C96A
FLAT C71A C97A C98A C99A
FLAT C70A C71A C97A C98A
FLAT C1A C69A C70A C99A
FLAT C1B C68A C69A C70A
FLAT C1C C89A C90A C91A
FLAT C89A C90A C91A C92A
FLAT C1D C1E C92A C95A
FLAT C1E C93A C94A C95A
RIGU C1A > C99A
SIMU C1A > C99A
ISOR 0.01 0.02 C1E C76A C92 C49A C86A

L.S. 4 0 0
PLAN  5
SIZE 0.11 0.13 0.14
TEMP -80.15
CONF
list 4
MORE -1
BOND $H
fmap 2 53
acta
SHEL 999 0.83
TWIN -1 0 -1 0 -1 0 0 0 1 2
OMIT -12 0 18
OMIT -12 2 20
OMIT -8 4 3
OMIT -6 4 1
OMIT -6 6 1
OMIT -4 4 5
OMIT -3 1 1
OMIT -2 2 1
OMIT -1 1 1
OMIT 2 2 0
OMIT 2 2 1
OMIT 2 4 1
OMIT 4 2 0
OMIT 4 2 1
OMIT 4 2 5
OMIT 5 7 0
OMIT 6 0 0
OMIT 16 0 10
OMIT 20 2 8
REM <olex2.extras>
REM <HklSrc "%.\\cu_20241212_Zh_HK_DCPH_C60_0m.hkl">
REM </olex2.extras>

WGHT    0.200000
BASF   0.12104
FVAR       0.03554   0.81543
PART 2
C1A   1    0.590922    0.548211    0.523615   -21.00000    0.11344    0.10059 =
         0.08804    0.02608    0.01278    0.00362
C1B   1    0.590435    0.596446    0.575411   -21.00000    0.10318    0.07615 =
         0.10986    0.02628    0.01785    0.00624
C1C   1    0.628851    0.613873    0.609752   -21.00000    0.11037    0.05086 =
         0.09619    0.03199    0.03288   -0.01491
C1D   1    0.653135    0.577737    0.578003   -21.00000    0.09977    0.09086 =
         0.08456    0.04228    0.03673   -0.00612
C1E   1    0.629606    0.536935    0.524651   -21.00000    0.12154    0.12248 =
         0.11087    0.00560    0.03411   -0.00372
C45A  1    0.531993    0.521852    0.667767   -21.00000    0.09073    0.09725 =
         0.11434    0.02441    0.03452    0.02353
C46A  1    0.527432    0.457678    0.682031   -21.00000    0.09487    0.10168 =
         0.11285    0.01585    0.04842    0.00733
C47A  1    0.545713    0.431382    0.750424   -21.00000    0.10337    0.08768 =
         0.10118    0.01633    0.06242   -0.00122
C48A  1    0.557839    0.367145    0.740380   -21.00000    0.07925    0.06504 =
         0.08457    0.00806    0.04434   -0.04340
C49A  1    0.591975    0.345264    0.783337   -21.00000    0.10972    0.10081 =
         0.10088    0.01099    0.02910   -0.00445
C50A  1    0.615039    0.386148    0.836788   -21.00000    0.12083    0.12449 =
         0.08961    0.00729    0.02268   -0.00708
C51A  1    0.653799    0.374405    0.838944   -21.00000    0.11521    0.12967 =
         0.08346    0.01820    0.00655   -0.00116
C52A  1    0.655042    0.326727    0.787037   -21.00000    0.10121    0.11395 =
         0.10277    0.01755    0.02276   -0.01206
C53A  1    0.616600    0.309428    0.752393   -21.00000    0.10248    0.05882 =
         0.09289    0.03211    0.02616   -0.01403
C54A  1    0.606347    0.296139    0.680766   -21.00000    0.10085    0.04909 =
         0.10237    0.00742    0.02853   -0.01914
C55A  1    0.633480    0.299738    0.640607   -21.00000    0.10812    0.04674 =
         0.10721   -0.00283    0.03580    0.00793
C56A  1    0.670208    0.317039    0.674442   -21.00000    0.09802    0.12100 =
         0.11619    0.01566    0.03374    0.00769
C57A  1    0.681418    0.330495    0.748872   -21.00000    0.09249    0.12401 =
         0.10922    0.03102    0.02230    0.00832
C58A  1    0.708462    0.382040    0.760789   -21.00000    0.06485    0.13318 =
         0.09572    0.04105    0.01024    0.01819
C59A  1    0.706989    0.428254    0.810193   -21.00000    0.05373    0.14547 =
         0.07784    0.02907   -0.02510    0.00837
C60A  1    0.679541    0.424014    0.849630   -21.00000    0.09417    0.14218 =
         0.04792    0.01769   -0.01376    0.00273
C61A  1    0.667505    0.488275    0.859377   -21.00000    0.11388    0.14243 =
         0.04013   -0.00644   -0.00574   -0.01301
C62A  1    0.630323    0.499665    0.857997   -21.00000    0.13656    0.12250 =
         0.06826   -0.01285    0.03155   -0.00728
C63A  1    0.603422    0.447918    0.846132   -21.00000    0.13549    0.12508 =
         0.09411   -0.00121    0.04814   -0.01023
C64A  1    0.568034    0.470773    0.801786   -21.00000    0.12021    0.11396 =
         0.09542   -0.00744    0.07382   -0.00337
C65A  1    0.573020    0.537570    0.787306   -21.00000    0.12013    0.10581 =
         0.10635   -0.01752    0.05919    0.00523
C66A  1    0.554966    0.562546    0.721401   -21.00000    0.10682    0.10143 =
         0.12998    0.00129    0.05402    0.01695
C67A  1    0.574791    0.606304    0.687940   -21.00000    0.11285    0.08832 =
         0.12990    0.00382    0.03620    0.00708
C68A  1    0.564048    0.592548    0.613445   -21.00000    0.09244    0.06950 =
         0.11969    0.02886    0.01613    0.02131
C69A  1    0.536743    0.541677    0.600911   -21.00000    0.08315    0.09105 =
         0.10850    0.02927    0.01929    0.01663
C70A  1    0.537359    0.495100    0.551057   -21.00000    0.07925    0.09696 =
         0.09263    0.02651   -0.00230    0.01507
C71A  1    0.532761    0.428443    0.565592   -21.00000    0.07913    0.09735 =
         0.09060    0.00851    0.01455    0.00224
C72A  1    0.527565    0.409698    0.629700   -21.00000    0.06450    0.10081 =
         0.10548    0.01054    0.03025   -0.01333
C73A  1    0.546846    0.354103    0.665928   -21.00000    0.07785    0.08613 =
         0.08949    0.00392    0.03815   -0.02336
C74A  1    0.570690    0.318771    0.636982   -21.00000    0.09252    0.06515 =
         0.08214   -0.01289    0.02872   -0.02598
C75A  1    0.575886    0.338189    0.570528   -21.00000    0.07854    0.06006 =
         0.05606   -0.04021    0.00953   -0.02703
C76A  1    0.614387    0.326003    0.572194   -21.00000    0.09116    0.06538 =
         0.07692   -0.02949    0.03365   -0.00544
C77A  1    0.633367    0.367049    0.538272   -21.00000    0.09669    0.09959 =
         0.08113   -0.01489    0.05861    0.01140
C78A  1    0.671493    0.385402    0.573937   -21.00000    0.08948    0.12709 =
         0.09386   -0.00340    0.05586    0.01454
C79A  1    0.689287    0.360982    0.639954   -21.00000    0.07664    0.12617 =
         0.11443    0.01181    0.05360    0.02806
C80A  1    0.712997    0.401007    0.693421   -21.00000    0.04580    0.13140 =
         0.10815    0.03747    0.02836    0.03075
C81A  1    0.717656    0.465218    0.679386   -21.00000    0.05663    0.13914 =
         0.10377    0.03475    0.02393    0.00531
C82A  1    0.717261    0.512789    0.731949   -21.00000    0.03606    0.13811 =
         0.09751    0.01689   -0.01239   -0.02842
C83A  1    0.712366    0.494825    0.796569   -21.00000    0.04774    0.14550 =
         0.08172    0.01575   -0.02485   -0.00987
C84A  1    0.687903    0.531961    0.827110   -21.00000    0.08703    0.13705 =
         0.06940   -0.00752   -0.01815   -0.01955
C85A  1    0.669425    0.585703    0.792830   -21.00000    0.10478    0.10300 =
         0.07207   -0.03146    0.01053   -0.02290
C86A  1    0.630756    0.597264    0.790514   -21.00000    0.11295    0.08578 =
         0.09432   -0.01907    0.03537   -0.01312
C87A  1    0.611226    0.555613    0.822595   -21.00000    0.13109    0.10379 =
         0.08893   -0.01994    0.05926   -0.00617
C88A  1    0.611821    0.622273    0.721588   -21.00000    0.12336    0.01821 =
         0.10906   -0.01990    0.03823    0.00487
C89A  1    0.638985    0.626561    0.681511   -21.00000    0.11198    0.03238 =
         0.10982   -0.00308    0.02823   -0.02724
C90A  1    0.674419    0.603419    0.725475   -21.00000    0.09494    0.07403 =
         0.09755   -0.01425    0.02198   -0.04681
C91A  1    0.698086    0.568289    0.695892   -21.00000    0.07140    0.11595 =
         0.10336    0.01913    0.02818   -0.02706
C92A  1    0.686849    0.554879    0.621616   -21.00000    0.06986    0.11071 =
         0.09182    0.04133    0.04981   -0.02472
C93A  1    0.699000    0.490921    0.610932   -21.00000    0.08304    0.12948 =
         0.09048    0.03108    0.03036    0.00686
C94A  1    0.676515    0.451879    0.559275   -21.00000    0.09261    0.14461 =
         0.08311    0.01484    0.04538    0.00106
C95A  1    0.641120    0.475050    0.515488   -21.00000    0.10721    0.13001 =
         0.06829    0.01091    0.03236   -0.00141
C96A  1    0.614340    0.423219    0.503607   -21.00000    0.10806    0.12051 =
         0.06048   -0.00411    0.02630    0.00460
C97A  1    0.576953    0.434804    0.501377   -21.00000    0.09412    0.11216 =
         0.04342   -0.00138   -0.00309   -0.00344
C98A  1    0.557057    0.391120    0.534832   -21.00000    0.07089    0.09637 =
         0.04911   -0.02341   -0.01323   -0.01754
C99A  1    0.564875    0.498965    0.511428   -21.00000    0.10289    0.10713 =
         0.07353    0.01814    0.00539    0.00808

PART 1
C45   1    0.537788    0.490545    0.717572    21.00000    0.06270    0.10610 =
         0.14267   -0.03567    0.06370   -0.00158
C46   1    0.560401    0.535772    0.760104    21.00000    0.09395    0.13164 =
         0.10196   -0.03428    0.06743    0.02730
C47   1    0.574141    0.588110    0.729597    21.00000    0.08772    0.05792 =
         0.13224   -0.02787    0.06060    0.01225
C48   1    0.611973    0.600410    0.771967    21.00000    0.14453    0.05898 =
         0.12173   -0.05636    0.05406    0.00762
C49   1    0.623401    0.547854    0.832631    21.00000    0.15592    0.15801 =
         0.06658   -0.07368    0.04298   -0.00946
C50   1    0.655549    0.524109    0.851743    21.00000    0.09415    0.18580 =
         0.05475   -0.06961    0.00137    0.00993
C51   1    0.685086    0.550170    0.817267    21.00000    0.07597    0.09067 =
         0.08780   -0.04832   -0.01664   -0.01179
C52   1    0.707923    0.496525    0.812289    21.00000    0.05778    0.08059 =
         0.07749   -0.00598   -0.01599   -0.02219
C53   1    0.720819    0.488632    0.755417    21.00000    0.03546    0.07607 =
         0.10339    0.00897   -0.00412   -0.00598
C54   1    0.711699    0.535581    0.699291    21.00000    0.05358    0.12020 =
         0.11450    0.01337    0.01734   -0.04654
C55   1    0.706147    0.499669    0.632440    21.00000    0.07342    0.14606 =
         0.14338    0.01904    0.07249   -0.01962
C56   1    0.710321    0.432671    0.643676    21.00000    0.06263    0.10985 =
         0.12785   -0.01756    0.05964    0.00804
C57   1    0.720946    0.427355    0.722944    21.00000    0.03606    0.08060 =
         0.16786   -0.02121    0.01398    0.01259
C58   1    0.709513    0.377545    0.746132    21.00000    0.06031    0.09855 =
         0.17581    0.01711   -0.00863    0.04255
C59   1    0.685043    0.328309    0.700985    21.00000    0.06901    0.04730 =
         0.13387   -0.00469    0.00751    0.03462
C60   1    0.657751    0.306673    0.735151    21.00000    0.09889    0.03291 =
         0.12767    0.02511   -0.00855    0.01436
C61   1    0.623164    0.293147    0.695596    21.00000    0.10015    0.02490 =
         0.13045    0.01148    0.00744   -0.00531
C62   1    0.610061    0.302318    0.620253    21.00000    0.10104    0.04619 =
         0.14839   -0.03857   -0.01781    0.00610
C63   1    0.636359    0.322537    0.588994    21.00000    0.11991    0.06973 =
         0.12682   -0.06294    0.03814    0.01780
C64   1    0.624475    0.375755    0.529091    21.00000    0.22701    0.16511 =
         0.06822   -0.07680    0.02252    0.06175
C65   1    0.592651    0.399122    0.509521    21.00000    0.12322    0.13118 =
         0.04265   -0.04385    0.00414   -0.00596
C66   1    0.587000    0.469058    0.496403    21.00000    0.13187    0.10744 =
         0.02263    0.00622    0.00219   -0.01407
C67   1    0.553452    0.482550    0.521809    21.00000    0.08248    0.10427 =
         0.05796    0.01805   -0.02154    0.00071
C68   1    0.540704    0.426884    0.549055    21.00000    0.06271    0.08765 =
         0.05381   -0.00329   -0.02038   -0.02274
C69   1    0.527657    0.433693    0.606366    21.00000    0.03681    0.08205 =
         0.09457   -0.00485   -0.00886   -0.00947
C70   1    0.527162    0.494319    0.640331    21.00000    0.03632    0.09479 =
         0.14672   -0.02728    0.00824    0.01026
C71   1    0.538722    0.543675    0.615044    21.00000    0.05243    0.14692 =
         0.17026    0.03652   -0.00291    0.05987
C72   1    0.564276    0.594905    0.661194    21.00000    0.06696    0.05375 =
         0.13361   -0.00688    0.01630    0.03722
C73   1    0.591357    0.615933    0.625723    21.00000    0.09360    0.04129 =
         0.13174    0.02374    0.01649    0.03114
C74   1    0.585597    0.583478    0.558978    21.00000    0.14061    0.03894 =
         0.07326    0.02552   -0.01452    0.01443
C75   1    0.553810    0.538702    0.549626    21.00000    0.08242    0.08828 =
         0.08458    0.03319   -0.02602    0.02725
C76   1    0.617312    0.567958    0.539608    21.00000    0.12643    0.06940 =
         0.07009    0.04677    0.02604   -0.00142
C77   1    0.657527    0.582650    0.591369    21.00000    0.18670    0.08309 =
         0.13549    0.03945    0.08823   -0.04826
C78   1    0.660342    0.610838    0.647420    21.00000    0.10278    0.06165 =
         0.15828    0.04619    0.01596   -0.02475
C79   1    0.689904    0.587506    0.706533    21.00000    0.05936    0.05234 =
         0.16236    0.01774   -0.00201   -0.02784
C80   1    0.676263    0.594046    0.765975    21.00000    0.08046    0.05237 =
         0.18901   -0.05262   -0.03077   -0.00898
C81   1    0.638805    0.620069    0.741856    21.00000    0.08328    0.04630 =
         0.19718   -0.06091   -0.01786    0.00835
C82   1    0.625922    0.628932    0.664084    21.00000    0.10154    0.02799 =
         0.12935    0.01069    0.00636   -0.00054
C83   1    0.679956    0.520524    0.575676    21.00000    0.11578    0.13921 =
         0.07866    0.01059    0.06675   -0.03708
C84   1    0.656035    0.479920    0.529551    21.00000    0.10250    0.14574 =
         0.04960   -0.00473    0.05373   -0.02216
C85   1    0.658004    0.414141    0.538808    21.00000    0.11997    0.11413 =
         0.07910   -0.04507    0.07124   -0.02602
C86   1    0.688615    0.389627    0.601829    21.00000    0.11277    0.13040 =
         0.12456   -0.01645    0.08191    0.05081
C87   1    0.674110    0.334361    0.631172    21.00000    0.09490    0.04954 =
         0.16850   -0.02389    0.07400    0.01391
C88   1    0.618229    0.508247    0.506743    21.00000    0.16208    0.10310 =
         0.03173    0.02796    0.03291   -0.01650
C89   1    0.536669    0.386630    0.660790    21.00000    0.04641    0.11752 =
         0.09878    0.00921    0.01746   -0.03868
C90   1    0.542488    0.421883    0.728939    21.00000    0.07079    0.17810 =
         0.13697    0.00627    0.06849   -0.03916
C91   1    0.569151    0.400616    0.785387    21.00000    0.10873    0.13702 =
         0.08275    0.01102    0.05582   -0.04464
C92   1    0.591119    0.340973    0.771693    21.00000    0.15635    0.10180 =
         0.10822    0.05644    0.06313   -0.04422
C93   1    0.632644    0.354127    0.820881    21.00000    0.13624    0.09525 =
         0.06620    0.05703    0.01254   -0.02386
C94   1    0.631417    0.415217    0.854162    21.00000    0.12394    0.12813 =
         0.03474    0.02114    0.02357   -0.02428
C95   1    0.593554    0.440165    0.832261    21.00000    0.14200    0.16689 =
         0.04057   -0.01115    0.06482   -0.05937
C96   1    0.589940    0.510132    0.822462    21.00000    0.12824    0.12832 =
         0.07291   -0.04685    0.07434   -0.03330
C97   1    0.661392    0.452969    0.865366    21.00000    0.12746    0.12398 =
         0.02571    0.00348   -0.00654   -0.01187
C98   1    0.695242    0.439609    0.840319    21.00000    0.06923    0.12116 =
         0.05843    0.02217   -0.01483   -0.00792
C99   1    0.695125    0.382936    0.810851    21.00000    0.08630    0.06848 =
         0.08121    0.02666   -0.03257    0.00671
C100  1    0.663833    0.338498    0.800020    21.00000    0.13348    0.05297 =
         0.08018    0.03989   -0.02189    0.00932
C101  1    0.589001    0.311608    0.714278    21.00000    0.11634    0.07662 =
         0.12732    0.04335    0.01603   -0.04363
C102  1    0.558873    0.335098    0.654897    21.00000    0.06317    0.06120 =
         0.13285    0.02316   -0.00386   -0.03396
C103  1    0.572222    0.328030    0.598891    21.00000    0.07848    0.04821 =
         0.13691   -0.02698    0.00051   -0.01843
C104  1    0.563781    0.371665    0.545486    21.00000    0.08873    0.08198 =
         0.07421   -0.04054   -0.00954   -0.00954

PART -1
C105  1    0.511126    0.190021    0.830384    10.50000    0.24162    0.03137 =
         0.07837   -0.02646    0.02127    0.00271
C106  1    0.472570    0.188821    0.804449    10.50000    0.22167    0.06245 =
         0.10376   -0.01097    0.05917    0.06345
C107  1    0.451424    0.145869    0.835487    10.50000    0.19274    0.12701 =
         0.09197   -0.01929    0.06825    0.06022
C108  1    0.421284    0.121968    0.778933    10.50000    0.14306    0.15672 =
         0.11933    0.01812    0.05528    0.06592
C109  1    0.423652    0.149256    0.713883    10.50000    0.12987    0.13496 =
         0.11120    0.04545    0.03529    0.09060
C110  1    0.455288    0.191450    0.729740    10.50000    0.17215    0.08682 =
         0.10810    0.01669    0.03541    0.07895
C111  1    0.477020    0.194405    0.683402    10.50000    0.19599    0.04095 =
         0.10979    0.03003    0.04413    0.04487
C112  1    0.468427    0.156933    0.619818    10.50000    0.16229    0.07426 =
         0.08562    0.03457    0.01820    0.02567
C113  1    0.437988    0.116181    0.604362    10.50000    0.11646    0.11391 =
         0.05933    0.03389   -0.01290    0.04307
C114  1    0.415297    0.113223    0.652940    10.50000    0.07808    0.15544 =
         0.11232    0.03646   -0.00217    0.06523
C115  1    0.403403    0.048290    0.653018    10.50000    0.06766    0.19242 =
         0.11752    0.02016   -0.00154    0.02383
C116  1    0.400841    0.021705    0.715631    10.50000    0.05130    0.17886 =
         0.12694    0.00606    0.01831   -0.00510
C117  1    0.409845    0.059568    0.779381    10.50000    0.07858    0.17338 =
         0.12595    0.00892    0.05781    0.04707
C118  1    0.428609    0.017923    0.836729    10.50000    0.09880    0.16147 =
         0.11936    0.02599    0.07069    0.00070
C119  1    0.458125    0.040133    0.891220    10.50000    0.13436    0.16008 =
         0.09030    0.01006    0.06866    0.01693
C120  1    0.469916    0.105457    0.889491    10.50000    0.19043    0.12885 =
         0.06063   -0.01670    0.06875    0.03732
C121  1    0.510176    0.107810    0.917113    10.50000    0.20882    0.07754 =
         0.03933   -0.02018    0.01594    0.00043
C122  1    0.530496    0.149908    0.888050    10.50000    0.22077    0.05223 =
         0.04330   -0.03648   -0.00736   -0.02848
C123  1    0.565212    0.130410    0.875063    10.50000    0.16490    0.10745 =
         0.08091   -0.01759   -0.02922   -0.06350
C124  1    0.567621    0.160030    0.810395    10.50000    0.15673    0.07583 =
         0.11393   -0.00510   -0.01576   -0.08830
C125  1    0.533878    0.195932    0.782188    10.50000    0.21481    0.02887 =
         0.10403   -0.00774    0.02088   -0.05173
C126  1    0.517271    0.197807    0.710465    10.50000    0.20337    0.02731 =
         0.10207    0.01990    0.02807   -0.02516
C127  1    0.533832    0.162932    0.663972    10.50000    0.16032    0.07084 =
         0.10356    0.02816    0.05183   -0.05559
C128  1    0.503444    0.137108    0.608331    10.50000    0.15172    0.07962 =
         0.05658    0.04185    0.03285   -0.01600
C129  1    0.506702    0.077137    0.580233    10.50000    0.13326    0.11201 =
         0.04557    0.02160    0.04067   -0.00098
C130  1    0.474483    0.034602    0.564896    10.50000    0.14659    0.09830 =
         0.01203   -0.00345    0.00792   -0.00419
C131  1    0.440904    0.053828    0.575629    10.50000    0.11887    0.12188 =
         0.03485    0.01255   -0.01790    0.00012
C132  1    0.419121    0.010751    0.606671    10.50000    0.07277    0.14200 =
         0.06798    0.00434   -0.03599   -0.01839
C133  1    0.432429   -0.050325    0.624854    10.50000    0.12601    0.10368 =
         0.07410   -0.02652   -0.01742   -0.05218
C134  1    0.430026   -0.078737    0.690567    10.50000    0.12000    0.07848 =
         0.10460   -0.01553    0.00275   -0.06253
C135  1    0.413846   -0.042111    0.732925    10.50000    0.05690    0.14633 =
         0.13517   -0.00749    0.03194   -0.05614
C136  1    0.431435   -0.043984    0.808537    10.50000    0.09588    0.12797 =
         0.11988    0.03873    0.06359   -0.04036
C137  1    0.462997   -0.081998    0.834436    10.50000    0.15266    0.06810 =
         0.10355    0.01771    0.06197   -0.03013
C138  1    0.494101   -0.059304    0.891237    10.50000    0.16704    0.07359 =
         0.05748    0.02776    0.04545   -0.02295
C139  1    0.491209    0.001196    0.917941    10.50000    0.14105    0.10421 =
         0.05242    0.00726    0.04234   -0.00445
C140  1    0.523233    0.043476    0.934903    10.50000    0.16051    0.08586 =
         0.04466   -0.00332    0.00633   -0.00704
C141  1    0.556525    0.024976    0.922884    10.50000    0.11846    0.11768 =
         0.05129    0.01711   -0.03157   -0.00387
C142  1    0.577907    0.068925    0.892462    10.50000    0.09334    0.14545 =
         0.07203    0.00394   -0.04711   -0.03276
C143  1    0.593826    0.031992    0.846550    10.50000    0.04524    0.21473 =
         0.10501    0.01481   -0.03887    0.00270
C144  1    0.596332    0.059766    0.784547    10.50000    0.04128    0.21569 =
         0.13115    0.01997   -0.00022   -0.01462
C145  1    0.582594    0.123440    0.766402    10.50000    0.08641    0.15233 =
         0.14374   -0.00786    0.01008   -0.09280
C146  1    0.565722    0.126085    0.691117    10.50000    0.09329    0.15041 =
         0.12565    0.04855    0.04755   -0.06876
C147  1    0.568757    0.063534    0.663342    10.50000    0.08024    0.19006 =
         0.10716    0.03542    0.06589   -0.00251
C148  1    0.539868    0.039012    0.608916    10.50000    0.11895    0.16924 =
         0.06292    0.02533    0.07430    0.01833
C149  1    0.527933   -0.026635    0.610125    10.50000    0.16590    0.13178 =
         0.06073   -0.01280    0.07107    0.04715
C150  1    0.487689   -0.029558    0.583514    10.50000    0.17998    0.09215 =
         0.03048   -0.03063    0.02965    0.00629
C151  1    0.467091   -0.071037    0.612463    10.50000    0.18145    0.05104 =
         0.04768   -0.03946    0.00107   -0.01441
C152  1    0.486092   -0.112449    0.669348    10.50000    0.18394    0.04310 =
         0.07976   -0.02787    0.02556    0.01577
C153  1    0.462907   -0.116645    0.716982    10.50000    0.16445    0.02728 =
         0.10886   -0.02248    0.03395   -0.04486
C154  1    0.479849   -0.118152    0.789162    10.50000    0.17295    0.03018 =
         0.10209    0.01414    0.03430   -0.01580
C155  1    0.519945   -0.116210    0.815387    10.50000    0.16715    0.03185 =
         0.09853    0.03225    0.04854    0.03414
C156  1    0.529117   -0.079277    0.879993    10.50000    0.17526    0.06209 =
         0.07952    0.02342    0.02070    0.02575
C157  1    0.559707   -0.037992    0.895517    10.50000    0.12405    0.11708 =
         0.06640    0.03025   -0.01988    0.04233
C158  1    0.582339   -0.033419    0.846589    10.50000    0.07804    0.16565 =
         0.11484    0.03840   -0.01839    0.05953
C159  1    0.573558   -0.070115    0.785313    10.50000    0.08371    0.13898 =
         0.12115    0.04248    0.04164    0.08010
C160  1    0.575936   -0.040964    0.720609    10.50000    0.10008    0.16332 =
         0.13168    0.02819    0.04760    0.05903
C161  1    0.587167    0.021436    0.721127    10.50000    0.04648    0.19174 =
         0.12488    0.02881    0.05363    0.01586
C162  1    0.546293   -0.066807    0.664399    10.50000    0.14412    0.12521 =
         0.10332   -0.00787    0.07136    0.05672
C163  1    0.524738   -0.110126    0.694048    10.50000    0.17441    0.05923 =
         0.10670   -0.01054    0.06507    0.05332
C164  1    0.542051   -0.112539    0.769511    10.50000    0.14748    0.08777 =
         0.10848    0.01470    0.04275    0.06007

PART 0
C1    1    0.604259    0.791445    0.686134    11.00000    0.03371    0.02951 =
         0.03318   -0.00125    0.01290    0.00272
C2    1    0.635509    0.816635    0.738207    11.00000    0.03476    0.03391 =
         0.03259   -0.00025    0.01130    0.00119
C3    1    0.653822    0.870181    0.719964    11.00000    0.03626    0.04422 =
         0.03750   -0.00277    0.01002   -0.00373
AFIX  43
H3    2    0.673156    0.889994    0.755669    11.00000   -1.20000
AFIX   0
C4    1    0.645169    0.895603    0.652654    11.00000    0.03492    0.04355 =
         0.04155    0.00408    0.01299   -0.00369
C5    1    0.619786    0.861276    0.600735    11.00000    0.04131    0.03827 =
         0.03397    0.00295    0.01380   -0.00162
AFIX  43
H5    2    0.615464    0.874438    0.553184    11.00000   -1.20000
AFIX   0
C6    1    0.600166    0.807895    0.615288    11.00000    0.03670    0.03528 =
         0.03125    0.00100    0.01263   -0.00091
C7    1    0.581620    0.768026    0.552591    11.00000    0.04044    0.03412 =
         0.02806    0.00129    0.01188    0.00201
C8    1    0.544564    0.745842    0.534440    11.00000    0.04018    0.02788 =
         0.02848    0.00183    0.01397    0.00104
C9    1    0.521779    0.750816    0.584200    11.00000    0.03994    0.02580 =
         0.03088   -0.00275    0.01180   -0.00157
C10   1    0.540318    0.741633    0.657734    11.00000    0.03600    0.02320 =
         0.03496   -0.00058    0.01379    0.00093
C11   1    0.517623    0.721755    0.698018    11.00000    0.03684    0.02373 =
         0.03215   -0.00218    0.01221    0.00023
C12   1    0.478404    0.723477    0.676518    11.00000    0.03912    0.02322 =
         0.03180   -0.00537    0.01156   -0.00282
C13   1    0.458907    0.744760    0.609420    11.00000    0.04055    0.02653 =
         0.03044   -0.00606    0.00847   -0.00372
C14   1    0.482064    0.753926    0.562694    11.00000    0.03823    0.02998 =
         0.02818   -0.00407    0.00660   -0.00119
AFIX  43
H14   2    0.470005    0.762573    0.514579    11.00000   -1.20000
AFIX   0
C15   1    0.538524    0.721872    0.768742    11.00000    0.03800    0.02361 =
         0.03095   -0.00051    0.01214    0.00223
C16   1    0.574436    0.742295    0.774019    11.00000    0.03452    0.02506 =
         0.03331   -0.00055    0.01023    0.00273
C17   1    0.597813    0.754811    0.843852    11.00000    0.03925    0.02690 =
         0.02874    0.00393    0.00902    0.00338
C18   1    0.638767    0.759167    0.856541    11.00000    0.03551    0.03245 =
         0.03302    0.00088    0.00863    0.00099
C19   1    0.655481    0.785146    0.806975    11.00000    0.03371    0.03797 =
         0.03576   -0.00306    0.00656   -0.00068
C20   1    0.694696    0.781698    0.821212    11.00000    0.03889    0.05299 =
         0.04319    0.00488    0.01154    0.00064
AFIX  43
H20   2    0.706228    0.797632    0.787252    11.00000   -1.20000
AFIX   0
C21   1    0.717203    0.755915    0.882962    11.00000    0.03564    0.07209 =
         0.04352    0.00439    0.00767    0.00547
AFIX  43
H21   2    0.743783    0.755705    0.891838    11.00000   -1.20000
AFIX   0
C22   1    0.700583    0.730347    0.931844    11.00000    0.04100    0.05793 =
         0.04083    0.00690    0.00329    0.00992
AFIX  43
H22   2    0.715658    0.712061    0.974273    11.00000   -1.20000
AFIX   0
C23   1    0.661887    0.731763    0.918161    11.00000    0.04230    0.04150 =
         0.03614    0.00374    0.01052    0.00126
AFIX  43
H23   2    0.650611    0.713654    0.951447    11.00000   -1.20000
AFIX   0
C24   1    0.580502    0.756224    0.899016    11.00000    0.03816    0.02836 =
         0.02969    0.00336    0.00684    0.00215
AFIX  43
H24   2    0.595911    0.765385    0.945014    11.00000   -1.20000
AFIX   0
C25   1    0.530980    0.710646    0.472558    11.00000    0.04462    0.03137 =
         0.03260    0.00164    0.01154   -0.00175
AFIX  43
H25   2    0.505645    0.696220    0.459925    11.00000   -1.20000
AFIX   0
C26   1    0.553390    0.696331    0.429398    11.00000    0.05458    0.03612 =
         0.02777   -0.00058    0.01220    0.00166
AFIX  43
H26   2    0.543588    0.672208    0.387627    11.00000   -1.20000
AFIX   0
C27   1    0.590219    0.717307    0.447297    11.00000    0.05564    0.04158 =
         0.03870    0.00157    0.02418    0.00638
AFIX  43
H27   2    0.605903    0.707367    0.417966    11.00000   -1.20000
AFIX   0
C28   1    0.604285    0.752828    0.507998    11.00000    0.04223    0.04646 =
         0.03586    0.00404    0.01718    0.00304
AFIX  43
H28   2    0.629621    0.767204    0.519815    11.00000   -1.20000
AFIX   0
C29   1    0.665994    0.953661    0.633034    11.00000    0.04127    0.05024 =
         0.04803    0.00632    0.01227   -0.01352
C30   1    0.682146    0.996871    0.696191    11.00000    0.05343    0.04612 =
         0.06625    0.00078    0.01720   -0.01507
AFIX 137
H30A  2    0.661653    1.013518    0.713672    11.00000   -1.50000
H30B  2    0.695600    1.032613    0.682080    11.00000   -1.50000
H30C  2    0.699578    0.972283    0.733457    11.00000   -1.50000
AFIX   0
C31   1    0.697530    0.928049    0.605137    11.00000    0.05484    0.07972 =
         0.07035   -0.01107    0.03322   -0.02260
AFIX 137
H31A  2    0.714485    0.901720    0.641331    11.00000   -1.50000
H31B  2    0.711590    0.963920    0.592921    11.00000   -1.50000
H31C  2    0.686857    0.901988    0.563165    11.00000   -1.50000
AFIX   0
C32   1    0.638851    0.993992    0.576153    11.00000    0.06558    0.06609 =
         0.06630    0.02681    0.00161   -0.02326
AFIX 137
H32A  2    0.631534    0.969817    0.531999    11.00000   -1.50000
H32B  2    0.651310    1.033784    0.568965    11.00000   -1.50000
H32C  2    0.616395    1.004106    0.591207    11.00000   -1.50000
AFIX   0
N1    4    0.577166    0.751625    0.703659    11.00000    0.03340    0.03031 =
         0.03015   -0.00141    0.00893    0.00051

C33   1    0.806056    0.624051    0.973347    11.00000    0.07699    0.04073 =
         0.08102   -0.01304    0.02259    0.00332
C34   1    0.830703    0.607361    1.037113    11.00000    0.05577    0.06547 =
         0.07561   -0.02035    0.00891    0.00699
AFIX  43
H34   2    0.855749    0.623169    1.050952    11.00000   -1.20000
AFIX   0
C35   1    0.817353    0.566462    1.080240    11.00000    0.07063    0.09889 =
         0.06142   -0.01264    0.01737    0.01646
AFIX  43
H35   2    0.833343    0.554143    1.124723    11.00000   -1.20000
AFIX   0
C36   1    0.781381    0.544000    1.058851    11.00000    0.07888    0.10571 =
         0.08410   -0.00435    0.04568    0.00950
AFIX  43
H36   2    0.772731    0.515843    1.088731    11.00000   -1.20000
AFIX   0
C37   1    0.757654    0.560896    0.995937    11.00000    0.05735    0.09485 =
         0.08198   -0.01470    0.02335   -0.00310
AFIX  43
H37   2    0.732727    0.544564    0.982043    11.00000   -1.20000
AFIX   0
C38   1    0.769893    0.601947    0.952166    11.00000    0.05384    0.06967 =
         0.07692   -0.01964    0.00368    0.01076
AFIX  43
H38   2    0.753500    0.614582    0.908185    11.00000   -1.20000
AFIX   0
CL1   3    0.821864    0.674533    0.917873    11.00000    0.13247    0.05749 =
         0.12459    0.01157    0.04798   -0.00520

PART 2
C3N   1    0.737327    0.686652    0.576586    10.10000    0.08236    0.05832 =
         0.11502   -0.00484    0.04608   -0.00504
C3O   1    0.732423    0.712813    0.637960    10.10000    0.06702    0.04272 =
         0.11083   -0.00437    0.04030   -0.02183
AFIX  43
H3O   2    0.710915    0.738259    0.636282    10.10000   -1.20000
AFIX   0
C3P   1    0.759077    0.701708    0.702014    10.10000    0.06609    0.02473 =
         0.11366   -0.01469    0.03440   -0.02352
AFIX  43
H3P   2    0.755709    0.719641    0.743993    10.10000   -1.20000
AFIX   0
C3Q   1    0.790359    0.664752    0.704715    10.10000    0.06689    0.03237 =
         0.12596   -0.01966    0.03541   -0.02185
AFIX  43
H3Q   2    0.808930    0.658495    0.748215    10.10000   -1.20000
AFIX   0
C3R   1    0.794654    0.636647    0.643553    10.10000    0.08202    0.05727 =
         0.13103   -0.02050    0.04237   -0.00360
AFIX  43
H3R   2    0.814384    0.606901    0.645935    10.10000   -1.20000
AFIX   0
C3S   1    0.769831    0.652447    0.578896    10.10000    0.08825    0.06318 =
         0.12839   -0.01555    0.04562   -0.00083
AFIX  43
H3S   2    0.775114    0.639862    0.536459    10.10000   -1.20000
AFIX   0
CL3   3    0.702423    0.696384    0.496407    10.10000    0.05509    0.10127 =
         0.06365    0.01406    0.02191   -0.01367

PART 1
C39   1    0.742736    0.703250    0.630868    10.40000    0.05859    0.03076 =
         0.10476   -0.00029    0.04004   -0.00686
C40   1    0.740192    0.676643    0.565268    10.40000    0.08585    0.06696 =
         0.11103   -0.00730    0.04668   -0.00319
AFIX  43
H40   2    0.719619    0.686737    0.525895    10.40000   -1.20000
AFIX   0
C41   1    0.768216    0.635074    0.558254    10.40000    0.10173    0.08252 =
         0.13145   -0.02566    0.06001   -0.00180
AFIX  43
H41   2    0.766558    0.615612    0.514090    10.40000   -1.20000
AFIX   0
C42   1    0.798372    0.622047    0.615184    10.40000    0.10081    0.07960 =
         0.16767   -0.01300    0.04240    0.00807
AFIX  43
H42   2    0.817874    0.594948    0.609208    10.40000   -1.20000
AFIX   0
C43   1    0.800972    0.647523    0.681048    10.40000    0.07719    0.06119 =
         0.14993    0.00181    0.02336   -0.00409
AFIX  43
H43   2    0.821937    0.638229    0.720000    10.40000   -1.20000
AFIX   0
C44   1    0.771984    0.687217    0.688715    10.40000    0.06439    0.03768 =
         0.12354   -0.00289    0.01729   -0.01915
AFIX  43
H44   2    0.772389    0.703240    0.733870    10.40000   -1.20000
AFIX   0
CL2   3    0.706924    0.753462    0.639345    10.40000    0.07411    0.05750 =
         0.09810   -0.00873    0.03367    0.00088
HKLF 4


REM  cu_20241212_zh_hk_dcph_c60_0m_a.res in C2/c
REM wR2 = 0.3170, GooF = S = 1.186, Restrained GooF = 0.774 for all data
REM R1 = 0.0993 for 8598 Fo > 4sig(Fo) and 0.1389 for all 13310 data
REM 2112 parameters refined using 25878 restraints

END

WGHT      0.2000      0.0000

REM Highest difference peak  0.556,  deepest hole -0.660,  1-sigma level  0.085
Q1    1   0.7200  0.7426  0.6585  11.00000  0.05    0.53
Q2    1   0.7821  0.6787  0.6763  11.00000  0.05    0.49
Q3    1   0.7156  0.7340  0.6082  11.00000  0.05    0.49
Q4    1   0.7978  0.6554  0.7143  11.00000  0.05    0.47
Q5    1   0.5987  0.3445  0.5448  11.00000  0.05    0.47
;
_shelx_res_checksum                66072
_shelx_hkl_file
;
   4   0   0   57.38    1.48
  -4   0   0   57.10    1.36
  -6   0   0    4.21    0.42
   6   0   0    4.35    0.57
   8   0   0 1000.00   21.54
  10   0   0   10.84    0.92
 -10   0   0   11.79    0.73
  12   0   0   22.10    1.28
 -12   0   0   23.10    1.07
 -14   0   0    4.15    0.61
  14   0   0    4.55    0.82
 -16   0   0  122.23    3.44
  16   0   0  122.62    3.70
  18   0   0   83.09    2.98
 -18   0   0   85.71    2.83
 -20   0   0    4.47    0.87
  20   0   0    3.70    1.01
 -22   0   0    0.19    0.17
  22   0   0   -0.65    0.54
 -22   0   0    0.20    0.59
  24   0   0    5.34    0.97
 -24   0   0    5.85    1.07
 -24   0   0    5.02    0.32
 -24   0   0    4.79    0.36
  24   0   0    4.99    0.38
 -26   0   0   -0.03    0.74
 -26   0   0   -0.45    0.22
  26   0   0   -0.06    0.17
 -26   0   0    0.09    0.19
  26   0   0   -0.07    0.61
  26   0   0    0.11    0.20
  28   0   0    1.61    0.25
 -28   0   0    1.75    0.23
  28   0   0    1.31    0.20
 -28   0   0    1.20    0.31
 -28   0   0    0.14    0.68
 -30   0   0    0.13    0.27
 -30   0   0    0.16    0.19
  30   0   0    0.06    0.24
  30   0   0    0.14    0.16
 -32   0   0   -0.28    0.24
  32   0   0    0.07    0.22
 -32   0   0    0.13    0.19
 -34   0   0    2.93    0.49
 -34   0   0    3.53    0.26
  34   0   0    3.55    0.37
  36   0   0    0.33    0.21
 -36   0   0    0.32    0.26
 -38   0   0   -0.05    0.20
  38   0   0    0.32    0.17
  40   0   0    0.14    0.15
 -40   0   0    0.10    0.18
  42   0   0    0.01    0.11
 -42   0   0    0.06    0.14
   1  -1   0   21.73    0.55
   1  -1   0   19.60    0.58
  -1  -1   0   23.10    0.61
   1  -1   0   22.18    0.59
  -1  -1   0   20.52    0.57
   1   1   0   23.67    0.60
  -1   1   0   23.84    0.58
  -1   1   0   22.87    0.54
   3  -1   0  384.38    8.48
   3   1   0  386.64    8.41
   5  -1   0   20.52    0.89
  -5  -1   0   21.54    0.76
  -5   1   0   20.10    0.73
   5   1   0   20.08    0.85
  -7  -1   0    6.47    0.60
  -7   1   0    6.68    0.58
   7   1   0    7.58    0.70
  -9  -1   0    2.11    0.42
   9  -1   0    1.96    0.60
   9   1   0    2.37    0.56
  -9   1   0    2.19    0.39
  11  -1   0   68.94    2.26
 -11  -1   0   70.14    2.06
 -11   1   0   72.18    2.03
  11   1   0   70.26    2.25
 -13  -1   0   83.35    2.43
  13  -1   0   77.90    2.59
 -13   1   0   81.60    2.36
  13   1   0   81.58    2.59
  15  -1   0    0.00    0.57
 -15  -1   0    0.28    0.49
 -15   1   0    0.03    0.45
  15   1   0    0.59    0.60
  17  -1   0    3.81    0.91
 -17   1   0    4.30    0.76
  17   1   0    4.08    0.84
 -19  -1   0   18.33    1.37
 -19   1   0   17.15    1.27
  19   1   0   16.44    1.39
 -21  -1   0    8.91    1.11
  21  -1   0   10.10    1.24
  21   1   0   10.30    1.27
 -21   1   0    9.67    1.12
  23  -1   0    1.36    0.23
  23  -1   0    1.79    0.85
  23  -1   0    1.88    0.21
 -23  -1   0    1.55    0.82
 -23  -1   0    1.15    0.27
 -23  -1   0    1.60    0.20
 -23   1   0    0.59    0.67
  23   1   0    1.87    0.78
 -23   1   0    1.20    0.26
  23   1   0    1.68    0.22
  23   1   0    1.87    0.20
 -23   1   0    1.60    0.21
  25  -1   0   -0.49    0.55
  25  -1   0    0.25    0.20
 -25  -1   0    0.59    0.20
 -25  -1   0    0.38    0.74
  25  -1   0    0.65    0.19
 -25  -1   0    0.36    0.24
  25   1   0    0.32    0.61
  25   1   0    0.33    0.17
 -25   1   0    0.59    0.26
 -25   1   0    0.51    0.19
  25   1   0    0.56    0.20
 -25   1   0    0.32    0.69
 -27  -1   0    0.27    0.27
 -27  -1   0    0.29    0.20
  27  -1   0    0.34    0.78
  27  -1   0    0.02    0.18
 -27  -1   0    0.52    0.78
  27  -1   0    0.07    0.21
 -27   1   0   -0.38    0.24
  27   1   0   -0.03    0.21
  27   1   0    0.30    0.18
 -27   1   0    0.06    1.18
 -27   1   0    0.34    0.19
 -29  -1   0    0.21    0.76
  29  -1   0    0.17    0.23
 -29  -1   0    0.16    0.26
 -29  -1   0    0.35    0.21
 -29   1   0    0.25    0.27
  29   1   0    0.21    0.22
 -29   1   0    0.01    0.19
 -29   1   0   -0.71    0.95
  29   1   0   -0.02    0.16
  31  -1   0    0.43    0.17
 -31  -1   0    0.66    0.21
  31  -1   0    0.67    0.24
 -31  -1   0    0.23    0.27
 -31   1   0    0.08    0.27
  31   1   0    0.31    0.22
 -31   1   0    0.23    0.19
  33  -1   0    1.97    0.30
 -33  -1   0    1.83    0.32
 -33  -1   0    1.57    0.21
 -33   1   0    2.14    0.32
 -33   1   0    1.49    0.19
  33   1   0    1.62    0.27
  35  -1   0    0.39    0.22
 -35  -1   0    0.32    0.11
 -35  -1   0    0.07    0.26
 -35   1   0    0.23    0.25
  35   1   0    0.14    0.21
  37  -1   0    1.08    0.23
 -37  -1   0    0.99    0.26
 -37   1   0    0.76    0.26
  37   1   0    0.29    0.18
  39  -1   0   -0.30    0.15
 -39  -1   0   -0.19    0.29
 -39   1   0    0.05    0.24
  39   1   0    0.10    0.15
  41  -1   0    0.09    0.13
 -41  -1   0    0.34    0.18
  41   1   0    0.09    0.13
 -41   1   0    0.59    0.17
 -43  -1   0    0.11    0.12
  43  -1   0    0.14    0.17
 -43   1   0   -0.07    0.11
  43   1   0    0.07    0.11
   0  -2   0   93.26    2.13
   0   2   0   93.11    2.12
   0   2   0   93.89    2.06
  -2  -2   0    1.16    0.23
   2  -2   0    1.19    0.25
  -2   2   0    1.23    0.22
   2   2   0    0.89    0.22
  -2   2   0    0.92    0.18
   4  -2   0    6.48    0.54
  -4  -2   0    5.32    0.50
   4   2   0    5.81    0.54
  -4   2   0    6.25    0.49
  -6  -2   0    0.45    0.37
   6  -2   0   -0.88    0.70
   6   2   0    0.49    0.43
  -6   2   0    0.24    0.32
  -8  -2   0  136.41    3.24
   8  -2   0  130.65    3.33
   8   2   0  131.86    3.32
  -8   2   0  134.28    3.17
  10  -2   0    2.95    0.65
 -10  -2   0    3.14    0.53
 -10   2   0    3.71    0.47
  10   2   0    3.51    0.62
  12  -2   0   -0.32    0.54
 -12  -2   0    0.12    0.40
  12   2   0   -0.27    0.42
 -12   2   0   -0.09    0.34
  14  -2   0    8.58    1.04
 -14  -2   0    8.44    0.85
  14   2   0    9.09    1.01
 -14   2   0    8.91    0.81
 -16  -2   0    2.62    0.78
  16  -2   0    4.09    0.87
  16   2   0    3.59    0.80
 -16   2   0    4.66    0.70
 -18  -2   0   10.46    1.12
  18   2   0    8.60    1.08
 -18   2   0    7.91    1.04
 -20  -2   0    0.33    0.57
  20  -2   0   -0.15    0.65
  20   2   0    0.05    0.59
 -20   2   0    0.94    0.57
 -22  -2   0    3.89    0.28
  22  -2   0    4.24    0.98
  22  -2   0    3.73    0.26
 -22  -2   0    5.70    1.04
 -22   2   0    4.14    0.29
 -22   2   0    4.55    0.89
  22   2   0    4.67    0.98
  22   2   0    3.64    0.28
 -24  -2   0    0.33    0.18
  24  -2   0    0.28    0.23
  24  -2   0    0.49    0.19
 -24  -2   0    0.19    0.23
  24  -2   0    0.07    0.74
 -24  -2   0    0.11    0.67
  24   2   0   -0.53    0.49
 -24   2   0    0.35    0.64
 -24   2   0    0.55    0.32
 -24   2   0    0.22    0.18
  24   2   0    0.28    0.17
  24   2   0    0.16    0.16
  26  -2   0    0.58    0.20
 -26  -2   0    0.16    0.19
  26  -2   0    0.18    0.20
 -26  -2   0    0.59    0.25
  26  -2   0   -0.13    0.66
  26   2   0    0.11    0.19
 -26   2   0    0.09    0.23
 -26   2   0   -0.47    0.53
 -26   2   0   -0.17    0.17
  26   2   0    0.03    0.17
 -28  -2   0    0.16    0.27
 -28  -2   0   -0.35    0.76
  28  -2   0    0.20    0.19
  28  -2   0    0.07    0.22
 -28   2   0   -0.46    0.23
 -28   2   0    0.18    0.19
  28   2   0    0.16    0.16
  28   2   0    0.46    0.28
 -28   2   0   -0.59    0.76
 -30  -2   0   -0.14    1.09
  30  -2   0   -0.10    0.18
 -30  -2   0    0.28    0.21
 -30  -2   0   -0.27    0.26
  30  -2   0    0.06    0.23
 -30   2   0    0.15    0.26
  30   2   0    0.13    0.20
 -30   2   0    0.06    0.18
 -32  -2   0   11.70    0.44
  32  -2   0   12.39    0.56
 -32  -2   0   11.82    0.61
 -32   2   0   12.07    0.62
 -32   2   0   11.28    0.41
  32   2   0   11.96    0.53
 -34  -2   0    5.57    0.46
 -34  -2   0    7.46    0.36
 -34   2   0    7.03    0.61
  36  -2   0    1.14    0.24
 -36  -2   0    0.30    0.25
  36   2   0    0.67    0.20
 -36   2   0    0.52    0.24
  38  -2   0    0.24    0.17
 -38  -2   0    0.32    0.22
 -38   2   0    0.05    0.21
  38   2   0    0.38    0.16
  40  -2   0    0.51    0.15
 -40  -2   0    0.75    0.21
 -40   2   0    0.57    0.20
  40   2   0    0.96    0.17
  42  -2   0    0.22    0.12
 -42  -2   0    0.38    0.18
  42   2   0    0.16    0.11
 -42   2   0    0.42    0.15
   1  -3   0   -0.03    0.33
  -1  -3   0   -0.14    0.32
   1   3   0    0.54    0.30
  -1   3   0    0.32    0.29
  -1   3   0   -0.19    0.24
   1   3   0   -0.09    0.30
   3  -3   0    1.25    0.45
  -3  -3   0    0.66    0.44
  -3   3   0    0.73    0.35
   3   3   0    1.20    0.42
  -3   3   0    0.88    0.33
   5  -3   0  244.58    5.40
  -5  -3   0  238.70    5.36
  -5   3   0  246.67    5.31
   5   3   0  240.00    5.40
  -7  -3   0    1.10    0.42
   7  -3   0    0.51    0.46
  -7   3   0    0.92    0.38
   7   3   0    1.07    0.44
   9  -3   0    5.82    0.71
  -9  -3   0    5.52    0.65
  -9   3   0    5.20    0.54
  11  -3   0   14.66    1.09
 -11  -3   0   16.08    1.02
  11   3   0   16.73    1.06
 -11   3   0   15.28    0.88
  13  -3   0   15.48    1.27
 -13  -3   0   14.32    1.08
  13   3   0   14.51    1.10
 -13   3   0   16.01    0.94
 -15  -3   0    5.75    0.96
  15  -3   0    5.48    0.99
 -15   3   0    4.14    0.62
  15   3   0    5.29    0.84
 -17  -3   0    1.67    0.71
 -17   3   0    2.70    0.61
  17   3   0    2.18    0.99
 -19  -3   0    5.82    0.97
  19  -3   0    5.47    1.02
  19   3   0    6.90    1.06
 -19   3   0    5.79    0.83
 -21  -3   0    0.92    0.69
  21  -3   0    1.35    0.84
 -21   3   0    2.00    0.68
  21   3   0    1.48    0.75
 -23  -3   0    0.37    0.18
  23  -3   0    0.38    0.80
 -23  -3   0    0.61    0.24
  23  -3   0    0.03    0.19
 -23  -3   0    0.27    0.67
 -23   3   0    0.22    0.22
 -23   3   0    0.82    0.65
  23   3   0    0.40    0.16
 -23   3   0    0.30    0.18
  23   3   0   -0.47    0.51
  25  -3   0    0.18    0.19
  25  -3   0    0.06    0.20
  25  -3   0    0.75    0.78
 -25  -3   0    0.32    0.82
 -25  -3   0    0.05    0.23
 -25  -3   0    0.20    0.19
 -25   3   0    0.36    0.24
 -25   3   0    0.05    0.17
  25   3   0   -0.06    0.18
  25   3   0    0.22    0.16
 -25   3   0   -1.10    0.43
  25   3   0   -0.51    0.66
  27  -3   0    4.61    0.36
 -27  -3   0    3.74    0.28
 -27  -3   0    5.95    1.30
  27  -3   0    4.25    0.29
 -27  -3   0    3.80    0.36
 -27   3   0    3.72    0.26
 -27   3   0    4.23    0.38
  27   3   0    3.93    0.31
  27   3   0    3.39    0.23
  29  -3   0    0.03    0.23
 -29  -3   0   -0.05    0.21
 -29  -3   0   -0.09    0.27
 -29  -3   0   -1.16    0.79
  29  -3   0    0.07    0.19
 -29   3   0   -0.17    0.25
 -29   3   0    0.38    0.18
  29   3   0   -0.25    0.19
  31  -3   0    0.08    0.24
  31  -3   0   -0.09    0.17
 -31  -3   0    0.22    0.20
 -31  -3   0    0.17    0.27
  31   3   0   -0.22    0.21
 -31   3   0    0.07    0.17
 -31   3   0    0.10    0.27
 -33  -3   0    0.35    0.27
 -33  -3   0   -0.21    0.18
  33  -3   0    0.30    0.25
 -33   3   0    0.40    0.28
  33   3   0    0.17    0.21
  35  -3   0    0.08    0.20
 -35  -3   0    0.04    0.23
 -35  -3   0    0.13    0.15
  35   3   0    0.09    0.20
 -35   3   0   -0.11    0.23
  37  -3   0    0.06    0.16
 -37  -3   0    0.20    0.21
  37   3   0   -0.24    0.17
 -37   3   0    0.06    0.21
  39  -3   0    0.75    0.21
 -39  -3   0    0.68    0.22
  39   3   0    0.99    0.18
 -41  -3   0    0.12    0.15
  41  -3   0   -0.04    0.12
  41   3   0   -0.02    0.12
 -41   3   0    0.09    0.16
 -43  -3   0    0.27    0.12
  43  -3   0    0.47    0.11
 -43   3   0    0.42    0.13
   0  -4   0   72.29    2.02
   0   4   0   73.42    1.87
   0   4   0   73.67    2.00
   2  -4   0   62.57    1.85
  -2  -4   0   65.30    1.86
   2   4   0   64.66    1.85
  -2   4   0   63.61    1.80
  -2   4   0   67.13    1.70
  -4  -4   0   52.73    1.66
   4  -4   0   56.74    1.70
   4   4   0   54.58    1.69
  -4   4   0   53.91    1.48
  -6  -4   0   47.56    1.58
   6  -4   0   46.19    1.56
   6   4   0   44.87    1.58
  -6   4   0   46.03    1.46
   8  -4   0    0.34    0.47
  -8  -4   0    0.04    0.40
  -8   4   0    0.33    0.34
   8   4   0    0.11    0.44
  10  -4   0   29.65    1.36
 -10  -4   0   27.23    1.31
 -10   4   0   26.54    1.14
  10   4   0   28.05    1.35
  12  -4   0    9.34    0.97
 -12  -4   0    9.64    0.93
 -12   4   0    9.80    0.81
  12   4   0   10.52    1.02
  14  -4   0    0.55    0.67
 -14  -4   0    0.23    0.63
  14   4   0    0.33    0.55
 -14   4   0    0.54    0.42
 -16  -4   0  140.88    4.06
  16  -4   0  135.15    4.24
 -16   4   0  143.08    3.77
  16   4   0  136.12    4.10
 -18  -4   0   11.78    1.27
  18  -4   0   10.82    1.29
 -18   4   0   12.02    1.05
  18   4   0   13.23    1.25
 -20  -4   0    0.86    0.67
  20  -4   0    0.24    0.70
 -20   4   0    1.31    0.59
  20   4   0    0.76    0.67
 -22  -4   0    0.48    0.20
 -22  -4   0    0.40    0.69
  22  -4   0    0.09    0.19
  22  -4   0   -0.11    0.73
  22  -4   0    0.35    0.19
 -22   4   0    0.14    0.56
  22   4   0    0.14    0.16
 -22   4   0    0.60    0.24
 -22   4   0    0.30    0.17
  22   4   0   -0.40    0.54
  24  -4   0    3.57    0.31
  24  -4   0    3.99    0.29
 -24  -4   0    3.90    1.12
 -24  -4   0    3.94    0.53
  24  -4   0    4.20    1.10
 -24  -4   0    4.22    0.27
  24   4   0    3.85    0.28
  24   4   0    3.85    0.27
 -24   4   0    4.39    0.31
 -24   4   0    4.61    0.37
  26  -4   0   -0.58    0.69
 -26  -4   0    1.62    1.03
 -26  -4   0    1.61    0.23
  26  -4   0    1.52    0.23
 -26  -4   0    1.69    0.31
  26  -4   0    1.43    0.26
  26   4   0    1.38    0.24
 -26   4   0    0.08    0.69
  26   4   0    0.95    0.18
 -26   4   0    1.26    0.20
 -26   4   0    1.22    0.30
  28  -4   0    0.56    0.25
  28  -4   0    0.05    0.89
  28  -4   0    0.63    0.27
 -28  -4   0    0.91    0.35
 -28  -4   0    0.34    1.00
 -28  -4   0    0.37    0.22
 -28   4   0    0.22    0.28
  28   4   0    0.20    0.20
 -28   4   0    0.37    0.28
 -30  -4   0    0.81    0.23
 -30  -4   0    0.71    0.29
  30  -4   0    1.11    0.21
  30  -4   0    0.77    0.27
 -30  -4   0   -0.05    1.18
  30   4   0    0.96    0.25
 -30   4   0    0.51    0.30
 -30   4   0    0.83    0.18
  32  -4   0    1.02    0.19
 -32  -4   0    1.01    0.29
  32  -4   0    1.28    0.29
 -32  -4   0    1.83    0.23
 -32   4   0    1.68    0.33
  32   4   0    1.43    0.24
 -34  -4   0    5.04    0.31
  34  -4   0    4.17    0.35
 -34  -4   0    5.10    0.41
 -34   4   0    4.28    0.38
  34   4   0    3.45    1.16
  34   4   0    5.16    0.38
  36  -4   0   -0.09    0.19
 -36  -4   0    0.09    0.24
 -36  -4   0    0.29    0.10
  36   4   0   -0.01    0.17
 -36   4   0    0.12    0.23
  38  -4   0    1.09    0.21
 -38  -4   0    1.18    0.34
 -38   4   0    1.15    0.25
  38   4   0    0.91    0.18
  40  -4   0   -0.01    0.14
 -40  -4   0    0.19    0.17
 -40   4   0    0.20    0.18
  40   4   0    0.08    0.13
  42  -4   0   -0.02    0.10
 -42  -4   0    0.01    0.12
 -42   4   0   -0.07    0.14
  42   4   0    0.16    0.11
  -1  -5   0    7.22    0.70
   1  -5   0    6.79    0.69
   1   5   0    6.93    0.68
  -1   5   0    7.38    0.66
  -1   5   0    5.80    0.55
   1   5   0    7.45    0.61
  -3  -5   0   75.96    2.21
   3  -5   0   76.41    2.22
  -3   5   0   79.74    2.03
   3   5   0   77.96    2.21
   3   5   0   75.47    2.09
  -3   5   0   78.79    2.14
  -5  -5   0   59.63    1.88
   5  -5   0   58.20    1.87
   5   5   0   56.34    1.86
  -5   5   0   59.78    1.78
  -5   5   0   57.46    1.61
  -7  -5   0    3.32    0.60
   7  -5   0    2.53    0.59
  -7   5   0    3.62    0.59
   7   5   0    3.08    0.59
   9  -5   0    0.23    0.51
  -9  -5   0    0.29    0.48
   9   5   0   -0.03    0.63
  -9   5   0    0.14    0.35
  11  -5   0   32.24    1.55
 -11  -5   0   34.71    1.59
  11   5   0   34.17    1.60
 -11   5   0   34.36    1.35
  13  -5   0    0.78    0.66
  13   5   0    0.71    0.59
 -13   5   0    0.64    0.44
  15  -5   0    4.26    0.94
 -15  -5   0    4.51    0.84
 -15   5   0    3.72    0.64
  15   5   0    4.86    0.90
  17  -5   0    1.05    0.77
 -17  -5   0    3.25    0.84
 -17   5   0    1.14    0.51
  17   5   0    1.20    0.69
  19  -5   0    0.93    0.82
 -19  -5   0    1.42    0.75
  19   5   0    0.90    0.70
  21  -5   0    3.70    0.28
 -21  -5   0    3.61    0.28
  21  -5   0    5.37    1.17
 -21  -5   0    4.42    0.97
 -21   5   0    4.94    0.87
 -21   5   0    3.96    0.28
  21   5   0    4.55    0.29
 -21   5   0    4.22    0.33
  23  -5   0    1.71    0.28
  23  -5   0    0.73    0.91
 -23  -5   0    1.60    0.28
 -23  -5   0    1.97    0.22
  23  -5   0    2.28    0.25
 -23  -5   0    3.01    1.01
  23   5   0   -0.04    0.84
 -23   5   0    1.54    0.20
  23   5   0    1.75    0.19
  23   5   0    2.02    0.23
 -23   5   0    2.14    0.30
  25  -5   0   10.92    1.48
  25  -5   0    7.11    0.41
 -25  -5   0    6.87    0.47
 -25  -5   0    7.25    1.34
 -25  -5   0    7.25    0.37
  25  -5   0    6.67    0.45
 -25   5   0    8.07    0.50
  25   5   0    6.63    0.37
 -25   5   0    7.50    0.36
 -27  -5   0    0.64    1.06
  27  -5   0   -0.33    0.79
 -27  -5   0    0.87    0.28
  27  -5   0    0.60    0.26
 -27   5   0    0.69    0.41
 -27   5   0    0.92    0.19
 -29  -5   0    0.08    1.04
  29  -5   0    0.99    0.29
  29  -5   0    0.85    0.21
 -29  -5   0    0.81    0.23
 -29  -5   0    0.72    0.29
 -29   5   0    0.56    0.28
 -29   5   0    0.73    0.17
  29   5   0    1.27    0.24
 -31  -5   0    0.77    0.30
 -31  -5   0    0.98    0.23
  31  -5   0    0.78    0.26
  31  -5   0    0.58    0.19
  31   5   0    0.39    0.23
 -31   5   0    0.61    0.29
 -33  -5   0    0.87    0.33
  33  -5   0    0.19    0.10
  33   5   0    0.63    0.25
  33   5   0    1.17    1.09
 -33   5   0    0.52    0.37
  35  -5   0    1.59    0.25
 -35  -5   0    2.04    0.31
 -35  -5   0    1.61    0.18
  35   5   0    1.84    0.23
 -35   5   0    1.50    0.27
  37  -5   0    0.68    0.18
 -37  -5   0    0.52    0.21
 -37   5   0    0.69    0.23
  37   5   0    0.89    0.19
  39  -5   0    0.11    0.15
 -39  -5   0    0.06    0.17
 -39   5   0    0.50    0.19
  39   5   0    0.17    0.16
  41  -5   0    0.16    0.12
 -41  -5   0    0.21    0.14
 -41   5   0    0.18    0.15
  41   5   0    0.20    0.12
 -43   5   0    0.06    0.11
  43   5   0    0.11    0.08
   0  -6   0  231.14    5.33
   0   6   0  223.12    5.23
   0   6   0  224.88    5.09
   2  -6   0   65.51    2.08
  -2  -6   0   66.33    2.09
  -2   6   0   67.60    2.01
   2   6   0   67.21    2.06
  -2   6   0   67.54    1.87
   2   6   0   66.46    1.93
  -4  -6   0   19.29    1.10
   4  -6   0   18.84    1.08
   4   6   0   18.37    1.03
  -4   6   0   20.43    1.00
   4   6   0   17.44    0.98
  -4   6   0   19.99    0.88
  -6  -6   0   19.71    1.18
   6  -6   0   21.55    1.16
   6   6   0   20.32    1.15
   6   6   0   20.25    1.08
  -6   6   0   19.39    0.89
   8  -6   0   13.91    1.07
  -8  -6   0   15.31    1.11
  -8   6   0   13.68    0.90
 -10  -6   0    5.32    0.85
  10  -6   0    5.91    0.83
  10   6   0    6.21    0.80
 -10   6   0    6.13    0.70
  12  -6   0    1.50    0.78
 -12  -6   0    0.66    0.62
 -12   6   0    0.65    0.44
  12   6   0   -0.08    0.51
 -14  -6   0    1.91    0.74
  14  -6   0    2.23    0.78
  14   6   0    1.88    0.72
 -14   6   0    1.83    0.53
  16  -6   0   31.95    1.86
 -16  -6   0   31.91    1.84
  16   6   0   31.33    1.80
 -16   6   0   30.59    1.48
 -18  -6   0   15.99    1.46
  18  -6   0   16.34    1.55
  18   6   0   18.41    1.49
 -18   6   0   16.86    1.19
  20  -6   0    0.77    0.83
  20  -6   0    0.42    0.19
 -20  -6   0    0.82    0.70
  20   6   0   -0.47    0.50
 -20   6   0    0.17    0.21
 -20   6   0    0.10    0.44
  20   6   0    0.26    0.15
  22  -6   0    4.95    0.35
 -22  -6   0    4.52    0.28
  22  -6   0    4.56    0.35
 -22  -6   0    4.88    0.37
 -22  -6   0    3.86    1.05
  22  -6   0    3.88    1.04
 -22   6   0    5.08    0.38
 -22   6   0    4.81    0.31
  22   6   0    4.71    0.30
 -24  -6   0    3.41    1.10
  24  -6   0    4.97    1.23
  24  -6   0    3.63    0.33
 -24  -6   0    2.79    0.34
 -24  -6   0    3.63    0.26
  24  -6   0    3.51    0.29
 -24   6   0    3.30    0.24
  24   6   0    2.99    0.26
 -24   6   0    3.22    0.35
 -26  -6   0    4.57    0.37
  26  -6   0    5.00    0.36
 -26  -6   0    4.61    0.39
 -26  -6   0    6.18    1.46
  26  -6   0    4.44    0.37
 -26   6   0    4.68    0.30
  26   6   0    4.53    0.33
 -26   6   0    5.05    0.40
 -28  -6   0    0.02    1.01
 -28  -6   0    0.11    0.26
  28  -6   0    0.08    1.20
 -28  -6   0    0.00    0.20
  28  -6   0    0.10    0.25
  28  -6   0   -0.29    0.19
 -28   6   0    0.15    0.25
  28   6   0    0.20    0.19
 -28   6   0    0.30    0.16
 -30  -6   0   -1.40    1.01
 -30  -6   0    0.12    0.25
  30  -6   0    0.15    0.23
 -30  -6   0    0.14    0.21
  30  -6   0    0.03    0.19
  30   6   0   -0.06    0.19
 -30   6   0   -0.02    0.27
 -32  -6   0    4.65    0.34
 -32  -6   0    3.83    0.37
  32  -6   0    4.98    0.39
  32  -6   0    4.20    0.40
  32   6   0    2.69    1.10
  32   6   0    4.12    0.31
 -32   6   0    3.96    0.37
  34  -6   0    5.96    0.44
 -34  -6   0    6.02    0.45
 -34  -6   0    5.17    0.31
  34   6   0    4.86    0.36
 -34   6   0    3.66    0.34
  36  -6   0   -0.19    0.16
 -36  -6   0    0.03    0.21
  36   6   0   -0.06    0.15
 -36   6   0    0.40    0.23
  38  -6   0    0.61    0.24
 -38  -6   0    0.75    0.21
  38   6   0    0.42    0.15
 -38   6   0    0.92    0.24
 -40  -6   0    0.17    0.17
  40  -6   0    0.02    0.13
 -40   6   0   -0.07    0.15
  40   6   0    0.12    0.12
 -42  -6   0    0.09    0.14
  42   6   0    0.30    0.11
 -42   6   0    0.20    0.14
   1  -7   0   38.95    1.61
  -1  -7   0   38.38    1.59
  -1   7   0   39.68    1.51
   1   7   0   39.36    1.43
  -1   7   0   41.37    1.40
   1   7   0   38.68    1.52
  -3  -7   0    0.56    0.52
   3  -7   0    0.63    0.55
   3   7   0    0.78    0.47
  -3   7   0    0.60    0.41
   3   7   0    0.53    0.45
  -3   7   0    0.66    0.42
   5  -7   0    9.69    0.92
  -5  -7   0    9.87    0.96
   5   7   0    9.18    0.89
   5   7   0    8.81    0.83
  -5   7   0    9.63    0.71
   7  -7   0    3.28    0.70
  -7  -7   0    2.30    0.67
   7   7   0    5.09    0.81
   7   7   0    3.24    0.64
  -7   7   0    4.42    0.63
  -7   7   0    3.73    0.52
   9  -7   0    3.36    0.74
  -9   7   0    3.69    0.61
   9   7   0    2.86    0.69
 -11  -7   0    1.05    0.67
  11  -7   0    1.06    0.67
 -11   7   0    0.71    0.44
  11   7   0   -0.12    0.54
 -13  -7   0    9.08    1.09
  13  -7   0    8.03    1.06
 -13   7   0    9.38    0.91
  13   7   0    8.66    1.07
 -15  -7   0    1.63    0.73
  15  -7   0    2.22    0.82
  15   7   0    3.07    0.81
 -15   7   0    2.40    0.59
  17  -7   0    0.30    0.73
 -17  -7   0    0.56    0.68
 -17   7   0   -0.27    0.40
  17   7   0    0.00    0.57
  19  -7   0    2.24    0.95
  19  -7   0    1.76    0.24
 -19  -7   0    1.95    0.22
 -19  -7   0    2.39    0.86
 -19   7   0    3.01    0.88
 -19   7   0    2.26    0.28
  19   7   0    0.52    0.61
  19   7   0    1.61    0.20
 -21  -7   0    1.76    0.30
 -21  -7   0    3.79    1.05
  21  -7   0    2.22    1.01
  21  -7   0    1.52    0.27
  21  -7   0    2.27    0.26
 -21   7   0    2.02    0.29
 -21   7   0    2.25    0.20
  21   7   0    1.69    0.20
  23  -7   0    0.13    0.21
  23  -7   0   -0.15    0.23
  23  -7   0   -0.14    0.88
 -23  -7   0   -0.48    0.79
 -23  -7   0   -0.29    0.19
 -23  -7   0   -0.02    0.24
  23   7   0    0.07    0.17
 -23   7   0   -0.18    0.23
 -23   7   0    0.08    0.16
 -23   7   0   -0.24    0.78
 -25  -7   0    2.01    1.14
 -25  -7   0    1.93    0.31
  25  -7   0    2.13    0.25
 -25  -7   0    2.74    0.26
  25  -7   0    2.08    0.32
  25  -7   0    2.76    1.10
  25   7   0    2.34    0.25
 -25   7   0    2.54    0.32
 -25   7   0    1.94    0.20
  27  -7   0    0.12    0.26
 -27  -7   0   -0.01    0.25
  27  -7   0    0.24    0.21
 -27  -7   0    0.34    0.23
 -27  -7   0   -0.51    1.02
  27  -7   0    0.69    0.89
 -27   7   0    0.30    0.27
 -27   7   0    0.56    0.14
  27   7   0    0.01    0.19
 -29  -7   0    1.91    0.24
  29  -7   0    1.87    0.31
 -29  -7   0    1.91    0.31
  29  -7   0    1.85    0.23
 -29  -7   0    4.81    1.63
  29   7   0    1.81    0.26
  29   7   0    0.45    0.94
 -29   7   0    2.63    0.35
  31  -7   0   -0.15    0.17
 -31  -7   0    0.15    0.21
  31  -7   0    0.11    0.25
 -31  -7   0   -0.05    0.24
  31   7   0    0.94    0.98
 -31   7   0    0.22    0.28
  31   7   0   -0.09    0.20
  33  -7   0    0.29    0.10
 -33  -7   0    0.26    0.18
  33  -7   0    0.09    0.20
 -33  -7   0    0.30    0.26
  33   7   0    0.19    0.18
  33   7   0    0.52    1.08
 -33   7   0    0.04    0.24
 -35  -7   0   -0.03    0.20
 -35  -7   0    0.01    0.14
  35  -7   0    0.11    0.18
  35   7   0    0.06    0.16
 -35   7   0    0.00    0.22
 -37  -7   0    0.46    0.21
  37  -7   0    0.39    0.17
 -37   7   0    0.45    0.20
  37   7   0    0.60    0.17
 -39  -7   0    0.29    0.17
  39  -7   0    0.09    0.13
  39   7   0    0.25    0.12
 -39   7   0    0.03    0.17
 -41  -7   0   -0.01    0.13
 -41   7   0   -0.08    0.12
  41   7   0    0.01    0.10
   0  -8   0   62.84    2.22
   0   8   0   60.62    2.05
   0   8   0   61.01    1.93
  -2  -8   0   11.40    1.05
   2  -8   0   11.67    1.08
   2   8   0    9.66    0.93
  -2   8   0   10.52    0.88
   2   8   0   10.87    0.88
  -2   8   0   11.95    0.85
   4  -8   0    0.86    0.60
  -4  -8   0    0.49    0.60
  -4   8   0    0.54    0.42
   4   8   0    0.99    0.54
   4   8   0    1.93    0.59
   6  -8   0    0.11    0.61
  -6  -8   0   -0.44    0.74
  -6   8   0    0.48    0.43
   6   8   0    0.47    0.52
  -6   8   0    0.49    0.47
   6   8   0    0.32    0.51
   8  -8   0    1.12    0.64
  -8  -8   0    0.66    0.64
   8   8   0    0.82    0.57
  -8   8   0    0.21    0.42
  -8   8   0    0.08    0.42
 -10  -8   0    5.61    0.97
  10  -8   0    6.24    0.95
  10   8   0    5.69    0.87
  10   8   0    6.32    0.87
 -10   8   0    5.73    0.71
 -12  -8   0   13.96    1.33
  12  -8   0   12.43    1.24
  12   8   0   12.97    1.25
  12   8   0   12.57    1.20
 -12   8   0   13.96    1.00
 -14  -8   0   38.43    2.05
  14  -8   0   34.77    1.92
 -14   8   0   38.90    1.66
  14   8   0   35.76    1.91
 -16  -8   0   12.92    1.40
  16  -8   0   13.65    1.42
 -16   8   0   13.47    1.08
 -18  -8   0   14.81    0.48
  18  -8   0   14.84    0.52
 -18  -8   0   16.22    1.56
  18  -8   0   16.79    1.59
  18   8   0   14.20    0.47
 -18   8   0   15.84    0.59
  20  -8   0   -0.02    0.22
 -20  -8   0   -0.40    0.72
  20  -8   0    0.62    0.82
 -20  -8   0    0.09    0.19
  20  -8   0    0.28    0.20
 -20  -8   0    0.31    0.30
 -20   8   0    0.47    0.24
 -20   8   0    0.20    0.49
  20   8   0    0.18    0.16
 -20   8   0    0.18    0.16
  22  -8   0    2.04    0.29
  22  -8   0    2.12    0.25
 -22  -8   0    1.75    1.02
 -22  -8   0    1.68    0.31
 -22   8   0    1.54    0.19
 -22   8   0    1.80    0.31
  22   8   0    2.25    0.24
 -24  -8   0    4.18    1.29
  24  -8   0    3.32    1.27
  24  -8   0    3.96    0.30
 -24  -8   0    4.19    0.29
 -24  -8   0    3.81    0.36
  24  -8   0    4.81    0.39
 -24   8   0    3.54    0.26
  24   8   0    2.24    1.04
 -24   8   0    3.79    0.37
  24   8   0    3.84    0.28
  26  -8   0   -1.70    0.73
 -26  -8   0    1.25    0.23
 -26  -8   0    1.02    0.38
  26  -8   0    0.88    0.29
  26  -8   0    0.74    0.22
 -26  -8   0    0.96    1.12
  26   8   0    0.81    0.87
 -26   8   0    1.28    0.30
  26   8   0    0.87    0.20
 -28  -8   0   -0.09    0.22
  28  -8   0    0.14    0.20
  28  -8   0    0.10    0.24
 -28  -8   0   -0.09    0.25
 -28  -8   0   -0.80    1.08
  28   8   0   -0.15    0.79
 -28   8   0    0.77    0.30
  28   8   0   -0.06    0.18
  30  -8   0    1.20    0.21
 -30  -8   0   -1.04    2.38
 -30  -8   0    1.36    0.22
 -30  -8   0    1.20    0.30
  30  -8   0    0.85    0.26
  30   8   0    0.03    0.76
  30   8   0    1.67    0.24
 -30   8   0    0.99    0.30
  32  -8   0    2.26    0.27
 -32  -8   0    2.32    0.23
  32  -8   0    2.62    0.21
 -32  -8   0    2.37    0.32
  32   8   0   -0.03    0.73
  32   8   0    2.67    0.26
 -32   8   0    2.36    0.31
 -34  -8   0    0.47    0.16
  34  -8   0   -0.03    0.19
 -34  -8   0    0.01    0.21
 -34   8   0    0.52    0.24
  34   8   0    0.20    0.16
  36  -8   0    0.24    0.17
 -36  -8   0    0.12    0.19
 -36   8   0    0.26    0.20
  36   8   0    0.18    0.15
 -38  -8   0    0.10    0.16
  38  -8   0   -0.02    0.14
 -38   8   0   -0.20    0.15
  38   8   0    0.08    0.12
  40  -8   0   -0.07    0.17
 -40  -8   0    0.29    0.15
  40   8   0   -0.06    0.10
 -40   8   0    0.10    0.13
   1  -9   0   17.42    1.32
  -1  -9   0   18.86    1.36
  -1   9   0   19.07    1.08
  -1   9   0   18.95    1.19
   1   9   0   17.04    1.08
   1   9   0   17.77    1.14
   3  -9   0    4.28    0.83
  -3  -9   0    4.35    0.82
   3   9   0    4.17    0.70
   3   9   0    4.53    0.73
  -3   9   0    4.74    0.63
   5  -9   0    7.47    0.96
  -5  -9   0    7.13    1.00
   5   9   0    8.19    0.95
  -5   9   0    7.54    0.74
  -5   9   0    8.00    0.87
   5   9   0    6.29    1.44
  -7  -9   0    4.12    0.88
   7  -9   0    6.04    0.92
  -7   9   0    5.12    0.69
  -7   9   0    5.51    0.69
   7   9   0    4.42    0.80
   9  -9   0    0.59    0.65
  -9  -9   0    0.85    0.68
  -9   9   0    0.31    0.43
   9   9   0    1.09    0.66
 -11  -9   0    5.01    0.96
  11  -9   0    4.58    0.91
  11   9   0    6.51    0.98
 -11   9   0    5.27    0.69
  11   9   0    4.44    0.82
 -13  -9   0   13.86    1.43
  13  -9   0   12.46    1.31
 -13   9   0   12.44    0.98
  13   9   0   14.52    1.30
  13   9   0   12.45    1.29
  15  -9   0    2.93    0.88
 -15  -9   0    2.16    0.84
 -15   9   0    2.92    0.57
  15   9   0    3.30    0.89
  17  -9   0    0.08    0.19
  17  -9   0    0.41    0.77
 -17  -9   0    0.22    0.70
 -17  -9   0    0.26    0.19
  17   9   0    0.21    0.67
 -17   9   0   -0.17    0.31
  17   9   0    0.37    0.16
 -17   9   0    0.40    0.23
  19  -9   0   -0.34    0.80
  19  -9   0    0.18    0.24
 -19  -9   0    0.08    0.28
  19  -9   0    0.04    0.19
 -19  -9   0    0.10    0.19
 -19  -9   0   -0.59    0.77
 -19   9   0    0.47    0.25
  19   9   0   -0.83    0.69
  19   9   0    0.30    0.16
 -19   9   0    0.25    0.59
  21  -9   0    4.61    1.22
  21  -9   0    5.63    0.38
 -21  -9   0    5.70    0.43
 -21  -9   0    4.78    0.35
 -21  -9   0    5.05    1.21
  21  -9   0    5.23    0.40
  21   9   0    3.51    1.03
  21   9   0    5.29    0.32
 -21   9   0    5.05    0.40
  23  -9   0    1.41    0.30
  23  -9   0    1.49    0.24
 -23  -9   0    1.34    0.23
  23  -9   0    1.14    1.09
 -23  -9   0    0.41    0.95
 -23  -9   0    1.04    0.29
  23   9   0    0.43    0.93
  23   9   0    1.20    0.21
 -23   9   0    1.43    0.31
 -25  -9   0    0.10    0.22
  25  -9   0    0.08    1.03
  25  -9   0    0.41    0.22
  25  -9   0    0.59    0.27
 -25  -9   0   -1.12    0.96
 -25   9   0    0.44    0.27
  25   9   0    0.15    0.18
  25   9   0    0.24    0.83
 -27  -9   0    1.11    1.36
  27  -9   0    0.71    0.22
 -27  -9   0    1.25    0.31
  27  -9   0    1.01    0.27
 -27  -9   0    0.65    0.23
 -27   9   0    1.24    0.30
  27   9   0    0.80    0.21
  27   9   0    1.70    1.05
 -29  -9   0    4.57    1.77
  29  -9   0    1.89    0.23
 -29  -9   0    1.90    0.24
 -29  -9   0    1.82    0.32
  29  -9   0    1.68    0.30
 -29   9   0    1.88    0.31
  29   9   0    1.78    0.24
  29   9   0    2.22    1.15
 -31  -9   0    0.33    0.24
  31  -9   0    0.44    0.18
 -31  -9   0    0.43    0.20
  31  -9   0    0.18    0.22
  31   9   0    0.17    0.18
 -31   9   0    0.23    0.25
  31   9   0   -0.62    0.64
  33  -9   0    0.08    0.13
  33  -9   0    0.32    0.20
 -33  -9   0    0.15    0.23
 -33  -9   0    0.12    0.17
 -33   9   0    0.17    0.23
  33   9   0   -0.10    0.17
 -35  -9   0    0.54    0.24
 -35  -9   0    0.42    0.18
  35  -9   0    0.55    0.20
  35   9   0    0.36    0.14
 -35   9   0    0.58    0.22
 -37  -9   0    0.02    0.17
  37   9   0   -0.04    0.16
 -37   9   0    0.08    0.17
 -39  -9   0    0.39    0.15
  39  -9   0    0.41    0.16
  39   9   0    0.16    0.10
 -39   9   0    0.24    0.15
  41  -9   0   -0.01    0.12
  41   9   0    0.02    0.08
 -41   9   0   -0.06    0.11
   0 -10   0    0.90    0.68
   0  10   0    0.52    0.51
   0  10   0    0.39    0.48
  -2 -10   0    6.00    0.97
   2 -10   0    5.95    0.96
   2  10   0    5.00    0.78
  -2  10   0    5.91    0.74
   2  10   0    5.97    0.94
  -4 -10   0    4.41    0.89
   4 -10   0    3.76    0.83
   4  10   0    4.03    0.76
   4  10   0    3.55    0.76
  -4  10   0    4.31    0.65
  -6 -10   0   11.63    1.26
   6 -10   0   11.89    1.20
   6  10   0   12.93    1.13
  -6  10   0   11.42    0.99
  -6  10   0   11.77    0.88
   6  10   0   14.01    1.20
  -8 -10   0   33.83    1.92
   8 -10   0   34.11    1.80
  -8  10   0   31.97    1.54
   8  10   0   32.18    1.66
   8  10   0   40.44    2.44
  -8  10   0   33.95    1.40
  10 -10   0   -0.57    0.56
 -10 -10   0    0.29    0.66
 -10  10   0   -0.05    0.41
  10  10   0   -0.36    0.51
 -12 -10   0   -0.17    0.65
  12 -10   0    0.09    0.64
  12  10   0   -0.58    0.52
  12  10   0   -0.42    0.86
 -12  10   0    0.69    0.44
  14 -10   0    2.65    0.83
  14 -10   0    2.32    0.25
 -14 -10   0    2.37    0.25
 -14 -10   0    1.84    0.84
  14  10   0    2.20    0.89
 -14  10   0    2.64    0.29
  14  10   0    2.61    0.22
 -16 -10   0    0.63    0.79
  16 -10   0    1.35    0.84
  16  10   0    0.50    0.72
 -16  10   0    0.01    0.43
  18 -10   0    0.12    0.19
  18 -10   0    0.56    0.25
 -18 -10   0    0.16    0.77
 -18 -10   0    0.22    0.20
  18 -10   0    0.92    0.89
 -18 -10   0    0.23    0.24
 -18  10   0    0.46    0.23
  18  10   0    0.74    0.74
  18  10   0    0.27    0.16
  20 -10   0    0.61    0.89
 -20 -10   0    0.76    0.22
 -20 -10   0    0.38    0.93
 -20 -10   0    0.54    0.26
  20 -10   0    0.75    0.27
  20 -10   0    0.79    0.22
  20  10   0    0.93    0.19
 -20  10   0    1.12    0.27
  20  10   0    0.81    0.19
  20  10   0   -0.07    0.65
 -22 -10   0    0.71    0.28
  22 -10   0    0.70    0.27
  22 -10   0    0.60    0.23
  22 -10   0    1.09    1.15
 -22 -10   0    0.64    0.23
 -22 -10   0    1.26    1.04
  22  10   0   -0.01    0.88
 -22  10   0    0.33    0.26
  22  10   0    0.74    0.20
  24 -10   0    6.84    1.44
 -24 -10   0    5.95    0.38
 -24 -10   0    6.15    1.51
  24 -10   0    6.12    0.44
  24 -10   0    5.91    0.39
 -24  10   0    5.62    0.43
  24  10   0    4.12    1.12
  24  10   0    6.10    0.35
  26 -10   0    0.86    1.92
  26 -10   0    0.64    0.22
  26 -10   0    0.09    0.24
 -26 -10   0    0.60    0.23
 -26 -10   0    0.47    0.29
 -26 -10   0    1.24    1.28
  26  10   0    0.04    0.98
 -26  10   0    0.71    0.29
  26  10   0    1.10    0.22
  28 -10   0   -0.15    0.18
 -28 -10   0   -0.13    0.21
 -28 -10   0   -0.06    0.25
  28 -10   0    0.21    0.25
 -28 -10   0    0.28    1.41
  28  10   0    1.41    0.95
 -28  10   0   -0.15    0.26
  28  10   0    0.30    0.19
 -30 -10   0    0.57    0.21
 -30 -10   0    0.53    0.26
  30 -10   0    0.46    0.18
  30 -10   0    0.65    0.24
 -30  10   0    0.75    0.27
  30  10   0    0.36    0.20
  30  10   0   -0.29    0.81
  32 -10   0    1.82    0.16
 -32 -10   0    1.24    0.19
  32 -10   0    1.14    0.23
 -32 -10   0    1.27    0.28
  32  10   0    1.59    0.21
 -32  10   0    1.01    0.26
 -34 -10   0    3.23    0.37
 -34 -10   0    3.81    0.28
  34  10   0    4.54    0.29
 -34  10   0    2.94    0.28
  36 -10   0    0.30    0.19
 -36 -10   0    0.29    0.18
 -36  10   0    0.40    0.21
  36  10   0    0.57    0.17
 -38 -10   0    0.06    0.15
  38 -10   0   -0.05    0.15
  38  10   0   -0.02    0.11
 -38  10   0    0.18    0.15
  40 -10   0    0.11    0.12
 -40  10   0   -0.11    0.11
  40  10   0    0.14    0.15
   1 -11   0    2.98    0.83
  -1 -11   0    2.54    0.80
   1  11   0    5.05    0.78
  -1  11   0    3.65    0.68
  -1  11   0    4.33    0.76
   1  11   0    3.06    0.67
   3 -11   0   14.13    1.33
  -3 -11   0   13.90    1.33
   3  11   0   14.20    1.11
   3  11   0   15.60    1.18
  -5 -11   0   15.15    1.37
   5 -11   0   13.33    1.32
  -5  11   0   14.59    1.75
   5  11   0   13.16    1.16
  -5  11   0   15.84    1.40
   5  11   0   13.91    1.13
  -7 -11   0   18.91    1.52
   7 -11   0   14.83    1.42
  -7  11   0   15.23    1.60
   7  11   0   15.60    1.27
  -7  11   0   16.58    1.13
   7  11   0   14.73    1.21
   9 -11   0    0.47    0.63
  -9 -11   0    0.37    0.65
   9  11   0   -0.23    0.53
  -9  11   0   -0.42    0.33
   9  11   0   -0.58    0.46
 -11 -11   0    4.49    1.01
  11 -11   0    6.53    1.09
  11  11   0    5.27    0.97
  11  11   0    5.19    0.40
 -11  11   0    5.24    0.48
 -13 -11   0   14.91    0.49
  13 -11   0   15.77    0.54
 -13 -11   0   17.83    1.63
  13 -11   0   18.87    1.62
  13  11   0   15.89    1.49
  13  11   0   15.09    0.50
 -13  11   0   15.53    0.59
 -15 -11   0    2.84    0.25
 -15 -11   0    2.78    1.02
  15 -11   0    3.07    0.92
  15 -11   0    3.00    0.27
 -15  11   0    2.78    0.31
  15  11   0    2.64    0.23
  15  11   0    3.36    0.94
 -17 -11   0   -0.44    0.75
 -17 -11   0   -0.04    0.23
 -17 -11   0    0.05    0.19
  17 -11   0   -0.43    0.18
  17 -11   0   -0.38    0.78
 -17  11   0    0.23    0.24
  17  11   0   -0.15    0.71
  17  11   0    0.22    0.16
  19 -11   0    2.21    1.07
  19 -11   0    2.65    0.32
 -19 -11   0    2.92    0.26
 -19 -11   0    2.57    0.33
  19 -11   0    2.28    0.27
 -19 -11   0    2.41    1.07
  19  11   0    1.06    0.90
  19  11   0    2.46    0.23
 -19  11   0    2.40    0.33
  21 -11   0    3.65    0.37
 -21 -11   0    3.62    0.37
  21 -11   0    3.77    1.27
 -21 -11   0    3.33    1.21
  21  11   0    3.94    0.27
  21  11   0    2.00    1.02
 -23 -11   0    1.44    1.13
  23 -11   0    1.85    0.26
  23 -11   0    1.83    1.29
 -23 -11   0    1.91    0.38
  23 -11   0    1.86    0.32
 -23  11   0    2.50    0.34
  23  11   0    2.91    1.27
  23  11   0    2.03    0.24
 -25 -11   0    1.34    1.34
  25 -11   0    2.08    0.32
 -25 -11   0    1.55    0.32
 -25 -11   0    2.04    0.26
  25 -11   0   -1.69    0.92
  25 -11   0    1.90    0.25
  25  11   0    2.09    0.24
  25  11   0   -0.19    0.88
 -25  11   0    1.73    0.33
 -27 -11   0    0.72    1.35
 -27 -11   0    1.03    0.23
  27 -11   0    0.90    0.29
 -27 -11   0    0.77    0.28
  27 -11   0    0.72    0.21
  27  11   0    0.90    0.95
  27  11   0    1.05    0.20
 -27  11   0    1.04    0.29
  29 -11   0    1.35    0.21
  29 -11   0    1.90    0.29
 -29 -11   0    1.23    0.29
 -29 -11   0    1.62    0.23
  29  11   0    0.09    0.75
 -29  11   0    1.57    0.30
  29  11   0    1.47    0.22
  31 -11   0   -0.15    0.14
 -31 -11   0    0.19    0.23
 -31 -11   0    0.14    0.17
  31  11   0    0.01    0.15
 -31  11   0   -0.17    0.22
  33 -11   0    0.62    0.22
 -33 -11   0    0.48    0.15
 -33 -11   0    0.36    0.27
 -33  11   0    0.56    0.21
  33  11   0    0.28    0.15
  35 -11   0    0.35    0.19
 -35 -11   0   -0.33    0.16
 -35  11   0    0.05    0.22
  35  11   0    0.08    0.13
 -37 -11   0    1.57    0.19
  37 -11   0    1.79    0.20
  37  11   0    1.36    0.14
 -37  11   0    1.57    0.19
  39 -11   0   -0.01    0.12
 -39  11   0    0.00    0.12
  39  11   0    0.01    0.08
   0 -12   0   17.65    1.49
   0  12   0   17.17    1.19
   2 -12   0    0.14    0.65
  -2 -12   0    0.27    0.66
  -2  12   0    0.24    0.47
   2  12   0   -0.68    0.44
   2  12   0    1.04    0.59
  -4 -12   0    0.35    0.67
   4 -12   0   -0.06    0.60
  -4  12   0   -0.66    0.40
   4  12   0    0.10    0.53
   4  12   0   -0.20    0.54
  -4  12   0    0.34    0.48
   6 -12   0    0.88    0.70
  -6 -12   0    0.58    0.67
  -6  12   0    0.21    0.45
   6  12   0    1.13    0.66
  -8 -12   0   39.21    2.20
   8 -12   0   37.19    2.03
   8  12   0   36.12    0.93
   8  12   0   36.03    1.84
  -8  12   0   36.17    0.98
 -10 -12   0    0.58    0.72
  10 -12   0    0.17    0.19
 -10 -12   0   -0.21    0.17
  10 -12   0    0.73    0.68
  10  12   0    0.32    0.64
 -10  12   0    0.22    0.21
  10  12   0   -0.01    0.15
  12 -12   0    1.26    0.79
  12 -12   0    0.05    0.20
 -12 -12   0    0.22    0.77
 -12 -12   0    0.40    0.22
 -12  12   0    0.16    0.21
  12  12   0    0.43    0.67
  12  12   0    0.32    0.16
 -14 -12   0   -0.04    0.77
  14 -12   0    0.11    0.23
  14 -12   0    0.41    1.27
  14 -12   0    0.26    0.20
 -14 -12   0    0.21    0.19
  14  12   0    0.37    0.16
 -14  12   0    0.22    0.23
  14  12   0    0.24    0.73
 -16 -12   0   -0.03    0.30
 -16 -12   0    0.01    0.19
  16 -12   0   -0.08    0.80
  16 -12   0   -0.24    0.23
 -16 -12   0   -0.09    0.79
  16 -12   0    0.40    0.21
  16  12   0   -0.35    0.64
  16  12   0    0.28    0.17
 -16  12   0   -0.07    0.24
 -18 -12   0    0.67    0.27
 -18 -12   0    1.06    0.96
  18 -12   0    0.63    0.91
 -18 -12   0    0.37    0.21
  18 -12   0    0.19    0.21
  18  12   0    1.19    0.91
 -18  12   0    0.55    0.25
  18  12   0    0.23    0.18
 -20 -12   0    7.46    0.51
 -20 -12   0    7.72    0.40
 -20 -12   0    7.80    1.69
  20 -12   0    7.14    0.42
  20 -12   0    7.02    1.40
  20  12   0    4.83    1.15
  20  12   0    7.46    0.37
 -20  12   0    7.29    0.50
  20  12   0    7.77    0.37
 -22 -12   0    4.57    0.31
  22 -12   0    6.28    1.64
 -22 -12   0    3.86    0.38
 -22 -12   0    3.05    1.35
  22 -12   0    4.45    0.32
  22  12   0    1.58    1.29
  22  12   0    4.62    0.34
 -22  12   0    4.02    0.39
 -24 -12   0    0.27    0.28
 -24 -12   0   -0.78    1.09
  24 -12   0    0.34    0.21
  24 -12   0    0.09    1.10
 -24 -12   0    0.23    0.23
 -24  12   0    0.09    0.26
  24  12   0   -0.38    0.80
  24  12   0    0.22    0.19
 -26 -12   0   -0.12    0.25
 -26 -12   0    0.36    0.22
 -26 -12   0   -0.84    1.27
  26 -12   0    0.35    0.20
 -26  12   0    0.26    0.27
  26  12   0    0.39    0.18
  26  12   0    0.28    0.86
  28 -12   0    8.84    0.39
 -28 -12   0    9.02    0.50
 -28 -12   0    8.97    0.39
 -28  12   0    8.81    0.51
  28  12   0    9.31    0.41
  28  12   0    4.99    1.22
  30 -12   0   -0.05    0.15
 -30 -12   0    0.02    0.24
 -30 -12   0    0.00    0.17
  30 -12   0    0.16    0.23
  30  12   0   -0.13    0.14
 -30  12   0   -0.01    0.21
 -32 -12   0    3.46    0.25
  32 -12   0    3.37    0.30
 -32 -12   0    2.65    0.29
 -32  12   0    2.60    0.26
  32  12   0    2.19    0.20
  34 -12   0    0.86    0.21
 -34 -12   0    0.37    0.19
 -34 -12   0    0.85    0.13
 -34  12   0    0.32    0.19
  34  12   0    0.62    0.15
  36 -12   0    0.11    0.16
 -36 -12   0    0.00    0.15
 -36  12   0    0.22    0.16
  36  12   0    0.15    0.11
  38 -12   0    0.05    0.12
 -38  12   0    0.03    0.12
  38  12   0   -0.01    0.08
   1 -13   0   10.95    1.33
  -1 -13   0   12.79    1.44
   1 -13   0    9.45    0.54
  -1 -13   0   10.94    0.55
  -1  13   0   10.64    0.45
  -1  13   0    8.80    0.92
   1  13   0   10.95    0.45
   1  13   0   10.06    1.05
  -3 -13   0   12.65    1.47
   3 -13   0   14.83    1.50
  -3 -13   0   11.18    0.47
   3 -13   0   12.31    0.46
  -3  13   0   12.91    1.01
   3  13   0   12.83    0.48
   3  13   0   12.16    1.15
  -3  13   0   12.31    0.50
  -5 -13   0   19.65    0.59
   5 -13   0   22.18    1.68
   5 -13   0   20.17    0.62
  -5 -13   0   19.18    1.68
   5  13   0   19.77    0.62
   5  13   0   20.09    1.38
  -5  13   0   22.41    1.25
  -5  13   0   20.01    0.65
  -7 -13   0    0.98    0.79
   7 -13   0    0.29    0.71
  -7 -13   0    0.41    0.19
   7 -13   0    0.27    0.21
   7  13   0    0.12    0.27
  -7  13   0    0.53    0.53
   7  13   0    0.42    0.62
   9 -13   0    0.22    0.68
  -9 -13   0   -0.18    0.88
  -9 -13   0    0.03    0.19
   9 -13   0    0.02    0.20
   9  13   0   -0.09    0.16
   9  13   0   -0.22    0.59
  -9  13   0   -0.06    0.20
 -11 -13   0    1.04    0.86
  11 -13   0    0.97    0.88
  11 -13   0    1.15    0.23
  11 -13   0    0.83    0.29
 -11 -13   0    0.89    0.21
  11  13   0   -0.08    0.65
  11  13   0    1.16    0.19
 -11  13   0    0.38    0.23
 -13 -13   0    0.39    0.26
  13 -13   0    0.97    0.86
 -13 -13   0    0.12    0.20
  13 -13   0   -0.23    0.37
  13 -13   0    0.17    0.20
 -13 -13   0   -0.81    0.69
 -13  13   0    0.47    0.24
  13  13   0   -0.18    0.16
  13  13   0   -0.27    0.66
  15 -13   0    9.18    0.52
 -15 -13   0    9.95    0.51
  15 -13   0   11.23    1.52
 -15 -13   0    9.92    1.60
  15 -13   0    9.36    0.44
 -15 -13   0    9.91    0.42
  15  13   0   11.43    1.47
  15  13   0   10.39    0.42
 -15  13   0    9.81    0.52
 -17 -13   0    2.33    0.28
  17 -13   0    2.28    0.32
 -17 -13   0    2.45    0.33
  17 -13   0    2.51    0.36
  17 -13   0    2.21    1.05
 -17 -13   0    1.96    1.12
  17  13   0    3.01    0.29
 -17  13   0    2.38    0.34
  17  13   0    0.33    0.74
  19 -13   0   -0.78    0.91
  19 -13   0    0.14    0.33
 -19 -13   0    0.92    1.10
  19 -13   0    0.37    0.22
 -19 -13   0    0.50    0.27
 -19 -13   0   -0.39    0.21
  19  13   0    0.27    0.17
  19  13   0   -0.51    0.76
 -19  13   0    0.42    0.27
 -21 -13   0    1.46    0.25
  21 -13   0    1.63    0.24
  21 -13   0    1.22    0.31
 -21 -13   0    1.36    0.30
  21 -13   0    1.43    1.34
  21  13   0    1.26    1.03
  21  13   0    1.58    0.22
 -21  13   0    1.37    0.31
  21  13   0    1.27    0.21
 -23 -13   0    0.21    0.27
  23 -13   0    0.44    1.31
 -23 -13   0   -0.45    1.11
  23 -13   0    0.09    0.27
  23 -13   0    0.20    0.21
  23  13   0    0.52    0.21
  23  13   0    0.40    0.26
  23  13   0    0.19    0.85
 -23  13   0    0.38    0.28
 -25 -13   0    0.07    1.34
  25 -13   0    0.19    0.26
  25 -13   0    0.29    0.20
 -25 -13   0   -0.10    0.21
 -25 -13   0    0.49    0.28
  25  13   0    0.29    0.96
 -25  13   0    0.09    0.25
  25  13   0    0.12    0.17
  27 -13   0    0.18    0.26
  27 -13   0   -0.25    0.17
 -27 -13   0   -0.09    0.19
 -27 -13   0    0.05    0.24
 -27  13   0    0.29    0.25
  27  13   0    0.11    0.87
  27  13   0    0.28    0.17
  29 -13   0    0.29    0.23
 -29 -13   0   -0.01    0.17
 -29 -13   0    0.07    0.22
  29 -13   0    0.01    0.15
  29  13   0   -0.25    0.14
 -29  13   0   -0.08    0.21
  31 -13   0    0.95    0.24
 -31 -13   0    0.52    0.23
 -31 -13   0    0.71    0.16
  31  13   0    0.83    0.17
 -31  13   0    0.86    0.22
 -33 -13   0    1.02    0.12
  33 -13   0    0.41    0.19
 -33 -13   0    0.65    0.19
  33  13   0    0.57    0.15
 -33  13   0    0.73    0.21
 -35 -13   0    0.11    0.16
  35 -13   0    0.13    0.19
 -35  13   0    0.13    0.16
  35  13   0    0.16    0.11
  37 -13   0    0.58    0.16
  37  13   0    0.21    0.09
 -37  13   0    0.39    0.13
   0 -14   0   35.99    1.02
   0 -14   0   44.18    2.69
   0  14   0   40.43    1.81
   0  14   0   40.10    1.03
  -2 -14   0    1.52    0.23
   2 -14   0    2.86    1.20
   2 -14   0    1.42    0.23
  -2 -14   0    2.14    1.43
   2  14   0    0.83    0.66
  -2  14   0    1.32    0.24
  -2  14   0    1.48    0.63
   2  14   0    1.34    0.23
  -4 -14   0    1.10    0.99
  -4 -14   0    1.59    0.23
   4 -14   0    1.34    0.23
  -4  14   0    1.27    0.24
   4  14   0    0.36    0.56
  -4  14   0    1.79    0.64
   4  14   0    1.99    0.24
   6 -14   0    0.50    0.21
  -6 -14   0    0.22    0.20
  -6 -14   0   -0.69    0.67
   6 -14   0    0.02    0.72
   6  14   0    1.17    0.70
   6  14   0    0.67    0.20
  -6  14   0    0.50    0.22
  -6  14   0    0.34    0.54
  -8 -14   0   10.18    0.44
   8 -14   0    9.50    0.51
  -8 -14   0   12.66    1.62
   8 -14   0   11.24    1.46
   8 -14   0   11.49    0.46
  -8  14   0   11.18    0.51
   8  14   0   10.99    0.46
 -10 -14   0    1.24    0.23
  10 -14   0    1.14    0.86
  10 -14   0    0.72    0.26
 -10 -14   0    1.22    0.27
  10 -14   0    1.27    0.24
 -10 -14   0    1.13    0.90
  10  14   0    1.42    0.76
  10  14   0    1.65    0.22
 -10  14   0    1.21    0.26
 -12 -14   0    7.51    1.43
 -12 -14   0    6.54    0.44
  12 -14   0    6.64    0.46
 -12 -14   0    6.84    0.39
  12 -14   0    8.10    1.33
  12 -14   0    6.72    0.41
  12  14   0    7.60    0.38
  12  14   0    5.41    1.05
 -12  14   0    7.72    0.46
 -14 -14   0    0.56    0.25
  14 -14   0    0.33    0.26
  14 -14   0    0.42    0.85
  14 -14   0    1.08    0.24
 -14 -14   0    1.43    1.01
 -14 -14   0    1.09    0.23
  14  14   0   -0.04    0.73
 -14  14   0    0.67    0.25
  14  14   0    0.83    0.20
 -16 -14   0    1.68    0.24
 -16 -14   0    2.07    1.16
  16 -14   0    1.26    0.31
  16 -14   0    0.28    0.88
  16 -14   0    1.71    0.25
 -16 -14   0    1.39    0.29
 -16  14   0    1.61    0.29
  16  14   0    0.48    0.87
  16  14   0    1.31    0.21
  18 -14   0    0.18    0.22
 -18 -14   0   -1.07    0.91
 -18 -14   0    0.24    0.34
  18 -14   0    1.38    1.12
 -18 -14   0    0.24    0.22
  18 -14   0    0.00    0.25
  18  14   0   -0.12    0.86
 -18  14   0    0.12    0.25
  18  14   0    0.30    0.19
 -20 -14   0    2.10    0.27
  20 -14   0    2.10    0.26
 -20 -14   0    3.17    1.46
  20 -14   0    0.56    1.14
  20 -14   0    2.14    0.32
 -20 -14   0    2.12    0.33
  20  14   0    0.72    0.94
  20  14   0    2.11    0.24
  20  14   0    2.15    0.24
 -20  14   0    2.25    0.32
 -22 -14   0    2.90    0.27
  22 -14   0    2.75    0.27
 -22 -14   0    1.40    1.35
 -22 -14   0    1.90    0.32
  22 -14   0    2.05    0.34
  22 -14   0    1.19    1.44
  22  14   0    2.89    0.25
  22  14   0    2.71    0.25
  22  14   0    0.18    0.90
 -22  14   0    2.10    0.32
 -24 -14   0    0.38    0.33
 -24 -14   0    0.19    0.21
  24 -14   0    0.25    0.20
 -24 -14   0    0.50    1.98
 -24  14   0    0.28    0.25
  24  14   0   -0.54    0.96
  24  14   0    0.01    0.18
 -26 -14   0    2.09    0.23
  26 -14   0    2.35    0.23
  26 -14   0    1.81    0.29
 -26 -14   0    1.91    0.29
  26  14   0    1.94    0.21
 -26  14   0    1.53    0.28
 -28 -14   0    1.99    0.20
  28 -14   0    1.48    0.26
 -28 -14   0    1.04    0.24
  28 -14   0    1.66    0.19
  28  14   0    1.40    0.19
 -28  14   0    1.33    0.25
  30 -14   0    0.47    0.31
 -30 -14   0    0.10    0.14
 -30 -14   0    0.12    0.20
  30 -14   0    0.38    0.10
  30  14   0    0.11    0.13
 -30  14   0    0.03    0.19
 -32 -14   0    3.44    0.18
  32 -14   0    3.53    0.27
 -32 -14   0    2.98    0.30
  32  14   0    2.29    0.24
 -32  14   0    2.54    0.30
  34 -14   0    0.44    0.17
 -34 -14   0    1.02    0.22
  34  14   0    0.58    0.11
 -34  14   0    0.74    0.17
  36 -14   0   -0.15    0.14
  36  14   0    0.07    0.08
 -36  14   0   -0.02    0.11
   1 -15   0    1.38    0.24
  -1 -15   0    1.24    0.86
  -1 -15   0    1.43    0.24
   1 -15   0    1.60    0.27
  -1 -15   0    1.42    0.27
   1 -15   0    0.89    0.84
   1  15   0    0.85    0.62
  -1  15   0    1.40    0.66
   1  15   0    1.05    0.23
  -1  15   0    1.55    0.25
  -3 -15   0    0.58    0.27
   3 -15   0    0.50    0.78
  -3 -15   0    1.48    0.24
   3 -15   0    1.25    0.23
   3 -15   0    1.01    0.27
  -3 -15   0    1.12    0.87
   3  15   0    0.91    0.23
  -3  15   0    0.50    0.55
   3  15   0    0.71    0.67
  -3  15   0    0.85    0.24
  -5 -15   0    0.76    0.25
  -5 -15   0    0.87    0.22
   5 -15   0    0.60    0.25
  -5 -15   0    0.31    0.83
   5 -15   0    1.01    0.23
   5 -15   0    1.00    0.83
  -5  15   0    0.61    0.22
   5  15   0    1.17    0.22
  -5  15   0    1.04    0.59
   5  15   0   -0.03    0.67
  -7 -15   0    0.02    0.79
  -7 -15   0   -0.07    0.35
   7 -15   0   -0.14    0.22
   7 -15   0    0.44    0.82
   7 -15   0    0.06    0.21
  -7 -15   0   -0.27    0.20
   7  15   0    0.20    0.65
  -7  15   0   -0.28    0.20
   7  15   0    0.08    0.18
  -9 -15   0    5.32    0.37
   9 -15   0    5.91    0.40
   9 -15   0    5.74    0.41
   9 -15   0    4.96    1.16
  -9 -15   0    5.23    1.27
  -9 -15   0    5.07    0.38
   9  15   0    4.47    0.95
   9  15   0    6.12    0.37
  -9  15   0    6.06    0.42
 -11 -15   0    5.20    0.40
 -11 -15   0    6.62    1.40
 -11 -15   0    5.48    0.37
  11 -15   0    4.97    0.39
  11 -15   0    5.20    0.40
  11 -15   0    5.64    1.25
 -11  15   0    5.54    0.40
  11  15   0    5.42    0.36
  11  15   0    4.27    0.98
 -13 -15   0   -0.20    0.24
 -13 -15   0   -0.37    0.86
 -13 -15   0    0.03    0.21
  13 -15   0   -0.09    0.86
  13 -15   0    0.03    0.22
  13 -15   0   -0.43    0.22
  13  15   0    0.17    0.19
 -13  15   0    0.03    0.23
  13  15   0    0.14    0.80
  15 -15   0    0.17    0.22
 -15 -15   0   -0.02    0.26
  15 -15   0    1.09    1.02
 -15 -15   0   -0.03    0.21
 -15 -15   0    0.21    0.99
 -15  15   0   -0.04    0.24
  15  15   0    0.32    0.74
  15  15   0    0.02    0.18
  17 -15   0    0.93    0.24
  17 -15   0    0.92    0.28
 -17 -15   0    1.41    0.25
 -17 -15   0    0.88    0.27
 -17 -15   0    0.74    1.20
  17 -15   0    0.28    1.84
  17  15   0    1.60    0.94
 -17  15   0    0.91    0.27
  17  15   0    1.07    0.21
 -19 -15   0   -0.03    0.26
  19 -15   0    0.84    1.10
 -19 -15   0    0.89    1.24
  19 -15   0    0.14    0.22
  19 -15   0    0.08    0.27
 -19 -15   0    0.01    0.22
  19  15   0    0.29    0.90
 -19  15   0   -0.08    0.24
  19  15   0   -0.14    0.17
  21 -15   0    0.20    0.21
 -21 -15   0    0.26    0.27
  21 -15   0   -0.56    1.29
 -21 -15   0   -0.95    1.29
 -21 -15   0    0.16    0.21
  21 -15   0   -0.06    0.25
 -21  15   0    0.15    0.25
  21  15   0    0.68    0.95
  21  15   0    0.05    0.18
  21  15   0    0.19    0.19
  23 -15   0    1.48    0.30
 -23 -15   0    1.19    0.28
  23 -15   0    1.85    0.33
 -23 -15   0    0.84    1.79
  23  15   0    0.40    0.96
 -23  15   0    1.54    0.40
  23  15   0    1.00    0.19
  23  15   0    1.35    0.30
 -25 -15   0    0.82    0.20
  25 -15   0    0.59    0.19
  25 -15   0    0.18    0.23
 -25 -15   0    0.32    0.25
 -25  15   0    0.93    0.26
  25  15   0    0.60    0.17
 -27 -15   0    0.51    0.17
  27 -15   0    0.46    0.16
 -27 -15   0    0.39    0.31
  27 -15   0    0.51    0.23
 -27  15   0    0.85    0.22
  27  15   0    0.70    0.17
 -29 -15   0    0.01    0.19
  29 -15   0   -0.36    0.18
 -29 -15   0    0.01    0.14
  29 -15   0    0.36    0.11
  29  15   0    0.06    0.13
 -29  15   0    0.17    0.20
 -31 -15   0   -0.06    0.17
  31 -15   0    0.19    0.18
 -31 -15   0    0.14    0.11
 -31  15   0    0.19    0.21
  31  15   0    0.22    0.16
  33 -15   0   -0.13    0.15
 -33  15   0    0.14    0.16
  33  15   0    0.09    0.11
 -35  15   0    1.80    0.17
  35  15   0    2.47    0.19
   0 -16   0   35.09    0.92
   0 -16   0   32.70    0.98
   0 -16   0   35.30    2.41
   0  16   0   36.66    0.98
  -2 -16   0    0.45    0.22
  -2 -16   0    0.54    0.26
   2 -16   0    0.02    0.23
   2 -16   0    0.35    0.22
   2 -16   0   -0.09    0.79
  -2 -16   0    0.00    0.84
   2  16   0    0.74    0.69
  -2  16   0    0.52    0.24
   2  16   0    0.23    0.22
  -2  16   0    0.34    0.59
  -4 -16   0   -0.14    0.79
   4 -16   0   -0.01    0.21
   4 -16   0   -0.10    0.80
  -4 -16   0   -0.42    0.24
   4 -16   0    0.13    0.25
  -4 -16   0   -0.05    0.21
  -4  16   0   -0.16    0.74
   4  16   0   -0.09    0.20
  -4  16   0   -0.05    0.20
   4  16   0    0.10    0.68
   6 -16   0    0.38    0.24
   6 -16   0    0.01    0.82
   6 -16   0    0.20    0.24
  -6 -16   0   -0.07    0.24
  -6 -16   0    0.40    0.22
  -6 -16   0    0.28    0.88
   6  16   0    0.89    0.73
  -6  16   0   -0.07    0.22
   6  16   0    0.35    0.23
   8 -16   0    0.73    0.26
  -8 -16   0    1.10    0.26
   8 -16   0    0.24    0.87
  -8 -16   0    0.50    0.88
  -8 -16   0    0.83    0.27
   8 -16   0    1.13    0.30
  -8  16   0    0.70    0.25
   8  16   0    0.70    0.21
   8  16   0   -0.47    0.63
 -10 -16   0    2.47    0.31
  10 -16   0    1.90    0.26
  10 -16   0    1.51    1.04
 -10 -16   0    1.44    1.04
 -10 -16   0    2.38    0.26
  10 -16   0    2.06    0.30
  10  16   0    1.88    0.88
 -10  16   0    2.35    0.31
  10  16   0    2.15    0.27
 -12 -16   0    5.59    1.37
 -12 -16   0    3.51    0.39
 -12 -16   0    4.77    0.32
  12 -16   0    5.44    1.33
  12 -16   0    4.45    0.33
  12 -16   0    3.66    0.49
  12  16   0    2.80    0.92
  12  16   0    4.50    0.34
 -12  16   0    3.98    0.35
 -14 -16   0    0.08    1.07
 -14 -16   0    0.22    0.22
  14 -16   0    0.33    0.27
 -14 -16   0   -0.07    0.25
  14 -16   0    0.27    0.22
  14  16   0    0.49    0.93
  14  16   0    0.27    0.19
 -14  16   0    0.15    0.26
 -16 -16   0   -0.15    0.24
  16 -16   0    0.61    1.09
 -16 -16   0    1.24    1.20
  16 -16   0    0.10    0.26
  16 -16   0   -0.23    0.21
 -16 -16   0   -0.08    0.21
 -16  16   0    0.10    0.27
  16  16   0    0.02    0.19
  16  16   0    0.46    0.82
  18 -16   0    0.49    1.18
 -18 -16   0    1.71    1.44
 -18 -16   0    0.84    0.27
 -18 -16   0    1.19    0.25
  18 -16   0    1.20    0.29
  18 -16   0    1.68    0.25
 -18  16   0    0.83    0.27
  18  16   0    1.52    1.00
  18  16   0    1.52    0.21
 -20 -16   0    1.86    3.06
 -20 -16   0    0.04    0.32
  20 -16   0   -0.28    0.19
  20 -16   0    0.44    2.03
 -20 -16   0    0.13    0.21
  20  16   0   -0.09    1.10
  20  16   0    0.21    0.25
 -20  16   0    0.13    0.25
  20  16   0    0.07    0.17
 -22 -16   0    0.74    0.27
  22 -16   0    0.48    0.24
  22 -16   0    0.96    0.21
  22  16   0    0.81    0.19
  22  16   0    1.08    0.20
 -22  16   0    0.79    0.25
  24 -16   0    0.95    0.25
 -24 -16   0    1.04    0.27
  24 -16   0    1.09    0.19
 -24 -16   0    1.37    0.21
  24  16   0    1.17    0.18
 -24  16   0    0.77    0.23
 -26 -16   0   -0.06    0.21
 -26 -16   0    0.00    0.15
  26 -16   0    0.03    0.15
  26 -16   0   -0.01    0.22
  26  16   0    0.13    0.14
 -26  16   0   -0.01    0.20
 -28 -16   0    0.51    0.20
  28 -16   0    1.16    0.12
  28 -16   0    0.62    0.22
 -28  16   0    0.58    0.20
  28  16   0    0.78    0.13
 -30 -16   0   -0.34    0.18
 -30 -16   0    0.11    0.11
  30 -16   0   -0.11    0.18
  30  16   0    0.02    0.11
 -30  16   0    0.04    0.16
  32 -16   0    1.51    0.18
  32  16   0    1.27    0.13
 -32  16   0    1.50    0.18
 -34  16   0    0.74    0.14
  34  16   0    0.78    0.10
   1 -17   0    1.15    0.93
  -1 -17   0    0.38    0.89
   1 -17   0    1.54    0.25
  -1 -17   0    1.72    0.26
   1 -17   0    1.36    0.28
  -1 -17   0    1.11    0.26
   1  17   0    1.15    0.25
  -1  17   0    1.68    0.27
   1  17   0   -0.32    0.71
   3 -17   0    2.90    1.11
  -3 -17   0    1.50    1.06
   3 -17   0    2.14    0.31
   3 -17   0    2.04    0.27
  -3 -17   0    1.48    0.29
  -3 -17   0    2.00    0.26
  -3  17   0    2.33    0.29
   3  17   0    2.45    0.28
   3  17   0    2.03    0.81
   5 -17   0   -0.20    0.21
   5 -17   0    0.30    0.89
   5 -17   0   -0.03    0.25
  -5 -17   0    0.28    0.25
  -5 -17   0    0.03    0.21
  -5 -17   0   -0.10    0.88
   5  17   0   -0.66    0.67
   5  17   0    0.22    0.20
  -5  17   0    0.31    0.23
  -7 -17   0   -0.03    0.25
  -7 -17   0   -0.33    0.20
   7 -17   0    0.11    0.47
  -7 -17   0   -0.82    0.77
   7 -17   0    0.77    0.90
   7 -17   0   -0.15    0.20
   7  17   0   -0.61    0.70
   7  17   0    0.43    0.21
  -7  17   0   -0.02    0.22
  -9 -17   0    0.45    0.25
   9 -17   0    0.37    0.22
   9 -17   0   -0.86    0.98
   9 -17   0    0.02    0.23
  -9 -17   0    0.64    1.62
  -9 -17   0    0.62    0.23
   9  17   0    0.51    0.21
   9  17   0    0.37    0.77
  -9  17   0    0.76    0.26
 -11 -17   0    3.26    0.33
 -11 -17   0    1.81    1.08
  11 -17   0    2.89    0.34
  11 -17   0    2.48    0.28
  11 -17   0    0.90    1.14
 -11 -17   0    2.80    0.27
  11  17   0    2.22    0.25
  11  17   0    1.58    0.86
 -11  17   0    2.58    0.32
 -13 -17   0    1.68    0.25
  13 -17   0    0.36    0.94
 -13 -17   0    1.45    0.27
  13 -17   0    1.37    0.25
  13 -17   0    1.14    0.29
 -13 -17   0    1.58    1.22
  13  17   0   -0.40    0.76
 -13  17   0    0.99    0.27
  13  17   0    1.26    0.23
 -15 -17   0    0.31    0.24
  15 -17   0    0.31    0.21
 -15 -17   0    1.08    1.14
  15 -17   0    0.38    1.09
  15 -17   0    0.37    0.27
 -15 -17   0    0.22    0.22
 -15  17   0    0.29    0.24
  15  17   0    0.11    0.87
  15  17   0    0.03    0.18
 -17 -17   0    0.54    0.41
 -17 -17   0    0.67    0.23
  17 -17   0    0.64    0.26
  17 -17   0    0.20    2.28
 -17 -17   0    0.51    1.42
  17 -17   0    0.80    0.22
 -17  17   0    0.66    0.26
  17  17   0    0.29    1.30
  17  17   0    0.91    0.21
 -19 -17   0    1.47    1.79
  19 -17   0    3.54    0.27
  19 -17   0    2.71    0.31
 -19 -17   0    3.38    0.28
 -19 -17   0    3.31    0.34
 -19  17   0    2.95    0.33
  19  17   0    3.05    0.25
  19  17   0    3.33    0.25
  19  17   0    3.04    1.36
  21 -17   0    0.22    0.18
  21 -17   0    0.28    0.25
 -21 -17   0    0.38    0.25
 -21  17   0   -0.07    0.22
  21  17   0    0.46    0.17
  21  17   0    0.43    0.18
 -23 -17   0    0.71    0.18
  23 -17   0    0.35    0.24
  23 -17   0    0.70    0.17
 -23 -17   0    0.44    0.37
 -23  17   0    0.36    0.21
  23  17   0    0.47    0.28
  23  17   0    0.44    0.16
  25 -17   0    2.50    0.27
  25 -17   0    3.09    0.24
 -25 -17   0    2.03    0.27
 -25 -17   0    3.01    0.21
 -25  17   0    2.86    0.28
  25  17   0    3.93    0.26
  27 -17   0   -0.19    0.18
  27 -17   0    0.49    0.14
 -27 -17   0    0.13    0.13
 -27  17   0    0.13    0.18
  27  17   0   -0.05    0.12
 -29 -17   0    0.16    0.15
  29 -17   0    0.03    0.16
 -29  17   0    0.20    0.16
  29  17   0   -0.06    0.10
  31 -17   0    0.17    0.19
  31  17   0    0.29    0.09
 -31  17   0    0.41    0.13
 -33  17   0    0.09    0.10
  33  17   0    0.01    0.06
   0 -18   0    0.71    0.24
   0 -18   0    0.80    0.26
   0 -18   0    0.68    0.98
   0  18   0    0.77    0.24
  -2 -18   0    5.63    0.38
   2 -18   0    5.74    0.39
   2 -18   0    6.89    1.55
   2 -18   0    5.70    0.36
  -2 -18   0    4.81    0.37
  -2 -18   0    7.78    1.49
  -2  18   0    5.53    0.43
   2  18   0    4.87    0.36
   4 -18   0   -1.17    0.87
  -4 -18   0    0.10    0.92
   4 -18   0   -0.09    0.25
   4 -18   0   -0.09    0.21
  -4 -18   0    0.32    0.26
  -4 -18   0    0.37    0.22
  -4  18   0   -0.18    0.23
   4  18   0    0.45    0.22
  -6 -18   0    9.49    0.45
   6 -18   0    9.61    1.61
   6 -18   0    8.62    0.48
  -6 -18   0    8.54    0.48
  -6 -18   0    9.24    1.61
   6 -18   0    9.90    0.46
  -6  18   0   11.20    0.52
   6  18   0   10.56    0.48
  -8 -18   0    0.93    0.26
  -8 -18   0    1.09    1.15
   8 -18   0    1.69    1.06
   8 -18   0    0.99    0.24
  -8 -18   0    1.35    0.25
   8 -18   0    2.59    0.32
   8  18   0    1.17    1.06
   8  18   0    1.43    0.24
  -8  18   0    1.69    0.29
 -10 -18   0   -0.02    0.21
 -10 -18   0    0.20    0.22
  10 -18   0    0.58    1.10
  10 -18   0    0.00    0.21
 -10 -18   0   -0.29    0.95
  10 -18   0   -0.04    0.23
  10  18   0    0.81    0.90
 -10  18   0   -0.22    0.23
  10  18   0    0.26    0.20
  12 -18   0    2.06    1.18
  12 -18   0    2.45    0.27
 -12 -18   0    2.36    0.26
 -12 -18   0    1.87    0.30
  12 -18   0    2.16    0.31
 -12 -18   0    2.87    1.45
  12  18   0    1.87    0.24
  12  18   0    1.46    1.04
 -12  18   0    1.80    0.28
  14 -18   0    0.47    0.21
 -14 -18   0    0.91    1.63
 -14 -18   0    0.80    0.22
  14  18   0    0.36    0.19
 -14  18   0    0.49    0.25
  14  18   0   -1.13    1.58
 -16 -18   0    0.79    1.70
 -16 -18   0   -0.05    0.20
 -16 -18   0    0.47    0.25
  16 -18   0    0.10    0.20
  16 -18   0    0.20    0.22
  16  18   0    0.16    0.17
 -16  18   0    0.17    0.23
 -18 -18   0   -0.18    0.23
  18 -18   0    0.24    0.19
 -18 -18   0    0.56    0.20
  18 -18   0    0.70    0.25
 -18  18   0    0.36    0.22
  18  18   0    0.23    0.19
  18  18   0    0.34    0.17
  20 -18   0    1.19    0.19
 -20 -18   0    1.02    0.26
  20 -18   0    0.95    0.24
 -20 -18   0    0.78    0.19
  20  18   0    0.68    0.18
 -20  18   0    0.85    0.24
  20  18   0    1.01    0.18
  22 -18   0   -0.19    0.30
 -22 -18   0    0.13    0.16
 -22 -18   0    0.28    0.22
  22 -18   0    0.00    0.15
  22  18   0    0.16    0.16
  22  18   0   -0.01    0.14
 -22  18   0   -0.03    0.19
  24 -18   0    0.71    0.21
 -24 -18   0    0.18    0.14
  24 -18   0    0.48    0.15
  24  18   0    0.16    0.14
 -24  18   0    0.16    0.19
 -26 -18   0    0.24    0.12
  26 -18   0    0.06    0.17
 -26  18   0   -0.04    0.18
  26  18   0    0.16    0.14
  28 -18   0   -0.03    0.16
 -28  18   0    0.20    0.14
  28  18   0    0.12    0.10
 -30  18   0    0.07    0.11
  30  18   0   -0.07    0.08
   1 -19   0    0.40    0.22
  -1 -19   0    0.75    0.22
  -1 -19   0    0.63    0.25
  -1 -19   0   -0.20    1.02
   1 -19   0    0.33    0.24
   1 -19   0    0.97    1.06
  -1  19   0    0.29    0.22
   1  19   0    0.24    0.22
  -3 -19   0    0.07    0.24
   3 -19   0    0.11    1.05
   3 -19   0    0.15    0.22
  -3 -19   0    0.57    1.06
  -3 -19   0   -0.07    0.22
   3 -19   0    0.03    0.23
  -3  19   0    0.09    0.23
   3  19   0   -0.06    0.19
  -5 -19   0    0.15    0.23
  -5 -19   0    0.10    1.03
   5 -19   0   -0.75    0.93
  -5 -19   0    0.32    0.22
   5 -19   0    0.17    0.22
   5 -19   0   -0.05    0.22
   5  19   0    0.23    0.20
  -5  19   0    0.08    0.24
   7 -19   0    0.24    1.11
   7 -19   0   -0.02    0.24
  -7 -19   0   -0.25    0.21
  -7 -19   0   -1.19    0.98
  -7 -19   0    0.05    0.21
   7 -19   0    0.12    0.22
  -7  19   0    0.21    0.23
   7  19   0   -0.02    0.20
   9 -19   0    1.28    1.41
   9 -19   0    2.38    0.44
   9 -19   0    2.52    0.27
  -9 -19   0    2.47    0.26
  -9 -19   0    0.88    0.45
  -9 -19   0    0.31    1.19
   9  19   0    2.13    0.25
  -9  19   0    2.57    0.30
 -11 -19   0    0.74    0.25
  11 -19   0    0.46    0.23
 -11 -19   0   -0.21    1.21
 -11 -19   0    0.91    0.35
  11 -19   0    1.66    1.23
 -11  19   0    0.30    0.30
  11  19   0    1.22    0.32
  13 -19   0    0.12    0.19
 -13 -19   0   -0.13    0.19
 -13 -19   0    0.09    0.22
  13 -19   0   -0.06    0.22
  13  19   0    0.00    0.17
 -13  19   0    0.16    0.22
 -15 -19   0    0.18    0.19
  15 -19   0   -0.18    0.21
 -15 -19   0    0.19    0.23
  15 -19   0    0.30    0.19
  15  19   0    0.01    0.16
 -15  19   0    0.17    0.22
  17 -19   0    0.04    0.21
 -17 -19   0    0.48    0.29
  17 -19   0    0.94    0.19
  17  19   0    0.73    0.17
  17  19   0    0.42    0.18
 -17  19   0    0.81    0.24
 -19 -19   0    1.09    0.19
  19 -19   0    1.70    0.20
  19 -19   0    1.43    0.31
 -19  19   0    1.49    0.25
  19  19   0    1.58    0.18
  19  19   0    1.28    0.19
 -21 -19   0   -0.05    0.15
  21 -19   0   -0.02    0.19
  21 -19   0   -0.10    0.14
  21  19   0   -0.06    0.14
 -21  19   0   -0.06    0.18
  21  19   0    0.07    0.13
 -23 -19   0    0.02    0.13
  23 -19   0    0.27    0.19
  23 -19   0    0.11    0.12
  23  19   0    0.02    0.12
 -23  19   0    0.10    0.17
 -25 -19   0    0.56    0.11
  25 -19   0    0.41    0.18
 -25  19   0    0.50    0.16
  25  19   0    0.22    0.11
  27 -19   0   -0.03    0.18
 -27  19   0    0.30    0.14
  27  19   0    0.01    0.09
  29  19   0    0.09    0.08
 -29  19   0    0.32    0.16
   0 -20   0    1.39    0.25
   0 -20   0    1.76    0.25
   0 -20   0    3.60    1.42
   0  20   0    1.47    0.25
  -2 -20   0    1.36    1.37
  -2 -20   0    2.28    0.31
  -2 -20   0    1.99    0.28
   2 -20   0    2.27    0.29
   2 -20   0    0.61    1.17
   2 -20   0    1.66    0.26
  -2  20   0    2.58    0.31
   2  20   0    1.95    0.29
  -4 -20   0   -0.05    0.21
   4 -20   0   -0.90    1.07
   4 -20   0    0.10    0.22
  -4 -20   0   -0.79    1.08
  -6 -20   0    4.48    0.31
  -6 -20   0    2.11    1.47
  -6 -20   0    3.70    0.35
   6 -20   0    4.52    0.34
   6 -20   0    3.43    0.31
   6 -20   0    3.15    1.46
   6  20   0    4.75    0.34
  -6  20   0    5.54    0.40
   8 -20   0    0.49    0.21
  -8 -20   0    0.47    0.20
   8 -20   0    0.56    0.24
   8  20   0    0.67    0.18
  -8  20   0    0.93    0.24
  10 -20   0   -0.04    0.19
 -10 -20   0   -0.08    0.19
  10 -20   0   -0.02    0.21
 -10  20   0    0.04    0.21
  10  20   0   -0.31    0.15
 -12 -20   0   -0.06    0.18
  12 -20   0   -0.05    0.18
  12 -20   0    0.21    0.21
  12  20   0    0.12    0.15
 -12  20   0   -0.02    0.20
  14 -20   0   -0.08    0.17
 -14 -20   0    0.31    0.18
  14 -20   0    0.00    0.21
  14  20   0    0.19    0.15
 -14  20   0    0.00    0.20
 -16 -20   0    0.45    0.17
  16 -20   0    0.57    0.17
  16 -20   0    0.19    0.21
  16  20   0    0.35    0.17
 -16  20   0    0.51    0.21
  16  20   0    0.52    0.15
  18 -20   0    0.44    0.16
  18 -20   0    0.35    0.21
 -18 -20   0    0.41    0.16
  18  20   0    0.47    0.14
 -18  20   0    0.38    0.20
  18  20   0    0.19    0.24
 -20 -20   0    0.09    0.24
  20 -20   0    0.24    0.13
  20 -20   0   -0.43    0.19
  20  20   0    0.09    0.12
 -20  20   0   -0.19    0.16
  20  20   0    0.39    0.15
  22 -20   0   -0.10    0.17
 -22 -20   0    0.03    0.12
  22  20   0   -0.03    0.10
 -22  20   0    0.01    0.16
 -24 -20   0    0.02    0.09
  24 -20   0   -0.19    0.19
 -24  20   0    0.05    0.14
  24  20   0    0.12    0.10
 -26  20   0    0.14    0.12
  26  20   0    0.03    0.08
  -1 -21   0    0.59    0.20
   1 -21   0    0.76    0.21
  -1  21   0    0.81    0.21
   1  21   0    0.64    0.20
   3 -21   0    0.17    0.19
   3 -21   0    0.37    0.24
  -3 -21   0    0.15    0.19
   3  21   0    0.14    0.18
  -3  21   0    0.27    0.19
   5 -21   0    1.01    0.21
  -5 -21   0    0.84    0.20
   5 -21   0    0.56    0.23
   5  21   0    0.93    0.19
  -5  21   0    1.21    0.23
  -7 -21   0    0.26    0.18
   7 -21   0    0.47    0.21
   7 -21   0    0.16    0.18
   7  21   0    0.32    0.16
  -7  21   0    0.22    0.20
   9 -21   0    4.28    0.32
  -9 -21   0    3.25    0.24
   9 -21   0    2.79    0.38
  -9  21   0    3.46    0.29
   9  21   0    2.88    0.23
 -11 -21   0    0.17    0.17
  11 -21   0    0.05    0.21
  11 -21   0   -0.04    0.17
 -11  21   0    0.26    0.20
  11  21   0    0.21    0.15
  13 -21   0    0.40    0.16
 -13 -21   0    0.35    0.17
  13 -21   0    0.24    0.21
  13  21   0    0.34    0.14
 -13  21   0    0.29    0.19
 -15 -21   0    0.26    0.16
  15 -21   0    0.14    0.14
  15 -21   0    0.19    0.20
  15  21   0    0.28    0.16
 -15  21   0    0.00    0.17
  15  21   0    0.06    0.12
  17 -21   0    0.20    0.24
  17 -21   0    0.38    0.13
  17  21   0    0.36    0.13
  17  21   0    0.17    0.14
 -17  21   0    0.41    0.18
  19 -21   0    1.29    0.13
  19 -21   0    0.57    0.33
 -19 -21   0    1.30    0.14
 -19  21   0    0.87    0.18
  19  21   0    0.84    0.15
  19  21   0    1.04    0.14
 -21 -21   0   -0.03    0.12
  21  21   0    0.06    0.10
 -21  21   0    0.06    0.14
  23  21   0    0.32    0.10
 -23  21   0    0.17    0.13
  25  21   0    1.13    0.09
 -25  21   0    1.46    0.14
   0 -22   0    3.45    0.24
   0  22   0    3.13    0.25
  -2 -22   0    2.69    0.23
   2 -22   0    2.75    0.23
  -2  22   0    2.70    0.24
   2  22   0    2.57    0.23
   4 -22   0    0.26    0.17
  -4 -22   0    0.68    0.18
   4  22   0    0.34    0.16
  -4  22   0    0.42    0.18
   6 -22   0    0.88    0.18
  -6 -22   0    1.27    0.19
   6  22   0    0.89    0.17
  -6  22   0    1.03    0.20
   8 -22   0    0.20    0.16
  -8 -22   0    0.13    0.16
   8  22   0    0.08    0.14
  -8  22   0    0.24    0.17
  10 -22   0    0.17    0.15
 -10 -22   0    0.19    0.15
  10  22   0    0.37    0.13
 -10  22   0   -0.02    0.16
 -12 -22   0    0.12    0.15
  12  22   0    0.26    0.12
 -12  22   0    0.19    0.17
 -14 -22   0    0.12    0.14
  14 -22   0    0.31    0.14
 -14  22   0   -0.20    0.22
  14  22   0    0.12    0.14
  14  22   0    0.20    0.14
  16 -22   0    2.27    0.15
 -16  22   0    1.24    0.17
  16  22   0    1.72    0.16
  16  22   0    1.41    0.14
 -18 -22   0    0.26    0.12
  18  22   0    0.05    0.12
  18  22   0    0.05    0.09
 -18  22   0    0.02    0.13
 -20  22   0    0.42    0.13
  20  22   0    0.50    0.10
 -22  22   0    0.00    0.13
  22  22   0    0.04    0.07
   1 -23   0    1.71    0.18
  -1 -23   0    1.84    0.18
   1  23   0    1.07    0.17
  -1  23   0    1.72    0.19
  -3 -23   0    2.71    0.20
   3 -23   0    2.89    0.21
  -3  23   0    2.40    0.21
   3  23   0    2.01    0.18
   5 -23   0   -0.04    0.23
  -5 -23   0    0.22    0.17
   5  23   0    0.24    0.13
  -5  23   0    0.21    0.15
   7 -23   0   -0.06    0.14
  -7 -23   0   -0.06    0.16
   7  23   0   -0.08    0.12
  -7  23   0   -0.09    0.13
   9 -23   0    2.82    0.18
  -9 -23   0    2.94    0.19
  -9  23   0    2.58    0.23
   9  23   0    2.52    0.18
  11 -23   0   -0.13    0.11
 -11 -23   0    0.12    0.12
 -11  23   0   -0.18    0.13
  11  23   0    0.13    0.10
  13 -23   0    0.01    0.13
  13  23   0    0.02    0.12
  13  23   0   -0.07    0.10
 -13  23   0   -0.21    0.11
 -15  23   0   -0.06    0.12
  15  23   0   -0.01    0.11
  15  23   0    0.19    0.09
  17  23   0    1.32    0.11
  17  23   0    1.14    0.12
 -17  23   0    1.28    0.14
  19  23   0    1.41    0.11
 -19  23   0    1.36    0.13
   0 -24   0    6.46    0.26
   0  24   0    6.95    0.28
   2 -24   0    0.09    0.12
  -2 -24   0    0.21    0.12
  -2  24   0    0.46    0.12
   2  24   0    0.08    0.10
  -4 -24   0    0.14    0.12
   4 -24   0    0.16    0.12
   4  24   0    0.05    0.10
  -4  24   0    0.20    0.12
   6 -24   0   -0.06    0.11
  -6 -24   0    0.09    0.12
  -6  24   0   -0.05    0.11
   6  24   0    0.07    0.10
  -8 -24   0    0.52    0.12
  -8  24   0    0.47    0.13
   8  24   0    0.57    0.11
  10  24   0    0.21    0.12
  10  24   0    0.18    0.09
 -10  24   0    0.06    0.10
  12  24   0    0.09    0.09
 -12  24   0    0.05    0.10
  12  24   0   -0.03    0.12
  14  24   0   -0.03    0.08
 -14  24   0   -0.18    0.10
  14  24   0   -0.11    0.09
 -16  24   0    0.05    0.08
  16  24   0    0.02    0.06
  -1  25   0    0.33    0.09
   1  25   0    0.34    0.09
   3  25   0    1.99    0.14
  -3  25   0    1.94    0.14
  -5  25   0    0.11    0.09
   5  25   0    0.30    0.08
   5  25   0    0.12    0.11
   7  25   0    0.02    0.08
  -7  25   0    0.11    0.12
   7  25   0   -0.14    0.10
   9  25   0    0.46    0.11
  -9  25   0    0.79    0.10
   9  25   0    0.83    0.08
 -11  25   0    0.53    0.13
  11  25   0    0.96    0.07
  11  25   0    0.79    0.10
 -11  25   0    0.87    0.09
  44   0  -1    0.03    0.09
 -44   0   1    0.03    0.11
 -42   0   1    0.07    0.16
  42   0  -1    0.07    0.12
  40   0  -1   -0.06    0.17
 -40   0   1   -0.31    0.19
 -38   0   1   -0.11    0.21
  38   0  -1    0.17    0.18
 -36   0   1   -0.22    0.23
  36   0  -1    0.09    0.20
 -34   0   1    0.38    0.28
  34   0  -1   -0.43    0.21
 -32   0   1    0.00    0.16
  32   0  -1    0.09    0.18
 -32   0   1   -0.04    0.28
  32   0  -1   -0.11    0.22
 -30   0   1    0.51    0.29
  30   0  -1   -0.21    0.19
  30   0  -1    0.01    0.22
 -30   0   1    0.16    0.18
 -28   0   1    0.03    0.18
 -28   0   1    0.18    0.24
  28   0  -1   -0.35    0.18
  28   0  -1    0.19    0.19
 -28   0   1   -0.31    0.79
  26   0  -1   -0.11    0.18
 -26   0   1   -0.03    0.24
  26   0  -1    0.13    0.70
 -26   0   1    0.36    0.18
 -26   0   1   -0.93    0.59
  26   0  -1    0.02    0.19
 -24   0   1   -0.45    0.59
  24   0  -1    0.00    0.18
 -24   0   1    0.13    0.20
  24   0  -1   -0.64    0.62
 -24   0   1   -0.23    0.18
  22   0  -1    0.23    0.64
 -22   0   1    0.29    0.61
  20   0  -1    0.31    0.67
 -20   0   1   -0.05    0.52
 -18   0   1    0.01    0.52
  16   0  -1    0.50    0.63
 -16   0   1   -0.02    0.49
 -14   0   1   -0.23    0.41
  14   0  -1   -0.58    0.52
 -12   0   1   -0.12    0.36
  12   0  -1    0.02    0.51
  10   0  -1   -0.18    0.47
 -10   0   1   -0.08    0.33
   8   0  -1   -0.21    0.48
  -8   0   1   -0.34    0.32
  -6   0   1    0.56    0.31
   6   0  -1    0.73    0.46
   4   0  -1    0.03    0.21
  -4   0   1   -0.07    0.14
   2   0  -1    0.02    0.07
   2   0  -1    0.05    0.08
   0   0  -1    0.00    0.07
   0   0   1    0.10    0.06
   2   0   1   -0.14    0.07
  -2   0  -1    0.14    0.14
  -4   0  -1   -0.17    0.20
   4   0   1   -0.11    0.27
   6   0   1    0.12    0.45
  -6   0  -1    0.58    0.33
  -8   0  -1    0.02    0.32
   8   0   1   -0.75    0.42
  10   0   1    0.56    0.55
 -10   0  -1   -0.14    0.29
 -12   0  -1    0.11    0.37
  12   0   1   -0.13    0.53
  14   0   1   -0.92    0.48
 -14   0  -1   -0.27    0.36
 -16   0  -1   -0.11    0.47
  16   0   1   -0.70    0.53
  18   0   1   -0.10    0.60
 -18   0  -1    0.03    0.50
 -20   0  -1   -0.29    0.53
  20   0   1   -0.13    0.54
 -22   0  -1    0.91    0.66
 -22   0  -1   -0.04    0.16
  22   0   1    0.25    0.18
 -24   0  -1   -0.77    0.59
  24   0   1   -0.36    0.53
  24   0   1   -0.08    0.18
  24   0   1   -0.05    0.17
 -24   0  -1   -0.28    0.18
 -26   0  -1    0.10    0.76
 -26   0  -1    0.08    0.20
 -26   0  -1    0.28    0.26
  26   0   1   -0.10    0.15
  26   0   1    0.11    0.20
  28   0   1    0.33    0.15
 -28   0  -1   -0.23    0.26
 -28   0  -1    0.79    0.90
 -28   0  -1   -0.16    0.21
  28   0   1    0.05    0.22
 -30   0  -1    0.41    0.28
 -30   0  -1    0.53    0.92
  30   0   1   -0.20    0.21
 -30   0  -1   -0.23    0.19
 -32   0  -1    0.18    0.25
  32   0   1   -0.08    0.22
 -32   0  -1   -0.16    0.19
 -34   0  -1    0.06    0.17
 -34   0  -1    0.22    0.25
  34   0   1    0.10    0.22
 -36   0  -1   -0.12    0.23
  36   0   1   -0.07    0.19
  38   0   1   -0.06    0.17
 -38   0  -1    0.08    0.22
  40   0   1    0.06    0.13
 -40   0  -1    0.15    0.16
 -42   0  -1    0.00    0.12
  42   0   1    0.08    0.10
  43  -1  -1    0.14    0.10
 -43   1   1    0.25    0.16
  43   1  -1    0.17    0.10
  41  -1  -1    0.09    0.14
 -41  -1   1    0.04    0.17
  41   1  -1   -0.14    0.14
 -41   1   1    0.08    0.16
 -39  -1   1    0.17    0.22
  39  -1  -1    0.06    0.18
  39   1  -1   -0.08    0.15
 -39   1   1    0.30    0.21
 -37  -1   1    0.32    0.25
  37  -1  -1    0.10    0.19
 -37   1   1    0.15    0.23
  37   1  -1    0.33    0.20
  35  -1  -1    2.87    0.31
 -35  -1   1    2.65    0.32
  35   1  -1    2.88    0.30
 -35   1   1    3.04    0.35
  33  -1  -1    1.80    0.21
 -33  -1   1    2.12    0.20
 -33  -1   1    1.62    0.34
  33  -1  -1    2.44    0.30
  33   1  -1    1.97    0.28
 -33   1   1    1.64    0.33
 -31  -1   1    0.94    0.31
 -31  -1   1    1.14    0.20
  31  -1  -1    0.65    0.24
  31  -1  -1    0.99    0.21
  31   1  -1    0.73    0.25
 -31   1   1    1.13    0.19
  31   1  -1    0.69    0.19
 -31   1   1    0.79    0.30
 -29  -1   1   -0.06    0.95
  29  -1  -1    0.83    0.87
 -29   1   1    0.84    0.43
 -29   1   1    0.90    0.20
  29   1  -1    0.98    0.22
  27  -1  -1   -1.33    0.55
 -27  -1   1   -0.39    0.63
 -27  -1   1   -0.06    0.24
  27  -1  -1   -0.02    0.21
  27  -1  -1   -0.06    0.19
 -27  -1   1   -0.05    0.18
  27   1  -1    0.10    0.18
  27   1  -1   -0.02    0.21
 -27   1   1   -0.08    0.65
 -27   1   1   -0.30    0.17
  27   1  -1    0.07    0.69
 -27   1   1   -0.01    0.23
  25  -1  -1    0.00    0.17
  25  -1  -1    0.05    0.19
 -25  -1   1    0.33    0.23
  25  -1  -1   -0.12    0.70
 -25  -1   1    0.33    0.19
 -25  -1   1   -0.32    0.66
  25   1  -1    0.40    0.73
 -25   1   1    0.04    0.17
 -25   1   1   -0.80    0.52
  25   1  -1    0.02    0.18
  25   1  -1    0.07    0.17
 -25   1   1   -0.02    0.22
 -23  -1   1    2.32    0.21
  23  -1  -1    2.30    0.22
 -23  -1   1    1.72    0.28
 -23  -1   1    2.02    0.84
  23  -1  -1    2.65    0.88
 -23   1   1    1.78    0.27
  23   1  -1    1.89    0.24
  23   1  -1    2.51    0.86
 -23   1   1    2.14    0.21
  23   1  -1    2.26    0.22
 -23   1   1    3.50    0.81
  21  -1  -1    4.50    0.97
 -21  -1   1    5.82    0.98
 -21   1   1    4.79    0.87
  21   1  -1    6.26    1.10
  19  -1  -1    5.84    1.03
 -19   1   1    4.97    0.83
  19   1  -1    6.94    1.25
  17  -1  -1   11.95    1.26
 -17  -1   1   11.78    1.13
 -17   1   1   11.16    1.03
  17   1  -1   14.10    1.35
  15  -1  -1    0.59    0.64
 -15  -1   1    0.00    0.47
  15   1  -1   -0.12    0.55
 -15   1   1    0.18    0.45
 -13  -1   1    4.74    0.66
  13  -1  -1    4.97    0.81
 -13   1   1    4.86    0.62
  13   1  -1    4.75    0.79
  11  -1  -1   27.19    1.36
 -11  -1   1   24.18    1.13
 -11   1   1   26.31    1.09
  11   1  -1   26.57    1.31
  -9  -1   1    2.24    0.47
   9  -1  -1    1.56    0.56
   9   1  -1    1.42    0.53
  -9   1   1    2.11    0.40
   7  -1  -1  164.24    3.84
  -7  -1   1  164.55    3.76
  -7   1   1  163.51    3.67
  -5  -1   1   83.74    2.03
   5  -1  -1   83.73    2.03
  -5   1   1   80.60    1.92
   5   1  -1   84.55    2.09
   3  -1  -1   11.20    0.38
   3  -1  -1   11.52    0.42
  -3  -1   1   11.30    0.46
  -3   1   1   11.66    0.44
   3   1  -1   12.01    0.48
  -1  -1   1   20.23    0.58
   1   1  -1   19.06    0.59
   1   1  -1   21.31    0.59
  -1   1   1   21.23    0.59
  -1  -1  -1    5.89    0.24
   1  -1   1    5.66    0.28
  -1  -1  -1    5.75    0.19
   1   1   1    5.67    0.30
  -1   1  -1    5.61    0.30
   1   1   1    5.53    0.18
  -1   1  -1    4.55    0.32
  -3  -1  -1    3.91    0.35
   3  -1   1    4.22    0.38
  -3  -1  -1    4.21    0.28
   3   1   1    5.15    0.31
   5  -1   1   31.78    1.19
  -5  -1  -1   33.66    1.10
   5   1   1   32.14    1.10
  -5   1  -1   32.04    1.07
  -7  -1  -1    6.99    0.57
   7  -1   1    7.17    0.75
   7   1   1    7.66    0.72
  -7   1  -1    7.53    0.59
   9  -1   1    9.00    0.86
  -9  -1  -1    8.45    0.64
  -9   1  -1    7.39    0.62
   9   1   1    8.33    0.76
  11  -1   1    1.86    0.63
 -11  -1  -1    1.13    0.40
  11   1   1    0.69    0.52
 -11   1  -1    1.05    0.40
 -13  -1  -1    0.35    0.43
  13  -1   1   -0.25    0.54
  13   1   1    0.16    0.51
 -13   1  -1    0.57    0.40
  15  -1   1   -0.27    0.60
  15   1   1    0.37    0.59
 -15   1  -1    1.06    0.50
  17  -1   1   41.01    2.00
 -17  -1  -1   38.57    1.77
  17   1   1   41.11    1.94
 -17   1  -1   38.47    1.71
 -19  -1  -1    9.78    1.11
  19  -1   1    9.96    1.19
 -19   1  -1   10.52    1.12
  19   1   1   10.30    1.21
 -21  -1  -1    0.84    0.66
  21  -1   1    1.35    0.89
 -21   1  -1   -0.06    0.52
  21   1   1    0.15    0.59
 -23  -1  -1    2.07    0.29
 -23  -1  -1    4.35    0.93
 -23  -1  -1    3.59    0.24
  23  -1   1    3.29    0.24
  23   1   1    3.13    0.27
 -23   1  -1    3.71    0.33
 -23   1  -1    3.03    0.24
 -23   1  -1    3.22    0.89
 -25  -1  -1    1.94    0.23
 -25  -1  -1    0.89    0.27
  25  -1   1    1.39    0.25
  25  -1   1   -0.07    0.72
  25  -1   1    1.62    0.20
  25   1   1    1.90    0.26
 -25   1  -1    1.76    0.85
 -25   1  -1    1.16    0.28
 -25   1  -1    1.97    0.23
  27  -1   1    0.65    0.18
 -27  -1  -1    1.17    0.23
 -27  -1  -1    0.61    0.83
 -27  -1  -1    0.86    0.29
  27  -1   1    1.26    0.26
 -27   1  -1    0.80    0.30
 -27   1  -1    2.77    1.00
  27   1   1    0.73    0.22
 -27   1  -1    1.24    0.22
  27   1   1    0.64    0.16
  29  -1   1    0.21    0.24
  29  -1   1    0.22    0.14
 -29  -1  -1   -0.05    0.27
 -29  -1  -1    0.17    0.21
 -29  -1  -1   -0.17    0.85
  29   1   1    0.19    0.22
 -29   1  -1   -0.05    0.20
 -29   1  -1   -0.16    0.26
 -29   1  -1    0.51    0.82
 -31  -1  -1    0.75    0.29
 -31  -1  -1    0.56    0.22
  31  -1   1    0.38    0.24
 -31   1  -1    0.88    0.29
  31   1   1    1.09    0.26
 -31   1  -1    0.57    0.21
 -33  -1  -1    6.11    0.35
  33  -1   1    6.31    0.44
 -33  -1  -1    6.89    0.49
 -33   1  -1    5.48    0.41
  33   1   1    7.06    0.44
 -33   1  -1    6.83    0.37
 -35  -1  -1    1.61    0.18
  35  -1   1    1.36    0.25
 -35  -1  -1    1.70    0.30
  35   1   1    1.44    0.24
 -35   1  -1    1.39    0.28
  37  -1   1   -0.03    0.18
 -37  -1  -1    0.15    0.23
  37   1   1   -0.14    0.18
 -37   1  -1   -0.04    0.22
  39  -1   1   -0.10    0.18
 -39  -1  -1    0.06    0.17
 -39   1  -1    0.10    0.19
  39   1   1    0.09    0.16
  41  -1   1    0.59    0.14
 -41  -1  -1    0.71    0.18
 -41   1  -1    0.41    0.17
  41   1   1    0.59    0.14
 -43  -1  -1   -0.09    0.11
  43  -1   1   -0.15    0.08
 -43   1  -1   -0.10    0.11
  43   1   1    0.01    0.08
  44  -2  -1    0.10    0.09
 -44  -2   1    0.36    0.12
  44   2  -1    0.27    0.09
 -44   2   1    0.18    0.11
  42  -2  -1   -0.03    0.12
 -42  -2   1   -0.12    0.14
  42   2  -1   -0.05    0.13
 -42   2   1   -0.14    0.16
  40  -2  -1   -0.06    0.14
 -40  -2   1   -0.02    0.18
  40   2  -1   -0.06    0.16
 -40   2   1    0.03    0.18
  38  -2  -1    0.14    0.18
 -38  -2   1    0.27    0.23
  38   2  -1    0.14    0.17
 -38   2   1    0.66    0.22
  36  -2  -1   -0.15    0.19
 -36  -2   1    0.11    0.24
 -36   2   1    0.12    0.25
  36   2  -1    0.25    0.19
  34  -2  -1    0.13    0.22
 -34  -2   1   -0.06    0.24
  34   2  -1    0.22    0.23
 -34   2   1    0.25    0.28
 -32  -2   1    0.38    0.28
 -32  -2   1   -0.07    0.18
  32  -2  -1    0.30    0.25
  32  -2  -1   -0.04    0.18
 -32   2   1    0.12    0.13
 -32   2   1    0.09    0.26
  32   2  -1    0.03    0.11
  32   2  -1   -0.08    0.21
  30  -2  -1    0.42    0.24
 -30  -2   1    0.02    0.28
  30  -2  -1    0.19    0.20
 -30  -2   1    0.03    0.19
 -30   2   1    0.01    0.16
 -30   2   1    0.03    0.27
  30   2  -1   -0.34    0.19
  30   2  -1   -0.20    0.17
 -28  -2   1   -0.90    0.68
 -28  -2   1    0.35    0.20
 -28  -2   1    0.38    0.27
  28  -2  -1    0.30    0.22
  28  -2  -1    0.43    0.21
  28  -2  -1   -0.08    0.69
 -28   2   1    0.06    0.27
 -28   2   1    0.20    0.18
  28   2  -1    0.49    0.21
  28   2  -1    0.32    0.19
 -26  -2   1    0.94    0.26
 -26  -2   1    0.91    0.21
  26  -2  -1    0.53    0.20
 -26  -2   1    1.06    0.82
  26  -2  -1   -0.32    0.72
  26  -2  -1    0.83    0.24
  26   2  -1    0.98    0.22
 -26   2   1    0.25    0.62
  26   2  -1    0.51    0.18
 -26   2   1    0.87    0.27
  26   2  -1   -0.15    0.57
 -26   2   1    0.72    0.18
  24  -2  -1    0.91    0.21
 -24  -2   1    1.08    0.20
  24  -2  -1    1.22    0.21
  24  -2  -1    1.12    0.82
 -24  -2   1    0.66    0.79
 -24  -2   1    0.98    0.25
 -24   2   1    0.97    0.64
 -24   2   1    1.14    0.19
  24   2  -1    1.84    0.86
  24   2  -1    1.42    0.29
  22  -2  -1    0.51    0.74
 -22  -2   1   -0.36    0.57
  22  -2  -1    0.32    0.21
  22   2  -1    0.15    0.66
 -22   2   1    0.45    0.59
 -20  -2   1    0.33    0.62
  20  -2  -1   -0.08    0.65
  20   2  -1    0.64    0.61
 -20   2   1    0.29    0.54
  18  -2  -1    5.71    1.03
 -18   2   1    6.36    0.86
  18   2  -1    5.01    0.97
  16  -2  -1   28.15    1.64
 -16  -2   1   26.48    1.51
 -16   2   1   26.79    1.35
  16   2  -1   27.61    1.58
 -14  -2   1    7.33    0.82
  14  -2  -1    8.65    1.02
  14   2  -1    8.14    0.93
 -14   2   1    8.08    0.77
  12  -2  -1   24.31    1.33
 -12  -2   1   25.72    1.24
  12   2  -1   23.94    1.29
 -12   2   1   23.44    1.07
 -10  -2   1   14.10    0.91
  10  -2  -1   14.01    1.01
  10   2  -1   13.76    0.98
 -10   2   1   12.06    0.96
   8  -2  -1    1.36    0.50
  -8  -2   1    1.31    0.45
   8   2  -1    0.98    0.44
  -8   2   1    1.73    0.36
  -6  -2   1   63.28    1.80
   6  -2  -1   63.29    1.76
   6   2  -1   63.97    1.81
  -6   2   1   62.52    1.62
  -4  -2   1   84.83    2.14
   4  -2  -1   87.65    2.09
  -4   2   1   86.26    2.05
   4   2  -1   86.92    2.15
  -4   2   1   87.69    1.98
   2  -2  -1   11.87    0.47
  -2  -2   1   11.17    0.56
   2   2  -1   11.55    0.55
  -2   2   1   12.09    0.52
   0  -2  -1   30.48    0.77
   0  -2   1   29.85    0.90
   0  -2  -1   28.86    0.80
   0   2  -1   29.78    0.90
   0   2  -1   29.64    0.70
   0   2   1   29.33    0.87
  -2  -2  -1    0.05    0.22
   2  -2   1   -0.08    0.26
  -2  -2  -1   -0.11    0.15
  -2   2  -1   -0.10    0.22
   2   2   1   -0.31    0.23
   4  -2   1    3.11    0.50
   4   2   1    3.20    0.43
  -6  -2  -1   15.71    0.74
   6  -2   1   15.52    0.91
  -6   2  -1   15.49    0.82
   6   2   1   15.28    0.83
   8  -2   1    1.21    0.54
  -8  -2  -1    0.49    0.34
   8   2   1    1.07    0.45
  -8   2  -1    0.68    0.37
 -10  -2  -1    0.99    0.41
  10  -2   1    0.83    0.55
 -10   2  -1    0.59    0.38
  10   2   1    0.69    0.47
  12  -2   1   20.86    1.29
 -12  -2  -1   21.41    1.11
 -12   2  -1   20.77    1.06
  12   2   1   19.83    1.21
 -14  -2  -1    0.19    0.47
  14  -2   1   -0.39    0.58
 -14   2  -1   -0.18    0.37
  14   2   1    0.40    0.53
 -16  -2  -1    0.42    0.54
  16  -2   1    0.79    0.70
  16   2   1    0.74    0.64
  18  -2   1    0.61    0.69
 -18  -2  -1    1.35    0.62
  18   2   1    0.64    0.60
 -18   2  -1    1.02    0.55
 -20  -2  -1   10.81    1.17
  20  -2   1   12.42    1.42
  20   2   1   10.15    1.20
 -20   2  -1   11.01    1.16
  22  -2   1    2.19    0.24
  22  -2   1    1.62    0.21
  22  -2   1    1.25    0.75
 -22  -2  -1    1.91    0.20
 -22  -2  -1    1.52    0.73
 -22   2  -1    1.78    0.21
 -22   2  -1    1.23    0.68
  22   2   1    1.64    0.20
  24  -2   1    0.15    0.55
 -24  -2  -1    0.74    0.28
 -24  -2  -1   -0.30    0.69
 -24  -2  -1    0.62    0.19
  24  -2   1    0.33    0.18
  24  -2   1    0.58    0.22
  24   2   1    0.33    0.19
 -24   2  -1    0.58    0.25
 -24   2  -1    0.37    0.69
 -24   2  -1    0.25    0.19
  24   2   1    0.42    0.16
 -26  -2  -1    0.10    0.26
  26  -2   1    0.14    0.21
 -26  -2  -1    0.22    0.20
  26  -2   1    0.14    0.17
 -26  -2  -1    0.31    0.83
 -26   2  -1    0.20    0.20
 -26   2  -1    0.95    0.90
  26   2   1    0.46    0.22
 -26   2  -1    0.75    0.27
  28  -2   1    0.24    0.17
 -28  -2  -1    0.16    0.22
 -28  -2  -1    0.18    0.29
  28  -2   1   -0.07    0.22
 -28  -2  -1   -0.38    0.94
 -28   2  -1    0.46    0.75
 -28   2  -1    0.08    0.20
  28   2   1    0.26    0.22
 -30  -2  -1   -1.17    0.94
 -30  -2  -1    0.34    0.30
  30  -2   1   -0.15    0.23
 -30  -2  -1   -0.02    0.21
 -30   2  -1   -0.38    0.26
 -30   2  -1   -0.02    0.19
  30   2   1    0.02    0.22
 -32  -2  -1   -0.34    0.26
 -32  -2  -1   -0.02    0.20
  32  -2   1    0.26    0.23
 -32   2  -1    0.13    0.27
  32   2   1    0.13    0.22
 -32   2  -1    0.02    0.18
 -34  -2  -1    0.05    0.24
 -34  -2  -1   -0.20    0.17
  34  -2   1   -0.20    0.21
 -34   2  -1    0.35    0.13
 -34   2  -1   -0.14    0.24
  34   2   1   -0.59    0.92
  34   2   1    0.05    0.19
 -36  -2  -1    0.75    0.14
  36  -2   1    0.07    0.21
 -36  -2  -1    0.35    0.23
  36   2   1    0.19    0.20
 -36   2  -1    0.20    0.22
  38  -2   1    0.05    0.15
 -38  -2  -1   -0.06    0.25
  38   2   1   -0.09    0.16
 -38   2  -1   -0.17    0.20
 -40  -2  -1   -0.03    0.16
  40  -2   1    0.14    0.13
 -40   2  -1    0.05    0.16
  40   2   1    0.01    0.13
 -42  -2  -1    0.16    0.13
  42  -2   1    0.13    0.11
  42   2   1    0.07    0.09
 -42   2  -1   -0.01    0.13
 -43  -3   1    0.05    0.12
  43  -3  -1   -0.04    0.09
 -43   3   1    0.13    0.16
  43   3  -1   -0.09    0.10
  41  -3  -1    0.08    0.12
 -41  -3   1   -0.14    0.16
 -41   3   1   -0.10    0.16
  41   3  -1    0.05    0.13
 -39  -3   1    0.15    0.22
  39  -3  -1    0.13    0.16
  39   3  -1   -0.15    0.16
 -39   3   1    0.05    0.20
  37  -3  -1    0.57    0.21
 -37  -3   1    0.22    0.22
 -37   3   1    0.32    0.22
  37   3  -1    0.43    0.19
 -35  -3   1    2.70    0.32
  35  -3  -1    2.64    0.31
 -35   3   1    1.99    0.30
  35   3  -1    2.28    0.27
  33  -3  -1    1.84    0.22
 -33  -3   1    2.08    0.22
  33  -3  -1    2.23    0.30
 -33  -3   1    1.65    0.32
  33   3  -1    2.49    0.29
 -33   3   1    2.28    0.33
 -31  -3   1   -0.18    0.26
  31  -3  -1    0.04    0.23
 -31  -3   1   -0.02    0.19
  31  -3  -1    0.27    0.20
  31   3  -1    0.22    0.21
 -31   3   1   -0.04    0.14
  31   3  -1    0.23    0.12
 -31   3   1    0.36    0.27
 -29  -3   1   -0.19    0.87
 -29  -3   1    0.17    0.20
  29  -3  -1   -0.45    0.84
 -29  -3   1    0.40    0.29
  29  -3  -1    0.05    0.24
  29  -3  -1    0.12    0.21
  29   3  -1    0.20    0.21
 -29   3   1    0.13    0.16
  29   3  -1   -0.01    0.18
 -29   3   1    0.33    0.26
  27  -3  -1    1.94    0.95
 -27  -3   1    0.36    0.25
  27  -3  -1    0.47    0.22
  27  -3  -1    0.49    0.22
 -27  -3   1    0.18    0.20
 -27  -3   1   -0.84    0.76
 -27   3   1    0.00    0.17
  27   3  -1    0.37    0.18
  27   3  -1    0.02    0.80
 -27   3   1    0.71    0.26
  27   3  -1    0.55    0.22
  25  -3  -1    1.28    0.24
 -25  -3   1    0.86    0.83
  25  -3  -1    0.87    0.21
 -25  -3   1    0.86    0.20
  25  -3  -1    1.20    0.93
 -25  -3   1    0.93    0.26
  25   3  -1    1.01    0.20
  25   3  -1   -0.16    0.58
 -25   3   1    1.47    0.28
  25   3  -1    0.67    0.18
 -25   3   1    0.21    0.56
 -25   3   1    0.72    0.18
 -23  -3   1    0.62    0.18
  23  -3  -1    0.97    0.79
  23  -3  -1    0.81    0.30
 -23  -3   1    1.16    0.79
  23  -3  -1    0.64    0.30
 -23  -3   1    0.51    0.23
  23   3  -1    0.87    0.18
  23   3  -1    0.76    0.18
 -23   3   1    0.67    0.23
 -23   3   1    0.62    0.17
  23   3  -1    0.88    0.74
 -23   3   1    2.28    0.72
  21  -3  -1    2.73    0.92
 -21  -3   1    3.60    0.86
 -21   3   1    5.38    1.15
  21   3  -1    3.81    0.90
  19  -3  -1    0.12    0.70
 -19  -3   1    0.28    0.58
  19   3  -1    0.37    0.61
 -19   3   1   -0.28    0.47
  17  -3  -1   33.74    1.90
 -17   3   1   34.57    1.59
  17   3  -1   34.33    1.79
  15  -3  -1   -0.22    0.63
 -15  -3   1    0.04    0.56
 -15   3   1    0.22    0.42
  15   3  -1   -0.38    0.56
  13  -3  -1    7.11    0.89
 -13  -3   1    6.05    0.81
  13   3  -1    7.16    0.91
 -13   3   1    7.32    0.69
  11  -3  -1    5.32    0.74
 -11  -3   1    6.51    0.75
  11   3  -1    5.95    0.77
 -11   3   1    5.81    0.58
  -9  -3   1   12.88    0.89
   9  -3  -1   12.65    0.89
  -9   3   1   12.12    0.71
   9   3  -1   11.46    0.89
  -7  -3   1  174.89    4.14
   7  -3  -1  175.46    4.09
  -7   3   1  178.04    3.93
   7   3  -1  170.07    4.15
   5  -3  -1   51.57    1.54
  -5  -3   1   54.21    1.82
   5   3  -1   53.76    1.65
  -5   3   1   48.42    1.48
  -5   3   1   52.32    1.40
  -3  -3   1   36.13    1.27
  -3   3   1   35.68    1.16
  -3   3   1   39.41    1.05
   3   3  -1   36.45    1.26
   1  -3  -1   29.07    0.98
  -1  -3   1   31.22    1.10
   1  -3  -1   29.81    0.99
   1   3  -1   30.58    1.08
  -1   3   1   29.58    0.99
   1   3  -1   31.22    0.87
  -1  -3  -1   39.58    1.32
  -1  -3  -1   40.27    1.16
   1  -3   1   39.58    1.29
   1   3   1   38.49    1.22
  -1   3  -1   38.85    1.00
  -1   3  -1   39.56    1.28
  -3  -3  -1    1.29    0.38
   3  -3   1    1.45    0.49
  -3   3  -1    1.92    0.49
   3   3   1    3.09    0.39
   3   3   1    1.61    0.46
  -5  -3  -1  153.94    3.55
   5   3   1  155.03    3.61
  -7  -3  -1   99.75    2.53
   7  -3   1   95.66    2.65
   7   3   1  101.59    2.63
  -7   3  -1  100.02    2.57
   9  -3   1   59.33    1.98
  -9  -3  -1   56.37    1.79
   9   3   1   60.31    1.92
  -9   3  -1   60.01    1.81
 -11  -3  -1   -0.17    0.40
  11  -3   1    0.90    0.60
 -11   3  -1    0.55    0.37
  11   3   1   -0.19    0.44
  13  -3   1    6.70    0.94
 -13  -3  -1    5.77    0.74
  13   3   1    5.19    0.78
 -13   3  -1    5.30    0.66
 -15  -3  -1   11.74    1.07
  15  -3   1    9.80    1.16
 -15   3  -1   10.60    0.95
  15   3   1   11.08    1.13
 -17  -3  -1   97.15    3.11
  17  -3   1   89.76    3.22
  17   3   1   92.74    3.16
 -17   3  -1   92.74    2.88
 -19  -3  -1   -0.01    0.56
  19  -3   1   -0.41    0.63
 -19   3  -1    0.01    0.43
  19   3   1   -0.14    0.53
 -21  -3  -1    2.09    0.77
 -21  -3  -1    2.53    0.21
  21  -3   1    3.48    0.97
 -21   3  -1    2.81    0.23
 -21   3  -1    3.10    0.75
  21   3   1    2.70    0.22
  23  -3   1    1.37    0.85
  23  -3   1    0.59    0.21
 -23  -3  -1    0.87    0.74
 -23  -3  -1    0.90    0.26
 -23  -3  -1    0.56    0.18
  23   3   1    0.63    0.18
 -23   3  -1    0.66    0.19
 -23   3  -1    0.80    0.34
 -23   3  -1    1.01    0.69
  25  -3   1    0.15    0.63
 -25  -3  -1    0.51    0.26
 -25  -3  -1    0.13    0.19
 -25  -3  -1    0.47    0.80
  25  -3   1    0.16    0.18
  25  -3   1   -0.06    0.20
 -25   3  -1   -0.02    0.24
 -25   3  -1   -0.02    0.64
 -25   3  -1    0.13    0.18
  25   3   1    0.22    0.19
 -27  -3  -1    1.37    0.31
 -27  -3  -1    2.22    1.10
  27  -3   1    1.68    0.21
  27  -3   1    2.03    0.29
 -27   3  -1    1.44    0.23
  27   3   1    1.78    0.32
 -27   3  -1   -0.13    0.60
 -27   3  -1    2.15    0.32
  29  -3   1    1.75    0.20
 -29  -3  -1    1.97    0.26
 -29  -3  -1    1.50    1.25
  29  -3   1    1.88    0.29
 -29  -3  -1    1.68    0.32
  29   3   1    2.45    0.28
 -29   3  -1    1.23    0.32
 -29   3  -1    1.56    0.22
 -31  -3  -1    0.15    0.21
 -31  -3  -1    0.46    0.27
 -31  -3  -1    0.66    1.31
  31  -3   1    0.37    0.23
 -31   3  -1    0.10    0.18
  31   3   1    0.31    0.21
 -31   3  -1    0.27    0.28
  33  -3   1    2.66    0.35
  33   3   1   -0.11    1.16
 -33   3  -1    3.06    0.24
  33   3   1    2.75    0.29
 -33   3  -1    3.10    0.47
  35  -3   1    0.83    0.23
 -35  -3  -1    0.52    0.25
 -35  -3  -1    0.95    0.18
  35   3   1    0.65    0.20
 -35   3  -1    0.99    0.27
  37  -3   1    0.14    0.16
 -37  -3  -1   -0.03    0.21
  37   3   1   -0.11    0.16
 -37   3  -1    0.16    0.20
  39  -3   1    0.25    0.16
 -39  -3  -1    0.36    0.19
 -39   3  -1    0.34    0.18
  41  -3   1    0.60    0.13
 -41  -3  -1    0.77    0.17
  41   3   1    0.64    0.14
 -41   3  -1    0.60    0.17
  43  -3   1    0.08    0.09
 -43   3  -1   -0.10    0.11
  43   3   1    0.03    0.08
 -42  -4   1    0.22    0.17
  42  -4  -1    0.06    0.11
 -42   4   1    0.12    0.14
  42   4  -1   -0.02    0.11
 -40  -4   1    0.01    0.17
  40  -4  -1    0.12    0.14
 -40   4   1    0.15    0.17
  40   4  -1    0.05    0.14
 -38  -4   1    0.85    0.21
  38  -4  -1    0.67    0.18
  38   4  -1    0.54    0.18
 -38   4   1    0.68    0.22
 -36  -4   1    0.04    0.25
  36  -4  -1    0.09    0.20
 -36   4   1   -0.25    0.21
  36   4  -1    0.17    0.19
 -34  -4   1    0.10    0.30
  34  -4  -1    0.00    0.16
 -34  -4   1    0.13    0.16
  34  -4  -1   -0.09    0.27
 -32  -4   1   -0.13    0.26
 -32  -4   1   -0.15    0.18
  32  -4  -1   -0.15    0.19
  32  -4  -1   -0.16    0.22
  32   4  -1   -0.29    0.19
 -32   4   1   -0.23    0.25
 -30  -4   1   -0.09    0.19
  30  -4  -1    0.19    0.25
  30  -4  -1    0.03    0.21
 -30  -4   1   -0.13    0.25
  30  -4  -1   -0.49    1.23
  30   4  -1    0.05    0.12
  30   4  -1   -0.03    0.21
 -30   4   1    0.06    0.27
 -28  -4   1   -0.59    0.76
 -28  -4   1    1.02    0.30
  28  -4  -1    1.28    0.27
  28  -4  -1   -1.20    0.72
  28   4  -1    0.90    0.18
 -28   4   1    1.51    0.18
  26  -4  -1    0.70    1.03
  26  -4  -1    0.51    0.24
 -26  -4   1    0.11    0.19
 -26  -4   1   -0.23    0.22
  26  -4  -1    0.11    0.21
  26   4  -1    0.20    0.17
  26   4  -1   -0.27    0.81
 -26   4   1    0.37    0.17
  26   4  -1    0.28    0.18
 -26   4   1    0.38    0.26
 -24  -4   1    0.19    0.18
  24  -4  -1    0.22    0.20
  24  -4  -1    0.05    0.79
 -24  -4   1    0.78    0.35
 -24  -4   1    0.22    0.78
  24  -4  -1    0.83    0.31
 -24   4   1    0.19    0.23
 -24   4   1   -0.55    0.47
  24   4  -1    0.57    0.18
  24   4  -1    0.23    0.19
  24   4  -1   -0.54    0.55
 -24   4   1    0.55    0.18
  22  -4  -1    1.15    0.21
 -22  -4   1    0.91    0.80
 -22  -4   1    1.28    0.18
  22  -4  -1    0.72    0.75
  22   4  -1    0.48    0.72
  22   4  -1    1.41    0.22
  22   4  -1    0.77    0.18
 -22   4   1    1.60    0.82
 -22   4   1    0.83    0.24
  20  -4  -1    3.32    0.94
 -20  -4   1    2.82    0.87
 -20   4   1    3.28    0.72
  20   4  -1    4.33    1.48
 -18  -4   1    0.80    0.71
  18  -4  -1    2.00    0.84
  18   4  -1    1.48    0.76
 -18   4   1    1.42    0.57
  16  -4  -1    9.88    1.17
 -16   4   1   11.62    0.91
  16   4  -1    9.38    1.09
 -14  -4   1    1.78    0.67
  14  -4  -1    0.92    0.68
 -14   4   1    1.42    0.47
  14   4  -1    2.11    0.70
 -12  -4   1   40.99    1.71
  12  -4  -1   41.24    1.74
 -12   4   1   39.38    1.43
  12   4  -1   41.04    1.75
 -10  -4   1   13.36    1.00
  10  -4  -1   16.36    1.03
 -10   4   1   14.93    0.82
  10   4  -1   13.55    1.03
   8  -4  -1   27.30    1.24
  -8  -4   1   30.25    1.31
  -8   4   1   29.48    1.07
   8   4  -1   29.37    1.32
   6  -4  -1    2.80    0.54
  -6  -4   1    4.05    0.60
  -6   4   1    2.96    0.41
  -6   4   1    3.21    0.46
   6   4  -1    2.35    0.56
  -4   4   1  555.65   11.57
  -2  -4   1   35.08    1.33
   2  -4  -1   32.57    1.19
   2   4  -1   33.31    1.27
   2   4  -1   33.31    1.06
  -2   4   1   33.59    1.19
   0  -4  -1    1.15    0.43
   0   4  -1    0.61    0.33
   0   4   1    0.48    0.42
   0   4  -1    0.48    0.45
   2  -4   1    1.16    0.50
  -2  -4  -1    0.73    0.40
  -2   4  -1    0.51    0.41
   2   4   1    1.66    0.35
  -2   4  -1    1.02    0.31
   2   4   1    0.53    0.43
   4  -4   1  409.70    8.76
  -4   4  -1  396.15    8.36
   4   4   1  407.74    8.68
  -4   4  -1  412.24    8.72
   4   4   1  397.38    8.63
   6  -4   1   65.25    2.01
  -6  -4  -1   66.82    1.94
  -6   4  -1   68.07    1.97
   6   4   1   68.00    1.98
   8  -4   1   12.24    0.97
  -8  -4  -1   12.84    0.88
  -8   4  -1   11.21    0.82
   8   4   1   11.40    0.87
 -10  -4  -1   11.68    0.92
  10  -4   1   11.76    1.00
 -10   4  -1   11.09    0.83
  10   4   1   11.99    0.97
 -12  -4  -1    3.16    0.66
  12  -4   1    3.12    0.76
  12   4   1    2.93    0.86
 -12   4  -1    2.50    0.51
 -14  -4  -1    0.58    0.57
  14  -4   1    0.62    0.70
 -14   4  -1    0.67    0.50
  14   4   1    0.40    0.56
 -16  -4  -1    1.76    0.70
  16  -4   1    1.31    0.79
 -16   4  -1    1.67    0.66
  16   4   1    1.51    0.70
  18  -4   1    8.24    1.20
 -18  -4  -1    7.64    1.03
 -18   4  -1    8.07    0.96
  18   4   1    6.37    0.96
 -20  -4  -1   21.02    1.58
  20  -4   1   21.65    1.72
 -20   4  -1   21.55    1.42
  22  -4   1    1.15    0.83
 -22  -4  -1    1.47    0.21
  22  -4   1    1.55    0.24
  22  -4   1    1.59    0.24
 -22  -4  -1    2.02    0.85
  22   4   1    1.87    0.23
 -22   4  -1    1.90    0.28
 -22   4  -1    1.75    0.69
  24  -4   1   -0.55    0.56
 -24  -4  -1    1.74    0.32
 -24  -4  -1    2.57    1.01
 -24  -4  -1    1.80    0.23
  24  -4   1    2.03    0.23
  24  -4   1    1.47    0.26
  24   4   1    1.79    0.22
 -24   4  -1    2.45    0.84
 -24   4  -1    1.85    0.29
 -24   4  -1    1.92    0.23
  26  -4   1    0.51    0.25
  26  -4   1   -0.17    0.83
  26  -4   1    0.49    0.19
 -26  -4  -1    0.83    0.27
 -26  -4  -1    0.82    0.21
 -26  -4  -1    0.75    0.93
 -26   4  -1   -0.36    0.62
 -26   4  -1    0.61    0.20
 -26   4  -1    0.67    0.28
  26   4   1    0.66    0.21
  28  -4   1    0.20    0.18
 -28  -4  -1    0.21    0.22
 -28  -4  -1   -0.05    0.92
  28  -4   1    0.05    0.23
 -28  -4  -1    0.06    0.27
 -28   4  -1    0.23    0.27
  28   4   1    0.23    0.21
 -28   4  -1    0.29    0.19
 -30  -4  -1    2.04    1.24
  30  -4   1    1.34    0.17
 -30  -4  -1    1.32    0.32
 -30  -4  -1    1.18    0.24
  30  -4   1    1.59    0.30
 -30   4  -1    0.69    0.29
 -30   4  -1    1.14    0.20
  30   4   1    0.76    0.22
 -32  -4  -1    2.03    0.32
 -32  -4  -1    1.99    0.24
  32  -4   1    2.07    0.31
  32   4   1    2.16    0.28
 -32   4  -1    1.94    0.19
  32   4   1    1.46    0.98
 -32   4  -1    2.04    0.32
 -34  -4  -1   -0.05    0.23
 -34  -4  -1   -0.13    0.17
  34  -4   1    0.13    0.22
 -34   4  -1   -0.13    0.24
  34   4   1    0.00    0.19
  36  -4   1    0.43    0.20
 -36  -4  -1    0.19    0.14
 -36  -4  -1    0.47    0.22
 -36   4  -1    0.41    0.22
  36   4   1    0.24    0.18
  38  -4   1    0.13    0.16
 -38  -4  -1    0.28    0.19
  38   4   1    0.31    0.16
 -40  -4  -1   -0.03    0.15
  40  -4   1    0.20    0.13
 -40   4  -1    0.18    0.17
  40   4   1   -0.11    0.12
 -42  -4  -1   -0.05    0.13
  42  -4   1    0.03    0.16
  42   4   1   -0.04    0.09
 -42   4  -1    0.17    0.12
 -43  -5   1    0.01    0.11
  43  -5  -1    0.02    0.10
  43   5  -1   -0.07    0.09
 -43   5   1    0.27    0.13
 -41  -5   1    0.23    0.15
  41  -5  -1    0.17    0.12
  41   5  -1    0.08    0.12
 -41   5   1    0.31    0.15
  39  -5  -1   -0.03    0.14
 -39  -5   1    0.26    0.20
  39   5  -1   -0.05    0.14
 -39   5   1    0.09    0.21
 -37  -5   1    0.21    0.24
  37  -5  -1   -0.04    0.19
 -37   5   1   -0.19    0.22
  37   5  -1    0.01    0.15
 -35  -5   1    0.61    0.26
  35  -5  -1    0.18    0.09
  35  -5  -1    0.21    0.21
  35   5  -1    0.35    0.19
 -35   5   1    0.38    0.25
 -33  -5   1    2.27    0.33
 -33  -5   1    1.59    0.25
  33  -5  -1    1.62    0.25
  33  -5  -1    1.22    0.28
  33   5  -1    1.30    0.23
 -33   5   1    2.16    0.33
  31  -5  -1    5.14    0.39
 -31  -5   1    5.68    0.36
 -31  -5   1    6.50    0.50
  31  -5  -1    5.33    0.38
 -31   5   1    5.48    0.43
  31   5  -1    5.57    0.40
 -29  -5   1   -0.95    0.82
  29  -5  -1    0.49    0.23
 -29  -5   1    0.38    0.29
  29  -5  -1   -0.24    0.82
  29  -5  -1    0.72    0.27
 -29  -5   1    0.71    0.22
  29   5  -1    0.61    0.22
 -29   5   1    0.29    0.26
  27  -5  -1    2.26    0.31
  27  -5  -1    1.85    0.26
 -27  -5   1    2.37    0.32
  27  -5  -1    2.19    1.10
 -27  -5   1    2.85    1.10
 -27  -5   1    2.26    0.24
 -27   5   1    2.16    0.32
  27   5  -1    2.47    0.26
  27   5  -1    2.15    0.20
 -27   5   1    2.07    0.19
 -25  -5   1    1.27    0.21
 -25  -5   1    1.50    1.13
 -25  -5   1    0.89    0.26
  25  -5  -1    1.57    0.28
  25  -5  -1    1.31    0.24
  25  -5  -1    0.54    1.96
  25   5  -1    1.22    0.19
  25   5  -1   -1.06    0.71
 -25   5   1    1.49    0.18
  25   5  -1    0.98    0.20
 -25   5   1    1.18    0.28
  23  -5  -1    0.71    0.23
 -23  -5   1    1.51    0.20
  23  -5  -1    0.09    0.75
 -23  -5   1    2.04    0.96
 -23  -5   1    0.80    0.26
  23  -5  -1    1.21    0.23
  23   5  -1    1.35    0.18
  23   5  -1   -0.37    0.57
 -23   5   1    0.21    0.49
 -23   5   1    1.21    0.18
 -23   5   1    0.93    0.26
  23   5  -1    1.44    0.20
 -21  -5   1    2.46    0.21
  21  -5  -1    1.52    0.86
  21  -5  -1    2.29    0.24
 -21  -5   1    1.28    0.77
 -21   5   1    1.01    0.58
  21   5  -1    3.64    0.92
 -21   5   1    3.24    0.30
  21   5  -1    2.66    0.22
 -19  -5   1    5.67    1.00
  19  -5  -1    4.71    1.02
 -19   5   1    6.26    0.87
  19   5  -1    7.61    1.14
 -17  -5   1    0.10    0.66
  17  -5  -1    0.03    0.69
 -17   5   1   -0.13    0.41
  17   5  -1   -0.99    0.48
  15  -5  -1   47.99    2.11
 -15  -5   1   45.46    2.13
 -15   5   1   47.19    1.76
  15   5  -1   48.37    2.12
 -13  -5   1   -0.02    0.55
 -13   5   1    0.66    0.42
  13   5  -1    0.79    0.61
 -11  -5   1    9.30    0.98
  11  -5  -1    9.37    0.94
  11   5  -1   10.22    1.00
 -11   5   1    9.39    0.97
   9  -5  -1   13.82    1.01
  -9  -5   1   13.79    1.03
  -9   5   1   12.37    0.76
   9   5  -1   13.41    1.01
  -7  -5   1  265.18    6.14
   7  -5  -1  259.85    6.02
  -7   5   1  267.72    5.84
   7   5  -1  262.98    6.14
  -7   5   1  260.39    5.83
   5  -5  -1   78.31    2.27
  -5  -5   1   80.19    2.36
  -5   5   1   76.89    2.12
   5   5  -1   84.32    2.40
  -5   5   1   83.17    2.12
   3  -5  -1   81.44    2.23
  -3  -5   1   81.10    2.33
   3   5  -1   78.55    2.08
  -3   5   1   79.43    2.14
  -1  -5   1  439.35    9.30
  -1   5   1  443.24    9.06
  -1   5   1  431.64    9.11
   1   5  -1  380.88    9.69
   1   5  -1  443.17    8.99
   1  -5   1  415.48    9.02
  -1   5  -1  410.77    8.66
   1   5   1  418.75    8.90
   1   5   1  415.56    8.82
  -3  -5  -1    1.80    0.47
   3  -5   1    1.56    0.53
  -3   5  -1    1.97    0.51
  -3   5  -1    2.24    0.35
   3   5   1    2.82    0.48
   3   5   1    2.64    0.52
   5  -5   1   27.27    1.26
  -5  -5  -1   29.50    1.22
   5   5   1   27.80    1.23
   5   5   1   28.94    1.18
  -5   5  -1   28.33    1.22
   7  -5   1   72.45    2.25
  -7  -5  -1   70.45    2.18
   7   5   1   71.88    2.18
  -7   5  -1   73.98    2.17
  -9  -5  -1  159.77    4.13
   9  -5   1  161.66    4.21
   9   5   1  160.68    4.16
  -9   5  -1  169.77    4.09
  11  -5   1    6.55    0.88
 -11  -5  -1    7.95    1.04
 -11   5  -1    8.35    0.82
  11   5   1    7.20    0.85
 -13  -5  -1    1.48    0.61
  13  -5   1    1.21    0.72
 -13   5  -1    0.83    0.47
 -15  -5  -1    0.65    0.59
  15  -5   1    0.57    0.84
  15   5   1    0.37    0.57
 -15   5  -1    0.41    0.47
  17  -5   1   -0.27    0.67
 -17  -5  -1    0.03    0.55
 -17   5  -1    0.25    0.47
  17   5   1    0.25    0.60
  19  -5   1    4.75    1.04
 -19  -5  -1    4.01    0.89
 -19   5  -1    4.69    0.75
  21  -5   1    3.03    0.30
 -21  -5  -1    3.10    0.95
  21  -5   1    3.17    0.26
  21  -5   1    3.25    1.03
 -21   5  -1    2.51    0.23
 -21   5  -1    2.77    0.74
  21   5   1    3.05    0.30
 -21   5  -1    2.89    0.32
 -23  -5  -1    0.23    0.19
  23  -5   1    0.47    0.80
  23  -5   1    0.45    0.23
  23  -5   1    0.49    0.20
 -23  -5  -1   -0.49    0.69
 -23  -5  -1   -0.05    0.24
 -23   5  -1    0.50    0.26
 -23   5  -1    0.44    0.19
  23   5   1    0.40    0.18
 -23   5  -1    1.40    0.66
 -25  -5  -1    3.05    0.26
 -25  -5  -1    3.24    0.34
 -25  -5  -1    4.13    1.19
  25  -5   1    3.15    0.32
  25  -5   1    2.95    0.26
  25   5   1    3.21    0.27
 -25   5  -1    3.46    0.36
 -25   5  -1    3.02    0.25
 -27  -5  -1    0.93    0.99
 -27  -5  -1    0.09    0.27
 -27  -5  -1    0.04    0.21
  27  -5   1    0.15    0.24
 -27   5  -1    0.42    0.28
 -27   5  -1    0.14    0.31
  27   5   1    0.29    0.20
 -29  -5  -1   -0.01    0.26
 -29  -5  -1    0.12    0.22
 -29  -5  -1   -0.02    2.60
  29  -5   1    0.37    0.25
  29  -5   1    0.08    0.17
 -29   5  -1    0.36    0.18
  29   5   1    0.68    0.23
 -29   5  -1    0.35    0.28
 -31  -5  -1    0.52    0.27
  31  -5   1    0.02    0.14
 -31  -5  -1   -0.45    1.29
 -31  -5  -1    0.45    0.22
  31  -5   1    0.42    0.25
  31   5   1   -0.41    0.80
 -31   5  -1    0.65    0.16
  31   5   1    0.50    0.21
 -31   5  -1    0.45    0.28
 -33  -5  -1    2.77    0.32
 -33  -5  -1    3.93    0.26
  33  -5   1    3.54    0.33
  33   5   1    3.10    0.27
  33   5   1    1.90    1.03
 -33   5  -1    3.44    0.35
 -35  -5  -1    0.07    0.21
  35  -5   1    0.50    0.20
 -35  -5  -1    0.66    0.17
  35   5   1    0.73    0.19
 -35   5  -1    0.54    0.25
  37  -5   1   -0.07    0.14
 -37  -5  -1    0.09    0.21
 -37   5  -1    0.22    0.22
  37   5   1    0.00    0.15
  39  -5   1    0.11    0.14
 -39  -5  -1   -0.13    0.15
 -39   5  -1   -0.05    0.16
  39   5   1   -0.18    0.12
  41  -5   1    0.13    0.11
 -41  -5  -1   -0.17    0.13
 -41   5  -1   -0.17    0.14
  41   5   1    0.12    0.10
 -42  -6   1   -0.17    0.12
 -42   6   1    0.15    0.13
  42   6  -1    0.15    0.10
 -40  -6   1    0.20    0.17
  40  -6  -1   -0.17    0.12
 -40   6   1    0.00    0.16
  40   6  -1   -0.11    0.12
  38  -6  -1    0.38    0.20
 -38  -6   1    0.92    0.25
 -38   6   1    0.68    0.21
  38   6  -1    0.72    0.17
 -36  -6   1    4.80    0.37
  36  -6  -1    5.84    0.40
  36   6  -1    5.09    0.35
 -36   6   1    4.93    0.37
 -34  -6   1   -0.02    0.15
  34  -6  -1    0.03    0.16
 -34  -6   1   -0.18    0.23
  34  -6  -1    0.05    0.22
  34   6  -1   -0.73    0.86
 -34   6   1    0.06    0.23
  34   6  -1    0.04    0.19
  32  -6  -1    1.79    0.31
 -32  -6   1    1.76    0.22
 -32  -6   1    1.28    0.29
  32  -6  -1    1.64    0.22
 -32   6   1    1.13    0.29
  32   6  -1    1.81    0.27
 -30  -6   1    1.05    0.29
  30  -6  -1    1.18    0.28
  30  -6  -1    1.38    0.24
 -30  -6   1    1.50    0.23
  30   6  -1    1.79    0.26
 -30   6   1    1.75    0.32
  28  -6  -1    0.88    0.28
 -28  -6   1    0.89    0.28
 -28  -6   1    0.66    0.21
  28  -6  -1   -1.03    0.81
 -28  -6   1   -1.27    0.84
  28  -6  -1    0.77    0.24
 -28   6   1    0.43    0.27
  28   6  -1    0.75    0.22
  26  -6  -1   -0.55    0.86
  26  -6  -1   -0.11    0.22
 -26  -6   1   -0.48    0.92
  26  -6  -1   -0.25    0.22
 -26  -6   1   -0.12    0.20
 -26  -6   1    0.19    0.26
  26   6  -1   -0.47    0.17
  26   6  -1    0.39    0.16
 -26   6   1    0.20    0.16
 -26   6   1    0.09    0.26
 -24  -6   1   -0.01    0.24
  24  -6  -1    0.31    0.24
  24  -6  -1    0.46    0.22
 -24  -6   1    0.16    0.19
 -24  -6   1    0.01    0.96
  24   6  -1    0.08    0.17
  24   6  -1   -0.23    0.81
  24   6  -1    0.26    0.16
 -24   6   1    0.19    0.24
  22  -6  -1    0.01    0.19
  22  -6  -1    0.67    0.89
 -22  -6   1    0.19    0.75
  22  -6  -1   -0.25    0.20
 -22  -6   1    0.05    0.22
 -22  -6   1    0.23    0.18
 -22   6   1    0.45    0.23
 -22   6   1   -0.10    0.45
  22   6  -1    0.50    0.15
  22   6  -1    0.24    0.17
  22   6  -1   -0.36    0.59
  20  -6  -1    1.89    0.23
  20  -6  -1    1.95    0.89
 -20  -6   1    1.15    0.78
 -20   6   1    2.36    0.27
  20   6  -1    1.99    0.32
  20   6  -1    3.33    1.54
 -18  -6   1    1.96    0.83
  18  -6  -1    2.68    0.91
 -18   6   1    1.89    0.53
  18   6  -1    3.13    0.85
  16  -6  -1    0.65    0.72
 -16  -6   1    0.60    0.65
 -16   6   1    0.89    0.47
  16   6  -1    0.86    0.66
 -14  -6   1    0.22    0.64
  14  -6  -1    0.62    0.66
  14   6  -1    0.66    0.64
 -14   6   1    0.70    0.44
  12  -6  -1    3.36    0.77
 -12  -6   1    3.60    0.80
 -12   6   1    3.39    0.57
  12   6  -1    3.64    0.77
 -10  -6   1   14.26    1.17
  10  -6  -1   15.22    1.16
 -10   6   1   15.93    0.90
  10   6  -1   15.66    1.17
  -8  -6   1    0.54    0.56
   8  -6  -1    0.53    0.51
  -8   6   1    0.73    0.42
  -8   6   1    0.51    0.36
   8   6  -1    0.65    0.54
  -6  -6   1    0.26    0.50
   6  -6  -1    0.31    0.46
  -6   6   1    0.54    0.35
  -6   6   1    0.09    0.36
   6   6  -1    0.17    0.47
   4  -6  -1   86.56    2.56
  -4  -6   1   92.43    2.69
   4   6  -1   91.56    2.42
  -4   6   1   93.61    2.41
   4   6  -1   92.37    2.67
  -4   6   1   90.71    2.43
   2  -6  -1   17.75    1.03
  -2  -6   1   18.43    1.10
   2   6  -1   18.24    0.87
  -2   6   1   16.88    0.86
  -2   6   1   17.83    0.94
   2   6  -1   16.90    1.08
   0  -6  -1    3.39    0.58
   0  -6   1    4.96    0.69
   0   6   1    3.37    0.48
   0   6  -1    3.66    0.48
   0   6  -1    4.03    0.64
   0   6   1    3.83    0.55
  -2  -6  -1   16.53    1.01
   2  -6   1   17.49    1.08
   2   6   1   17.36    0.99
   2   6   1   17.01    0.91
  -2   6  -1   17.96    1.04
  -4  -6  -1  165.70    4.10
   4  -6   1  161.87    4.13
   4   6   1  166.35    4.04
   4   6   1  166.36    4.07
  -4   6  -1  162.33    4.07
  -4   6  -1  167.27    3.82
   6  -6   1   93.60    2.78
  -6  -6  -1  100.39    2.79
   6   6   1   94.20    2.69
   6   6   1   96.86    2.74
  -8  -6  -1    0.36    0.50
   8  -6   1   -0.03    0.53
   8   6   1   -0.10    0.48
   8   6   1   -0.03    0.44
  -8   6  -1    0.22    0.43
  10  -6   1    5.15    0.85
 -10  -6  -1    4.54    0.77
 -10   6  -1    4.85    0.66
  10   6   1    5.59    0.80
 -12  -6  -1   19.55    1.34
  12  -6   1   16.97    1.34
 -12   6  -1   16.88    1.08
  12   6   1   17.02    1.23
  14  -6   1   33.19    1.89
 -14  -6  -1   34.10    1.78
 -14   6  -1   33.66    1.52
 -16  -6  -1    2.28    0.78
  16  -6   1    2.34    0.87
  16   6   1    1.51    0.71
  18  -6   1    0.22    0.75
 -18  -6  -1    0.89    0.66
  18   6   1   -0.87    0.47
 -18   6  -1   -0.43    0.40
  20  -6   1   -0.34    0.71
  20  -6   1   -0.13    0.18
 -20  -6  -1   -0.19    0.65
  20  -6   1   -0.19    0.21
 -20   6  -1    0.22    0.17
  20   6   1    0.05    0.14
 -20   6  -1    0.46    0.23
 -20   6  -1   -0.23    0.47
  22  -6   1    0.23    0.84
 -22  -6  -1    0.01    0.19
  22  -6   1    0.48    0.23
 -22  -6  -1    1.04    0.88
 -22  -6  -1   -0.04    0.24
  22  -6   1    0.03    0.18
  22   6   1    0.03    0.15
 -22   6  -1    0.16    0.25
 -22   6  -1    0.51    0.52
 -22   6  -1    0.05    0.17
  24  -6   1    0.28    0.23
 -24  -6  -1    0.12    0.20
 -24  -6  -1    0.07    0.24
  24  -6   1    0.03    0.19
  24  -6   1   -0.33    0.66
 -24  -6  -1    0.43    0.82
  24   6   1    0.05    0.17
 -24   6  -1    0.31    0.18
 -24   6  -1    0.02    0.25
 -24   6  -1    0.30    0.58
  26  -6   1   -0.59    0.91
  26  -6   1    0.09    0.29
 -26  -6  -1    0.04    0.92
  26  -6   1   -0.06    0.36
 -26  -6  -1   -0.35    0.21
 -26  -6  -1    0.33    0.26
  26   6   1   -0.02    0.17
 -26   6  -1    0.19    0.18
 -28  -6  -1   -0.28    1.14
 -28  -6  -1    0.22    0.22
  28  -6   1    0.29    0.18
 -28  -6  -1    0.23    0.26
  28  -6   1    0.55    0.26
  28   6   1    0.61    0.21
 -28   6  -1    0.63    0.28
 -28   6  -1    0.59    0.18
  28   6   1   -0.79    0.76
  30  -6   1   -0.25    0.24
  30  -6   1   -0.01    0.16
 -30  -6  -1    0.24    0.22
 -30  -6  -1    0.65    0.28
 -30  -6  -1    0.01    1.22
 -30   6  -1   -0.21    0.28
  30   6   1    0.46    0.91
  30   6   1    0.08    0.21
 -30   6  -1    0.67    0.15
 -32  -6  -1    1.26    0.29
  32   6   1    1.86    0.38
  32   6   1    1.03    1.07
  34  -6   1    2.22    0.26
 -34  -6  -1    2.40    0.22
 -34  -6  -1    2.11    0.27
  34   6   1    2.84    0.26
 -34   6  -1    2.37    0.31
  36  -6   1    1.39    0.23
 -36  -6  -1    1.47    0.32
  36   6   1    0.98    0.18
 -36   6  -1    1.12    0.24
  38  -6   1    0.12    0.15
 -38  -6  -1    0.14    0.17
 -38   6  -1    0.05    0.17
  38   6   1   -0.03    0.16
  40  -6   1    0.01    0.12
 -40  -6  -1   -0.17    0.14
 -40   6  -1    0.10    0.15
  40   6   1    0.08    0.11
  42  -6   1    0.12    0.10
  42   6   1    0.28    0.09
 -42   6  -1    0.00    0.10
 -41  -7   1    0.20    0.14
  41   7  -1    0.10    0.11
 -41   7   1    0.30    0.15
 -39  -7   1    0.08    0.17
  39  -7  -1   -0.02    0.13
  39   7  -1   -0.06    0.12
 -39   7   1    0.17    0.17
  37  -7  -1   -0.13    0.17
 -37  -7   1    0.36    0.21
  37   7  -1    0.16    0.15
 -37   7   1   -0.06    0.19
 -35  -7   1    0.76    0.27
  35  -7  -1    0.99    0.21
 -35   7   1    0.94    0.26
  35   7  -1    0.90    0.20
 -33  -7   1   -0.06    0.17
  33  -7  -1   -0.20    0.20
  33  -7  -1   -0.01    0.17
 -33  -7   1    0.02    0.23
  33   7  -1   -0.20    0.70
 -33   7   1    0.13    0.25
  33   7  -1    0.30    0.20
  31  -7  -1    0.08    0.25
  31  -7  -1    0.10    0.19
 -31  -7   1    0.17    0.26
 -31  -7   1    0.21    0.20
 -31   7   1   -0.38    0.24
  31   7  -1   -0.05    0.70
  31   7  -1   -0.14    0.18
 -29  -7   1    3.65    0.27
  29  -7  -1    3.10    0.28
  29  -7  -1    0.05    2.01
 -29  -7   1    1.04    2.30
 -29  -7   1    3.50    0.37
  29  -7  -1    2.96    0.35
 -29   7   1    3.69    0.38
  29   7  -1    3.56    0.28
 -27  -7   1    3.26    1.31
 -27  -7   1    0.87    0.37
  27  -7  -1    1.25    0.25
 -27  -7   1    1.18    0.23
  27  -7  -1    1.62    1.21
 -27   7   1    1.14    0.30
  27   7  -1    1.36    0.22
  25  -7  -1    0.24    0.22
  25  -7  -1    0.03    0.95
 -25  -7   1    0.56    1.03
  25  -7  -1   -0.18    0.25
 -25  -7   1   -0.07    0.26
 -25  -7   1   -0.03    0.19
 -25   7   1   -0.19    0.24
  25   7  -1    0.01    0.15
  25   7  -1    0.05    0.17
  23  -7  -1    1.70    1.42
 -23  -7   1    0.36    0.26
  23  -7  -1    0.31    0.21
 -23  -7   1    0.18    0.19
  23  -7  -1    0.27    0.25
 -23  -7   1    0.37    1.03
 -23   7   1    0.32    0.16
 -23   7   1    0.19    0.24
  23   7  -1    0.43    0.18
 -21  -7   1   -0.32    0.69
  21  -7  -1    0.17    0.32
 -21  -7   1    0.05    0.22
  21  -7  -1    0.06    0.19
  21  -7  -1    0.14    0.78
 -21   7   1    0.16    0.23
  21   7  -1    0.01    0.14
 -21   7   1   -0.12    0.46
  21   7  -1   -0.40    0.78
  21   7  -1    0.15    0.18
  19  -7  -1    2.18    0.25
 -19  -7   1    3.67    0.98
 -19  -7   1    3.03    0.24
  19  -7  -1    2.35    0.94
  19   7  -1    2.56    0.23
  19   7  -1    4.07    0.96
 -19   7   1    2.53    0.29
  17  -7  -1   14.06    1.45
 -17  -7   1   13.21    1.39
  17   7  -1   13.24    1.38
 -17   7   1   15.37    1.07
 -15  -7   1   17.60    1.48
  15  -7  -1   16.49    1.38
  15   7  -1   15.68    1.37
 -15   7   1   16.42    1.04
 -13  -7   1    1.82    0.77
  13  -7  -1    1.97    0.73
  13   7  -1    1.40    0.69
 -13   7   1    2.01    0.52
  11  -7  -1    3.47    0.78
  11   7  -1    3.69    0.78
  -9  -7   1    0.52    0.59
   9  -7  -1    0.83    1.03
   9   7  -1    1.03    0.61
  -9   7   1    0.33    0.46
  -9   7   1    0.38    0.36
   7  -7  -1    8.93    0.89
  -7  -7   1    9.51    1.01
   7   7  -1   10.77    0.88
  -7   7   1    8.71    0.73
   7   7  -1    9.34    0.97
  -7   7   1    8.53    0.74
   5  -7  -1   17.17    1.09
  -5  -7   1   16.63    1.18
  -5   7   1   15.54    0.93
   5   7  -1   16.08    1.10
  -5   7   1   17.63    0.91
   5   7  -1   16.84    0.97
  -3  -7   1   17.43    1.18
   3  -7  -1   16.86    1.11
   3   7  -1   18.32    1.14
   3   7  -1   18.23    0.95
  -3   7   1   17.13    0.98
  -1  -7   1  244.81    5.99
   1  -7  -1  254.50    5.95
   1   7  -1  262.09    6.03
   1   7  -1  254.71    5.65
  -1   7   1  249.89    5.77
  -1   7   1  248.60    5.71
   1  -7   1  290.52    6.77
  -1  -7  -1  296.07    6.72
   1   7   1  287.88    6.52
  -1   7  -1  285.55    6.33
  -1   7  -1  292.69    6.72
   1   7   1  286.12    6.56
  -3  -7  -1    1.62    0.57
   3  -7   1    1.00    0.57
   3   7   1    1.16    0.53
  -3   7  -1    1.68    0.50
  -3   7  -1    1.73    0.41
   3   7   1    2.18    0.50
   5  -7   1    1.56    0.60
  -5  -7  -1    1.15    0.56
  -5   7  -1    0.84    0.49
  -5   7  -1    1.23    0.38
   5   7   1    1.32    0.49
   5   7   1    1.77    0.56
   7  -7   1   -0.01    0.53
   7   7   1    0.25    0.44
   7   7   1    0.43    0.54
  -7   7  -1   -0.05    0.42
   9  -7   1   28.61    1.53
  -9  -7  -1   30.23    1.57
   9   7   1   31.43    1.50
  -9   7  -1   28.97    1.40
   9   7   1   30.15    1.55
 -11  -7  -1    0.37    0.58
  11   7   1    0.48    0.60
 -11   7  -1    1.35    0.56
  11   7   1    0.16    0.53
  13  -7   1    0.09    0.65
 -13  -7  -1    0.06    0.61
 -13   7  -1    0.10    0.45
  13   7   1   -0.21    0.54
  15  -7   1   10.81    1.27
 -15  -7  -1   11.34    1.29
 -15   7  -1   11.59    1.00
  15   7   1   12.19    1.28
  17  -7   1    0.57    0.74
 -17  -7  -1    0.07    0.68
 -17   7  -1   -0.38    0.41
  19  -7   1    0.58    0.20
 -19  -7  -1    0.75    0.71
 -19  -7  -1    0.22    0.19
  19  -7   1    0.36    0.82
  19  -7   1    0.78    0.28
 -19   7  -1    0.99    0.60
 -19   7  -1    0.46    0.17
 -19   7  -1    0.60    0.23
  19   7   1    0.40    0.15
  21  -7   1    3.38    0.32
  21  -7   1    4.00    1.11
 -21  -7  -1    3.28    1.13
  21  -7   1    3.38    0.26
 -21  -7  -1    2.19    0.36
 -21   7  -1    3.30    0.24
 -21   7  -1    3.63    0.34
  21   7   1    3.49    0.24
  23  -7   1    0.32    0.25
  23  -7   1    0.42    0.84
 -23  -7  -1    0.02    0.20
 -23  -7  -1    0.50    0.87
  23  -7   1    0.09    0.19
 -23  -7  -1    0.04    0.25
  23   7   1    0.10    0.17
 -23   7  -1    0.17    0.24
 -23   7  -1    0.11    0.17
 -23   7  -1    0.09    0.55
  25  -7   1    1.94    0.31
  25  -7   1   -0.14    0.82
 -25  -7  -1    1.75    0.34
 -25  -7  -1    0.28    0.97
 -25  -7  -1    0.89    0.29
  25  -7   1    1.50    0.23
  25   7   1   -0.09    0.73
 -25   7  -1    1.59    0.21
 -25   7  -1    1.52    0.31
  27  -7   1    0.12    0.18
 -27  -7  -1    0.18    0.22
 -27  -7  -1    0.58    1.09
  27  -7   1    0.31    0.26
 -27  -7  -1    0.03    0.26
  27   7   1    0.16    0.20
 -27   7  -1    0.20    0.28
 -27   7  -1    0.24    0.17
  27   7   1   -0.10    0.98
 -29  -7  -1    2.49    1.44
  29  -7   1    2.21    0.32
 -29  -7  -1    1.70    0.25
  29  -7   1    1.67    0.21
 -29  -7  -1    1.22    0.30
  29   7   1    1.03    0.95
 -29   7  -1    1.70    0.33
  29   7   1    1.74    0.25
 -31  -7  -1    2.17    0.47
 -31  -7  -1    2.54    0.25
  31  -7   1    2.12    0.29
  31   7   1   -0.03    0.76
  31   7   1    2.36    0.27
 -31   7  -1    2.53    0.35
 -33  -7  -1    1.44    0.21
 -33  -7  -1    0.85    0.25
  33  -7   1    1.46    0.26
  33   7   1    1.54    0.23
 -33   7  -1    1.48    0.29
 -35  -7  -1   -0.18    0.14
 -35  -7  -1   -0.28    0.21
  35  -7   1   -0.06    0.18
  35   7   1    0.07    0.15
 -35   7  -1   -0.18    0.21
  37  -7   1    1.00    0.24
 -37  -7  -1    0.66    0.20
  37   7   1    0.97    0.17
  39  -7   1   -0.12    0.12
 -39  -7  -1    0.04    0.15
 -39   7  -1    0.01    0.14
  39   7   1   -0.09    0.11
  41  -7   1    0.82    0.14
 -41   7  -1    0.46    0.13
  41   7   1    0.57    0.11
 -42  -8   1    0.01    0.14
  42  -8  -1   -0.06    0.12
  42   8  -1   -0.07    0.09
 -42   8   1   -0.01    0.11
 -40  -8   1    0.11    0.16
  40   8  -1    0.10    0.11
 -40   8   1    0.15    0.15
 -38  -8   1    0.05    0.17
  38  -8  -1    0.13    0.15
  38   8  -1    0.06    0.14
 -38   8   1    0.20    0.21
  36  -8  -1    0.15    0.17
 -36  -8   1   -0.08    0.21
 -36   8   1    0.10    0.20
  36   8  -1   -0.06    0.14
 -34  -8   1    0.33    0.15
  34  -8  -1    0.14    0.15
 -34  -8   1   -0.03    0.23
  34  -8  -1    0.13    0.20
  34   8  -1    0.23    0.18
 -34   8   1   -0.28    0.21
 -32  -8   1   -0.06    0.19
  32  -8  -1    0.04    0.19
 -32  -8   1   -0.01    0.25
  32  -8  -1    0.06    0.21
  32   8  -1    0.43    0.77
 -32   8   1    0.16    0.32
  32   8  -1    0.22    0.26
  30  -8  -1    0.48    0.25
 -30  -8   1    0.82    0.21
  30  -8  -1    0.76    0.21
 -30  -8   1    0.54    0.28
  30   8  -1    0.64    0.20
 -30   8   1    0.55    0.28
  30   8  -1    0.52    0.84
 -28  -8   1    0.27    0.22
  28  -8  -1    0.50    0.25
 -28  -8   1   -0.19    0.27
 -28  -8   1   -0.87    1.17
  28  -8  -1   -0.64    1.07
  28  -8  -1    0.07    0.21
  28   8  -1    0.28    0.20
 -28   8   1    0.18    0.25
  28   8  -1   -0.06    0.86
 -26  -8   1    0.73    1.12
  26  -8  -1   -0.03    0.32
 -26  -8   1   -0.02    0.52
  26  -8  -1    0.07    0.21
  26  -8  -1   -1.10    0.86
 -26  -8   1   -0.27    0.20
  26   8  -1    0.01    0.19
 -26   8   1    0.23    0.27
 -24  -8   1   -0.07    0.20
  24  -8  -1    0.11    0.24
  24  -8  -1    0.11    0.93
 -24  -8   1   -0.26    0.24
  24  -8  -1    0.25    0.23
 -24  -8   1    0.36    0.98
  24   8  -1   -0.44    0.16
 -24   8   1   -0.01    0.25
  22  -8  -1    0.60    0.28
 -22  -8   1    0.61    0.26
  22  -8  -1    0.96    0.94
  22  -8  -1    0.86    0.23
  22   8  -1    0.65    0.15
 -22   8   1    0.93    0.26
  22   8  -1    0.59    0.18
 -20  -8   1    6.10    0.43
 -20  -8   1    6.47    0.35
 -20  -8   1    8.61    1.40
  20  -8  -1    6.17    1.23
  20  -8  -1    6.07    0.38
 -20   8   1    6.40    0.42
  20   8  -1    6.56    0.33
  18  -8  -1    2.70    0.26
 -18  -8   1    2.90    0.23
  18  -8  -1    1.98    0.91
 -18  -8   1    2.87    0.95
  18   8  -1    3.04    0.23
 -18   8   1    3.29    0.31
  16  -8  -1   -0.10    0.64
 -16  -8   1   -0.33    0.64
 -16   8   1    0.18    0.39
  16   8  -1   -0.20    0.60
 -14  -8   1    2.13    0.82
  14  -8  -1    1.92    0.77
  14   8  -1    1.44    0.71
 -14   8   1    2.23    0.52
 -12  -8   1   35.22    1.90
  12  -8  -1   36.60    1.81
  12   8  -1   36.16    1.88
 -12   8   1   34.59    1.70
  10  -8  -1    0.63    0.63
 -10  -8   1   -0.42    0.60
  10   8  -1   -0.20    0.53
  10   8  -1   -0.19    0.55
 -10   8   1    0.18    0.38
   8  -8  -1    1.02    0.62
  -8   8   1    0.23    0.46
  -8   8   1    1.30    0.44
   8   8  -1    1.21    0.61
   8   8  -1    0.02    0.53
   6  -8  -1   -0.42    0.51
  -6  -8   1    0.01    0.58
  -6   8   1   -0.03    0.43
   6   8  -1    0.22    0.53
  -6   8   1   -0.16    0.33
   6   8  -1    0.16    0.48
  -4  -8   1    7.31    0.92
   4  -8  -1    6.96    1.16
   4   8  -1    8.78    0.95
   4   8  -1    8.44    0.80
  -4   8   1    7.38    0.73
  -4   8   1    8.13    0.75
   2  -8  -1    4.55    0.75
  -2  -8   1    4.31    0.79
  -2   8   1    4.56    0.58
  -2   8   1    5.06    0.68
   2   8  -1    5.05    0.63
   2   8  -1    4.90    0.75
   0  -8  -1    0.65    0.56
   0  -8   1    0.89    0.60
   0   8   1    0.50    0.47
   0   8   1   -0.11    0.35
   0   8  -1    0.57    0.49
   0   8  -1    0.13    0.40
   2  -8   1    9.27    1.00
  -2  -8  -1   10.36    1.10
  -2   8  -1   11.10    0.75
   2   8   1    9.43    0.81
  -2   8  -1    9.73    0.92
   2   8   1   11.12    0.95
   4  -8   1   11.36    1.06
  -4  -8  -1   10.87    1.18
   4   8   1   11.39    1.00
   4   8   1   11.38    0.91
  -4   8  -1   10.21    0.93
  -4   8  -1    9.63    0.70
   6  -8   1    1.22    0.67
  -6  -8  -1    1.32    0.63
   6   8   1    1.13    0.63
  -6   8  -1    1.98    0.45
   6   8   1    1.67    0.55
  -8  -8  -1    1.17    0.63
  -8   8  -1    0.88    0.52
   8   8   1    0.50    0.51
   8   8   1    0.43    0.61
  10  -8   1    0.85    0.68
 -10  -8  -1    0.06    0.60
  10   8   1    1.00    0.70
 -10   8  -1    1.36    0.57
  10   8   1    0.68    0.57
  12  -8   1   13.46    1.31
 -12  -8  -1   12.28    1.29
  12   8   1   12.76    1.18
  12   8   1   11.97    1.24
 -12   8  -1   10.92    0.99
 -14  -8  -1    3.07    0.85
  14  -8   1    2.32    0.82
  14   8   1    2.58    0.75
 -14   8  -1    2.72    0.63
  14   8   1    2.85    0.80
 -16  -8  -1    2.21    0.80
  16  -8   1    2.02    0.87
  16   8   1    1.64    0.79
 -16   8  -1    1.41    0.61
 -18  -8  -1    0.78    0.75
  18  -8   1    0.88    0.32
  18  -8   1    0.96    0.21
  18  -8   1    0.87    0.88
 -18  -8  -1    0.62    0.20
 -18   8  -1    1.19    0.19
 -18   8  -1    1.31    0.56
  18   8   1    1.10    0.18
 -18   8  -1    0.80    0.25
  18   8   1    0.13    0.99
  20  -8   1    7.34    0.46
  20  -8   1    7.80    0.39
 -20  -8  -1    6.94    0.38
 -20  -8  -1   11.23    1.53
  20  -8   1    6.73    1.26
 -20   8  -1    7.53    0.35
  20   8   1    7.52    0.34
  20   8   1    9.47    1.35
 -20   8  -1    7.28    0.46
  22  -8   1    0.58    0.97
  22  -8   1    0.03    0.19
  22  -8   1    0.21    0.23
 -22  -8  -1   -0.21    0.82
 -22  -8  -1   -0.12    0.26
 -22   8  -1   -0.05    0.24
 -22   8  -1   -0.20    0.52
 -22   8  -1    0.05    0.17
  22   8   1    0.10    0.16
  22   8   1   -0.30    0.75
 -24  -8  -1    0.37    0.29
  24  -8   1    0.12    0.25
  24  -8   1    0.04    0.79
 -24  -8  -1   -0.28    0.87
  24  -8   1    0.20    0.19
 -24   8  -1   -0.02    0.16
  24   8   1    0.31    0.92
 -24   8  -1    0.10    0.26
 -26  -8  -1    0.07    0.27
 -26  -8  -1    0.42    1.12
  26  -8   1    0.34    0.19
  26  -8   1    0.02    0.24
 -26  -8  -1   -0.09    0.21
  26   8   1    0.62    1.18
 -26   8  -1    0.07    0.26
 -26   8  -1   -0.47    0.15
  26   8   1   -0.05    0.16
 -28  -8  -1    2.20    0.26
 -28  -8  -1    1.48    1.27
  28  -8   1    1.14    0.27
  28  -8   1    1.79    0.22
 -28  -8  -1    1.45    0.30
 -28   8  -1    1.59    0.32
  28   8   1    1.54    0.22
  28   8   1   -0.27    0.73
 -30  -8  -1    2.15    1.91
 -30  -8  -1    1.28    0.28
  30  -8   1    1.30    0.26
  30  -8   1    1.28    0.22
 -30  -8  -1    1.80    0.24
 -30   8  -1    1.57    0.32
  30   8   1    1.49    0.23
  30   8   1    0.25    1.02
 -32  -8  -1    0.15    0.24
 -32  -8  -1    0.07    0.19
  32  -8   1   -0.20    0.20
  32   8   1    0.50    0.20
 -32   8  -1    0.23    0.24
 -34  -8  -1    0.13    0.21
 -34  -8  -1    0.13    0.16
  34  -8   1    0.09    0.18
  34   8   1    0.09    0.15
 -34   8  -1    0.16    0.22
 -36  -8  -1    0.00    0.19
 -36  -8  -1   -0.11    0.11
  36  -8   1    0.15    0.17
 -36   8  -1    0.18    0.19
  36   8   1    0.02    0.13
 -38  -8  -1    0.12    0.17
  38   8   1   -0.07    0.11
 -38   8  -1    0.04    0.16
  40  -8   1    0.49    0.16
  40   8   1    0.43    0.11
 -40   8  -1    0.37    0.16
  41  -9  -1   -0.25    0.14
 -41  -9   1   -0.03    0.12
  41   9  -1   -0.08    0.10
  39  -9  -1    0.14    0.16
 -39  -9   1    0.08    0.18
 -39   9   1    0.04    0.16
  39   9  -1   -0.01    0.10
 -37  -9   1    0.33    0.19
 -37   9   1    0.05    0.18
  37   9  -1    0.21    0.14
 -35  -9   1    1.06    0.22
  35  -9  -1    0.65    0.20
 -35   9   1    1.14    0.25
  35   9  -1    0.90    0.19
  33  -9  -1    0.52    0.17
  33  -9  -1    0.25    0.20
 -33  -9   1    0.43    0.17
 -33  -9   1    0.63    0.24
  33   9  -1    0.72    0.19
 -33   9   1    0.18    0.24
 -31  -9   1    1.42    0.31
  31  -9  -1    1.31    0.32
  31   9  -1    1.52    0.36
  31   9  -1    0.21    0.59
 -31   9   1    1.70    0.50
 -29  -9   1    2.69    0.25
  29  -9  -1    2.99    0.27
 -29  -9   1    3.00    0.35
  29  -9  -1    2.85    0.34
  29   9  -1    1.93    1.13
  29   9  -1    2.64    0.25
 -29   9   1    3.39    0.37
 -27  -9   1    0.30    0.22
 -27  -9   1    1.16    1.37
  27  -9  -1    0.23    0.26
  27  -9  -1    0.40    0.22
 -27  -9   1    0.28    0.27
  27  -9  -1    0.98    1.36
 -27   9   1    0.20    0.27
  27   9  -1   -0.03    0.94
  27   9  -1    0.48    0.20
  25  -9  -1    2.16    0.26
  25  -9  -1    2.36    1.12
 -25  -9   1    0.84    1.15
 -25  -9   1    1.57    0.24
 -25  -9   1    2.62    0.45
  25  -9  -1    1.99    0.33
  25   9  -1    2.21    0.24
 -25   9   1    2.00    0.33
  25   9  -1    1.03    0.91
  23  -9  -1    8.49    1.54
  23  -9  -1    9.47    0.51
 -23  -9   1    9.06    1.64
  23  -9  -1    9.00    0.44
 -23  -9   1    7.65    0.40
 -23  -9   1    8.34    0.50
  23   9  -1    7.14    1.29
  23   9  -1    8.63    0.41
 -23   9   1    8.82    0.52
  21  -9  -1    0.46    0.89
 -21  -9   1   -0.06    0.25
  21  -9  -1    0.37    0.22
 -21  -9   1   -0.26    0.84
  21  -9  -1    0.47    0.27
 -21  -9   1    0.36    0.20
  21   9  -1    0.52    0.18
  21   9  -1    0.30    0.17
 -21   9   1    0.25    0.24
 -19  -9   1    2.80    0.24
 -19  -9   1    1.52    0.97
  19  -9  -1    1.67    0.89
  19  -9  -1    2.80    0.27
 -19  -9   1    2.39    0.29
  19   9  -1    2.43    0.23
 -19   9   1    2.23    0.30
  19   9  -1   -0.03    0.78
 -17  -9   1    2.36    0.92
  17  -9  -1    2.42    0.26
  17  -9  -1    1.73    0.83
 -17  -9   1    2.54    0.22
 -17   9   1    2.40    0.28
  17   9  -1    2.55    0.23
  15  -9  -1   -0.23    0.59
 -15  -9   1   -0.23    0.66
  15   9  -1   -0.03    0.61
  15   9  -1    0.63    0.67
 -15   9   1   -0.50    0.32
 -13  -9   1   -0.09    0.65
  13  -9  -1    0.26    0.64
  13   9  -1    0.35    0.57
  13   9  -1    0.58    0.63
 -13   9   1    0.95    0.71
 -11  -9   1   14.60    1.44
  11  -9  -1   13.76    1.25
 -11   9   1   15.08    0.97
  11   9  -1   13.80    1.28
  11   9  -1   14.53    1.20
  -9  -9   1   -0.01    0.66
   9  -9  -1    0.05    0.59
   9   9  -1    1.00    0.60
  -9   9   1    0.36    0.48
   9   9  -1   -0.10    0.55
  -9   9   1    0.16    0.36
   7  -9  -1    0.53    0.63
  -7  -9   1   -0.04    0.61
   7   9  -1    0.09    0.55
  -7   9   1   -0.23    0.35
   7   9  -1    0.39    0.57
  -7   9   1    0.20    0.48
   5  -9  -1    4.04    0.82
  -5  -9   1    3.07    0.81
   5   9  -1    4.28    0.78
  -5   9   1    2.89    0.61
  -5   9   1    4.07    0.59
   5   9  -1    3.56    0.69
  -3  -9   1    0.92    0.76
   3  -9  -1    1.35    0.66
   3   9  -1    1.50    0.62
  -3   9   1    1.34    0.55
  -3   9   1    1.29    0.47
   3   9  -1    0.78    0.52
   1  -9  -1   34.14    1.67
   1   9  -1   35.14    1.40
  -1   9   1   34.87    1.51
  -1   9   1   37.00    1.47
   1   9  -1   34.65    1.65
  -1  -9  -1   38.80    1.80
  -1   9  -1   37.83    1.44
   1   9   1   36.55    1.50
  -1   9  -1   41.33    1.75
   1   9   1   37.64    1.61
  -3  -9  -1    0.78    0.62
   3  -9   1    0.37    0.69
  -3   9  -1    0.48    0.41
  -3   9  -1   -0.25    0.43
   3   9   1    0.19    0.41
  -5  -9  -1   -0.24    0.58
   5  -9   1    1.13    0.66
  -5   9  -1    0.93    0.44
   5   9   1    1.79    0.65
   5   9   1    1.01    0.53
   7  -9   1    5.01    0.88
  -7  -9  -1    3.93    0.86
  -7   9  -1    4.16    0.73
   7   9   1    4.87    0.77
   7   9   1    4.14    0.78
  -9  -9  -1   20.66    1.50
   9  -9   1   18.62    1.41
   9   9   1   20.56    1.40
  -9   9  -1   20.10    1.24
   9   9   1   18.07    1.30
 -11  -9  -1   -0.13    0.60
  11  -9   1   -0.20    0.61
  11   9   1    0.11    0.59
 -11   9  -1    0.16    0.44
  11   9   1   -0.52    0.53
  13  -9   1    3.24    0.88
 -13  -9  -1    3.95    0.93
  13   9   1    2.85    0.89
 -13   9  -1    3.47    0.66
  15  -9   1    7.64    0.40
 -15  -9  -1    8.32    1.20
  15  -9   1    9.29    1.24
  15   9   1    8.28    1.11
  15   9   1    7.80    0.33
 -17  -9  -1    7.76    1.31
 -17  -9  -1    8.30    0.48
  17  -9   1    7.42    0.43
  17  -9   1    7.52    1.28
 -17   9  -1    7.85    0.45
  17   9   1    7.71    1.19
 -17   9  -1    7.40    0.34
 -19  -9  -1    0.21    0.81
  19  -9   1    0.02    0.19
  19  -9   1    1.32    1.00
  19  -9   1   -0.09    0.22
 -19  -9  -1    0.18    0.20
 -19   9  -1    0.49    0.44
 -19   9  -1    0.22    0.19
  19   9   1   -0.54    0.68
  19   9   1    0.32    0.16
 -19   9  -1    0.34    0.23
  21  -9   1   11.59    2.84
 -21  -9  -1    8.80    1.49
 -21  -9  -1    8.57    0.41
  21  -9   1    8.90    0.51
 -21  -9  -1    9.12    0.52
  21  -9   1    9.12    0.43
 -21   9  -1   10.27    0.54
  21   9   1    8.65    0.38
 -21   9  -1    9.34    0.37
  21   9   1    7.56    1.25
  23  -9   1   -0.81    0.75
  23  -9   1    0.24    0.24
 -23  -9  -1   -0.80    0.84
  23  -9   1    0.04    0.23
 -23  -9  -1    0.10    0.28
 -23   9  -1    0.13    0.16
  23   9   1    0.87    0.78
 -23   9  -1   -0.04    0.24
 -25  -9  -1    0.79    0.32
 -25  -9  -1    0.34    0.23
 -25  -9  -1   -0.35    0.97
  25  -9   1    0.49    0.20
  25  -9   1    0.57    0.27
  25  -9   1    0.56    1.08
  25   9   1    0.61    0.19
 -25   9  -1    0.21    0.27
 -25   9  -1    0.88    0.18
 -27  -9  -1    0.10    0.26
  27  -9   1   -0.08    0.18
  27  -9   1    0.14    0.24
 -27  -9  -1    1.00    1.21
 -27  -9  -1   -0.06    0.21
  27   9   1    0.15    0.18
 -27   9  -1    0.07    0.26
  27   9   1   -0.83    0.76
 -29  -9  -1    0.23    0.22
  29  -9   1   -0.17    0.23
 -29  -9  -1    0.03    0.25
  29  -9   1   -0.02    0.17
 -29  -9  -1   -0.82    1.36
  29   9   1    0.03    0.18
  29   9   1   -0.48    0.82
 -29   9  -1    0.03    0.26
  31  -9   1    0.29    0.23
 -31  -9  -1    0.18    0.19
 -31  -9  -1    0.42    0.24
  31   9   1    1.34    1.21
  31   9   1    0.32    0.19
 -31   9  -1    0.43    0.27
 -33  -9  -1    0.17    0.17
  33  -9   1    0.06    0.18
 -33  -9  -1    0.49    0.23
 -33   9  -1   -0.23    0.21
  33   9   1   -0.20    0.15
  35  -9   1    0.08    0.16
 -35  -9  -1   -0.22    0.19
 -35  -9  -1   -0.11    0.19
 -35   9  -1    0.05    0.20
  35   9   1    0.10    0.14
 -37  -9  -1    0.01    0.17
 -37   9  -1    0.20    0.18
  37   9   1    0.19    0.13
  39  -9   1   -0.04    0.18
 -39   9  -1   -0.08    0.13
  39   9   1   -0.03    0.09
 -40 -10   1   -0.10    0.17
  40 -10  -1    0.20    0.13
 -40  10   1    0.06    0.12
  40  10  -1    0.12    0.09
 -38 -10   1    0.12    0.16
  38 -10  -1    0.09    0.16
  38  10  -1    0.18    0.12
 -38  10   1    0.27    0.17
 -36 -10   1    0.01    0.17
 -36  10   1    0.10    0.19
  36  10  -1    0.20    0.13
 -34 -10   1    0.23    0.21
 -34  10   1    0.90    0.24
  34  10  -1    0.23    0.16
  32 -10  -1    1.93    0.20
 -32 -10   1    1.71    0.27
 -32 -10   1    1.69    0.20
  32 -10  -1    2.09    0.28
 -32  10   1    1.70    0.28
  32  10  -1    2.07    0.22
 -30 -10   1    0.63    0.30
  30 -10  -1    1.80    0.34
 -30  10   1    1.18    0.34
  30  10  -1    0.88    0.25
  30  10  -1    0.17    0.93
  28 -10  -1   -1.05    1.04
 -28 -10   1   -0.46    1.32
 -28 -10   1    0.28    0.21
 -28 -10   1    0.54    0.29
  28 -10  -1    0.37    0.22
  28 -10  -1    0.09    0.24
  28  10  -1    0.96    1.02
  28  10  -1    0.32    0.19
 -28  10   1   -0.18    0.25
  26 -10  -1   -0.18    0.24
 -26 -10   1   -0.14    1.42
 -26 -10   1    0.01    0.21
  26 -10  -1    0.04    0.21
 -26 -10   1    0.20    0.27
  26 -10  -1    0.99    1.80
  26  10  -1    0.01    0.77
  26  10  -1    0.25    0.20
 -26  10   1   -0.01    0.25
  24 -10  -1   -0.23    0.21
  24 -10  -1   -0.34    0.23
 -24 -10   1    0.64    1.07
 -24 -10   1    0.37    0.22
 -24 -10   1    0.07    0.42
  24 -10  -1   -0.68    1.07
 -24  10   1    0.46    0.27
  24  10  -1   -0.32    0.86
  24  10  -1    0.17    0.19
  22 -10  -1    0.12    0.89
 -22 -10   1    0.34    0.27
 -22 -10   1    0.52    1.08
  22 -10  -1    0.48    0.26
  22 -10  -1    0.48    0.23
  22  10  -1   -0.47    0.76
  22  10  -1    0.47    0.19
 -22  10   1    0.24    0.25
  20 -10  -1   -0.12    0.20
  20 -10  -1   -0.37    0.24
 -20 -10   1   -0.45    0.86
  20 -10  -1   -0.27    0.83
 -20 -10   1   -0.10    0.19
 -20 -10   1   -0.01    0.25
  20  10  -1   -0.55    0.76
  20  10  -1   -0.08    0.16
 -20  10   1   -0.15    0.24
 -18 -10   1    0.52    0.23
 -18 -10   1    0.55    0.20
 -18 -10   1    0.81    0.91
  18 -10  -1    0.25    0.31
  18 -10  -1    0.85    0.23
  18  10  -1    1.24    0.85
 -18  10   1    0.68    0.25
  18  10  -1    0.97    0.18
  16 -10  -1    1.19    0.77
 -16 -10   1    1.31    0.23
 -16 -10   1    1.14    0.83
  16 -10  -1    1.35    0.23
  16  10  -1   -0.20    0.64
  16  10  -1    0.53    0.74
 -16  10   1    1.63    0.28
  16  10  -1    1.26    0.19
 -14 -10   1   -0.05    0.67
  14 -10  -1   -0.04    0.62
  14  10  -1   -0.37    0.52
  14  10  -1   -0.04    0.54
 -14  10   1    0.04    0.20
 -12 -10   1    1.84    0.81
  12 -10  -1    1.91    0.76
  12  10  -1    1.86    0.74
  12  10  -1    1.40    0.69
 -10 -10   1   12.77    1.38
  10 -10  -1   13.33    1.25
 -10  10   1   12.12    0.91
  10  10  -1   14.24    1.30
  10  10  -1    9.76    1.07
   8 -10  -1    0.10    0.61
  -8 -10   1    0.86    0.68
  -8  10   1   -0.37    0.36
  -8  10   1    0.13    0.47
   8  10  -1    0.03    0.54
   8  10  -1    0.33    0.55
   6 -10  -1    4.28    0.84
  -6 -10   1    5.12    0.96
   6  10  -1    4.39    0.83
   6  10  -1    4.17    0.75
  -6  10   1    4.60    0.65
  -4 -10   1    3.44    0.86
   4 -10  -1    3.27    0.80
  -4  10   1    2.73    0.91
   4  10  -1    4.74    0.81
   4  10  -1    2.28    0.66
  -4  10   1    3.17    0.58
  -2 -10   1   18.49    1.41
   2 -10  -1   16.87    1.37
   2  10  -1   17.58    1.10
   2  10  -1   17.47    1.26
   0 -10  -1   11.64    1.19
   0 -10   1    9.02    1.11
   0  10   1    8.99    0.92
   0  10  -1   11.49    0.91
   0  10  -1    9.13    0.98
   0  10   1   10.33    0.89
   2 -10   1    2.09    0.76
  -2 -10  -1    1.99    0.74
  -2  10  -1    0.27    0.52
  -2  10  -1    0.90    0.48
   2  10   1    1.30    0.61
   2  10   1    1.56    0.52
  -4 -10  -1    1.16    0.70
   4 -10   1    1.79    0.73
   4  10   1    0.22    0.55
   4  10   1    0.30    0.45
  -4  10  -1    0.97    0.47
  -4  10  -1    0.24    0.51
   6 -10   1    0.83    0.67
  -6 -10  -1    0.88    0.68
  -6  10  -1    1.20    0.46
  -6  10  -1    0.95    0.54
   6  10   1    1.10    0.64
   6  10   1    1.07    0.53
  -8 -10  -1    0.52    0.68
   8 -10   1    1.36    0.72
   8  10   1    0.62    0.57
   8  10   1    1.05    0.68
  -8  10  -1    0.47    0.48
  10 -10   1    0.46    0.68
 -10 -10  -1    0.63    0.68
  10  10   1   -0.08    0.60
 -10  10  -1    0.82    0.50
  12 -10   1    0.50    0.68
 -12 -10  -1    0.57    0.71
  12  10   1    0.40    0.65
 -12  10  -1    0.04    0.45
  14 -10   1    0.43    0.70
 -14 -10  -1    0.03    0.18
  14 -10   1   -0.03    0.18
 -14 -10  -1   -0.78    0.59
 -14  10  -1    0.17    0.40
  14  10   1   -0.04    0.14
 -14  10  -1   -0.04    0.21
  14  10   1   -0.44    0.56
 -16 -10  -1    0.11    0.87
  16 -10   1    0.63    0.81
 -16 -10  -1    0.72    0.27
  16 -10   1    0.45    0.20
  16 -10   1    0.50    0.23
 -16  10  -1    0.78    0.17
  16  10   1    0.09    0.71
 -16  10  -1   -0.16    0.37
  16  10   1    0.32    0.15
 -16  10  -1    0.31    0.25
 -18 -10  -1    3.54    0.27
  18 -10   1    4.15    0.30
  18 -10   1    4.78    1.21
 -18 -10  -1    4.35    1.18
  18 -10   1    4.16    0.34
 -18 -10  -1    3.08    0.47
 -18  10  -1    4.17    0.37
  18  10   1    3.64    0.27
  18  10   1    4.32    1.01
 -18  10  -1    3.79    0.29
  18  10   1    3.88    0.27
  20 -10   1    2.84    0.27
 -20 -10  -1    2.90    0.27
 -20 -10  -1    2.31    0.33
  20 -10   1    1.74    0.29
  20 -10   1    2.24    1.15
 -20 -10  -1    4.04    1.18
  20  10   1    1.84    0.79
  20  10   1    2.31    0.23
 -20  10  -1    2.10    0.33
 -20  10  -1    2.69    0.21
  20  10   1    2.72    0.23
  22 -10   1   -0.18    0.96
 -22 -10  -1    0.30    0.28
 -22 -10  -1    0.12    0.93
 -22 -10  -1    0.21    0.27
  22 -10   1   -0.22    0.23
  22  10   1   -0.27    0.88
  22  10   1   -0.21    0.19
 -22  10  -1    0.01    0.15
 -24 -10  -1    0.70    1.10
 -24 -10  -1    0.62    0.23
 -24 -10  -1    0.67    0.31
  24 -10   1    0.42    0.26
  24 -10   1   -0.10    0.83
  24 -10   1    0.58    0.21
 -24  10  -1    0.73    0.28
  24  10   1    0.91    0.20
  24  10   1   -0.21    1.13
 -26 -10  -1    1.77    0.33
  26 -10   1    1.79    0.30
 -26 -10  -1    2.22    0.26
 -26 -10  -1    1.40    1.26
  26 -10   1    2.29    0.24
 -26  10  -1    1.63    0.33
  26  10   1    1.70    0.23
  26  10   1    0.94    0.95
 -28 -10  -1   -0.08    0.21
 -28 -10  -1    0.37    0.25
  28 -10   1   -0.10    0.17
 -28 -10  -1    0.64    1.43
  28 -10   1    0.17    0.23
  28  10   1    0.49    0.91
 -28  10  -1    0.31    0.26
  28  10   1    0.10    0.18
 -30 -10  -1    0.21    0.19
  30 -10   1    0.38    0.22
 -30 -10  -1   -0.42    0.23
  30 -10   1    0.47    0.13
  30  10   1   -0.01    0.78
 -30  10  -1    0.59    0.26
  30  10   1    0.43    0.18
 -32 -10  -1    0.16    0.23
 -32 -10  -1    0.23    0.17
  32 -10   1    0.11    0.19
  32  10   1    0.08    0.16
 -32  10  -1    0.00    0.21
 -34 -10  -1    0.29    0.20
 -34 -10  -1    0.14    0.17
 -34  10  -1    0.25    0.20
  34  10   1    0.17    0.14
  36 -10   1   -0.13    0.16
 -36 -10  -1    0.20    0.20
 -36  10  -1    0.16    0.18
  36  10   1    0.00    0.11
 -38 -10  -1   -0.15    0.22
  38 -10   1    0.31    0.14
  38  10   1    0.11    0.10
 -38  10  -1   -0.10    0.12
  39 -11  -1    0.35    0.14
 -39 -11   1    0.41    0.19
  39  11  -1    0.19    0.09
 -39  11   1    0.31    0.13
 -37 -11   1    0.11    0.15
  37 -11  -1    0.20    0.16
 -37  11   1    0.10    0.15
  37  11  -1   -0.15    0.10
  35 -11  -1    0.23    0.19
 -35 -11   1   -0.21    0.16
  35  11  -1    0.26    0.14
 -35  11   1    0.04    0.19
  33 -11  -1    0.53    0.15
 -33 -11   1    0.57    0.23
 -33 -11   1    0.44    0.15
 -33  11   1    0.91    0.24
  33  11  -1    0.57    0.17
 -31 -11   1    0.80    0.18
  31 -11  -1    1.20    0.20
 -31 -11   1    0.80    0.26
 -31  11   1    0.92    0.25
  31  11  -1    1.28    0.20
 -29 -11   1    0.55    0.28
  29 -11  -1    0.53    0.26
 -29  11   1   -0.16    0.35
  29  11  -1    0.57    0.26
  29  11  -1    0.35    0.93
 -27 -11   1   -1.16    1.29
  27 -11  -1    1.60    0.25
  27 -11  -1    2.12    0.30
  27 -11  -1    1.50    1.38
 -27 -11   1    1.44    0.33
 -27 -11   1    1.41    0.23
  27  11  -1    0.83    0.94
 -27  11   1    2.27    0.32
  27  11  -1    1.59    0.23
  25 -11  -1    3.47    1.89
  25 -11  -1    3.98    0.31
 -25 -11   1    3.98    0.37
  25 -11  -1    3.98    0.39
 -25 -11   1    3.80    0.29
 -25 -11   1    4.82    2.67
 -25  11   1    3.70    0.38
  25  11  -1    2.59    1.20
  25  11  -1    4.27    0.30
  23 -11  -1    0.53    1.05
 -23 -11   1    2.70    1.38
  23 -11  -1    2.62    0.29
  23  11  -1    1.48    1.08
  23  11  -1    2.59    0.27
 -23  11   1    2.02    0.32
 -21 -11   1    3.58    0.36
 -21 -11   1    1.69    1.10
  21 -11  -1    3.58    0.32
 -21 -11   1    3.73    0.29
  21 -11  -1    0.91    1.08
  21 -11  -1    3.64    0.37
  21  11  -1    3.61    0.27
 -21  11   1    4.19    0.37
  21  11  -1    3.05    0.95
 -19 -11   1    1.45    1.02
 -19 -11   1    1.11    0.26
 -19 -11   1    0.84    0.22
  19 -11  -1    0.73    0.23
  19 -11  -1    1.11    0.92
  19 -11  -1    1.05    0.28
 -19  11   1    0.96    0.27
  19  11  -1    0.38    0.79
  19  11  -1    1.11    0.20
 -17 -11   1   -0.31    0.19
  17 -11  -1    0.28    0.74
  17 -11  -1    0.23    0.21
  17 -11  -1    0.62    0.24
 -17 -11   1   -0.22    1.31
 -17 -11   1    0.16    0.19
  17  11  -1    0.00    0.16
 -17  11   1    0.11    0.22
  17  11  -1    0.57    0.68
  15 -11  -1    3.63    0.93
 -15 -11   1    6.04    1.22
  15 -11  -1    5.41    0.39
 -15 -11   1    4.37    0.31
 -15  11   1    4.79    0.35
  15  11  -1    4.68    0.30
  15  11  -1    4.12    1.01
 -13 -11   1    1.67    0.21
  13 -11  -1    1.61    0.78
 -13 -11   1    1.22    0.80
  13 -11  -1    1.73    0.24
  13  11  -1   -0.08    0.55
 -13  11   1    1.96    0.26
  13  11  -1    1.26    0.72
  13  11  -1    1.84    0.22
  11 -11  -1    1.22    0.72
 -11 -11   1    2.12    0.84
  11  11  -1    1.67    0.71
   9 -11  -1    4.74    0.95
  -9 -11   1    5.01    1.04
   9  11  -1    5.55    0.94
  -9  11   1    5.06    0.74
   9  11  -1    4.03    0.80
   7 -11  -1   10.50    1.21
  -7 -11   1    9.41    1.21
   7  11  -1    8.37    1.08
  -7  11   1    8.41    0.87
   7  11  -1    8.03    0.93
  -7  11   1    8.32    1.18
  -5 -11   1   -0.08    0.63
   5 -11  -1   -0.48    0.59
   5  11  -1    0.68    0.55
  -5  11   1    0.82    0.53
   5  11  -1    1.02    0.59
  -5  11   1    0.53    0.46
   3 -11  -1   10.17    1.17
  -3 -11   1   11.79    1.30
  -3  11   1   12.40    0.95
   3  11  -1   11.28    1.00
   3  11  -1    8.85    0.99
  -3  11   1   11.45    0.97
  -1 -11   1    0.95    0.70
   1 -11  -1    1.39    0.70
   1  11  -1    0.88    0.53
   1  11  -1    0.68    0.56
  -1  11   1    0.62    0.56
  -1 -11  -1    0.72    0.66
   1 -11   1    0.50    0.65
   1  11   1    0.80    0.59
   1  11   1    0.84    0.59
  -1  11  -1    0.29    0.49
  -1  11  -1    1.61    0.54
   3 -11   1    2.83    0.82
  -3 -11  -1    2.65    0.82
   3  11   1    3.36    0.73
  -3  11  -1    2.39    0.65
  -3  11  -1    2.47    0.55
   5 -11   1    2.44    0.81
  -5 -11  -1    3.58    0.87
   5  11   1    3.20    0.78
  -5  11  -1    3.03    0.67
  -5  11  -1    3.07    0.58
   7 -11   1   16.36    1.42
  -7 -11  -1   17.30    1.49
  -7  11  -1   16.16    1.18
   7  11   1   15.94    1.27
  -9 -11  -1    0.06    0.66
   9 -11   1    0.25    0.65
  -9  11  -1    0.56    0.48
   9  11   1   -0.42    0.54
 -11 -11  -1   -0.20    0.65
  11 -11   1    0.09    0.18
  11 -11   1   -0.35    0.63
 -11  11  -1    0.33    0.22
  11  11   1   -0.18    0.62
 -11  11  -1   -0.25    0.37
  11  11   1    0.31    0.15
 -13 -11  -1    1.57    0.21
 -13 -11  -1    1.60    0.85
  13 -11   1    2.24    0.84
  13  11   1    1.54    0.25
  13  11   1    1.05    0.73
 -13  11  -1    1.41    0.27
 -13  11  -1   -0.06    0.35
 -15 -11  -1    0.34    0.83
  15 -11   1    0.82    0.81
 -15 -11  -1    0.53    0.20
  15 -11   1    0.55    0.20
  15  11   1   -0.55    0.62
 -15  11  -1    0.73    0.25
  15  11   1    0.70    0.16
 -15  11  -1    0.58    0.16
  17 -11   1    1.71    0.24
  17 -11   1    1.58    0.29
 -17 -11  -1    1.63    0.23
 -17 -11  -1    1.43    0.96
 -17 -11  -1    1.15    0.29
  17  11   1    2.01    0.91
  17  11   1    1.78    0.20
 -17  11  -1    1.88    0.30
 -19 -11  -1    0.64    0.92
  19 -11   1   -0.47    0.89
 -19 -11  -1    0.14    0.21
  19 -11   1    0.12    0.20
 -19 -11  -1   -0.01    0.26
  19 -11   1   -0.30    0.24
  19  11   1   -1.07    0.66
  19  11   1    0.33    0.19
  19  11   1    0.31    0.16
 -19  11  -1    0.41    0.27
 -19  11  -1    0.27    0.15
  21 -11   1    0.00    0.24
 -21 -11  -1   -0.29    0.21
  21 -11   1   -0.08    0.19
 -21 -11  -1    0.57    0.29
 -21 -11  -1   -0.62    0.84
  21 -11   1    1.48    1.07
  21  11   1   -0.14    0.17
  21  11   1    0.81    0.89
  21  11   1   -0.06    0.17
 -21  11  -1   -0.21    0.25
  23 -11   1    0.05    0.92
  23 -11   1    0.08    0.20
  23 -11   1    0.31    0.27
 -23 -11  -1   -0.10    1.00
 -23 -11  -1    0.53    0.28
  23  11   1    0.26    0.88
 -23  11  -1    0.26    0.27
  23  11   1    0.32    0.19
 -25 -11  -1    2.12    0.33
  25 -11   1    1.31    0.29
 -25 -11  -1    1.95    0.26
 -25 -11  -1    1.21    1.21
  25 -11   1    1.87    0.24
  25  11   1    1.88    0.23
 -25  11  -1    1.45    0.31
  25  11   1    2.65    1.14
  27 -11   1    3.96    0.27
 -27 -11  -1    3.34    0.33
 -27 -11  -1    2.27    1.31
  27 -11   1    3.75    0.35
 -27 -11  -1    3.71    0.28
  27  11   1    0.87    0.96
 -27  11  -1    3.61    0.36
  27  11   1    3.99    0.29
 -29 -11  -1    0.11    0.20
  29 -11   1    0.32    0.16
 -29 -11  -1   -0.15    0.24
  29  11   1    0.73    0.86
  29  11   1    0.09    0.16
 -29  11  -1    0.16    0.24
 -31 -11  -1    0.18    0.17
 -31 -11  -1    0.34    0.23
  31  11   1    0.06    0.16
 -31  11  -1    0.03    0.21
 -33 -11  -1    0.67    0.21
  33 -11   1    0.43    0.20
 -33 -11  -1    0.89    0.16
 -33  11  -1    0.78    0.22
  33  11   1    0.32    0.15
  35 -11   1    0.50    0.20
 -35 -11  -1    0.14    0.19
 -35 -11  -1    0.20    0.13
  35  11   1    0.50    0.14
 -35  11  -1    0.08    0.17
  37 -11   1   -0.09    0.13
 -37  11  -1   -0.04    0.14
  37  11   1   -0.02    0.09
  39 -11   1    0.13    0.11
  39  11   1    0.10    0.08
 -39  11  -1    0.16    0.11
  38 -12  -1    0.13    0.14
 -38 -12   1    0.30    0.19
  38  12  -1    0.13    0.10
 -38  12   1    0.08    0.13
 -36 -12   1   -0.04    0.22
  36 -12  -1   -0.20    0.16
  36  12  -1    0.00    0.10
 -36  12   1   -0.07    0.15
  34 -12  -1    1.12    0.22
 -34 -12   1    1.46    0.23
 -34  12   1    1.20    0.22
  34  12  -1    1.11    0.17
 -32 -12   1    0.11    0.20
 -32 -12   1    0.51    0.15
  32 -12  -1    0.42    0.15
  32 -12  -1    0.42    0.23
  32  12  -1    0.13    0.15
 -32  12   1    0.33    0.21
 -30 -12   1   -0.06    0.16
  30 -12  -1   -0.08    0.24
  30 -12  -1    0.12    0.17
 -30 -12   1    0.21    0.23
  30  12  -1    0.08    0.16
 -30  12   1   -0.25    0.20
  28 -12  -1    0.11    0.25
 -28 -12   1    0.09    0.32
 -28 -12   1    0.34    0.26
  28  12  -1    0.21    0.90
 -26 -12   1    0.27    0.21
  26 -12  -1    1.39    1.30
 -26 -12   1    0.20    0.28
  26 -12  -1    0.36    0.21
 -26 -12   1    2.12    1.44
  26  12  -1    0.22    0.19
  26  12  -1    0.21    0.89
 -26  12   1    0.16    0.26
 -24 -12   1    1.08    1.32
 -24 -12   1    0.86    0.23
  24 -12  -1    1.30    1.33
  24 -12  -1    0.69    0.24
 -24 -12   1    0.24    0.27
 -24  12   1    0.80    0.28
  24  12  -1   -0.11    0.87
  24  12  -1    1.37    0.22
  22 -12  -1    2.25    0.28
 -22 -12   1    2.52    0.27
 -22 -12   1    1.12    1.16
 -22 -12   1    2.35    0.34
  22 -12  -1    0.32    1.06
 -22  12   1    2.65    0.32
  22  12  -1    1.11    0.97
  22  12  -1    2.71    0.26
  20 -12  -1    1.74    1.09
  20 -12  -1    1.62    0.34
 -20 -12   1    1.76    0.32
 -20 -12   1    1.92    0.31
 -20 -12   1    2.16    1.26
  20  12  -1    2.54    0.35
 -20  12   1    2.25    0.36
  20  12  -1    1.00    0.84
 -18 -12   1    0.36    0.20
 -18 -12   1    0.69    0.93
  18 -12  -1    0.53    0.28
 -18 -12   1    0.20    0.23
  18 -12  -1    0.31    0.21
  18 -12  -1   -0.24    0.81
  18  12  -1    1.02    0.86
 -18  12   1    0.04    0.24
  18  12  -1    0.19    0.18
  16 -12  -1    2.05    0.32
 -16 -12   1    1.97    1.04
  16 -12  -1    1.79    0.87
 -16 -12   1    1.18    0.31
  16 -12  -1    1.40    0.25
 -16 -12   1    1.39    0.22
  16  12  -1    1.92    0.23
  16  12  -1    1.00    0.79
 -16  12   1    1.82    0.28
 -14 -12   1    0.57    0.20
  14 -12  -1    0.27    0.22
 -14 -12   1    0.43    0.23
  14 -12  -1    0.68    0.77
 -14 -12   1   -0.37    0.92
 -14  12   1    0.50    0.22
  14  12  -1    0.36    0.19
  14  12  -1   -0.51    0.63
 -12 -12   1    4.00    1.07
  12 -12  -1    3.36    0.92
 -12 -12   1    2.67    0.30
  12  12  -1    2.96    0.27
 -12  12   1    2.74    0.30
  12  12  -1    2.55    0.81
 -10 -12   1    4.65    0.31
  10 -12  -1    4.63    0.32
  10 -12  -1    5.98    1.06
 -10 -12   1    4.89    1.04
  10  12  -1    5.75    0.90
 -10  12   1    4.72    0.33
  10  12  -1    4.83    0.33
  -8 -12   1    0.97    0.77
   8 -12  -1    0.10    0.64
   8  12  -1    0.91    0.25
   8  12  -1    1.29    0.62
  -8  12   1    1.01    0.23
  -8  12   1    0.82    0.53
   8  12  -1    0.10    0.51
   6 -12  -1   15.62    1.37
  -6 -12   1   15.89    1.49
  -6  12   1   15.36    1.08
   6  12  -1   14.00    1.15
   4 -12  -1    1.11    0.70
  -4 -12   1    0.61    0.70
  -4  12   1   -0.12    0.45
   4  12  -1    0.80    0.56
   4  12  -1    1.13    0.54
   2 -12  -1    4.72    0.94
  -2 -12   1    2.50    0.83
   2  12  -1    4.19    0.68
  -2  12   1    3.20    0.69
   2  12  -1    4.84    0.81
   0 -12  -1   -0.18    0.60
   0 -12   1    0.14    0.64
   0  12  -1   -0.53    0.42
   0  12   1   -0.22    0.52
   0  12  -1    0.12    0.48
  -2 -12  -1    5.31    1.01
   2 -12   1    4.06    0.91
  -2  12  -1    5.19    0.82
  -2  12  -1    4.94    0.95
   2  12   1    6.22    0.91
   4 -12   1    7.87    1.12
  -4 -12  -1    7.38    1.14
  -4  12  -1    5.50    0.82
   4  12   1    5.92    0.88
  -4  12  -1    8.14    0.80
   6 -12   1    1.67    0.78
  -6 -12  -1    2.32    0.84
  -6  12  -1    2.52    0.58
   6  12   1    1.41    0.67
  -8 -12  -1    0.63    0.69
   8 -12   1   -0.22    0.64
   8 -12   1   -0.11    0.18
   8  12   1    0.32    0.62
  -8  12  -1    0.13    0.22
  -8  12  -1    0.03    0.38
   8  12   1    0.23    0.17
  10 -12   1   -0.42    0.64
 -10 -12  -1    0.01    0.18
 -10 -12  -1   -0.10    0.67
  10 -12   1   -0.29    0.20
  10  12   1   -0.03    0.15
  10  12   1   -0.37    0.58
 -10  12  -1   -0.08    0.20
 -10  12  -1    0.01    0.39
 -12 -12  -1    5.97    1.27
  12 -12   1    2.65    0.94
  12 -12   1    3.81    0.33
 -12 -12  -1    3.91    0.27
  12 -12   1    3.99    0.29
 -12  12  -1    3.62    0.34
  12  12   1    2.89    0.93
  12  12   1    3.94    0.28
 -14 -12  -1   -0.24    0.19
  14 -12   1   -0.20    0.19
  14 -12   1    1.12    1.03
 -14 -12  -1    0.27    0.79
  14  12   1    0.01    0.15
  14  12   1    0.51    0.79
 -14  12  -1   -0.10    0.14
 -14  12  -1   -0.21    0.21
 -16 -12  -1   -0.02    0.82
  16 -12   1   -0.61    0.78
 -16 -12  -1    0.00    0.20
 -16 -12  -1   -0.20    0.25
  16 -12   1    0.33    0.20
  16 -12   1    0.18    0.25
 -16  12  -1   -0.21    0.22
  16  12   1   -0.13    0.16
  16  12   1    0.39    0.73
 -18 -12  -1    2.48    0.26
 -18 -12  -1    2.63    0.35
  18 -12   1    4.38    1.32
 -18 -12  -1    1.59    1.00
  18 -12   1    2.06    0.26
  18  12   1    2.42    0.23
  18  12   1    2.65    0.97
 -18  12  -1    2.13    0.32
 -20 -12  -1    0.15    0.26
  20 -12   1    1.69    1.16
 -20 -12  -1    0.24    0.22
 -20 -12  -1    0.35    0.97
  20 -12   1    0.38    0.21
 -20  12  -1    0.32    0.25
  20  12   1    0.36    0.20
  20  12   1   -0.49    0.84
  20  12   1    0.56    0.19
 -22 -12  -1    1.33    1.85
 -22 -12  -1    1.10    0.30
 -22 -12  -1    1.00    0.24
  22 -12   1    0.90    0.22
  22 -12   1   -0.52    1.08
  22  12   1    0.61    0.96
  22  12   1    0.94    0.20
 -22  12  -1    1.32    0.30
  22  12   1    0.59    0.19
 -24 -12  -1    0.39    0.29
  24 -12   1    0.07    0.20
 -24 -12  -1    0.23    0.22
 -24 -12  -1   -0.72    1.10
 -24  12  -1    0.55    0.27
  24  12   1    0.47    0.20
  24  12   1   -1.26    0.73
 -26 -12  -1    0.47    0.39
 -26 -12  -1    2.33    2.05
 -26 -12  -1    0.80    0.23
  26 -12   1    0.61    0.20
  26  12   1    0.58    0.92
  26  12   1    0.64    0.18
 -26  12  -1    0.66    0.28
 -28 -12  -1    0.42    0.20
  28 -12   1    0.56    0.16
  28 -12   1    0.45    0.26
 -28 -12  -1    0.13    0.23
  28  12   1    0.36    0.17
  28  12   1   -0.52    0.98
 -28  12  -1    0.26    0.24
  30 -12   1    0.19    0.23
 -30 -12  -1    0.47    0.18
 -30 -12  -1    0.13    0.22
  30  12   1    0.19    0.16
 -30  12  -1    0.09    0.23
 -32 -12  -1    0.26    0.15
  32 -12   1    0.48    0.22
 -32 -12  -1    0.54    0.21
 -32  12  -1    0.30    0.20
  32  12   1    0.33    0.15
  34 -12   1   -0.01    0.17
 -34 -12  -1    0.10    0.17
 -34 -12  -1   -0.18    0.11
 -34  12  -1   -0.07    0.17
  34  12   1    0.07    0.13
  36 -12   1    0.45    0.16
  36  12   1    0.37    0.10
 -36  12  -1    0.59    0.17
  38 -12   1    0.12    0.12
 -38  12  -1    0.00    0.11
  38  12   1   -0.06    0.07
 -37 -13   1    0.13    0.14
  37 -13  -1    0.20    0.18
 -37  13   1    0.25    0.13
  37  13  -1    0.20    0.09
 -35 -13   1   -0.01    0.17
  35  13  -1    0.17    0.12
 -35  13   1   -0.06    0.15
 -33 -13   1    0.46    0.19
  33 -13  -1    0.64    0.21
 -33  13   1    0.51    0.18
  33  13  -1    0.39    0.14
 -31 -13   1    0.38    0.15
  31 -13  -1    0.34    0.24
 -31 -13   1    0.80    0.24
  31 -13  -1    0.80    0.16
 -31  13   1    0.52    0.22
  31  13  -1    0.37    0.16
  29 -13  -1    0.65    0.18
 -29 -13   1    0.26    0.24
 -29 -13   1    0.13    0.17
  29 -13  -1    0.14    0.25
 -29  13   1    0.15    0.21
  29  13  -1    0.24    0.16
 -27 -13   1    0.15    0.26
 -27 -13   1   -0.34    0.18
  27 -13  -1   -0.14    0.25
  27 -13  -1    0.24    0.19
  27  13  -1    0.09    0.17
 -27  13   1    0.05    0.24
  27  13  -1   -0.31    0.96
  25 -13  -1    0.32    0.26
  25 -13  -1    1.09    0.23
 -25 -13   1    0.97    0.23
  25 -13  -1   -0.34    1.35
 -25 -13   1    1.05    0.30
 -25 -13   1    2.05    1.59
 -25  13   1    1.08    0.26
  25  13  -1    0.62    1.00
  25  13  -1    1.42    0.23
  23 -13  -1    1.24    0.31
  23 -13  -1    0.14    1.10
  23 -13  -1    1.75    0.26
 -23 -13   1    0.94    0.28
 -23 -13   1    1.45    1.44
 -23  13   1    1.76    0.30
  23  13  -1    0.01    0.82
  23  13  -1    1.29    0.22
  21 -13  -1    0.84    0.24
 -21 -13   1    0.97    0.30
 -21 -13   1    1.26    0.24
 -21 -13   1    0.68    1.16
  21 -13  -1    1.33    1.16
  21 -13  -1    1.24    0.31
  21  13  -1    0.90    0.21
 -21  13   1    1.21    0.29
  21  13  -1   -0.33    0.96
  21  13  -1    1.13    0.21
 -19 -13   1   -0.11    0.24
 -19 -13   1    0.19    0.22
  19 -13  -1    0.18    0.22
  19 -13  -1    0.12    0.26
 -19 -13   1   -0.09    1.04
  19 -13  -1    0.18    0.88
 -19  13   1    0.22    0.24
  19  13  -1   -0.05    0.18
  19  13  -1    1.07    0.91
  17 -13  -1    2.97    0.37
  17 -13  -1    3.31    0.30
  17 -13  -1    4.38    1.16
 -17 -13   1    3.73    0.28
 -17 -13   1    2.93    1.23
 -17 -13   1    3.98    0.34
  17  13  -1    4.13    0.29
 -17  13   1    4.37    0.36
  17  13  -1    4.99    1.06
  15 -13  -1    1.15    0.89
  15 -13  -1    2.26    0.28
 -15 -13   1    1.73    1.01
 -15 -13   1    1.94    0.28
 -15 -13   1    1.70    0.23
  15 -13  -1    1.92    0.34
 -15  13   1    1.95    0.29
  15  13  -1    1.33    0.85
  15  13  -1    2.28    0.24
  13 -13  -1    5.32    1.16
 -13 -13   1    6.47    0.44
 -13 -13   1    5.37    0.35
  13 -13  -1    6.57    0.39
  13 -13  -1    5.80    0.45
 -13 -13   1    5.24    1.19
  13  13  -1    5.18    1.08
 -13  13   1    5.76    0.40
  13  13  -1    5.85    0.35
  11 -13  -1    1.15    0.79
 -11 -13   1    0.74    0.25
  11 -13  -1    1.29    0.23
 -11 -13   1    1.13    0.21
 -11  13   1    1.59    0.25
  11  13  -1    1.06    0.69
  11  13  -1    1.25    0.22
   9 -13  -1    0.33    1.12
  -9 -13   1    0.03    0.18
  -9 -13   1    0.25    0.75
  -9  13   1   -0.08    0.18
   9  13  -1   -0.51    0.53
   9  13  -1    0.18    0.18
  -7 -13   1    4.40    1.05
   7 -13  -1    2.98    0.90
   7 -13  -1    3.58    0.29
  -7 -13   1    3.83    0.31
   7  13  -1    3.09    0.78
  -7  13   1    3.93    0.40
   7  13  -1    4.12    0.31
  -7  13   1    3.93    0.72
   5 -13  -1    6.16    0.36
  -5 -13   1    6.02    0.35
  -5 -13   1    7.01    1.18
   5 -13  -1    6.74    1.11
   5  13  -1    6.38    0.87
  -5  13   1    6.69    0.39
   5  13  -1    6.64    0.39
  -5  13   1    7.28    0.88
   3 -13  -1    7.58    1.17
  -3 -13   1    5.80    0.35
  -3 -13   1    6.24    1.11
  -3  13   1    6.07    0.83
   3  13  -1    4.62    0.77
   3  13  -1    5.72    0.37
  -3  13   1    5.57    0.36
  -1 -13   1   10.74    1.35
   1 -13  -1   13.22    1.46
  -1 -13   1   11.41    0.45
   1  13  -1   11.47    1.03
  -1  13   1   12.09    0.48
  -1  13   1   13.80    1.13
   1  13  -1   12.24    0.49
   1 -13   1    0.53    0.70
   1 -13   1    0.30    0.19
  -1 -13  -1   -0.31    0.61
  -1  13  -1   -0.24    0.44
   1  13   1   -0.01    0.18
  -1  13  -1   -0.06    0.19
  -1  13  -1    0.02    0.49
   1  13   1   -0.22    0.53
  -3 -13  -1    0.13    0.67
   3 -13   1    0.08    0.19
   3 -13   1   -0.12    0.62
  -3  13  -1   -0.32    0.42
   3  13   1    0.51    0.61
  -3  13  -1   -0.17    0.43
  -3  13  -1   -0.08    0.20
   3  13   1    0.21    0.18
  -5 -13  -1    0.98    0.21
   5 -13   1    1.03    0.22
   5 -13   1    0.81    0.74
  -5 -13  -1    0.61    0.72
   5  13   1    0.26    0.62
   5  13   1    0.92    0.20
  -5  13  -1    1.49    0.54
  -5  13  -1   -0.03    0.57
  -5  13  -1    1.25    0.25
   7 -13   1    7.10    0.50
   7 -13   1    8.58    1.28
  -7 -13  -1    9.75    1.53
  -7 -13  -1    7.16    0.37
   7  13   1    7.23    1.06
   7  13   1    7.65    0.47
   9 -13   1    1.22    0.83
  -9 -13  -1    2.51    0.93
   9 -13   1    1.77    0.29
  -9 -13  -1    1.73    0.23
   9 -13   1    1.87    0.23
   9  13   1    2.21    0.23
  -9  13  -1    1.53    0.26
   9  13   1    1.72    1.13
 -11 -13  -1   -0.21    0.76
  11 -13   1    0.01    0.22
  11 -13   1   -0.18    0.19
 -11 -13  -1    0.30    0.19
  11  13   1    0.43    0.16
  11  13   1   -0.06    0.66
 -11  13  -1    0.25    0.24
  13 -13   1    0.41    0.83
 -13 -13  -1    1.14    0.93
  13 -13   1    1.21    0.24
 -13 -13  -1    1.37    0.23
  13 -13   1    0.61    0.27
  13  13   1    0.92    0.78
 -13  13  -1    0.70    0.26
  13  13   1    1.20    0.19
  15 -13   1    3.56    0.36
  15 -13   1    3.21    1.12
 -15 -13  -1    3.35    0.28
 -15 -13  -1    2.59    1.07
  15 -13   1    3.67    0.29
 -15  13  -1    3.70    0.36
  15  13   1    2.66    0.97
  15  13   1    3.45    0.26
  17 -13   1    2.57    0.34
 -17 -13  -1    1.70    1.08
 -17 -13  -1    2.97    0.35
  17 -13   1    3.59    1.14
  17  13   1    2.63    0.27
 -17  13  -1    3.66    0.61
  17  13   1    1.44    0.89
  19 -13   1    2.45    1.28
 -19 -13  -1    3.46    0.38
 -19 -13  -1    3.15    0.29
 -19 -13  -1    1.42    1.05
  19 -13   1    3.14    0.28
  19 -13   1    2.80    0.36
  19  13   1    3.00    0.32
  19  13   1    3.06    0.25
 -19  13  -1    2.93    0.34
  19  13   1    1.61    0.96
  21 -13   1    1.85    0.33
  21 -13   1   -3.04    1.95
 -21 -13  -1    1.10    1.12
 -21 -13  -1    1.20    0.31
 -21 -13  -1    1.92    0.26
  21 -13   1    1.62    0.25
  21  13   1    1.52    0.94
  21  13   1    1.37    0.22
 -21  13  -1    1.76    0.32
  21  13   1    1.24    0.22
  23 -13   1    0.63    0.22
  23 -13   1    0.86    0.31
 -23 -13  -1    0.44    0.28
 -23 -13  -1    1.16    1.31
  23  13   1    0.72    0.20
  23  13   1    0.43    0.18
 -23  13  -1    0.67    0.29
  23  13   1   -0.17    0.78
 -25 -13  -1    0.00    0.28
  25 -13   1    0.23    0.31
 -25 -13  -1    0.09    2.50
  25 -13   1    0.17    0.23
 -25 -13  -1    0.08    0.21
  25  13   1    0.10    0.17
  25  13   1   -0.29    0.85
 -25  13  -1    0.29    0.25
  27 -13   1    0.04    0.16
  27 -13   1    0.10    0.23
 -27 -13  -1    0.20    0.23
 -27 -13  -1    0.12    0.19
 -27  13  -1    0.15    0.23
  27  13   1    0.06    0.15
  29 -13   1    1.68    0.27
 -29 -13  -1    1.73    0.36
 -29 -13  -1    1.57    0.20
  29  13   1    1.60    0.20
 -29  13  -1    1.55    0.26
 -31 -13  -1    0.24    0.15
 -31 -13  -1    0.25    0.20
  31 -13   1    0.45    0.23
  31  13   1    0.36    0.14
 -31  13  -1    0.13    0.18
 -33 -13  -1   -0.13    0.20
  33 -13   1    0.12    0.17
 -33 -13  -1    0.06    0.12
  33  13   1    0.16    0.13
 -33  13  -1   -0.05    0.17
  35 -13   1    0.22    0.18
 -35  13  -1   -0.01    0.15
  35  13   1   -0.11    0.09
  37 -13   1    0.28    0.13
  37  13   1    0.06    0.08
 -37  13  -1   -0.06    0.11
  36 -14  -1    0.28    0.18
  36  14  -1    0.15    0.09
 -36  14   1    0.14    0.13
 -34 -14   1    0.21    0.15
  34 -14  -1    0.62    0.18
 -34  14   1    0.96    0.18
  34  14  -1    0.71    0.13
  32 -14  -1   -0.24    0.18
 -32 -14   1   -0.18    0.17
  32  14  -1    0.19    0.13
 -32  14   1    0.06    0.17
  30 -14  -1    0.04    0.30
 -30 -14   1    0.11    0.14
  30 -14  -1    0.06    0.14
 -30 -14   1   -0.11    0.25
 -30  14   1    0.08    0.20
  30  14  -1    0.01    0.13
  28 -14  -1   -0.12    0.23
 -28 -14   1    0.23    0.17
  28 -14  -1    0.06    0.17
 -28 -14   1    0.30    0.24
 -28  14   1    0.15    0.21
  28  14  -1    0.11    0.15
  26 -14  -1    2.20    0.32
 -26 -14   1    1.82    0.22
 -26 -14   1    1.37    0.29
  26 -14  -1    2.23    0.25
  26  14  -1    1.64    1.24
  26  14  -1    2.06    0.23
 -26  14   1    2.06    0.29
  24 -14  -1    0.51    0.26
 -24 -14   1    0.43    0.21
 -24 -14   1   -0.45    2.31
  24 -14  -1    0.21    0.21
  24 -14  -1   -0.47    1.50
 -24 -14   1    0.49    0.28
 -24  14   1    0.51    0.26
  24  14  -1    1.48    0.97
  24  14  -1    0.26    0.19
  22 -14  -1    2.28    1.35
 -22 -14   1    0.39    0.28
  22 -14  -1    0.87    0.28
 -22 -14   1   -0.44    1.16
  22 -14  -1    1.17    0.24
  22  14  -1    0.73    0.21
 -22  14   1    0.40    0.26
  22  14  -1    0.52    0.20
  22  14  -1    0.71    0.94
  20 -14  -1   -0.73    0.99
  20 -14  -1    0.03    0.22
  20 -14  -1   -0.21    0.25
 -20 -14   1   -0.22    1.09
 -20 -14   1   -0.04    0.24
 -20 -14   1   -0.18    0.21
  20  14  -1    0.71    0.85
 -20  14   1    0.36    0.26
  20  14  -1    0.00    0.18
 -18 -14   1   -0.04    0.22
  18 -14  -1   -0.04    0.33
 -18 -14   1   -0.55    0.94
 -18 -14   1    0.15    0.35
  18 -14  -1    1.36    0.97
  18 -14  -1   -0.34    0.20
  18  14  -1    0.14    0.18
 -18  14   1    0.20    0.26
  18  14  -1   -0.30    0.78
  16 -14  -1   -0.05    0.26
 -16 -14   1    0.31    0.97
 -16 -14   1    0.25    0.25
  16 -14  -1    0.19    0.81
  16 -14  -1   -0.12    0.21
 -16 -14   1    0.36    0.21
 -16  14   1    0.03    0.23
  16  14  -1    1.08    0.87
  16  14  -1   -0.04    0.17
  14 -14  -1    4.17    0.31
  14 -14  -1    3.98    1.10
 -14 -14   1    4.99    1.29
 -14 -14   1    3.66    0.34
  14 -14  -1    3.71    0.37
 -14 -14   1    4.45    0.30
  14  14  -1    4.20    0.30
 -14  14   1    4.25    0.36
  14  14  -1    2.06    0.92
 -12 -14   1    0.05    0.21
  12 -14  -1   -0.25    0.21
 -12 -14   1    0.22    0.83
  12 -14  -1    0.09    0.31
  12 -14  -1   -0.10    0.79
 -12 -14   1    0.20    0.20
 -12  14   1   -0.03    0.21
  12  14  -1   -0.07    0.18
  12  14  -1    0.58    0.69
 -10 -14   1    0.23    0.30
 -10 -14   1    0.40    0.20
 -10 -14   1    0.43    0.83
  10 -14  -1    0.24    0.75
  10 -14  -1   -0.07    0.24
  10 -14  -1    0.28    0.21
  10  14  -1    0.17    0.19
 -10  14   1    0.24    0.22
  10  14  -1   -0.37    0.56
  -8 -14   1    0.30    0.23
   8 -14  -1    0.04    0.20
   8 -14  -1    0.20    0.70
  -8 -14   1   -0.15    0.75
  -8 -14   1    0.28    0.20
   8  14  -1    0.14    0.60
   8  14  -1    0.20    0.20
  -8  14   1    0.51    0.22
  -8  14   1    0.06    0.54
   6 -14  -1    6.44    1.15
  -6 -14   1    7.53    0.38
   6 -14  -1    6.96    0.39
  -6  14   1    8.20    0.94
  -6  14   1    7.46    0.41
   6  14  -1    7.35    0.40
   6  14  -1    6.69    0.95
  -4 -14   1    0.86    0.21
   4 -14  -1    0.89    0.74
   4 -14  -1    0.82    0.22
  -4 -14   1    1.10    0.82
   4  14  -1    0.99    0.23
  -4  14   1    0.08    0.53
   4  14  -1    0.96    0.59
  -4  14   1    1.31    0.23
  -2 -14   1    1.19    0.22
  -2 -14   1    1.42    0.86
   2 -14  -1    1.01    0.82
  -2  14   1    1.36    0.24
  -2  14   1    0.16    0.57
   2  14  -1    1.07    0.62
   2  14  -1    1.87    0.25
   0 -14   1    4.92    0.33
   0 -14  -1    7.90    1.42
   0 -14   1    6.67    1.17
   0  14  -1    4.80    0.34
   0  14   1    4.00    0.82
   0  14   1    5.47    0.36
   0  14  -1    5.75    0.84
  -2 -14  -1    0.44    0.28
  -2 -14  -1    1.01    0.79
   2 -14   1    0.73    0.21
   2 -14   1    0.44    0.72
   2  14   1    1.08    0.66
  -2  14  -1    0.52    0.23
  -2  14  -1    0.34    0.54
   2  14   1    0.61    0.21
  -4 -14  -1   -0.07    0.19
   4 -14   1    0.39    0.75
   4 -14   1    0.16    0.19
  -4 -14  -1    0.86    0.75
  -4  14  -1    0.23    0.22
   4  14   1   -0.12    0.58
   4  14   1   -0.06    0.18
  -4  14  -1    0.11    0.50
   6 -14   1    0.22    0.20
  -6 -14  -1   -0.39    0.72
  -6 -14  -1   -0.03    0.19
   6 -14   1    0.21    0.22
   6  14   1    0.62    0.87
   6  14   1    0.45    0.18
  -6  14  -1    0.15    0.21
   8 -14   1    2.65    0.26
   8 -14   1    0.50    0.82
   8 -14   1    2.11    0.42
  -8 -14  -1    2.70    0.25
  -8 -14  -1    2.31    1.00
   8  14   1    2.21    0.24
  -8  14  -1    2.43    0.30
   8  14   1    1.69    0.80
 -10 -14  -1   -0.07    0.78
  10 -14   1    0.30    0.84
 -10 -14  -1    0.44    0.21
  10 -14   1    0.38    0.21
  10 -14   1    0.63    0.26
  10  14   1    0.32    0.19
 -10  14  -1    0.46    0.25
  10  14   1    0.10    0.69
  12 -14   1    1.35    0.24
 -12 -14  -1    1.36    0.23
  12 -14   1    0.48    0.90
  12 -14   1    1.23    0.29
 -12 -14  -1    0.69    0.90
  12  14   1    1.01    0.20
  12  14   1   -0.27    0.71
 -12  14  -1    1.40    0.29
  14 -14   1    0.17    0.33
 -14 -14  -1    0.01    0.86
  14 -14   1    0.03    0.24
  14 -14   1    0.13    0.88
 -14 -14  -1   -0.01    0.24
  14  14   1   -0.22    0.22
  14  14   1    0.25    0.84
 -14  14  -1    0.35    0.27
 -16 -14  -1    2.40    0.27
  16 -14   1    1.30    1.09
 -16 -14  -1    1.25    0.34
  16 -14   1    1.93    0.45
  16 -14   1    1.74    0.25
 -16 -14  -1    1.05    0.98
  16  14   1    1.44    0.93
 -16  14  -1    1.90    0.32
  16  14   1    1.99    0.23
 -18 -14  -1    1.53    0.33
  18 -14   1    0.65    1.12
 -18 -14  -1    1.94    2.11
 -18 -14  -1    1.74    0.25
  18 -14   1    1.79    0.26
  18 -14   1    1.25    0.30
 -18  14  -1    1.60    0.31
  18  14   1    0.23    0.81
  18  14   1    1.71    0.22
  20 -14   1   -0.27    0.24
  20 -14   1    0.22    0.21
 -20 -14  -1   -0.06    0.97
 -20 -14  -1    0.30    0.23
  20 -14   1   -1.41    1.07
 -20 -14  -1    0.31    0.28
  20  14   1    0.05    0.18
  20  14   1    0.39    0.19
  20  14   1   -0.64    0.79
 -20  14  -1    0.11    0.27
  22 -14   1    2.49    0.26
 -22 -14  -1    3.20    1.50
 -22 -14  -1    2.59    0.34
  22 -14   1    2.23    0.35
 -22 -14  -1    2.61    0.27
  22  14   1    2.76    0.24
  22  14   1    2.96    0.25
 -22  14  -1    2.27    0.31
  22  14   1    3.80    1.22
  24 -14   1    1.07    0.30
 -24 -14  -1    0.20    1.30
  24 -14   1    1.07    0.30
 -24 -14  -1    0.47    0.27
  24  14   1    0.53    0.28
  24  14   1    0.10    0.85
 -26 -14  -1    0.15    0.19
 -26 -14  -1    0.31    0.23
  26 -14   1    0.22    0.25
  26 -14   1    0.10    0.15
  26  14   1    0.13    0.16
 -26  14  -1    0.43    0.24
 -28 -14  -1   -0.08    0.16
  28 -14   1    0.12    0.22
 -28 -14  -1    0.14    0.22
  28  14   1   -0.01    0.13
 -28  14  -1    0.08    0.21
 -30 -14  -1    0.33    0.15
 -30 -14  -1   -0.18    0.20
  30 -14   1    0.33    0.21
  30  14   1    0.04    0.13
 -30  14  -1    0.04    0.19
 -32 -14  -1   -0.09    0.12
  32 -14   1   -0.17    0.16
  32  14   1    0.09    0.12
 -32  14  -1   -0.22    0.15
  34 -14   1    0.08    0.15
 -34  14  -1   -0.07    0.14
  34  14   1    0.00    0.09
  36 -14   1    0.08    0.13
 -36  14  -1    0.16    0.12
  36  14   1    0.13    0.08
 -35  15   1    0.11    0.12
  35  15  -1   -0.07    0.08
  33 -15  -1    0.20    0.17
 -33 -15   1    0.36    0.15
 -33  15   1    0.45    0.16
  33  15  -1    0.61    0.12
 -31 -15   1    0.42    0.18
  31 -15  -1    0.49    0.19
 -31  15   1    0.67    0.20
  31  15  -1    0.39    0.13
 -29 -15   1    1.39    0.23
  29 -15  -1    1.84    0.26
 -29 -15   1    1.38    0.19
  29 -15  -1    1.40    0.17
 -29  15   1    1.10    0.22
  29  15  -1    0.96    0.16
 -27 -15   1    0.24    0.17
  27 -15  -1    0.37    0.17
  27 -15  -1    0.32    0.23
 -27 -15   1    0.21    0.23
 -27  15   1    0.53    0.23
  27  15  -1   -0.01    0.15
 -25 -15   1    0.02    0.23
  25 -15  -1    0.01    0.24
  25 -15  -1   -0.05    0.18
 -25 -15   1    0.26    0.19
  25  15  -1   -0.07    0.15
 -25  15   1    0.37    0.23
 -23 -15   1    1.99    1.86
  23 -15  -1    3.44    0.35
  23 -15  -1    2.00    1.60
 -23 -15   1    3.30    0.36
  23 -15  -1    3.03    0.35
  23  15  -1    3.58    0.32
  23  15  -1    3.24    0.28
  23  15  -1    1.72    1.27
 -23  15   1    3.39    0.36
  21 -15  -1    3.55    0.38
 -21 -15   1    3.66    0.36
 -21 -15   1    3.63    0.28
  21 -15  -1    4.01    0.31
 -21 -15   1    2.04    1.45
  21 -15  -1    3.69    1.32
  21  15  -1    3.08    0.26
 -21  15   1    3.98    0.35
  21  15  -1    3.41    0.26
  21  15  -1    1.13    0.99
 -19 -15   1    0.44    0.26
 -19 -15   1    0.65    0.23
 -19 -15   1   -0.59    1.06
  19 -15  -1    0.04    0.27
  19 -15  -1    0.10    1.01
  19 -15  -1   -0.10    0.22
  19  15  -1    1.36    1.00
  19  15  -1    0.20    0.19
 -19  15   1   -0.18    0.23
  17 -15  -1    0.17    0.22
 -17 -15   1    0.60    0.23
  17 -15  -1    0.25    0.25
  17 -15  -1    0.48    2.18
 -17 -15   1   -0.13    0.25
 -17 -15   1    1.50    2.22
 -17  15   1    0.38    0.25
  17  15  -1    0.10    0.19
  17  15  -1   -0.67    1.28
 -15 -15   1    0.39    0.22
 -15 -15   1    0.58    0.31
 -15 -15   1   -0.37    0.98
  15 -15  -1    0.18    0.22
  15 -15  -1    0.55    0.26
  15 -15  -1   -0.20    0.82
  15  15  -1    0.12    0.18
  15  15  -1   -0.42    0.69
 -15  15   1    0.42    0.24
 -13 -15   1    2.36    0.30
 -13 -15   1    3.11    1.22
  13 -15  -1    2.64    0.30
 -13 -15   1    3.07    0.28
  13 -15  -1    1.02    0.95
  13 -15  -1    3.40    0.36
  13  15  -1    2.82    0.97
 -13  15   1    3.21    0.34
  13  15  -1    3.16    0.28
  11 -15  -1    2.54    1.03
 -11 -15   1    1.86    1.08
 -11 -15   1    1.85    0.29
 -11 -15   1    2.39    0.25
  11 -15  -1    1.77    0.30
  11 -15  -1    2.34    0.28
 -11  15   1    2.87    0.32
  11  15  -1    2.63    0.27
  11  15  -1    1.46    0.80
   9 -15  -1   -0.17    0.22
  -9 -15   1    0.01    0.22
   9 -15  -1   -0.28    0.70
  -9 -15   1   -0.17    0.19
  -9 -15   1   -0.87    0.76
   9  15  -1    0.16    0.20
   9  15  -1   -0.39    0.59
  -9  15   1    0.01    0.21
   7 -15  -1    0.25    0.22
  -7 -15   1    0.17    0.23
   7 -15  -1   -0.42    0.72
  -7 -15   1   -0.21    0.20
  -7 -15   1    0.20    0.81
  -7  15   1    0.46    0.21
   7  15  -1   -0.10    0.68
  -7  15   1   -0.51    0.57
   7  15  -1    0.21    0.19
  -5 -15   1    4.10    0.55
  -5 -15   1    4.87    1.20
   5 -15  -1    4.45    1.09
  -5 -15   1    5.35    0.35
   5 -15  -1    5.55    0.38
  -5  15   1    3.82    0.79
   5  15  -1    4.86    0.34
   5  15  -1    6.28    0.91
  -5  15   1    4.88    0.35
   3 -15  -1    0.26    0.21
   3 -15  -1   -0.19    0.69
  -3 -15   1    0.77    0.89
  -3 -15   1   -0.02    0.28
  -3 -15   1    0.33    0.20
   3  15  -1    0.18    0.21
  -3  15   1   -0.76    0.52
   3  15  -1    0.32    0.63
  -3  15   1   -0.12    0.19
  -1 -15   1    8.20    0.45
   1 -15  -1    6.96    1.25
   1 -15  -1    7.95    0.41
  -1 -15   1    7.71    1.31
  -1 -15   1    7.63    0.40
   1  15  -1    8.09    0.44
   1  15  -1    6.90    0.90
  -1  15   1    8.16    0.43
  -1  15   1    7.84    0.99
  -1 -15  -1    0.52    0.82
   1 -15   1   -0.44    0.72
  -1 -15  -1    0.47    0.22
   1 -15   1    0.31    0.23
   1 -15   1    0.43    0.21
   1  15   1    0.31    0.20
   1  15   1   -0.02    0.60
  -1  15  -1    0.39    0.22
  -1  15  -1    0.19    0.59
  -3 -15  -1    0.06    0.20
  -3 -15  -1    0.39    0.78
   3 -15   1    0.03    0.20
   3 -15   1   -0.60    0.74
   3  15   1   -0.23    0.64
  -3  15  -1   -0.02    0.22
   3  15   1   -0.05    0.18
  -3  15  -1    0.21    0.59
  -5 -15  -1    0.88    0.87
   5 -15   1    1.46    0.29
  -5 -15  -1    1.79    0.25
   5 -15   1    1.95    0.25
   5 -15   1   -0.09    0.76
   5  15   1    1.88    0.24
  -5  15  -1    1.69    0.26
   5  15   1    1.83    0.80
  -7 -15  -1    0.22    0.78
   7 -15   1    0.19    0.24
   7 -15   1    0.58    0.83
   7 -15   1    0.39    0.21
  -7 -15  -1    0.29    0.21
   7  15   1    0.47    0.68
   7  15   1   -0.03    0.19
  -7  15  -1    0.27    0.23
   9 -15   1    3.22    0.34
   9 -15   1    4.00    0.30
  -9 -15  -1    3.69    0.30
   9 -15   1    3.54    1.16
  -9 -15  -1    4.13    1.17
  -9  15  -1    3.80    0.36
   9  15   1    3.64    0.28
   9  15   1    3.09    0.90
  11 -15   1    1.26    0.98
 -11 -15  -1    2.62    0.34
  11 -15   1    2.35    0.33
 -11 -15  -1    2.10    1.06
  11  15   1    1.07    0.84
 -11  15  -1    2.52    0.48
 -13 -15  -1   -0.55    0.85
 -13 -15  -1   -0.06    0.21
  13 -15   1   -0.15    0.22
  13 -15   1    0.33    0.22
  13 -15   1   -0.41    0.79
  13  15   1   -0.55    0.70
  13  15   1   -0.20    0.17
 -13  15  -1   -0.22    0.23
 -15 -15  -1    0.51    0.98
  15 -15   1    0.43    0.26
 -15 -15  -1    0.11    0.22
  15 -15   1    0.36    0.22
  15 -15   1    0.10    0.99
  15  15   1   -0.10    0.86
  15  15   1    0.32    0.19
 -15  15  -1    0.30    0.25
 -17 -15  -1    8.35    1.62
  17 -15   1    6.76    0.40
 -17 -15  -1    4.64    0.55
  17 -15   1    6.42    0.46
  17 -15   1    8.08    1.87
 -17 -15  -1    6.03    0.40
  17  15   1    2.78    1.00
 -17  15  -1    6.56    0.50
  17  15   1    6.83    0.36
 -19 -15  -1    0.65    0.23
 -19 -15  -1    0.14    0.27
  19 -15   1    0.80    0.28
  19 -15   1    0.54    0.22
  19 -15   1   -1.05    1.05
 -19 -15  -1    0.93    1.12
  19  15   1    0.35    0.20
  19  15   1    0.46    0.88
 -19  15  -1    0.43    0.27
  19  15   1   -0.05    0.17
 -21 -15  -1    1.72    1.26
  21 -15   1    1.58    0.23
 -21 -15  -1    1.52    0.25
 -21 -15  -1    1.40    0.43
  21 -15   1    1.47    0.31
  21  15   1    1.27    0.22
  21  15   1    1.60    0.23
 -21  15  -1    1.31    0.29
  21  15   1   -0.14    0.80
 -23 -15  -1    2.16    0.31
  23 -15   1    2.18    0.32
  23 -15   1    2.42    0.23
 -23  15  -1    2.42    0.31
  23  15   1    2.47    0.23
  23  15   1    2.08    1.02
  23  15   1    2.47    0.22
 -25 -15  -1    0.08    0.25
  25 -15   1    0.04    0.15
  25 -15   1   -0.05    0.21
 -25 -15  -1   -0.08    0.18
  25  15   1    0.16    0.15
 -25  15  -1    0.38    0.23
 -27 -15  -1    0.18    0.16
  27 -15   1    0.38    0.21
 -27 -15  -1   -0.13    0.32
  27  15   1    0.28    0.14
 -27  15  -1    0.35    0.21
 -29 -15  -1    0.05    0.15
  29 -15   1    0.16    0.20
  29  15   1    0.07    0.12
 -29  15  -1    0.28    0.19
 -31 -15  -1    0.02    0.11
  31 -15   1   -0.04    0.15
  31  15   1    0.00    0.11
 -31  15  -1    0.07    0.16
  33 -15   1    0.71    0.16
  33  15   1    0.35    0.10
 -33  15  -1    0.45    0.14
  35 -15   1    0.26    0.17
  35  15   1    0.29    0.07
 -35  15  -1    0.29    0.12
  34  16  -1    0.08    0.08
 -34  16   1    0.19    0.12
  32 -16  -1    0.67    0.18
 -32 -16   1   -0.08    0.14
  32  16  -1    0.01    0.10
 -32  16   1    0.04    0.14
 -30 -16   1    0.18    0.22
  30 -16  -1   -0.27    0.21
 -30  16   1    0.11    0.22
  30  16  -1    0.06    0.13
  28 -16  -1   -0.36    0.19
 -28 -16   1    0.24    0.19
  28  16  -1   -0.03    0.13
 -28  16   1   -0.34    0.18
  26 -16  -1    0.71    0.28
 -26 -16   1    0.12    0.23
  26 -16  -1    0.73    0.18
 -26 -16   1    0.37    0.16
  26  16  -1    0.79    0.16
 -26  16   1    0.46    0.22
  24 -16  -1    0.34    0.18
 -24 -16   1    0.19    0.18
  24 -16  -1    0.16    0.24
 -24 -16   1    0.28    0.25
 -24  16   1    0.51    0.23
  24  16  -1    0.28    0.17
  22 -16  -1   -0.04    0.19
 -22 -16   1    0.18    0.25
  22 -16  -1   -0.43    0.21
  22  16  -1   -0.16    0.17
  22  16  -1   -0.09    0.17
 -22  16   1    0.68    0.25
  20 -16  -1    1.42    1.59
  20 -16  -1    0.41    0.22
 -20 -16   1    0.38    1.73
  20 -16  -1    0.39    0.29
 -20 -16   1    0.57    0.22
 -20 -16   1    0.97    0.30
  20  16  -1    0.43    0.18
 -20  16   1    0.52    0.27
  20  16  -1   -1.19    0.95
  20  16  -1    0.36    0.20
 -18 -16   1    2.80    0.27
  18 -16  -1    2.15    0.28
 -18 -16   1    1.77    0.32
  18 -16  -1    2.24    0.34
  18 -16  -1    2.35    1.28
 -18 -16   1    1.87    1.46
 -18  16   1    1.69    0.31
  18  16  -1    2.42    0.26
  18  16  -1    1.09    0.90
 -16 -16   1    0.48    0.23
  16 -16  -1    0.61    0.26
  16 -16  -1   -0.16    0.96
 -16 -16   1   -0.35    1.13
  16 -16  -1    0.06    0.23
 -16 -16   1    0.26    0.25
  16  16  -1   -0.31    0.80
 -16  16   1    0.55    0.25
  16  16  -1    0.57    0.20
  14 -16  -1    1.91    0.31
  14 -16  -1    0.60    1.30
  14 -16  -1    2.39    0.29
 -14 -16   1    2.19    0.31
 -14 -16   1    2.41    1.82
 -14 -16   1    2.48    0.27
  14  16  -1    0.27    1.16
  14  16  -1    2.04    0.25
 -14  16   1    2.38    0.31
  12 -16  -1    5.81    0.41
  12 -16  -1    2.05    1.06
 -12 -16   1    4.64    0.36
 -12 -16   1    4.98    1.29
  12 -16  -1    4.32    0.33
  12  16  -1    3.19    0.95
  12  16  -1    4.66    0.35
 -12  16   1    4.42    0.37
 -10 -16   1    0.41    0.22
 -10 -16   1    0.11    0.23
  10 -16  -1    0.45    0.24
  10 -16  -1    0.51    0.91
  10 -16  -1    0.38    0.25
 -10 -16   1    0.27    0.97
  10  16  -1    0.07    0.71
  10  16  -1    0.81    0.22
 -10  16   1    0.10    0.24
  -8 -16   1   -0.08    0.27
   8 -16  -1    0.59    0.86
  -8 -16   1    0.04    0.24
  -8 -16   1    0.38    0.90
   8  16  -1   -0.22    0.25
   8  16  -1    0.76    0.75
  -8  16   1   -0.12    0.22
  -6 -16   1    0.26    0.23
  -6 -16   1    0.15    0.21
   6 -16  -1   -0.23    0.21
  -6 -16   1    0.91    1.00
   6 -16  -1    0.53    0.81
  -6  16   1    0.28    0.22
   6  16  -1   -0.02    0.21
   6  16  -1    0.57    0.74
  -6  16   1    1.31    0.69
  -4 -16   1    0.30    0.93
  -4 -16   1    0.23    0.24
  -4 -16   1    0.09    0.20
   4 -16  -1   -0.32    0.20
   4 -16  -1   -0.28    0.75
   4  16  -1   -0.02    0.19
   4  16  -1   -0.54    0.62
  -4  16   1    0.90    0.66
  -4  16   1    0.14    0.22
  -2 -16   1    0.82    0.89
   2 -16  -1    0.57    0.22
   2 -16  -1   -0.13    0.80
  -2 -16   1    0.27    0.23
  -2 -16   1    0.19    0.21
   2  16  -1    0.40    0.23
  -2  16   1    0.37    0.22
  -2  16   1    0.16    0.61
   2  16  -1    0.40    0.64
   0 -16  -1    0.26    0.82
   0 -16   1    1.10    0.93
   0 -16   1    1.26    0.28
   0 -16  -1    1.47    0.25
   0 -16   1    1.67    0.24
   0  16  -1    1.16    0.25
   0  16   1    1.34    0.25
   0  16   1    0.76    0.70
   2 -16   1    0.63    0.87
   2 -16   1    0.41    0.21
  -2 -16  -1    0.12    0.85
   2 -16   1    0.55    0.24
  -2 -16  -1    0.26    0.22
   2  16   1    0.45    0.21
  -2  16  -1    0.48    0.23
   2  16   1    0.41    0.68
   4 -16   1    2.04    0.31
   4 -16   1    1.94    1.00
  -4 -16  -1    2.17    0.27
  -4 -16  -1    2.67    1.08
   4 -16   1    2.05    0.26
   4  16   1    2.25    0.27
   4  16   1    0.91    0.70
  -4  16  -1    2.15    0.28
   6 -16   1    0.36    0.24
  -6 -16  -1    0.05    0.25
   6 -16   1   -0.47    0.84
  -6 -16  -1    0.93    0.83
   6  16   1   -0.60    0.60
   8 -16   1   -0.35    0.22
  -8 -16  -1   -0.18    0.21
  -8 -16  -1   -0.74    0.76
   8 -16   1    1.01    1.02
   8 -16   1    0.33    0.21
   8  16   1    0.19    0.20
  -8  16  -1   -0.18    0.23
   8  16   1   -1.14    0.60
  10 -16   1    0.50    0.32
 -10 -16  -1    0.34    0.22
  10 -16   1    0.04    0.21
  10 -16   1    1.03    1.00
 -10 -16  -1   -0.76    0.80
  10  16   1    0.77    0.80
  10  16   1    0.31    0.19
 -10  16  -1    0.07    0.25
  12 -16   1    2.06    0.26
 -12 -16  -1    1.95    0.26
  12 -16   1    1.87    0.30
  12 -16   1    2.84    1.23
 -12 -16  -1    2.03    1.35
  12  16   1    1.97    0.23
  12  16   1    2.50    1.00
 -12  16  -1    1.80    0.31
  14 -16   1    0.71    1.46
  14 -16   1    1.31    0.31
 -14 -16  -1    1.93    0.26
 -14 -16  -1    0.65    1.08
  14 -16   1    1.45    0.24
 -14  16  -1    1.64    0.32
  14  16   1    1.68    0.23
  14  16   1    0.56    0.80
  16 -16   1    3.38    0.29
  16 -16   1    3.46    0.34
 -16 -16  -1    2.33    1.24
  16 -16   1    2.03    1.29
 -16 -16  -1    3.10    0.28
 -16  16  -1    3.04    0.35
  16  16   1    0.79    0.89
  16  16   1    3.35    0.27
  18 -16   1   -0.72    1.20
  18 -16   1    0.97    0.22
 -18 -16  -1    0.63    0.23
 -18 -16  -1    0.87    1.26
  18 -16   1    1.23    0.29
  18  16   1    0.71    0.22
  18  16   1    1.08    0.93
 -18  16  -1    1.01    0.30
  18  16   1    0.86    0.19
 -20 -16  -1    0.28    0.34
 -20 -16  -1    0.81    1.31
  20 -16   1    0.03    0.24
  20  16   1    0.00    0.19
 -20  16  -1   -0.22    0.30
  20  16   1    0.42    0.93
  20  16   1    0.54    0.25
  22 -16   1   -0.15    0.23
  22 -16   1    0.21    0.17
  22  16   1   -0.08    0.16
  22  16   1    0.04    0.16
 -22  16  -1   -0.06    0.24
  24 -16   1    0.84    0.24
  24 -16   1    0.77    0.17
 -24  16  -1    0.63    0.23
  24  16   1    0.83    0.27
  24  16   1    0.84    0.17
  26 -16   1    0.23    0.21
 -26 -16  -1    0.06    0.16
  26 -16   1    0.35    0.11
  26  16   1    0.06    0.14
 -26  16  -1   -0.17    0.20
 -28 -16  -1    0.08    0.23
  28 -16   1    0.00    0.18
  28  16   1   -0.06    0.12
 -28  16  -1    0.02    0.18
 -30 -16  -1   -0.02    0.11
  30 -16   1    0.05    0.16
 -30  16  -1    0.24    0.16
  30  16   1    0.18    0.11
  32 -16   1    0.39    0.14
  32  16   1    0.15    0.08
 -32  16  -1    0.12    0.13
 -33  17   1   -0.12    0.12
  33  17  -1   -0.02    0.08
  31 -17  -1   -0.09    0.22
  31  17  -1   -0.03    0.09
 -31  17   1    0.12    0.13
  29 -17  -1    0.84    0.20
 -29 -17   1    0.50    0.17
  29  17  -1    0.56    0.12
 -29  17   1    0.72    0.17
 -27 -17   1    0.10    0.19
  27 -17  -1    0.31    0.21
  27 -17  -1    0.00    0.14
 -27 -17   1    0.06    0.12
 -27  17   1   -0.08    0.17
  27  17  -1    0.12    0.13
 -25 -17   1    0.13    0.15
  25 -17  -1    0.12    0.16
 -25 -17   1    0.27    0.23
  25 -17  -1    0.04    0.21
  25  17  -1    0.06    0.14
 -25  17   1    0.19    0.19
  23 -17  -1   -0.01    0.22
 -23 -17   1   -0.24    0.22
 -23 -17   1    0.15    0.17
  23 -17  -1    0.05    0.17
  23  17  -1   -0.01    0.15
 -23  17   1   -0.13    0.20
  23  17  -1    0.30    0.22
 -21 -17   1    0.09    0.24
  21 -17  -1    0.00    0.19
  21 -17  -1   -0.40    0.22
 -21  17   1   -0.05    0.21
  21  17  -1    0.10    0.17
  21  17  -1   -0.06    0.16
 -19 -17   1    0.76    1.59
 -19 -17   1    0.53    0.25
 -19 -17   1    0.62    0.31
  19 -17  -1   -0.33    1.25
  19 -17  -1    0.88    0.27
  19  17  -1    0.93    0.95
 -19  17   1    0.65    0.44
  19  17  -1    1.19    0.32
 -17 -17   1    0.13    0.21
  17 -17  -1   -0.12    1.09
 -17 -17   1   -0.19    1.45
  17 -17  -1    0.07    0.20
  17 -17  -1    0.23    0.26
 -17 -17   1   -0.04    0.25
 -17  17   1    0.06    0.23
  17  17  -1    0.27    0.97
  17  17  -1    0.38    0.18
  15 -17  -1    5.76    0.42
  15 -17  -1    6.38    0.41
 -15 -17   1    6.74    0.46
 -15 -17   1    6.86    0.40
 -15 -17   1    7.29    1.63
  15 -17  -1    6.58    1.36
 -15  17   1    7.15    0.47
  15  17  -1    3.96    1.16
  15  17  -1    7.32    0.39
  13 -17  -1    0.62    0.24
 -13 -17   1    1.25    1.20
  13 -17  -1    1.11    0.30
 -13 -17   1    0.91    0.23
  13 -17  -1    0.90    0.99
 -13 -17   1    0.87    0.27
  13  17  -1    0.19    0.83
  13  17  -1    0.44    0.20
 -13  17   1    0.45    0.24
  11 -17  -1    0.11    0.22
  11 -17  -1   -0.08    0.89
  11 -17  -1   -0.15    0.24
 -11 -17   1   -0.28    0.21
 -11 -17   1   -0.53    0.96
 -11 -17   1    0.22    0.23
 -11  17   1   -0.25    0.23
  11  17  -1    0.09    0.20
   9 -17  -1    0.11    0.22
   9 -17  -1   -0.29    1.68
  -9 -17   1    0.07    1.00
  -9 -17   1    0.38    0.21
  -9 -17   1   -0.05    0.24
   9  17  -1   -0.10    0.20
  -9  17   1    0.00    0.23
   9  17  -1    0.94    0.83
   7 -17  -1   -0.21    0.80
   7 -17  -1    0.51    0.23
  -7 -17   1    0.68    0.23
  -7 -17   1    1.03    1.13
   7  17  -1    0.10    0.78
   7  17  -1    0.54    0.23
  -7  17   1    0.56    0.23
  -5 -17   1    1.79    0.28
  -5 -17   1    1.88    0.26
   5 -17  -1    1.25    0.94
  -5 -17   1    0.88    0.98
   5 -17  -1    1.70    0.26
   5  17  -1    0.50    1.17
   5  17  -1    1.68    0.26
  -5  17   1    1.79    0.27
   3 -17  -1    0.16    0.81
   3 -17  -1    0.41    0.23
  -3 -17   1   -0.43    0.85
  -3 -17   1    0.29    0.21
  -3 -17   1    0.14    0.24
   3  17  -1   -0.18    0.20
  -3  17   1   -1.10    0.65
  -3  17   1   -0.15    0.21
  -1 -17   1    1.55    0.25
   1 -17  -1    1.95    0.27
  -1 -17   1    2.02    0.30
  -1 -17   1    1.26    0.97
   1 -17  -1    1.22    0.90
  -1  17   1    0.81    0.72
  -1  17   1    1.81    0.27
   1  17  -1    1.60    0.28
   1 -17   1    1.24    0.24
   1 -17   1    0.95    0.26
  -1 -17  -1    1.14    0.25
  -1 -17  -1    1.06    0.96
   1 -17   1    1.56    0.98
   1  17   1    0.87    0.71
  -1  17  -1    0.80    0.25
   1  17   1    1.09    0.23
   3 -17   1    3.51    0.34
  -3 -17  -1    1.93    1.04
   3 -17   1    2.65    0.28
   3 -17   1    2.91    1.14
  -3 -17  -1    2.57    0.28
  -3  17  -1    2.01    0.30
   3  17   1    1.78    0.82
   3  17   1    2.73    0.28
   5 -17   1    5.02    0.33
  -5 -17  -1    5.17    1.29
  -5 -17  -1    5.50    0.38
   5 -17   1    4.10    1.22
  -5  17  -1    4.90    0.38
   5  17   1    5.27    0.38
   5  17   1    6.18    1.13
   7 -17   1    0.83    0.23
   7 -17   1    1.01    0.27
   7 -17   1    1.46    1.07
  -7 -17  -1   -0.04    0.95
  -7 -17  -1    0.56    0.23
   7  17   1    0.57    0.21
   7  17   1    0.35    0.75
  -7  17  -1    0.67    0.25
   9 -17   1   -0.11    1.95
  -9 -17  -1   -1.16    0.81
   9 -17   1    0.11    0.22
  -9 -17  -1    0.49    0.23
   9 -17   1    0.44    0.27
   9  17   1    0.08    0.19
  -9  17  -1    0.33    0.24
 -11 -17  -1    2.49    1.23
 -11 -17  -1    1.53    0.25
  11 -17   1    1.41    0.29
  11 -17   1   -0.02    1.06
  11 -17   1    1.55    0.25
  11  17   1    1.40    0.83
 -11  17  -1    2.12    0.30
  11  17   1    1.41    0.22
  13 -17   1    0.14    0.21
 -13 -17  -1    0.42    1.05
  13 -17   1   -0.09    0.25
  13 -17   1   -1.32    0.91
 -13 -17  -1    0.34    0.23
 -13  17  -1    0.33    0.25
  13  17   1    0.07    0.19
  13  17   1   -0.25    0.78
 -15 -17  -1   -0.26    1.06
  15 -17   1    0.08    0.25
  15 -17   1    0.00    0.20
 -15 -17  -1   -0.07    0.21
  15 -17   1   -0.17    1.13
  15  17   1    0.29    0.18
  15  17   1    0.77    0.90
 -15  17  -1   -0.40    0.22
  17 -17   1    0.23    0.37
  17 -17   1    0.12    0.20
 -17 -17  -1    0.52    0.22
 -17  17  -1    0.60    0.26
  17  17   1   -0.32    1.02
  17  17   1    0.51    0.18
 -19 -17  -1    0.25    0.21
  19 -17   1    0.01    0.23
  19 -17   1    0.08    0.18
 -19  17  -1   -0.03    0.22
  19  17   1    0.04    0.18
  19  17   1    0.23    0.17
 -21 -17  -1    1.17    0.21
  21 -17   1    1.13    0.19
  21 -17   1    0.64    0.24
 -21  17  -1    0.99    0.25
  21  17   1    1.15    0.18
  21  17   1    1.54    0.21
  23 -17   1    0.08    0.14
  23 -17   1    0.41    0.21
 -23 -17  -1    0.20    0.18
  23  17   1    0.00    0.13
  23  17   1    0.14    0.23
 -23  17  -1    0.12    0.21
  25 -17   1    0.17    0.08
 -25 -17  -1   -0.06    0.15
  25 -17   1   -0.24    0.19
  25  17   1    0.00    0.12
 -25  17  -1    0.04    0.18
 -27 -17  -1    0.41    0.13
  27 -17   1    0.42    0.18
  27  17   1    0.32    0.13
 -29 -17  -1   -0.06    0.13
  29 -17   1   -0.18    0.15
 -29  17  -1    0.05    0.15
  29  17   1    0.09    0.10
  31 -17   1    0.07    0.14
  31  17   1    0.07    0.07
 -31  17  -1    0.05    0.12
 -32  18   1   -0.05    0.09
  30  18  -1    0.05    0.09
 -30  18   1   -0.02    0.12
 -28 -18   1   -0.01    0.15
  28 -18  -1    0.35    0.22
  28  18  -1    0.59    0.11
 -28  18   1    0.19    0.14
  26 -18  -1    0.84    0.24
 -26 -18   1    0.24    0.12
 -26 -18   1    0.05    0.23
  26 -18  -1    0.58    0.14
  26  18  -1    0.61    0.17
 -26  18   1    0.29    0.19
  24 -18  -1    0.24    0.15
 -24 -18   1    0.09    0.20
 -24 -18   1    0.25    0.15
  24 -18  -1    0.13    0.20
  24  18  -1    0.40    0.14
 -24  18   1    0.25    0.19
 -22 -18   1    0.13    0.16
 -22 -18   1    0.60    0.32
  22 -18  -1    0.45    0.17
  22 -18  -1    0.14    0.21
 -22  18   1    0.09    0.19
  22  18  -1    0.34    0.16
  22  18  -1    0.41    0.18
  20 -18  -1    0.53    0.24
 -20 -18   1    0.26    0.23
  20 -18  -1    0.55    0.20
 -20  18   1    0.42    0.22
  20  18  -1    0.59    0.18
  20  18  -1    0.22    0.15
 -18 -18   1    0.13    0.19
  18 -18  -1   -0.24    0.18
  18 -18  -1    0.35    0.24
 -18 -18   1    0.09    0.22
  18  18  -1   -0.01    0.17
 -18  18   1   -0.05    0.22
  16 -18  -1   -0.09    1.20
 -16 -18   1    0.23    0.24
  16 -18  -1    0.57    0.24
  16 -18  -1   -0.04    0.29
 -16 -18   1    0.17    1.44
  16  18  -1   -0.07    0.22
 -16  18   1    0.02    0.43
  14 -18  -1    0.19    0.21
 -14 -18   1    0.39    0.22
  14 -18  -1   -1.11    1.13
 -14 -18   1    0.41    0.28
 -14 -18   1    0.05    1.40
  14  18  -1    0.20    0.19
 -14  18   1    0.00    0.24
  12 -18  -1    1.84    1.12
 -12 -18   1    1.40    0.24
  12 -18  -1    1.16    0.28
 -12 -18   1   -0.38    1.13
  12 -18  -1    1.48    0.25
 -12 -18   1    0.89    0.25
  12  18  -1    1.71    0.24
 -12  18   1    1.08    0.26
 -10 -18   1    0.26    0.23
  10 -18  -1   -0.34    0.98
 -10 -18   1    0.59    1.22
  10 -18  -1    0.61    0.33
  10 -18  -1    0.48    0.23
 -10 -18   1    0.65    0.23
  10  18  -1    0.28    0.20
 -10  18   1    0.55    0.25
   8 -18  -1   -0.02    0.22
  -8 -18   1    0.49    1.10
  -8 -18   1   -0.10    0.23
   8 -18  -1   -0.43    0.91
  -8 -18   1    0.01    0.21
   8  18  -1   -0.01    0.20
  -8  18   1   -0.29    0.22
  -6 -18   1    0.43    0.26
  -6 -18   1    0.40    0.22
   6 -18  -1    0.30    0.94
  -6 -18   1   -0.01    1.05
   6 -18  -1    0.57    0.23
   6  18  -1    0.35    0.22
  -6  18   1    0.68    0.24
  -4 -18   1    1.21    1.17
  -4 -18   1    0.89    0.23
  -4 -18   1    0.56    0.25
   4 -18  -1   -0.15    0.86
   4 -18  -1    0.47    0.23
  -4  18   1    0.12    0.22
   4  18  -1    0.25    0.23
  -2 -18   1    0.11    0.22
  -2 -18   1    0.08    0.21
   2 -18  -1   -0.22    0.81
  -2 -18   1   -0.54    1.22
   2 -18  -1    0.25    0.23
  -2  18   1    0.04    0.22
   2  18  -1   -0.12    0.21
   0 -18   1    0.80    0.23
   0 -18  -1    0.57    0.24
   0 -18   1   -0.59    1.01
   0 -18   1    0.45    0.25
   0 -18  -1    0.28    0.91
   0  18  -1    0.44    0.24
   0  18   1    0.53    0.22
  -2 -18  -1   -0.02    0.21
   2 -18   1    0.19    1.09
  -2 -18  -1   -0.13    0.84
   2 -18   1    0.35    0.25
   2 -18   1   -0.24    0.21
  -2  18  -1    0.06    0.23
   2  18   1   -0.11    0.81
   2  18   1   -0.16    0.21
  -4 -18  -1    4.60    1.29
   4 -18   1    6.68    0.45
   4 -18   1    3.89    1.36
   4 -18   1    6.16    0.41
  -4 -18  -1    5.97    0.39
   4  18   1    5.52    1.64
  -4  18  -1    6.16    0.45
   4  18   1    6.02    0.40
   6 -18   1    1.63    0.26
  -6 -18  -1    0.64    1.01
   6 -18   1    0.93    1.13
   6 -18   1    1.69    0.28
  -6 -18  -1    1.53    0.26
   6  18   1    2.41    0.98
  -6  18  -1    1.16    0.26
   6  18   1    1.61    0.24
  -8 -18  -1   -0.15    0.96
   8 -18   1    0.24    0.22
  -8 -18  -1    0.15    0.22
   8 -18   1    0.40    1.03
   8 -18   1   -0.07    0.25
   8  18   1   -0.90    0.82
  -8  18  -1    0.41    0.25
   8  18   1    0.29    0.19
  10 -18   1    0.11    0.24
  10 -18   1   -1.06    1.08
 -10 -18  -1    0.11    1.00
 -10 -18  -1    0.39    0.22
  10 -18   1    0.06    0.21
  10  18   1   -0.13    0.87
 -10  18  -1   -0.03    0.22
  10  18   1    0.00    0.18
 -12 -18  -1    2.53    0.26
  12 -18   1    1.35    1.26
 -12 -18  -1    2.30    1.26
  12 -18   1    2.63    0.26
  12 -18   1    2.65    0.33
  12  18   1    2.19    0.24
 -12  18  -1    2.16    0.31
  12  18   1    1.82    1.01
  14 -18   1    0.69    0.25
  14 -18   1    1.46    1.74
 -14 -18  -1    0.80    0.23
 -14 -18  -1    2.00    2.29
  14 -18   1    0.92    0.32
  14  18   1    1.51    1.07
  14  18   1    0.91    0.20
 -14  18  -1    0.64    0.26
  16 -18   1    0.35    0.24
  16 -18   1    0.22    0.19
 -16 -18  -1   -0.01    0.20
  16  18   1    0.18    0.17
 -16  18  -1   -0.02    0.21
  18 -18   1    2.31    0.22
  18 -18   1    2.15    0.29
 -18 -18  -1    2.04    0.23
  18  18   1    2.25    0.21
 -18  18  -1    2.08    0.28
  18  18   1    2.26    0.23
 -20 -18  -1   -0.08    0.17
  20 -18   1   -0.03    0.16
  20 -18   1    0.07    0.23
  20  18   1    0.31    0.17
  20  18   1    0.19    0.14
 -20  18  -1    0.05    0.21
  22 -18   1    0.22    0.30
  22 -18   1   -0.14    0.14
 -22 -18  -1    0.12    0.16
  22  18   1    0.12    0.15
 -22  18  -1    0.18    0.19
  22  18   1    0.01    0.13
 -24 -18  -1    0.95    0.16
  24 -18   1    0.84    0.20
  24  18   1    0.84    0.14
 -24  18  -1    0.92    0.19
  26 -18   1   -0.09    0.16
 -26 -18  -1    0.04    0.12
 -26  18  -1    0.18    0.16
  26  18   1   -0.03    0.10
  28 -18   1    0.10    0.15
 -28 -18  -1    0.06    0.10
 -28  18  -1    0.00    0.13
  28  18   1    0.14    0.09
  30  18   1    0.11    0.07
 -30  18  -1    0.24    0.11
  29  19  -1    1.02    0.11
 -29  19   1    1.01    0.13
  27  19  -1    0.83    0.12
 -27  19   1    0.71    0.15
 -25 -19   1   -0.50    0.17
  25 -19  -1   -0.12    0.10
 -25 -19   1    0.13    0.15
 -25  19   1    0.11    0.15
  25  19  -1    0.04    0.11
 -23 -19   1    1.58    0.15
  23 -19  -1    1.64    0.22
  23 -19  -1    0.93    0.34
 -23 -19   1    0.90    0.22
 -23  19   1    1.42    0.20
  23  19  -1    1.14    0.15
  21 -19  -1    0.90    0.24
 -21 -19   1    0.88    0.16
 -21 -19   1    0.43    0.22
  21 -19  -1    0.67    0.17
  21  19  -1    0.49    0.15
  21  19  -1    0.71    0.16
 -21  19   1    0.53    0.20
 -19 -19   1   -0.47    0.27
  19 -19  -1    0.18    0.18
  19 -19  -1    0.28    0.23
  19  19  -1   -0.03    0.15
  19  19  -1    0.25    0.15
 -19  19   1    0.15    0.20
 -17 -19   1    0.65    0.19
  17 -19  -1    0.66    0.25
 -17 -19   1    0.08    0.22
  17 -19  -1    0.53    0.19
  17  19  -1    0.32    0.16
 -17  19   1    0.57    0.22
  15 -19  -1    2.72    0.31
  15 -19  -1    3.14    0.27
 -15 -19   1    3.67    0.33
 -15 -19   1    3.71    0.26
 -15  19   1    3.13    0.31
  15  19  -1    3.46    0.26
  13 -19  -1   -0.09    0.20
  13 -19  -1    0.20    0.29
 -13 -19   1    0.21    0.20
 -13 -19   1   -0.20    0.22
 -13  19   1   -0.06    0.22
  13  19  -1   -0.09    0.17
  11 -19  -1    0.08    1.18
  11 -19  -1    0.86    0.25
 -11 -19   1    1.23    0.26
 -11 -19   1    0.08    1.34
 -11 -19   1    0.73    0.25
 -11  19   1    0.73    0.25
  11  19  -1    1.09    0.22
  -9 -19   1    0.63    0.22
  -9 -19   1   -0.87    1.27
   9 -19  -1    1.33    0.25
  -9 -19   1    0.79    0.26
   9 -19  -1    1.03    1.18
   9  19  -1    1.13    0.22
  -9  19   1    1.11    0.26
  -7 -19   1   28.13    2.58
  -7 -19   1   31.64    0.83
   7 -19  -1   31.10    2.58
   7 -19  -1   31.81    0.87
   7  19  -1   32.24    0.89
  -7  19   1   31.53    0.91
  -5 -19   1    1.55    0.25
  -5 -19   1    1.84    0.29
   5 -19  -1    1.80    0.27
   5 -19  -1    1.18    1.00
  -5 -19   1   -0.39    1.09
   5  19  -1    1.37    0.25
  -5  19   1    1.32    0.26
   3 -19  -1    1.84    1.20
  -3 -19   1    3.24    0.29
  -3 -19   1    3.36    0.31
   3 -19  -1    3.41    0.30
  -3 -19   1    1.61    1.23
   3  19  -1    3.05    0.30
  -3  19   1    2.99    0.30
   1 -19  -1    1.89    0.26
  -1 -19   1    1.20    1.20
   1 -19  -1    2.07    1.20
  -1 -19   1    2.50    0.30
  -1 -19   1    1.67    0.25
   1  19  -1    2.40    0.28
  -1  19   1    2.06    0.27
  -1 -19  -1    0.57    0.98
   1 -19   1    2.19    1.33
   1 -19   1    2.35    0.31
   1 -19   1    2.40    0.26
  -1 -19  -1    2.79    0.27
  -1  19  -1    1.98    0.28
   1  19   1    2.14    0.27
   3 -19   1    0.97    1.08
  -3 -19  -1    1.70    1.12
   3 -19   1    2.28    0.31
   3 -19   1    1.79    0.25
  -3 -19  -1    2.08    0.27
  -3  19  -1    1.74    0.27
   3  19   1    1.96    0.26
  -5 -19  -1    0.66    1.10
   5 -19   1    0.30    0.21
   5 -19   1    0.02    0.22
   5 -19   1    0.05    1.01
  -5 -19  -1    0.34    0.22
[truncated: 1,756,404 more chars]
